# Supplementary material for: Gene Expression, Protein Function and Pathways of Arabidopsis thaliana Responding to Silver Nanoparticles in Comparison to Silver Ions, Cold, Salt, Drought, and Heat
Source: Nanomaterials (Basel). 2015 Mar 27;5(2):436–67. doi: 10.3390/nano5020436 (PMC5312895; doi:10.3390/nano5020436)
Supplement: Supplementary file 1 [file nanomaterials-05-00436-s001.zip]

Archive with 16 entries (15 files):
- Supplementary documents/
- Supplementary documents/Figure S1.pdf
- Supplementary documents/Figures S2_S7.pdf
- Supplementary documents/Geisler-Lee_Table S1.xlsx
- Supplementary documents/Geisler-Lee_Table S10.xlsx
- Supplementary documents/Geisler-Lee_Table S11.xlsx
- Supplementary documents/Geisler-Lee_Table S12.xlsx
- Supplementary documents/Geisler-Lee_Table S13.xlsx
- Supplementary documents/Geisler-Lee_Table S2.xlsx
- Supplementary documents/Geisler-Lee_Table S3.xlsx
- Supplementary documents/Geisler-Lee_Table S4.xlsx
- Supplementary documents/Geisler-Lee_Table S5.xlsx
- Supplementary documents/Geisler-Lee_Table S6.xlsx
- Supplementary documents/Geisler-Lee_Table S7.xlsx
- Supplementary documents/Geisler-Lee_Table S8.xlsx
- Supplementary documents/Geisler-Lee_Table S9.xlsx
