# Supplementary material for: Gene Expression, Protein Function and Pathways of Arabidopsis thaliana Responding to Silver Nanoparticles in Comparison to Silver Ions, Cold, Salt, Drought, and Heat
Source: Nanomaterials (Basel). 2015 Mar 27;5(2):436–67. doi: 10.3390/nano5020436 (PMC5312895; doi:10.3390/nano5020436)
Supplement: Supplementary file 1 [file nanomaterials-05-00436-s001.zip › Supplementary documents/Geisler-Lee_Table S1.xlsx]

## Sheet: Sheet1
Table S1. List of all identified Arabidopsis genes with associated M-value generated from the six microarray data.
Gene_ID	Description	Cold- 24 h M-value	Cold- 24 h P-value	Salt- 24 h M-value	Salt- 24 h P-value	drought- 24 h M-value	drought- 24 h P-value	heat-24 h M-value	heat-24 h P-value		Gene_ID	Description	AgNPs M-value	AgNPs P-value	AgNO3 M-value	AgNO3 P-value
At1G01010	ANAC001 (Arabidopsis NAC domain containing protein 1); transcription factor; similar to ANAC069 (Arabidopsis NAC domain containing protein 69), transcription factor [Arabidopsis thaliana] (TAIR:AT4G01550.1); similar to Os08g0562200 [Oryza sativa (japonica cultivar-group)] (GB:NP_001062518.1); similar to putative NAC2 protein [Oryza sativa (japonica cultivar-group)] (GB:BAD09612.1); contains Inter…	0.886949	0.0292756	0.515541	0.102459	-0.0759786	0.0676136	-0.184963	0.406203		At1G01010	ANAC001 (Arabidopsis NAC domain containing protein 1); transcription factor; similar to ANAC069 (Arabidopsis NAC domain containing protein 69), transcription factor [Arabidopsis thaliana] (TAIR:AT4G01550.1); similar to Os08g0562200 [Oryza sativa (japonica cultivar-group)] (GB:NP_001062518.1); similar to putative NAC2 protein [Oryza sativa (japonica cultivar-group)] (GB:BAD09612.1); contains Inter…	0.672269	0.110797	0.965668	0.0143158
At1G01030	NGA3 (NGATHA3); transcription factor; similar to NGA4 (NGATHA4), transcription factor [Arabidopsis thaliana] (TAIR:AT4G01500.1); similar to NGA1 (NGATHA1), transcription factor [Arabidopsis thaliana] (TAIR:AT2G46870.1); similar to Os02g0683500 [Oryza sativa (japonica cultivar-group)] (GB:NP_001047754.1); similar to Os03g0120900 [Oryza sativa (japonica cultivar-group)] (GB:NP_001048792.1); similar…	-1.77738	0.267152	-0.418002	0.25849	-0.146167	0.911562	-0.914518	0.0754886		At1G01020	ARV1; similar to ARV2 [Arabidopsis thaliana] (TAIR:AT4G01510.1); similar to Os03g0784300 [Oryza sativa (japonica cultivar-group)] (GB:NP_001051472.1); similar to hypothetical protein [Oryza sativa] (GB:AAK72888.1); contains InterPro domain Proteinase inhibitor, PMP and SGCI; (InterPro:IPR009041); contains InterPro domain Arv1-like protein; (InterPro:IPR007290)	0.0165283	0.666903	-0.0216417	0.709165
At1G01040	Encodes a Dicer homolog. Dicer is a RNA helicase involved in microRNA processing. Mutations in this locus can result in embryo lethality. Embryo shape at seed maturity is globular-elongate. Other mutants convert the floral meristems to an indeterminate state, others yet show defects in ovule development. mRNA is expressed in all shoot tissues. DCL1 is able to produce miRNAs and siRNAs.	0.302427	0.116822	-0.796186	0.0472752	-0.0336742	0.860686	-0.00465876	0.999276		At1G01030	NGA3 (NGATHA3); transcription factor; similar to NGA4 (NGATHA4), transcription factor [Arabidopsis thaliana] (TAIR:AT4G01500.1); similar to NGA1 (NGATHA1), transcription factor [Arabidopsis thaliana] (TAIR:AT2G46870.1); similar to Os02g0683500 [Oryza sativa (japonica cultivar-group)] (GB:NP_001047754.1); similar to Os03g0120900 [Oryza sativa (japonica cultivar-group)] (GB:NP_001048792.1); similar…	-0.548688	0.12974	-0.052644	0.783897
At1G01050	Encodes a protein that might have inorganic pyrophosphatase activity.	-0.339023	0.0964495	-0.151252	0.122095	-0.21428	0.193825	0.0677578	0.362584		At1G01040	Encodes a Dicer homolog. Dicer is a RNA helicase involved in microRNA processing. Mutations in this locus can result in embryo lethality. Embryo shape at seed maturity is globular-elongate. Other mutants convert the floral meristems to an indeterminate state, others yet show defects in ovule development. mRNA is expressed in all shoot tissues. DCL1 is able to produce miRNAs and siRNAs.	-0.0743883	0.140231	-0.357664	0.0126964
At1G01060	myb-related putative transcription factor involved in circadian rhythm along with another myb transcription factor CCA1	-0.33015	0.197162	-0.50229	0.0946989	-0.0501176	0.32957	0.159451	0.304719		At1G01050	Encodes a protein that might have inorganic pyrophosphatase activity.	0.091053	0.118096	0.126191	0.423494
At1G01070	nodulin MtN21 family protein; similar to nodulin MtN21 family protein [Arabidopsis thaliana] (TAIR:AT1G11460.1); similar to Os06g0109300 [Oryza sativa (japonica cultivar-group)] (GB:NP_001056575.1); similar to Os02g0103600 [Oryza sativa (japonica cultivar-group)] (GB:NP_001045606.1); similar to Protein of unknown function DUF6, transmembrane [Medicago truncatula] (GB:ABE82165.1); contains InterPr…	-2.20211	0.0273006	0.555121	0.350237	0.164869	0.589013	0.680421	0.0905809		At1G01060	myb-related putative transcription factor involved in circadian rhythm along with another myb transcription factor CCA1	-0.181617	0.100678	0.103076	0.130452
At1G01080	33 kDa ribonucleoprotein, chloroplast, putative / RNA-binding protein cp33, putative; similar to CP33 (PIGMENT DEFECTIVE 322), RNA binding [Arabidopsis thaliana] (TAIR:AT3G52380.1); similar to RNA-binding re (GB:ABD32708.1); similar to Os08g0117100 [Oryza sativa (japonica cultivar-group)] (GB:NP_001060859.1); contains InterPro domain Nucleotide-binding, alpha-beta plait; (InterPro:IPR012677); con…	-0.586054	0.244707	-1.30045	0.00180286	-0.364954	0.13043	-0.134136	0.450323		At1G01070	nodulin MtN21 family protein; similar to nodulin MtN21 family protein [Arabidopsis thaliana] (TAIR:AT1G11460.1); similar to Os06g0109300 [Oryza sativa (japonica cultivar-group)] (GB:NP_001056575.1); similar to Os02g0103600 [Oryza sativa (japonica cultivar-group)] (GB:NP_001045606.1); similar to Protein of unknown function DUF6, transmembrane [Medicago truncatula] (GB:ABE82165.1); contains InterPr…	0.519212	0.121732	0.727057	0.0360051
At1G01090	pyruvate dehydrogenase E1 alpha subunit	-0.093695	0.388596	-0.201591	0.266824	0.0797618	0.381051	-0.399221	0.0708871		At1G01073	unknown protein	0.098118	0.701095	-0.044338	0.895859
At1G01100	60S acidic ribosomal protein P1 (RPP1A); Identical to 60S acidic ribosomal protein P1-1 (RPP1A) [Arabidopsis Thaliana] (GB:Q8LCW9;GB:Q9MAM5); Identical to 60S acidic ribosomal protein P1-3 (RPP1C) [Arabidopsis Thaliana] (GB:Q8LEQ0;GB:Q9FIK9); similar to 60S acidic ribosomal protein P1 (RPP1C) [Arabidopsis thaliana] (TAIR:AT5G47700.2); similar to acidic ribosomal protein P1a-like [Solanum tuberosu…	0.0885777	0.447175	-0.334216	0.0723717	-0.115388	0.633838	-0.0715391	0.51432		At1G01080	33 kDa ribonucleoprotein, chloroplast, putative / RNA-binding protein cp33, putative; similar to CP33 (PIGMENT DEFECTIVE 322), RNA binding [Arabidopsis thaliana] (TAIR:AT3G52380.1); similar to RNA-binding re (GB:ABD32708.1); similar to Os08g0117100 [Oryza sativa (japonica cultivar-group)] (GB:NP_001060859.1); contains InterPro domain Nucleotide-binding, alpha-beta plait; (InterPro:IPR012677); con…	-0.397012	0.0386494	-0.4119	0.039264
At1G01110	IQD18 (IQ-domain 18); similar to IQD17 (IQ-domain 17), calmodulin binding [Arabidopsis thaliana] (TAIR:AT4G00820.1); similar to putative SF16 protein [Oryza sativa (japonica cultivar-group)] (GB:AAV33309.1); similar to Os08g0115200 [Oryza sativa (japonica cultivar-group)] (GB:NP_001060851.1); similar to Os01g0833800 [Oryza sativa (japonica cultivar-group)] (GB:NP_001044716.1)	-1.32204	0.0751938	-0.264243	0.970905	0.487422	0.293026	0.0157099	0.895866		At1G01090	pyruvate dehydrogenase E1 alpha subunit	0.0287507	0.250141	-0.0466667	0.536328
At1G01120	Encodes a condensing enzyme (3-ketoacyl-CoA synthase) which is involved in the critical fatty acid elongation process in wax biosynthesis.	-2.36449	0.0593875	0.21	0.0625586	0.249235	0.440823	-0.367736	0.353225		At1G01100	60S acidic ribosomal protein P1 (RPP1A); Identical to 60S acidic ribosomal protein P1-1 (RPP1A) [Arabidopsis Thaliana] (GB:Q8LCW9;GB:Q9MAM5); Identical to 60S acidic ribosomal protein P1-3 (RPP1C) [Arabidopsis Thaliana] (GB:Q8LEQ0;GB:Q9FIK9); similar to 60S acidic ribosomal protein P1 (RPP1C) [Arabidopsis thaliana] (TAIR:AT5G47700.2); similar to acidic ribosomal protein P1a-like [Solanum tuberosu…	-0.187318	0.0613154	-0.232455	0.251601
At1G01130	similar to unknown protein [Arabidopsis thaliana] (TAIR:AT5G47170.1); contains domain CALCIUM/CALMODULIN-DEPENDENT PROTEIN KINASE-RELATED (PTHR22982); contains domain CBL-INTERACTING PROTEIN KINASE-RELATED (PTHR22982:SF45)	2.80773	0.121577	2.96678	0.0184607	1.53199	0.309794	2.41728	0.0567724		At1G01110	IQD18 (IQ-domain 18); similar to IQD17 (IQ-domain 17), calmodulin binding [Arabidopsis thaliana] (TAIR:AT4G00820.1); similar to putative SF16 protein [Oryza sativa (japonica cultivar-group)] (GB:AAV33309.1); similar to Os08g0115200 [Oryza sativa (japonica cultivar-group)] (GB:NP_001060851.1); similar to Os01g0833800 [Oryza sativa (japonica cultivar-group)] (GB:NP_001044716.1)	0.391031	0.00665768	0.765228	0.115563
At1G01140	Encodes a CBL-interacting protein kinase with similarity to SOS2	2.51345	0.0356919	1.36702	0.125999	0.293304	0.448317	0.110485	0.105561		At1G01115	unknown protein	0.048784	0.699043	-0.0354643	0.37587
At1G01150	DNA binding / zinc ion binding; similar to TRFL10 (TRF-LIKE 10), DNA binding [Arabidopsis thaliana] (TAIR:AT5G03780.1); similar to Os11g0160700 [Oryza sativa (japonica cultivar-group)] (GB:NP_001065819.1); similar to hypothetical protein [Oryza sativa (japonica cultivar-group)] (GB:AAX95463.1); contains InterPro domain Zinc finger, FYVE/PHD-type; (InterPro:IPR011011); contains InterPro domain Hom…	0.465275	0.517463	0.325583	0.478332	0.977057	0.319441	0.219386	0.79092		At1G01120	Encodes a condensing enzyme (3-ketoacyl-CoA synthase) which is involved in the critical fatty acid elongation process in wax biosynthesis.	0.402359	0.165286	0.682471	0.0134858
At1G01160	Arabidopsis thaliana GRF1-interacting factor 2 (GIF2) mRNA	-0.877682	0.0616587	0.19687	0.167037	0.638705	0.130113	0.356456	0.000370517		At1G01130	similar to unknown protein [Arabidopsis thaliana] (TAIR:AT5G47170.1); contains domain CALCIUM/CALMODULIN-DEPENDENT PROTEIN KINASE-RELATED (PTHR22982); contains domain CBL-INTERACTING PROTEIN KINASE-RELATED (PTHR22982:SF45)	-1.15491	0.0379696	-1.158	0.24834
At1G01170	ozone-responsive stress-related protein, putative; similar to ATOZI1 (Arabidopsis thaliana ozone-induced protein 1) [Arabidopsis thaliana] (TAIR:AT4G00860.1); similar to Os06g0115100 [Oryza sativa (japonica cultivar-group)] (GB:NP_001056609.1); similar to Os06g0114500 [Oryza sativa (japonica cultivar-group)] (GB:NP_001056604.1); similar to Protein of unknown function (DUF1138) [Oryza sativa (japo…	-0.939056	0.0487914	-0.261664	0.0232013	-0.0504211	0.576486	0.219467	0.256834		At1G01140	Encodes a CBL-interacting protein kinase with similarity to SOS2	-0.369979	0.0771853	-0.568658	0.098337
At1G01180	similar to unknown protein [Arabidopsis thaliana] (TAIR:AT5G19270.1); similar to hypothetical protein DshiDRAFT_0470 [Dinoroseobacter shibae DFL 12] (GB:ZP_01587119.1); similar to Os09g0518900 [Oryza sativa (japonica cultivar-group)] (GB:NP_001063691.1); contains domain no description (G3D.3.40.50.150); contains domain S-adenosyl-L-methionine-dependent methyltransferases (SSF53335)	0.301989	0.46601	-0.694486	0.396622	0.141865	0.421037	0.300099	0.187748		At1G01150	DNA binding / zinc ion binding; similar to TRFL10 (TRF-LIKE 10), DNA binding [Arabidopsis thaliana] (TAIR:AT5G03780.1); similar to Os11g0160700 [Oryza sativa (japonica cultivar-group)] (GB:NP_001065819.1); similar to hypothetical protein [Oryza sativa (japonica cultivar-group)] (GB:AAX95463.1); contains InterPro domain Zinc finger, FYVE/PHD-type; (InterPro:IPR011011); contains InterPro domain Hom…	-0.172114	0.450867	-0.197908	0.42265
At1G01190	member of CYP78A	-0.457235	0.270301	-1.44175	0.101817	0.658283	0.135113	-0.673381	0.254791		At1G01160	Arabidopsis thaliana GRF1-interacting factor 2 (GIF2) mRNA	0.0765437	0.121618	0.32909	0.0479532
At1G01200	AtRABA3 (Arabidopsis Rab GTPase homolog A3); GTP binding; similar to SMG1 (SMALL MOLECULAR WEIGHT G-PROTEIN 1), GTP binding [Arabidopsis thaliana] (TAIR:AT5G47960.1); similar to RAB11B [Lotus japonicus] (GB:CAA98178.1); contains InterPro domain Small GTP-binding protein domain; (InterPro:IPR005225); contains InterPro domain Ras small GTPase, Rab type; (InterPro:IPR003579); contains InterPro domai…	-0.0793538	0.905631	-1.24347	0.122324	-0.0217866	0.832021	0.0977539	0.849754		At1G01170	ozone-responsive stress-related protein, putative; similar to ATOZI1 (Arabidopsis thaliana ozone-induced protein 1) [Arabidopsis thaliana] (TAIR:AT4G00860.1); similar to Os06g0115100 [Oryza sativa (japonica cultivar-group)] (GB:NP_001056609.1); similar to Os06g0114500 [Oryza sativa (japonica cultivar-group)] (GB:NP_001056604.1); similar to Protein of unknown function (DUF1138) [Oryza sativa (japo…	-0.248341	0.0492117	-0.0686147	0.532862
At1G01220	GHMP kinase-related; similar to GHMP kinase-related [Arabidopsis thaliana] (TAIR:AT5G14470.1); similar to Os03g0115100 [Oryza sativa (japonica cultivar-group)] (GB:NP_001048749.1); similar to GHMP kinases putative ATP-binding protein, expressed [Oryza sativa (japonica cultivar-group)] (GB:ABF93641.1); contains InterPro domain GHMP kinase, C terminal; (InterPro:IPR013750); contains InterPro domain…	-0.390532	0.0963562	0.489771	0.315858	0.281072	0.144268	0.0125527	0.523121		At1G01180	similar to unknown protein [Arabidopsis thaliana] (TAIR:AT5G19270.1); similar to hypothetical protein DshiDRAFT_0470 [Dinoroseobacter shibae DFL 12] (GB:ZP_01587119.1); similar to Os09g0518900 [Oryza sativa (japonica cultivar-group)] (GB:NP_001063691.1); contains domain no description (G3D.3.40.50.150); contains domain S-adenosyl-L-methionine-dependent methyltransferases (SSF53335)	-0.04839	0.551339	0.188299	0.420903
At1G01225	NC domain-containing protein-related; similar to unknown protein [Arabidopsis thaliana] (TAIR:AT4G00905.1); similar to Os09g0526800 [Oryza sativa (japonica cultivar-group)] (GB:NP_001063728.1); similar to unknown protein [Oryza sativa (japonica cultivar-group)] (GB:BAD09241.1); similar to Os08g0546900 [Oryza sativa (japonica cultivar-group)] (GB:NP_001062424.1); contains InterPro domain NC; (Inte…	-0.386391	0.178286	-0.364547	0.159296	0.223072	0.490671	0.164632	0.580844		At1G01190	member of CYP78A	0.054985	0.746574	0.312738	0.0066481
At1G01230	ORMDL family protein; similar to ORMDL family protein [Arabidopsis thaliana] (TAIR:AT5G42000.1); similar to Os02g0673600 [Oryza sativa (japonica cultivar-group)] (GB:NP_001047715.1); similar to unknown [Narcissus pseudonarcissus] (GB:AAL69388.1); similar to OSIGBa0103M18.2 [Oryza sativa (indica cultivar-group)] (GB:CAH66850.1); contains InterPro domain ORMDL; (InterPro:IPR007203)	1.05568	0.0674014	0.239107	0.0977624	0.378987	0.144384	0.30188	0.116795		At1G01200	AtRABA3 (Arabidopsis Rab GTPase homolog A3); GTP binding; similar to SMG1 (SMALL MOLECULAR WEIGHT G-PROTEIN 1), GTP binding [Arabidopsis thaliana] (TAIR:AT5G47960.1); similar to RAB11B [Lotus japonicus] (GB:CAA98178.1); contains InterPro domain Small GTP-binding protein domain; (InterPro:IPR005225); contains InterPro domain Ras small GTPase, Rab type; (InterPro:IPR003579); contains InterPro domai…	0.190534	0.19506	0.27354	0.203348
At1G01240	similar to unknown protein [Arabidopsis thaliana] (TAIR:AT2G46550.1); similar to Os09g0363500 [Oryza sativa (japonica cultivar-group)] (GB:NP_001062992.1); similar to Os08g0400300 [Oryza sativa (japonica cultivar-group)] (GB:NP_001061754.1); similar to hypothetical protein MtrDRAFT_AC145165g14v1 [Medicago truncatula] (GB:ABE91800.1)	-0.149224	0.441729	0.472068	0.136559	0.889484	0.102494	-0.0409176	0.807146		At1G01210	DNA-directed RNA polymerase III family protein; similar to DNA-directed RNA polymerase III family protein [Arabidopsis thaliana] (TAIR:AT4G07950.1); similar to Os02g0672700 [Oryza sativa (japonica cultivar-group)] (GB:NP_001047708.1); similar to DNA-directed RNA polymerase, subunit C11/M/9 [Medicago truncatula] (GB:ABE90355.1); contains InterPro domain Zinc finger TFIIS-type 2; (InterPro:IPR01313…	0.138449	0.169662	-0.153592	0.0756314
At1G01250	encodes a member of the DREB subfamily A-4 of ERF/AP2 transcription factor family. The protein contains one AP2 domain. There are 17 members in this subfamily including TINY.	0.142734	0.835636	1.92498	0.0785086	0.4484	0.578171	-0.579423	0.00293852		At1G01220	GHMP kinase-related; similar to GHMP kinase-related [Arabidopsis thaliana] (TAIR:AT5G14470.1); similar to Os03g0115100 [Oryza sativa (japonica cultivar-group)] (GB:NP_001048749.1); similar to GHMP kinases putative ATP-binding protein, expressed [Oryza sativa (japonica cultivar-group)] (GB:ABF93641.1); contains InterPro domain GHMP kinase, C terminal; (InterPro:IPR013750); contains InterPro domain…	-0.104416	0.131398	-0.26452	0.00500833
At1G01260	basic helix-loop-helix (bHLH) family protein; similar to basic helix-loop-helix (bHLH) family protein [Arabidopsis thaliana] (TAIR:AT2G46510.1); similar to Os01g0235700 [Oryza sativa (japonica cultivar-group)] (GB:NP_001042524.1); similar to bHLH protein -like [Oryza sativa (japonica cultivar-group)] (GB:BAD81265.1); contains InterPro domain Helix-loop-helix DNA-binding; (InterPro:IPR011598); con…	0.514641	0.0373386	-0.235369	0.140936	0.276221	0.0401026	-0.267033	0.00782022		At1G01225	NC domain-containing protein-related; similar to unknown protein [Arabidopsis thaliana] (TAIR:AT4G00905.1); similar to Os09g0526800 [Oryza sativa (japonica cultivar-group)] (GB:NP_001063728.1); similar to unknown protein [Oryza sativa (japonica cultivar-group)] (GB:BAD09241.1); similar to Os08g0546900 [Oryza sativa (japonica cultivar-group)] (GB:NP_001062424.1); contains InterPro domain NC; (Inte…	0.0731803	0.448427	-0.03262	0.887465
At1G01280	member of CYP703A	-2.9244	0.49161	-2.42157	0.487926	-2.35766	0.497043	-2.94731	0.479479		At1G01230	ORMDL family protein; similar to ORMDL family protein [Arabidopsis thaliana] (TAIR:AT5G42000.1); similar to Os02g0673600 [Oryza sativa (japonica cultivar-group)] (GB:NP_001047715.1); similar to unknown [Narcissus pseudonarcissus] (GB:AAL69388.1); similar to OSIGBa0103M18.2 [Oryza sativa (indica cultivar-group)] (GB:CAH66850.1); contains InterPro domain ORMDL; (InterPro:IPR007203)	-0.0227617	0.792625	-0.028992	0.913273
At1G01290	COFACTOR OF NITRATE REDUCTASE AND XANTHINE DEHYDROGENASE 3. Encodes a protein involved in molybdenum cofactor biosynthesis. Homologous to E.coli MoaC. Expression is low in all tissues examined, except in roots. Appears to have targeting signals for chloroplast or mitochondria	-1.5211	0.131279	-0.00360412	0.91188	0.0130758	0.98321	0.0142105	0.99431		At1G01240	similar to unknown protein [Arabidopsis thaliana] (TAIR:AT2G46550.1); similar to Os09g0363500 [Oryza sativa (japonica cultivar-group)] (GB:NP_001062992.1); similar to Os08g0400300 [Oryza sativa (japonica cultivar-group)] (GB:NP_001061754.1); similar to hypothetical protein MtrDRAFT_AC145165g14v1 [Medicago truncatula] (GB:ABE91800.1)	-0.215948	0.331435	-0.290175	0.329982
At1G01300	aspartyl protease family protein; similar to aspartyl protease family protein [Arabidopsis thaliana] (TAIR:AT3G61820.1); similar to Os01g0598600 [Oryza sativa (japonica cultivar-group)] (GB:NP_001043485.1); similar to unknow protein [Oryza sativa (japonica cultivar-group)] (GB:AAT38006.1); similar to Os05g0590000 [Oryza sativa (japonica cultivar-group)] (GB:NP_001056485.1); contains InterPro doma…	0.959591	0.0635744	-0.320215	0.303211	0.372866	0.296626	-1.20132	0.0266095		At1G01250	encodes a member of the DREB subfamily A-4 of ERF/AP2 transcription factor family. The protein contains one AP2 domain. There are 17 members in this subfamily including TINY.	-0.149987	0.384462	-0.347301	0.166087
At1G01310	allergen V5/Tpx-1-related family protein; similar to pathogenesis-related protein, putative [Arabidopsis thaliana] (TAIR:AT3G09590.1); similar to pathogenisis-related protein 1.2 [Triticum aestivum] (GB:CAA07474.1); contains InterPro domain Ves allergen; (InterPro:IPR002413); contains InterPro domain Allergen V5/Tpx-1 related; (InterPro:IPR001283)	0.031751	0.827339	-0.139645	0.683516	-0.0353806	0.547768	0.8193	0.328332		At1G01260	basic helix-loop-helix (bHLH) family protein; similar to basic helix-loop-helix (bHLH) family protein [Arabidopsis thaliana] (TAIR:AT2G46510.1); similar to Os01g0235700 [Oryza sativa (japonica cultivar-group)] (GB:NP_001042524.1); similar to bHLH protein -like [Oryza sativa (japonica cultivar-group)] (GB:BAD81265.1); contains InterPro domain Helix-loop-helix DNA-binding; (InterPro:IPR011598); con…	0.01712	0.828648	-0.129921	0.434381
At1G01320	tetratricopeptide repeat (TPR)-containing protein; similar to binding [Arabidopsis thaliana] (TAIR:AT4G28080.1); similar to binding [Arabidopsis thaliana] (TAIR:AT1G15290.1); similar to putative tetratricopeptide repeat(TPR)-containing protein [Oryza sativa (japonica cultivar-group)] (GB:BAC84544.1); similar to TPR repeat [Medicago truncatula] (GB:ABE77904.1); similar to OSJNBa0070O11.2 [Oryza sa…	-1.88686	0.0263007	-0.34348	0.0940432	-0.170848	0.1907	-0.302454	0.107611		At1G01270	unknown protein	0.443022	0.368807	0.0639927	0.841365
At1G01330	unknown protein	-1.83143	0.0304195	-0.330012	0.00637635	-0.12393	0.215569	-0.883536	0.027815		At1G01280	member of CYP703A	-0.049456	0.797934	-0.156527	0.655711
At1G01340	member of Cyclic nucleotide gated channel family	0.407646	0.629456	-0.470183	0.200996	-0.240501	0.642031	0.3526	0.323486		At1G01290	COFACTOR OF NITRATE REDUCTASE AND XANTHINE DEHYDROGENASE 3. Encodes a protein involved in molybdenum cofactor biosynthesis. Homologous to E.coli MoaC. Expression is low in all tissues examined, except in roots. Appears to have targeting signals for chloroplast or mitochondria	-0.0511147	0.245664	-0.0481017	0.209765
At1G01360	similar to unknown protein [Arabidopsis thaliana] (TAIR:AT4G01026.1); similar to CAPIP1 [Capsicum annuum] (GB:AAT35532.1); contains domain Bet v1-like (SSF55961); contains domain no description (G3D.3.30.530.20)	-0.0509088	0.891099	-0.644883	0.11481	-0.284902	0.160513	-0.115259	0.28201		At1G01300	aspartyl protease family protein; similar to aspartyl protease family protein [Arabidopsis thaliana] (TAIR:AT3G61820.1); similar to Os01g0598600 [Oryza sativa (japonica cultivar-group)] (GB:NP_001043485.1); similar to unknow protein [Oryza sativa (japonica cultivar-group)] (GB:AAT38006.1); similar to Os05g0590000 [Oryza sativa (japonica cultivar-group)] (GB:NP_001056485.1); contains InterPro doma…	-0.0968377	0.390679	-0.0765573	0.616713
At1G01370	Encodes a centromere-identifying protein histone H3 variant. Localized at centromeres in both mitotic and meiotic cells.	0.387477	0.32379	-0.452781	0.420584	0.668038	0.339248	0.402222	0.425524		At1G01305	unknown protein	-0.465131	0.342214	-0.507552	0.524494
At1G01380	ETC1 is involved in trichome and root hair patterning in Arabidopsis.	0.245411	0.88207	0.190361	0.847037	-0.0190159	0.913479	1.18796	0.387628		At1G01310	allergen V5/Tpx-1-related family protein; similar to pathogenesis-related protein, putative [Arabidopsis thaliana] (TAIR:AT3G09590.1); similar to pathogenisis-related protein 1.2 [Triticum aestivum] (GB:CAA07474.1); contains InterPro domain Ves allergen; (InterPro:IPR002413); contains InterPro domain Allergen V5/Tpx-1 related; (InterPro:IPR001283)	-0.408764	0.282663	-0.479705	0.398938
At1G01390	UDP-glucoronosyl/UDP-glucosyl transferase family protein; similar to UDP-glucoronosyl/UDP-glucosyl transferase family protein [Arabidopsis thaliana] (TAIR:AT1G01420.1); similar to UDP-glucoronosyl/UDP-glucosyl transferase family protein [Arabidopsis thaliana] (TAIR:AT4G01070.1); similar to Hydroquinone glucosyltransferase (Arbutin synthase) (GB:Q9AR73); contains InterPro domain UDP-glucuronosyl/U…	0.966179	0.00182092	-2.10538	0.00786983	0.0478125	0.500713	0.171912	0.0374622		At1G01320	tetratricopeptide repeat (TPR)-containing protein; similar to binding [Arabidopsis thaliana] (TAIR:AT4G28080.1); similar to binding [Arabidopsis thaliana] (TAIR:AT1G15290.1); similar to putative tetratricopeptide repeat(TPR)-containing protein [Oryza sativa (japonica cultivar-group)] (GB:BAC84544.1); similar to TPR repeat [Medicago truncatula] (GB:ABE77904.1); similar to OSJNBa0070O11.2 [Oryza sa…	-0.487187	0.0141402	-0.62523	0.0442539
At1G01410	APUM22 (ARABIDOPSIS PUMILIO 22); RNA binding / binding; similar to binding [Arabidopsis thaliana] (TAIR:AT5G64490.1); similar to pumilio protein 3 [Trypanosoma cruzi] (GB:AAQ84132.1); similar to pumilio/PUF RNA binding protein 3 [Trypanosoma cruzi strain CL Brener] (GB:XP_806089.1); contains InterPro domain Armadillo-like helical; (InterPro:IPR011989); contains InterPro domain Pumilio/Puf RNA-bin…	0.102545	0.90502	0.407794	0.0671943	-1.65023	0.147765	-0.0372274	0.810371		At1G01340	member of Cyclic nucleotide gated channel family	-0.254805	0.30653	-0.16257	0.114498
At1G01420	UDP-glucoronosyl/UDP-glucosyl transferase family protein; similar to UDP-glucoronosyl/UDP-glucosyl transferase family protein [Arabidopsis thaliana] (TAIR:AT1G01390.1); similar to UDP-glucoronosyl/UDP-glucosyl transferase family protein [Arabidopsis thaliana] (TAIR:AT4G01070.1); similar to Hydroquinone glucosyltransferase (Arbutin synthase) (GB:Q9AR73); contains InterPro domain UDP-glucuronosyl/U…	2.51397	0.0897159	0.0252787	0.999318	0.402145	0.389192	0.00360927	0.968108		At1G01350	zinc finger (CCCH-type/C3HC4-type RING finger) family protein; similar to zinc finger (CCCH-type/C3HC4-type RING finger) family protein [Arabidopsis thaliana] (TAIR:AT5G06420.2); similar to Zinc finger C-x8-C-x5-C-x3-H type (and similar), putative [Medicago truncatula] (GB:ABE91004.1); contains InterPro domain Protein of unknown function DUF537; (InterPro:IPR007491); contains InterPro domain Zinc…	0.00502267	0.905159	0.0848687	0.303648
At1G01430	similar to unknown protein [Arabidopsis thaliana] (TAIR:AT4G01080.1); similar to unknown protein Cr17 [Brassica napus] (GB:AAX51387.1); contains InterPro domain Protein of unknown function DUF231, plant; (InterPro:IPR004253)	-1.41438	0.0529592	-0.39667	0.221816	-0.0401426	0.828789	0.258059	0.139383		At1G01355	unknown protein	-0.0623893	0.724454	-0.0190397	0.835764
At1G01440	extra-large G-protein-related; similar to extra-large G-protein-related [Arabidopsis thaliana] (TAIR:AT4G01090.1); similar to unknown [Striga asiatica] (GB:ABE66402.1)	0.148037	0.0975611	0.310244	0.178251	0.338633	0.162393	-0.0838347	0.314367		At1G01360	similar to unknown protein [Arabidopsis thaliana] (TAIR:AT4G01026.1); similar to CAPIP1 [Capsicum annuum] (GB:AAT35532.1); contains domain Bet v1-like (SSF55961); contains domain no description (G3D.3.30.530.20)	-0.0260723	0.882018	-0.0304357	0.858672
At1G01450	protein kinase-related; similar to kinase [Arabidopsis thaliana] (TAIR:AT1G64300.2); similar to Os05g0585800 [Oryza sativa (japonica cultivar-group)] (GB:NP_001056458.1); similar to photoreceptor [Ceratodon purpureus] (GB:CAA71838.1); similar to Os01g0621600 [Oryza sativa (japonica cultivar-group)] (GB:NP_001043605.1); contains InterPro domain Serine/threonine protein kinase; (InterPro:IPR002290)…	0.507485	0.318163	-0.064486	0.893375	0.166332	0.755918	0.299238	0.0604229		At1G01370	Encodes a centromere-identifying protein histone H3 variant. Localized at centromeres in both mitotic and meiotic cells.	0.129227	0.29969	0.608744	0.0238928
At1G01460	Type I phosphatidylinositol-4-phosphate 5-kinase, subfamily A.	0.784629	0.127021	0.0510799	0.892944	0.317107	0.387824	0.393851	0.226744		At1G01380	ETC1 is involved in trichome and root hair patterning in Arabidopsis.	0.0958347	0.614708	0.448611	0.29235
At1G01470	Encodes late-embryogenesis abundant protein whose mRNA levels are induced in response to wounding and light stress. Might be involved in protection against dessication.	4.43693	0.0198987	2.6606	0.0477113	0.0575587	0.757657	0.39324	0.124902		At1G01390	UDP-glucoronosyl/UDP-glucosyl transferase family protein; similar to UDP-glucoronosyl/UDP-glucosyl transferase family protein [Arabidopsis thaliana] (TAIR:AT1G01420.1); similar to UDP-glucoronosyl/UDP-glucosyl transferase family protein [Arabidopsis thaliana] (TAIR:AT4G01070.1); similar to Hydroquinone glucosyltransferase (Arbutin synthase) (GB:Q9AR73); contains InterPro domain UDP-glucuronosyl/U…	-0.227962	0.0620335	-0.292027	0.383526
At1G01480	a member of the 1-aminocyclopropane-1-carboxylate (ACC) synthase (S-adenosyl-L-methionine methylthioadenosine-lyase, EC 4.4.1.14) gene family, isolated from a flower-specific cDNA library.	1.53202	0.142584	6.39651	0.0625751	-0.408823	0.687741	-0.945706	0.131236		At1G01400	unknown protein	-0.174187	0.473097	0.089303	0.579803
At1G01490	heavy-metal-associated domain-containing protein; similar to heavy-metal-associated domain-containing protein [Arabidopsis thaliana] (TAIR:AT5G23760.1); similar to Unknown (protein for MGC:78286) [Mus musculus] (GB:AAH71252.1); contains InterPro domain Heavy metal transport/detoxification protein; (InterPro:IPR006121)	-3.05375	0.077527	-1.06632	0.087569	-0.201295	0.509141	-0.229517	0.407465		At1G01410	APUM22 (ARABIDOPSIS PUMILIO 22); RNA binding / binding; similar to binding [Arabidopsis thaliana] (TAIR:AT5G64490.1); similar to pumilio protein 3 [Trypanosoma cruzi] (GB:AAQ84132.1); similar to pumilio/PUF RNA binding protein 3 [Trypanosoma cruzi strain CL Brener] (GB:XP_806089.1); contains InterPro domain Armadillo-like helical; (InterPro:IPR011989); contains InterPro domain Pumilio/Puf RNA-bin…	-0.143925	0.637931	-0.177034	0.382087
At1G01500	similar to unknown protein [Arabidopsis thaliana] (TAIR:AT1G19400.2); similar to hypothetical protein [Oryza sativa (japonica cultivar-group)] (GB:AAN65010.1); similar to Os03g0775600 [Oryza sativa (japonica cultivar-group)] (GB:NP_001051432.1); contains domain 2-HYDROXYACID DEHYDROGENASE (PTHR10996:SF1); contains domain 2-HYDROXYACID DEHYDROGENASE (PTHR10996)	1.23548	0.127408	-0.0491678	0.745835	0.0153874	0.821101	-0.00279145	0.984792		At1G01420	UDP-glucoronosyl/UDP-glucosyl transferase family protein; similar to UDP-glucoronosyl/UDP-glucosyl transferase family protein [Arabidopsis thaliana] (TAIR:AT1G01390.1); similar to UDP-glucoronosyl/UDP-glucosyl transferase family protein [Arabidopsis thaliana] (TAIR:AT4G01070.1); similar to Hydroquinone glucosyltransferase (Arbutin synthase) (GB:Q9AR73); contains InterPro domain UDP-glucuronosyl/U…	-0.679459	0.0159596	-0.527771	0.0499777
At1G01510	Encodes a homolog of human CtBP. Mutant has longer and thicker leaves than wild type. Involved in controlling polar cell expansion in the leaf width direction.	0.361236	0.214425	-0.0454	0.700216	-0.0136639	0.891337	-0.421682	0.234108		At1G01430	similar to unknown protein [Arabidopsis thaliana] (TAIR:AT4G01080.1); similar to unknown protein Cr17 [Brassica napus] (GB:AAX51387.1); contains InterPro domain Protein of unknown function DUF231, plant; (InterPro:IPR004253)	0.0245417	0.799316	0.116751	0.364232
At1G01520	myb family transcription factor; similar to myb family transcription factor [Arabidopsis thaliana] (TAIR:AT4G01280.1); similar to MYB transcription factor MYB133 [Glycine max] (GB:ABH02857.1); contains InterPro domain Homeodomain-related; (InterPro:IPR012287); contains InterPro domain Homeodomain-like; (InterPro:IPR009057); contains InterPro domain Myb-like DNA-binding region, SHAQKYF class; (Int…	0.877021	0.0951781	0.328214	0.159098	-0.826192	0.195295	-0.478589	0.253518		At1G01440	extra-large G-protein-related; similar to extra-large G-protein-related [Arabidopsis thaliana] (TAIR:AT4G01090.1); similar to unknown [Striga asiatica] (GB:ABE66402.1)	-0.0241977	0.694241	-0.092422	0.295459
At1G01530	AGL28 (AGAMOUS-LIKE 28); DNA binding / transcription factor; similar to MADS-box protein (AGL23) [Arabidopsis thaliana] (TAIR:AT1G65360.1); similar to Transcription factor, MADS-box [Medicago truncatula] (GB:ABE91589.1); contains InterPro domain Transcription factor, MADS-box; (InterPro:IPR002100)	-1.07348	0.295363	-0.90468	0.532209	-0.766125	0.510395	-1.49884	0.454222		At1G01450	protein kinase-related; similar to kinase [Arabidopsis thaliana] (TAIR:AT1G64300.2); similar to Os05g0585800 [Oryza sativa (japonica cultivar-group)] (GB:NP_001056458.1); similar to photoreceptor [Ceratodon purpureus] (GB:CAA71838.1); similar to Os01g0621600 [Oryza sativa (japonica cultivar-group)] (GB:NP_001043605.1); contains InterPro domain Serine/threonine protein kinase; (InterPro:IPR002290)…	-0.12986	0.137479	-0.087492	0.584333
At1G01540	protein kinase family protein; similar to protein kinase family protein [Arabidopsis thaliana] (TAIR:AT4G01330.1); similar to Protein kinase [Medicago truncatula] (GB:ABE93550.1); similar to Os03g0125600 [Oryza sativa (japonica cultivar-group)] (GB:NP_001048818.1); contains InterPro domain Protein kinase-like; (InterPro:IPR011009); contains InterPro domain Protein kinase; (InterPro:IPR000719); co…	0.363059	0.181563	-0.178541	0.325188	-0.249392	0.0373301	-0.17693	0.0941411		At1G01453	unknown protein	-0.293405	0.242694	-0.452925	0.128722
At1G01550	BYPASS1, required to prevent constitutive production of a root-derived graft-transmissible signal	0.809238	0.129761	0.215071	0.0499906	0.110222	0.0702662	0.116287	0.0682982		At1G01460	Type I phosphatidylinositol-4-phosphate 5-kinase, subfamily A.	-0.744461	0.0956399	-0.723457	0.0527756
At1G01560	member of MAP Kinase	1.67598	0.220206	1.00989	0.124497	0.3475	0.0916857	0.172368	0.352492		At1G01470	Encodes late-embryogenesis abundant protein whose mRNA levels are induced in response to wounding and light stress. Might be involved in protection against dessication.	-0.174345	0.454536	0.0250517	0.802823
At1G01570	fringe-related protein; similar to fringe-related protein [Arabidopsis thaliana] (TAIR:AT4G00300.1); similar to hypothetical protein [Trifolium pratense] (GB:BAE71200.1); contains InterPro domain Protein of unknown function DUF604; (InterPro:IPR006740)	-0.0463633	0.871588	0.635423	0.219969	-0.252308	0.445362	-0.448518	0.435901		At1G01471	unknown protein	-0.201823	0.194221	-0.200892	0.0508498
At1G01600	Encodes a member of the CYP86A subfamily of cytochrome p450 genes. Expressed significantly at highest level in mature stems and flowers.	-0.773202	0.0247032	-0.0536284	0.666878	0.03564	0.58901	-0.489383	0.368509		At1G01480	a member of the 1-aminocyclopropane-1-carboxylate (ACC) synthase (S-adenosyl-L-methionine methylthioadenosine-lyase, EC 4.4.1.14) gene family, isolated from a flower-specific cDNA library.	0.174741	0.258955	0.45532	0.319922
At1G01610	Encodes a protein with glycerol-3-phosphate acyltransferase activity.	-0.502132	0.0680917	0.509478	0.127697	0.193516	0.281698	-0.237661	0.221865		At1G01490	heavy-metal-associated domain-containing protein; similar to heavy-metal-associated domain-containing protein [Arabidopsis thaliana] (TAIR:AT5G23760.1); similar to Unknown (protein for MGC:78286) [Mus musculus] (GB:AAH71252.1); contains InterPro domain Heavy metal transport/detoxification protein; (InterPro:IPR006121)	0.00921533	0.848747	0.0500443	0.48796
At1G01620	a member of the plasma membrane intrinsic protein subfamily PIP1. localizes to the plasma membrane and exhibits water transport activity in Xenopus oocyte. expressed ubiquitously and protein level decreases slightly during leaf development.	-1.45385	0.0355655	-0.680354	0.0379733	0.0439773	0.768104	-0.239728	0.49247		At1G01500	similar to unknown protein [Arabidopsis thaliana] (TAIR:AT1G19400.2); similar to hypothetical protein [Oryza sativa (japonica cultivar-group)] (GB:AAN65010.1); similar to Os03g0775600 [Oryza sativa (japonica cultivar-group)] (GB:NP_001051432.1); contains domain 2-HYDROXYACID DEHYDROGENASE (PTHR10996:SF1); contains domain 2-HYDROXYACID DEHYDROGENASE (PTHR10996)	-0.0703507	0.541335	0.0293163	0.894857
At1G01630	SEC14 cytosolic factor, putative / phosphoglyceride transfer protein, putative; similar to SEC14 cytosolic factor family protein / phosphoglyceride transfer family protein [Arabidopsis thaliana] (TAIR:AT1G14820.3); similar to Cellular retinaldehyde binding/alpha-tocopherol transport; Cellular retinaldehyde-binding/triple function, N-terminal [Medicago truncatula] (GB:ABE80207.1); contains InterPr…	-1.12466	0.0198074	-0.000940103	0.99242	-0.204262	0.0767093	0.124121	0.291092		At1G01510	Encodes a homolog of human CtBP. Mutant has longer and thicker leaves than wild type. Involved in controlling polar cell expansion in the leaf width direction.	0.0542447	0.100467	0.0135813	0.214194
At1G01640	speckle-type POZ protein-related; similar to speckle-type POZ protein-related [Arabidopsis thaliana] (TAIR:AT3G56230.1); similar to BTB/POZ [Medicago truncatula] (GB:ABE86049.1); contains InterPro domain BTB; (InterPro:IPR000210); contains InterPro domain BTB/POZ; (InterPro:IPR013069)	0.208713	0.286265	-0.392697	0.461714	-0.181626	0.807502	-1.03163	0.0513637		At1G01520	myb family transcription factor; similar to myb family transcription factor [Arabidopsis thaliana] (TAIR:AT4G01280.1); similar to MYB transcription factor MYB133 [Glycine max] (GB:ABH02857.1); contains InterPro domain Homeodomain-related; (InterPro:IPR012287); contains InterPro domain Homeodomain-like; (InterPro:IPR009057); contains InterPro domain Myb-like DNA-binding region, SHAQKYF class; (Int…	-0.0510837	0.883914	0.189964	0.467232
At1G01650	peptidase; similar to protease-associated (PA) domain-containing protein [Arabidopsis thaliana] (TAIR:AT1G63690.1); similar to Protease-associated PA; Peptidase A22B, minor histocompatibility antigen H13 [Medicago truncatula] (GB:ABE91379.1); similar to Protease-associated PA; Peptidase A22B, minor histocompatibility antigen H13 [Medicago truncatula] (GB:ABD32820.1); similar to growth-on protein …	1.77479	0.027235	0.890434	0.0253191	0.308855	0.084612	-0.426682	0.110794		At1G01530	AGL28 (AGAMOUS-LIKE 28); DNA binding / transcription factor; similar to MADS-box protein (AGL23) [Arabidopsis thaliana] (TAIR:AT1G65360.1); similar to Transcription factor, MADS-box [Medicago truncatula] (GB:ABE91589.1); contains InterPro domain Transcription factor, MADS-box; (InterPro:IPR002100)	-0.073943	0.434927	0.0163413	0.868242
At1G01660	U-box domain-containing protein; similar to protein kinase family protein / U-box domain-containing protein [Arabidopsis thaliana] (TAIR:AT2G45910.1); similar to Protein kinase; U box [Medicago truncatula] (GB:ABD32822.1); contains InterPro domain U box; (InterPro:IPR003613)	0.176458	0.670359	0.101252	0.611297	0.646306	0.366823	-0.10684	0.747386		At1G01540	protein kinase family protein; similar to protein kinase family protein [Arabidopsis thaliana] (TAIR:AT4G01330.1); similar to Protein kinase [Medicago truncatula] (GB:ABE93550.1); similar to Os03g0125600 [Oryza sativa (japonica cultivar-group)] (GB:NP_001048818.1); contains InterPro domain Protein kinase-like; (InterPro:IPR011009); contains InterPro domain Protein kinase; (InterPro:IPR000719); co…	-0.107719	0.0813026	-0.22769	0.0604574
At1G01670	U-box domain-containing protein; similar to U-box domain-containing protein [Arabidopsis thaliana] (TAIR:AT3G61390.2); similar to putative arm repeat containing protein [Oryza sativa (japonica cultivar-group)] (GB:AAK43506.1); similar to Os10g0552400 [Oryza sativa (japonica cultivar-group)] (GB:NP_001065331.1); similar to Protein kinase; U box [Medicago truncatula] (GB:ABD32822.1); contains Inter…	-0.899033	0.0881675	0.246401	0.0132852	-0.106477	0.418345	0.228152	0.561275		At1G01550	BYPASS1, required to prevent constitutive production of a root-derived graft-transmissible signal	-0.129137	0.16	0.005163	0.923036
At1G01690	similar to PAIR1 protein, putative, expressed [Oryza sativa (japonica cultivar-group)] (GB:ABF93534.1); contains domain PHOSPHATIDYLINOSITOL N-ACETYLGLUCOSAMINYLTRANSFERASE SUBUNIT P (DOWN SYNDROME CRITICAL REGION PROTEIN 5)-RELATED (PTHR21726); contains domain RNASE H1 SMALL SUBUNIT (AYP1)-RELATED (PTHR21726:SF4)	-0.366467	0.38558	-0.367809	0.328339	0.00232646	0.982469	0.130032	0.010782		At1G01560	member of MAP Kinase	-0.810392	0.0732574	-0.552204	0.191006
At1G01700	Encodes a member of KPP-like gene family, homolog of KPP (kinase partner protein) gene in tomato. Also a member of the RopGEF (guanine nucleotide exchange factor) family, containing the novel PRONE domain (plant-specific Rop nucleotide exchanger), which is exclusively active towards members of the Rop subfamily.	0.0794463	0.949407	-1.47884	0.0666483	0.608669	0.102333	0.457913	0.1638		At1G01570	fringe-related protein; similar to fringe-related protein [Arabidopsis thaliana] (TAIR:AT4G00300.1); similar to hypothetical protein [Trifolium pratense] (GB:BAE71200.1); contains InterPro domain Protein of unknown function DUF604; (InterPro:IPR006740)	0.114233	0.129428	0.026178	0.879581
At1G01710	acyl-CoA thioesterase family protein; similar to acyl-CoA thioesterase [Arabidopsis thaliana] (TAIR:AT4G00520.2); similar to hypothetical protein PaerP_01005464 [Pseudomonas aeru (GB:ZP_01292630.1); similar to Os04g0558400 [Oryza sativa (japonica cultivar-group)] (GB:NP_001053533.1); similar to OSJNBa0065O17.11 [Oryza sativa (japonica cultivar-group)] (GB:CAE03486.2); contains InterPro domain Acy…	-1.04464	0.0747818	0.109676	0.140018	-0.0213231	0.828898	-0.30562	0.0743609		At1G01580	Encodes the low-iron-inducible ferric chelate reductase responsible for reduction of iron at the root surface. It is likely to be the major Fe(III) chelate reductase in Arabidopsis iron metabolism. Coordinately regulated with IRT1, the major transporter responsible for high-affinity iron uptake from the soil, at both transcriptional and posttranscriptional levels. Steady state mRNA levels are reg…	0.0120127	0.977669	-0.764185	0.500234
At1G01720	belongs to a large family of putative transcriptional activators with NAC domain. Transcript level increases in response to wounding.	2.26696	0.07519	1.85206	0.0572201	0.12998	0.643722	0.0543398	0.632904		At1G01590	Encodes a ferric-chelate reductase that is expressed at extremely low levels in Fe deficiency-induced seedlings.	-0.314102	0.00153325	-0.615473	0.0764363
At1G01725	unknown protein	-0.388632	0.343143	-0.230946	0.0333586	0.0838296	0.70399	-0.0658278	0.188162		At1G01600	Encodes a member of the CYP86A subfamily of cytochrome p450 genes. Expressed significantly at highest level in mature stems and flowers.	0.503217	0.0885459	0.405844	0.414074
At1G01730	similar to unknown protein [Oryza sativa (japonica cultivar-group)] (GB:BAD28388.1)	-0.0385158	0.799924	1.03667	0.0866614	0.0678255	0.523784	0.042287	0.0980157		At1G01610	Encodes a protein with glycerol-3-phosphate acyltransferase activity.	0.167283	0.160363	-0.197877	0.307492
At1G01740	protein kinase family protein; similar to protein kinase family protein [Arabidopsis thaliana] (TAIR:AT4G00710.1); similar to Protein kinase [Medicago truncatula] (GB:ABE82930.1); similar to Protein kinase [Medicago truncatula] (GB:ABE92129.1); contains InterPro domain Serine/threonine protein kinase; (InterPro:IPR002290); contains InterPro domain Protein kinase-like; (InterPro:IPR011009); contai…	-0.389638	0.179784	-0.859857	0.013447	0.208315	0.302061	0.20236	0.237565		At1G01620	a member of the plasma membrane intrinsic protein subfamily PIP1. localizes to the plasma membrane and exhibits water transport activity in Xenopus oocyte. expressed ubiquitously and protein level decreases slightly during leaf development.	0.20479	0.137285	0.212197	0.349492
At1G01750	actin-depolymerizing factor, putative; Identical to Actin-depolymerizing factor-like At1g01750 (ADF-like) [Arabidopsis Thaliana] (GB:Q9LQ81); similar to actin-depolymerizing factor, putative [Arabidopsis thaliana] (TAIR:AT4G00680.1); similar to Actin-depolymerizing factor (ADF) (GB:P30175); similar to Os02g0663800 [Oryza sativa (japonica cultivar-group)] (GB:NP_001047657.1); contains InterPro dom…	-0.82226	0.0917761	0.317572	0.161236	0.1921	0.567207	-0.0139238	0.923236		At1G01630	SEC14 cytosolic factor, putative / phosphoglyceride transfer protein, putative; similar to SEC14 cytosolic factor family protein / phosphoglyceride transfer family protein [Arabidopsis thaliana] (TAIR:AT1G14820.3); similar to Cellular retinaldehyde binding/alpha-tocopherol transport; Cellular retinaldehyde-binding/triple function, N-terminal [Medicago truncatula] (GB:ABE80207.1); contains InterPr…	0.09806	0.11088	-0.0405633	0.634725
At1G01760	RNA binding / adenosine deaminase; similar to OSJNBa0032F06.25 [Oryza sativa (japonica cultivar-group)] (GB:CAE03442.2); similar to H0306F12.5 [Oryza sativa (indica cultivar-group)] (GB:CAJ86175.1); contains InterPro domain Adenosine deaminase/editase; (InterPro:IPR002466)	-1.09933	0.410049	-1.3316	0.26593	-0.777821	0.356557	-1.17292	0.299352		At1G01640	speckle-type POZ protein-related; similar to speckle-type POZ protein-related [Arabidopsis thaliana] (TAIR:AT3G56230.1); similar to BTB/POZ [Medicago truncatula] (GB:ABE86049.1); contains InterPro domain BTB; (InterPro:IPR000210); contains InterPro domain BTB/POZ; (InterPro:IPR013069)	0.31738	0.101212	0.702818	0.071612
At1G01770	similar to Protein of unknown function DUF1446 [Rhodospirillum rubrum ATCC 11170] (GB:YP_426562.1); similar to Os07g0457300 [Oryza sativa (japonica cultivar-group)] (GB:NP_001059563.1); contains InterPro domain Protein of unknown function DUF1446; (InterPro:IPR010839)	-1.73479	0.0221502	0.773066	0.0786208	0.462487	0.073399	0.414409	0.362269		At1G01650	peptidase; similar to protease-associated (PA) domain-containing protein [Arabidopsis thaliana] (TAIR:AT1G63690.1); similar to Protease-associated PA; Peptidase A22B, minor histocompatibility antigen H13 [Medicago truncatula] (GB:ABE91379.1); similar to Protease-associated PA; Peptidase A22B, minor histocompatibility antigen H13 [Medicago truncatula] (GB:ABD32820.1); similar to growth-on protein …	-0.203903	0.144613	-0.287642	0.0426783
At1G01780	LIM domain-containing protein; similar to LIM domain-containing protein [Arabidopsis thaliana] (TAIR:AT2G45800.1); similar to LIM domain protein PLIM2a [Populus tremula x Populus alba] (GB:ABK58466.1); contains InterPro domain LIM, zinc-binding; (InterPro:IPR001781)	-0.628098	0.121357	0.0575061	0.727346	-0.0423742	0.786291	-0.54273	0.141307		At1G01660	U-box domain-containing protein; similar to protein kinase family protein / U-box domain-containing protein [Arabidopsis thaliana] (TAIR:AT2G45910.1); similar to Protein kinase; U box [Medicago truncatula] (GB:ABD32822.1); contains InterPro domain U box; (InterPro:IPR003613)	0.0410683	0.721034	0.127293	0.493628
At1G01790	K efflux antiporter KEA1	-0.431922	0.143855	-1.31558	0.0146563	-0.257471	0.450917	0.0460791	0.361075		At1G01670	U-box domain-containing protein; similar to U-box domain-containing protein [Arabidopsis thaliana] (TAIR:AT3G61390.2); similar to putative arm repeat containing protein [Oryza sativa (japonica cultivar-group)] (GB:AAK43506.1); similar to Os10g0552400 [Oryza sativa (japonica cultivar-group)] (GB:NP_001065331.1); similar to Protein kinase; U box [Medicago truncatula] (GB:ABD32822.1); contains Inter…	0.167786	0.533021	0.255469	0.250327
At1G01800	short-chain dehydrogenase/reductase (SDR) family protein; similar to short-chain dehydrogenase/reductase (SDR) family protein [Arabidopsis thaliana] (TAIR:AT3G61220.1); similar to Short-chain dehydrogenase/reductase SDR [Medicago truncatula] (GB:ABD28440.1); contains InterPro domain Short-chain dehydrogenase/reductase SDR; (InterPro:IPR002198); contains InterPro domain Glucose/ribitol dehydrogena…	-1.01735	0.0700563	0.2402	0.0636215	-0.175606	0.220999	-0.10686	0.522016		At1G01680	U-box domain-containing protein; similar to U-box domain-containing protein [Arabidopsis thaliana] (TAIR:AT1G01670.1); similar to Protein kinase; U box [Medicago truncatula] (GB:ABD32822.1); contains InterPro domain U box; (InterPro:IPR003613)	-0.616753	0.4665	-0.543161	0.420725
At1G01820	member of the peroxin11 (PEX11) gene family, integral to peroxisome membrane, controls peroxisome proliferation.	0.483072	0.13564	0.166086	0.349974	0.583388	0.0752408	0.256075	0.125886		At1G01690	similar to PAIR1 protein, putative, expressed [Oryza sativa (japonica cultivar-group)] (GB:ABF93534.1); contains domain PHOSPHATIDYLINOSITOL N-ACETYLGLUCOSAMINYLTRANSFERASE SUBUNIT P (DOWN SYNDROME CRITICAL REGION PROTEIN 5)-RELATED (PTHR21726); contains domain RNASE H1 SMALL SUBUNIT (AYP1)-RELATED (PTHR21726:SF4)	0.128681	0.201901	0.390808	0.0304186
At1G01830	armadillo/beta-catenin repeat family protein; similar to binding [Arabidopsis thaliana] (TAIR:AT2G45720.2); similar to IMP dehydrogenase/GMP reductase [Medicago truncatula] (GB:ABE88271.1); similar to putative arm repeat containing protein [Oryza sativa (japonica cultivar-group)] (GB:AAM92297.1); similar to Armadillo/beta-catenin-like repeat family protein, expressed [Oryza sativa (japonica culti…	0.0831213	0.686538	1.21736	0.055495	-0.00405889	0.982037	0.235013	0.0903225		At1G01695	unknown protein	-0.251237	0.532033	-0.272847	0.357129
At1G01840	unknown protein	-0.84629	0.122932	-0.151414	0.468577	-0.11268	0.477303	-0.498065	0.210198		At1G01700	Encodes a member of KPP-like gene family, homolog of KPP (kinase partner protein) gene in tomato. Also a member of the RopGEF (guanine nucleotide exchange factor) family, containing the novel PRONE domain (plant-specific Rop nucleotide exchanger), which is exclusively active towards members of the Rop subfamily.	0.0938297	0.782973	-0.298752	0.158454
At1G01860	dimethyladenosine transferase	-1.01324	0.18006	-0.289787	0.258812	-0.0021354	0.9414	0.195282	0.331989		At1G01710	acyl-CoA thioesterase family protein; similar to acyl-CoA thioesterase [Arabidopsis thaliana] (TAIR:AT4G00520.2); similar to hypothetical protein PaerP_01005464 [Pseudomonas aeru (GB:ZP_01292630.1); similar to Os04g0558400 [Oryza sativa (japonica cultivar-group)] (GB:NP_001053533.1); similar to OSJNBa0065O17.11 [Oryza sativa (japonica cultivar-group)] (GB:CAE03486.2); contains InterPro domain Acy…	0.145868	0.110785	0.112873	0.318989
At1G01900	subtilase family protein; similar to subtilase family protein [Arabidopsis thaliana] (TAIR:AT5G51750.1); similar to ARA12, subtilase [Arabidopsis thaliana] (TAIR:AT5G67360.1); similar to Orn/DAP/Arg decarboxylase 2; Protease-associated PA; Proteinase inhibitor I9, subtilisin propeptide [Medicago truncatula] (GB:ABE87035.1); similar to OSIGBa0147H17.8 [Oryza sativa (indica cultivar-group)] (GB:CAH…	0.0136227	0.913872	-0.321196	0.424661	0.212442	0.303225	0.410327	0.124614		At1G01720	belongs to a large family of putative transcriptional activators with NAC domain. Transcript level increases in response to wounding.	0.209552	0.296425	0.422361	0.100908
At1G01910	anion-transporting ATPase, putative; similar to anion-transporting ATPase family protein [Arabidopsis thaliana] (TAIR:AT5G60730.1); similar to arsenical pump-driving atpase [Aedes aegypti] (GB:EAT35519.1); similar to Os09g0521500 [Oryza sativa (japonica cultivar-group)] (GB:NP_001063707.1); contains InterPro domain Anion-transporting ATPase; (InterPro:IPR003348)	0.18863	0.52547	-0.201969	0.550303	-0.038061	0.849202	-0.0457862	0.528739		At1G01725	unknown protein	0.0145963	0.703996	0.234211	0.0746616
At1G01920	SET domain-containing protein; similar to ribulose-1,5 bisphosphate carboxylase oxygenase large subunit N-methyltransferase, putative [Arabidopsis thaliana] (TAIR:AT1G14030.1); similar to Nuclear protein SET [Medicago truncatula] (GB:ABD28449.1); contains InterPro domain Nuclear protein SET; (InterPro:IPR001214)	-0.962874	0.255646	-0.204705	0.241208	-0.507769	0.0992735	0.051281	0.644139		At1G01730	similar to unknown protein [Oryza sativa (japonica cultivar-group)] (GB:BAD28388.1)	-0.018828	0.78129	0.262326	0.00206108
At1G01930	zinc finger protein-related; similar to unnamed protein product [Tetraodon nigroviridis] (GB:CAG09306.1); similar to Os04g0574600 [Oryza sativa (japonica cultivar-group)] (GB:NP_001053619.1); similar to OSJNBa0019K04.19 [Oryza sativa (japonica cultivar-group)] (GB:CAD41672.1); contains InterPro domain Ankyrin; (InterPro:IPR002110)	-0.66719	0.143413	-0.165717	0.482357	-0.301056	0.208666	0.208714	0.419738		At1G01740	protein kinase family protein; similar to protein kinase family protein [Arabidopsis thaliana] (TAIR:AT4G00710.1); similar to Protein kinase [Medicago truncatula] (GB:ABE82930.1); similar to Protein kinase [Medicago truncatula] (GB:ABE92129.1); contains InterPro domain Serine/threonine protein kinase; (InterPro:IPR002290); contains InterPro domain Protein kinase-like; (InterPro:IPR011009); contai…	-0.194829	0.101772	-0.319229	0.124901
At1G01940	peptidyl-prolyl cis-trans isomerase cyclophilin-type family protein; similar to peptidyl-prolyl cis-trans isomerase cyclophilin-type family protein [Arabidopsis thaliana] (TAIR:AT5G67530.1); similar to Peptidyl-prolyl cis-trans isomerase-like 3 (PPIase) (Rotamase) (GB:Q5KHA8); similar to Os06g0130500 [Oryza sativa (japonica cultivar-group)] (GB:NP_001056690.1); contains InterPro domain Peptidyl-p…	1.92348	0.0137528	-0.360054	0.0718704	0.108169	0.477455	0.256734	0.157121		At1G01750	actin-depolymerizing factor, putative; Identical to Actin-depolymerizing factor-like At1g01750 (ADF-like) [Arabidopsis Thaliana] (GB:Q9LQ81); similar to actin-depolymerizing factor, putative [Arabidopsis thaliana] (TAIR:AT4G00680.1); similar to Actin-depolymerizing factor (ADF) (GB:P30175); similar to Os02g0663800 [Oryza sativa (japonica cultivar-group)] (GB:NP_001047657.1); contains InterPro dom…	0.562063	0.0410367	0.507573	0.291
At1G01950	unknown protein	-0.258386	0.0280596	-0.132986	0.315231	0.00271051	0.939902	-0.0772406	0.531734		At1G01760	RNA binding / adenosine deaminase; similar to OSJNBa0032F06.25 [Oryza sativa (japonica cultivar-group)] (GB:CAE03442.2); similar to H0306F12.5 [Oryza sativa (indica cultivar-group)] (GB:CAJ86175.1); contains InterPro domain Adenosine deaminase/editase; (InterPro:IPR002466)	0.047069	0.633964	0.0766457	0.629949
At1G01960	EDA10 (embryo sac development arrest 10); guanyl-nucleotide exchange factor; similar to guanine nucleotide exchange family protein [Arabidopsis thaliana] (TAIR:AT3G60860.1); similar to guanine nucleotide exchange family protein [Arabidopsis thaliana] (TAIR:AT4G35380.1); similar to guanine nucleotide exchange family protein [Arabidopsis thaliana] (TAIR:AT4G38200.1); similar to putative guanine nuc…	-0.0014592	0.990827	0.287658	0.148867	-0.026304	0.917493	-1.0751	0.0295612		At1G01770	similar to Protein of unknown function DUF1446 [Rhodospirillum rubrum ATCC 11170] (GB:YP_426562.1); similar to Os07g0457300 [Oryza sativa (japonica cultivar-group)] (GB:NP_001059563.1); contains InterPro domain Protein of unknown function DUF1446; (InterPro:IPR010839)	-0.0303233	0.372794	-0.206787	0.163112
At1G01970	pentatricopeptide (PPR) repeat-containing protein; similar to pentatricopeptide (PPR) repeat-containing protein [Arabidopsis thaliana] (TAIR:AT1G19525.1); similar to pentatricopeptide repeat protein [Physcomitrella patens] (GB:BAF34329.1); similar to Os07g0661900 [Oryza sativa (japonica cultivar-group)] (GB:NP_001060542.1); similar to Os02g0611400 [Oryza sativa (japonica cultivar-group)] (GB:NP_0…	-0.373041	0.0988198	-0.430518	0.00328543	-0.0967759	0.425296	0.144288	0.0425011		At1G01780	LIM domain-containing protein; similar to LIM domain-containing protein [Arabidopsis thaliana] (TAIR:AT2G45800.1); similar to LIM domain protein PLIM2a [Populus tremula x Populus alba] (GB:ABK58466.1); contains InterPro domain LIM, zinc-binding; (InterPro:IPR001781)	-0.157506	0.052338	0.217357	0.221469
At1G01980	member of Reticuline oxidase-like family	-0.302168	0.47696	-1.78242	0.223528	0.0277234	0.979488	-0.118429	0.892924		At1G01790	K efflux antiporter KEA1	-0.422763	0.0395067	-0.657317	0.0301573
At1G01990	similar to chloroplast lumen common family protein [Arabidopsis thaliana] (TAIR:AT5G02590.1); similar to conserved hypothetical protein [Medicago truncatula] (GB:ABE79208.1)	-0.0494523	0.559346	0.321201	0.245498	0.374241	0.0739777	-0.235316	0.079528		At1G01800	short-chain dehydrogenase/reductase (SDR) family protein; similar to short-chain dehydrogenase/reductase (SDR) family protein [Arabidopsis thaliana] (TAIR:AT3G61220.1); similar to Short-chain dehydrogenase/reductase SDR [Medicago truncatula] (GB:ABD28440.1); contains InterPro domain Short-chain dehydrogenase/reductase SDR; (InterPro:IPR002198); contains InterPro domain Glucose/ribitol dehydrogena…	-0.0612463	0.546301	0.00523733	0.964638
At1G02000	UDP-D-glucuronate 4-epimerase	-0.539178	0.196238	0.0383647	0.413589	-0.16339	0.363125	-0.275245	0.28413		At1G01810	unknown protein	-0.218825	0.552917	-0.282618	0.258236
At1G02020	nitroreductase family protein; similar to hypothetical protein [Oryza sativa (japonica cultivar-group)] (GB:AAM93466.1); contains domain no description (G3D.3.40.109.10); contains domain NADH oxidase/flavin reductase (SSF55469)	0.162934	0.272707	0.200122	0.448494	0.305107	0.0314447	0.101151	0.314917		At1G01820	member of the peroxin11 (PEX11) gene family, integral to peroxisome membrane, controls peroxisome proliferation.	-0.171367	0.116687	-0.155776	0.110262
At1G02050	chalcone and stilbene synthase family protein; similar to chalcone and stilbene synthase family protein [Arabidopsis thaliana] (TAIR:AT4G00040.1); similar to Type III polyketide synthase [Medicago truncatula] (GB:ABE89004.1); contains InterPro domain Chalcone and stilbene synthases, N-terminal; (InterPro:IPR001099); contains InterPro domain Type III polyketide synthase; (InterPro:IPR011141); cont…	-2.93052	0.322538	-1.46471	0.395839	-1.4355	0.570405	-0.844168	0.467006		At1G01830	armadillo/beta-catenin repeat family protein; similar to binding [Arabidopsis thaliana] (TAIR:AT2G45720.2); similar to IMP dehydrogenase/GMP reductase [Medicago truncatula] (GB:ABE88271.1); similar to putative arm repeat containing protein [Oryza sativa (japonica cultivar-group)] (GB:AAM92297.1); similar to Armadillo/beta-catenin-like repeat family protein, expressed [Oryza sativa (japonica culti…	-0.232869	0.0124157	-0.220184	0.21332
At1G02060	pentatricopeptide (PPR) repeat-containing protein; similar to pentatricopeptide (PPR) repeat-containing protein [Arabidopsis thaliana] (TAIR:AT2G37230.1); similar to Os02g0110400 [Oryza sativa (japonica cultivar-group)] (GB:NP_001045649.1); similar to Os02g0121900 [Oryza sativa (japonica cultivar-group)] (GB:NP_001045722.1); similar to Pentatricopeptide repeat [Medicago truncatula] (GB:ABE84479.1…	-0.649313	0.0241169	-0.120163	0.905873	0.282042	0.300418	-0.0541325	0.556563		At1G01840	unknown protein	-0.0748137	0.791264	0.062568	0.729403
At1G02070	similar to zinc ion binding [Arabidopsis thaliana] (TAIR:AT3G60520.1); similar to Os04g0551600 [Oryza sativa (japonica cultivar-group)] (GB:NP_001053498.1); similar to unknown protein [Oryza sativa (japonica cultivar-group)] (GB:BAD25766.1); similar to Os02g0658200 [Oryza sativa (japonica cultivar-group)] (GB:NP_001047633.1)	-1.58506	0.36047	-0.596666	0.393328	0.36416	0.661421	0.0395193	0.965299		At1G01860	dimethyladenosine transferase	-0.124319	0.31369	-0.0256837	0.80223
At1G02080	transcriptional regulator-related; similar to transcriptional regulator, putative, expressed [Oryza sativa (japonica cultivar-group)] (GB:AAP54975.2); similar to CCR4-Not complex component, Not1 [Medicago truncatula] (GB:ABE86980.1); similar to putative transcription regulatory protein [Oryza sativa (japonica cultivar-group)] (GB:AAK55455.1); contains InterPro domain CCR4-Not complex component, N…	-0.113993	0.146837	0.0611957	0.170307	0.0747872	0.649285	-0.25125	0.0310909		At1G01880	DNA repair protein, putative; similar to UVH3 (ULTRAVIOLET HYPERSENSITIVE 3, UV REPAIR DEFECTIVE 1), nuclease [Arabidopsis thaliana] (TAIR:AT3G28030.1); similar to putative single-strand DNA endonuclease-1 [Oryza sativa (japonica cultivar-group)] (GB:BAD46702.1); contains InterPro domain XPG I; (InterPro:IPR006086); contains InterPro domain DNA repair protein (XPGC)/yeast Rad; (InterPro:IPR006084…	0.099076	0.541371	-0.073213	0.379043
At1G02090	encodes a phosphoprotein that is a subunit of the COP9 signalosome. Mutants exhibit constitutive photomorphogenic phenotype.	1.00554	0.0952209	0.19913	0.037755	-0.131238	0.411958	0.394208	0.0411486		At1G01900	subtilase family protein; similar to subtilase family protein [Arabidopsis thaliana] (TAIR:AT5G51750.1); similar to ARA12, subtilase [Arabidopsis thaliana] (TAIR:AT5G67360.1); similar to Orn/DAP/Arg decarboxylase 2; Protease-associated PA; Proteinase inhibitor I9, subtilisin propeptide [Medicago truncatula] (GB:ABE87035.1); similar to OSIGBa0147H17.8 [Oryza sativa (indica cultivar-group)] (GB:CAH…	0.480309	0.0729212	0.21219	0.304394
At1G02100	leucine carboxyl methyltransferase family protein; similar to Os06g0140100 [Oryza sativa (japonica cultivar-group)] (GB:NP_001056749.1); similar to hypothetical protein DDBDRAFT_0219323 [Dictyostelium discoideum AX4] (GB:XP_636813.1); contains InterPro domain Leucine carboxyl methyltransferase; (InterPro:IPR007213)	0.387635	0.345675	0.510846	0.175073	0.353319	0.224741	0.0845369	0.487228		At1G01910	anion-transporting ATPase, putative; similar to anion-transporting ATPase family protein [Arabidopsis thaliana] (TAIR:AT5G60730.1); similar to arsenical pump-driving atpase [Aedes aegypti] (GB:EAT35519.1); similar to Os09g0521500 [Oryza sativa (japonica cultivar-group)] (GB:NP_001063707.1); contains InterPro domain Anion-transporting ATPase; (InterPro:IPR003348)	0.00731067	0.763415	-0.0537957	0.361747
At1G02110	proline-rich family protein; similar to DNA binding [Arabidopsis thaliana] (TAIR:AT3G60320.1); similar to Os10g0562700 [Oryza sativa (japonica cultivar-group)] (GB:NP_001065395.1); similar to bZIP transcription factor bZIP80 [Glycine max] (GB:ABI34654.1); contains InterPro domain Protein of unknown function DUF632; (InterPro:IPR006867); contains InterPro domain Protein of unknown function DUF630;…	-0.772341	0.0120879	-0.604308	0.138835	0.130682	0.726961	-0.237516	0.0858396		At1G01920	SET domain-containing protein; similar to ribulose-1,5 bisphosphate carboxylase oxygenase large subunit N-methyltransferase, putative [Arabidopsis thaliana] (TAIR:AT1G14030.1); similar to Nuclear protein SET [Medicago truncatula] (GB:ABD28449.1); contains InterPro domain Nuclear protein SET; (InterPro:IPR001214)	0.250854	0.162965	0.226557	0.0982946
At1G02120	VAD1 (VASCULAR ASSOCIATED DEATH1); similar to C2 domain-containing protein / GRAM domain-containing protein [Arabidopsis thaliana] (TAIR:AT3G59660.1); similar to unnamed protein product [Ostreococcus tauri] (GB:CAL53388.1); contains InterPro domain GRAM; (InterPro:IPR004182)	-0.463013	0.00472256	0.192442	0.0232848	0.37472	0.0470827	0.47768	0.01178		At1G01930	zinc finger protein-related; similar to unnamed protein product [Tetraodon nigroviridis] (GB:CAG09306.1); similar to Os04g0574600 [Oryza sativa (japonica cultivar-group)] (GB:NP_001053619.1); similar to OSJNBa0019K04.19 [Oryza sativa (japonica cultivar-group)] (GB:CAD41672.1); contains InterPro domain Ankyrin; (InterPro:IPR002110)	-0.0954703	0.176685	-0.152335	0.260958
At1G02130	Belongs to the Rab1 GTPase subfamily. This small GTP-binding protein is required in ER to Golgi transportation.	-0.898799	0.0579119	-0.720905	0.143201	-0.30402	0.24423	0.0644227	0.291062		At1G01940	peptidyl-prolyl cis-trans isomerase cyclophilin-type family protein; similar to peptidyl-prolyl cis-trans isomerase cyclophilin-type family protein [Arabidopsis thaliana] (TAIR:AT5G67530.1); similar to Peptidyl-prolyl cis-trans isomerase-like 3 (PPIase) (Rotamase) (GB:Q5KHA8); similar to Os06g0130500 [Oryza sativa (japonica cultivar-group)] (GB:NP_001056690.1); contains InterPro domain Peptidyl-p…	0.0195693	0.824297	0.257751	0.110029
At1G02140	MEE63 (maternal effect embryo arrest 63); Identical to Protein mago nashi homolog [Arabidopsis Thaliana] (GB:O23676); similar to mago nashi [Taiwania cryptomerioides] (GB:ABB91896.1); contains InterPro domain Mago nashi protein; (InterPro:IPR004023)	-0.147766	0.355132	-0.419715	0.152055	-0.0974978	0.277257	-0.87071	0.118282		At1G01950	unknown protein	0.0204683	0.834548	0.013865	0.934316
At1G02150	pentatricopeptide (PPR) repeat-containing protein; similar to pentatricopeptide (PPR) repeat-containing protein [Arabidopsis thaliana] (TAIR:AT4G02820.1); similar to Tetratricopeptide-like helical [Medicago truncatula] (GB:ABD28679.1); similar to Os12g0527900 [Oryza sativa (japonica cultivar-group)] (GB:NP_001066910.1); similar to Os04g0544400 [Oryza sativa (japonica cultivar-group)] (GB:NP_00105…	-0.560996	0.257589	-0.72076	0.20343	-0.0715036	0.659594	0.265313	0.339987		At1G01960	EDA10 (embryo sac development arrest 10); guanyl-nucleotide exchange factor; similar to guanine nucleotide exchange family protein [Arabidopsis thaliana] (TAIR:AT3G60860.1); similar to guanine nucleotide exchange family protein [Arabidopsis thaliana] (TAIR:AT4G35380.1); similar to guanine nucleotide exchange family protein [Arabidopsis thaliana] (TAIR:AT4G38200.1); similar to putative guanine nuc…	-0.0322833	0.599887	-0.10389	0.0559643
At1G02160	similar to Os04g0665000 [Oryza sativa (japonica cultivar-group)] (GB:NP_001054174.1); contains InterPro domain CHCH; (InterPro:IPR010625)	-0.567215	0.0470153	-0.0468992	0.0933049	0.06939	0.337947	0.327826	0.235315		At1G01970	pentatricopeptide (PPR) repeat-containing protein; similar to pentatricopeptide (PPR) repeat-containing protein [Arabidopsis thaliana] (TAIR:AT1G19525.1); similar to pentatricopeptide repeat protein [Physcomitrella patens] (GB:BAF34329.1); similar to Os07g0661900 [Oryza sativa (japonica cultivar-group)] (GB:NP_001060542.1); similar to Os02g0611400 [Oryza sativa (japonica cultivar-group)] (GB:NP_0…	-0.516007	0.0137809	-0.668969	0.112396
At1G02170	Metacaspase AtMCP1b. Arginine/lysine-specific cysteine protease activity. Induces apoptosis in yeast. Contains Pfam profile PF00656: ICE-like protease (caspase) p20 domain	-0.201583	0.101881	0.346037	0.196743	0.157154	0.394795	-0.283686	0.0750021		At1G01980	member of Reticuline oxidase-like family	-0.190273	0.134785	-0.258072	0.296285
At1G02180	ferredoxin-related; similar to Os08g0459300 [Oryza sativa (japonica cultivar-group)] (GB:NP_001061973.1); similar to Os02g0834300 [Oryza sativa (japonica cultivar-group)] (GB:NP_001048640.1); contains domain PR-1-like (SSF55797)	-0.563307	0.333813	-0.304264	0.162801	-0.0216826	0.916316	0.0743355	0.808105		At1G01990	similar to chloroplast lumen common family protein [Arabidopsis thaliana] (TAIR:AT5G02590.1); similar to conserved hypothetical protein [Medicago truncatula] (GB:ABE79208.1)	-0.0988257	0.286502	0.401758	0.0533516
At1G02190	CER1 protein, putative; similar to CER1 protein, putative [Arabidopsis thaliana] (TAIR:AT2G37700.1); similar to CER1 (ECERIFERUM 1) [Arabidopsis thaliana] (TAIR:AT1G02205.2); similar to Sterol desaturase [Medicago truncatula] (GB:ABD28316.1); similar to CER1 [Oryza sativa] (GB:AAD29719.1); similar to CER1 protein, putative, expressed [Oryza sativa (japonica cultivar-group)] (GB:ABG66132.1); conta…	-0.962337	0.713409	0.159333	0.905764	-1.20424	0.3883	-0.351541	0.706288		At1G02000	UDP-D-glucuronate 4-epimerase	0.069312	0.615799	0.0838337	0.242822
At1G02200	unknown protein	-0.898434	0.345141	2.61396	0.0651257	0.554726	0.483317	-0.355307	0.62619		At1G02010	member of KEULE Gene Family	-0.14661	0.427292	-0.101395	0.653067
At1G02205	Expression of the CER1 gene associated with production of stem epicuticular wax and pollen fertility. Biochemical studies showed that cer1 mutants are blocked in the conversion of stem wax C30 aldehydes to C29 alkanes, and they also lack the secondary alcohols and ketones. These suggested the CER1 protein is a aldehyde decarbonylase.	-0.837685	0.260476	2.22659	0.0733639	0.298846	0.64802	-0.582947	0.495983		At1G02020	nitroreductase family protein; similar to hypothetical protein [Oryza sativa (japonica cultivar-group)] (GB:AAM93466.1); contains domain no description (G3D.3.40.109.10); contains domain NADH oxidase/flavin reductase (SSF55469)	-0.164557	0.199512	0.030215	0.883437
At1G02220	ANAC003 (Arabidopsis NAC domain containing protein 3); transcription factor; similar to ANAC048 (Arabidopsis NAC domain containing protein 48), transcription factor [Arabidopsis thaliana] (TAIR:AT3G04420.1); similar to NAC5 protein [Glycine max] (GB:AAX85982.1); similar to Os08g0157900 [Oryza sativa (japonica cultivar-group)] (GB:NP_001061034.1); contains InterPro domain No apical meristem (NAM) …	-0.428995	0.0854297	0.440835	0.167418	-0.428164	0.0105037	0.343402	0.125112		At1G02030	zinc finger (C2H2 type) family protein; similar to zinc finger (C2H2 type) family protein [Arabidopsis thaliana] (TAIR:AT3G60580.1); similar to Cys2/His2 zinc-finger transcription factor [Silene latifolia] (GB:AAY40249.1); contains InterPro domain Zinc finger, C2H2-type; (InterPro:IPR007087)	-0.155066	0.24956	-0.00698567	0.87404
At1G02230	ANAC004 (Arabidopsis NAC domain containing protein 4); transcription factor; similar to ANAC005 (Arabidopsis NAC domain containing protein 5), transcription factor [Arabidopsis thaliana] (TAIR:AT1G02250.1); similar to nam-like protein 1 [Petunia x hybrida] (GB:AAM47025.1); contains InterPro domain No apical meristem (NAM) protein; (InterPro:IPR003441)	-0.0708098	0.93793	0.135401	0.950696	-0.286977	0.739848	0.0113785	0.891745		At1G02040	zinc finger (C2H2 type) family protein; similar to zinc finger (C2H2 type) family protein [Arabidopsis thaliana] (TAIR:AT2G17180.1); similar to PEThy;ZPT3-1 [Petunia x hybrida] (GB:BAA19112.1); contains InterPro domain Zinc finger, C2H2-type; (InterPro:IPR007087)	-0.0988393	0.706233	-0.404953	0.159128
At1G02250	ANAC005 (Arabidopsis NAC domain containing protein 5); transcription factor; similar to ANAC004 (Arabidopsis NAC domain containing protein 4), transcription factor [Arabidopsis thaliana] (TAIR:AT1G02230.1); similar to nam-like protein 1 [Petunia x hybrida] (GB:AAM47025.1); similar to Os08g0157900 [Oryza sativa (japonica cultivar-group)] (GB:NP_001061034.1); contains InterPro domain No apical meri…	0.932246	0.171566	0.0761965	0.169951	-0.132363	0.286581	-0.52488	0.23164		At1G02050	chalcone and stilbene synthase family protein; similar to chalcone and stilbene synthase family protein [Arabidopsis thaliana] (TAIR:AT4G00040.1); similar to Type III polyketide synthase [Medicago truncatula] (GB:ABE89004.1); contains InterPro domain Chalcone and stilbene synthases, N-terminal; (InterPro:IPR001099); contains InterPro domain Type III polyketide synthase; (InterPro:IPR011141); cont…	-0.119932	0.247832	-0.0446177	0.622738
At1G02260	transmembrane protein, putative; similar to Os03g0147400 [Oryza sativa (japonica cultivar-group)] (GB:NP_001048962.1); similar to IMP dehydrogenase/GMP reductase [Medicago truncatula] (GB:ABE87631.1); contains InterPro domain Citrate transporter; (InterPro:IPR004680)	0.386437	0.414539	-0.153592	0.0130793	0.10903	0.35862	-0.352339	0.177405		At1G02060	pentatricopeptide (PPR) repeat-containing protein; similar to pentatricopeptide (PPR) repeat-containing protein [Arabidopsis thaliana] (TAIR:AT2G37230.1); similar to Os02g0110400 [Oryza sativa (japonica cultivar-group)] (GB:NP_001045649.1); similar to Os02g0121900 [Oryza sativa (japonica cultivar-group)] (GB:NP_001045722.1); similar to Pentatricopeptide repeat [Medicago truncatula] (GB:ABE84479.1…	0.087171	0.221274	0.112197	0.139915
At1G02270	endonuclease/exonuclease/phosphatase family protein / calcium-binding EF hand family protein; Identical to Putative uncharacterized calcium-binding protein At1g02270 [Arabidopsis Thaliana] (GB:O81916); similar to calcium ion binding [Arabidopsis thaliana] (TAIR:AT5G54130.2); similar to Calcium-binding EF-hand; Endonuclease/exonuclease/phosphatase [Medicago truncatula] (GB:ABE85174.1); contains In…	2.87426	0.0655034	0.480041	0.206411	0.122671	0.455575	-0.0848419	0.0590574		At1G02065	Encodes an SBP-box gene, a member of the SPL gene family. Mutants are affected in micro- and megasporogenesis, trichome formation on sepals, and stamen filament elongation.	-0.214446	0.175366	-0.429925	0.185908
At1G02280	Encodes a GTP-binding GTP-ase. Component of the chloroplast protein import machinery. Required for import of POR B into plastids. Toc33 phosphorylation may not play an important role in vivo.	0.047348	0.858167	-0.935466	0.00777167	-0.546195	0.0731456	0.0348971	0.593103		At1G02070	similar to zinc ion binding [Arabidopsis thaliana] (TAIR:AT3G60520.1); similar to Os04g0551600 [Oryza sativa (japonica cultivar-group)] (GB:NP_001053498.1); similar to unknown protein [Oryza sativa (japonica cultivar-group)] (GB:BAD25766.1); similar to Os02g0658200 [Oryza sativa (japonica cultivar-group)] (GB:NP_001047633.1)	0.0516877	0.758284	-0.0686457	0.636545
At1G02300	cathepsin B-like cysteine protease, putative; similar to cathepsin B-like cysteine protease, putative [Arabidopsis thaliana] (TAIR:AT1G02305.1); similar to Peptidase C1A, papain; Somatotropin hormone [Medicago truncatula] (GB:ABD32839.1); contains InterPro domain Peptidase, cysteine peptidase active site; (InterPro:IPR000169); contains InterPro domain Peptidase C1A, papain; (InterPro:IPR013128); …	-1.14509	0.17095	0.595736	0.0964829	0.42973	0.440161	0.0109042	0.959318		At1G02074	unknown protein	-0.0489663	0.808302	-0.299647	0.0105385
At1G02305	cathepsin B-like cysteine protease, putative; similar to cathepsin B-like cysteine protease, putative [Arabidopsis thaliana] (TAIR:AT1G02300.1); similar to Peptidase C1A, papain; Somatotropin hormone [Medicago truncatula] (GB:ABD32840.1); contains InterPro domain Peptidase, cysteine peptidase active site; (InterPro:IPR000169); contains InterPro domain Peptidase C1A, papain; (InterPro:IPR013128); …	-0.52632	0.0228827	0.814347	0.0918284	0.181429	0.367301	-0.0615536	0.20504		At1G02080	transcriptional regulator-related; similar to transcriptional regulator, putative, expressed [Oryza sativa (japonica cultivar-group)] (GB:AAP54975.2); similar to CCR4-Not complex component, Not1 [Medicago truncatula] (GB:ABE86980.1); similar to putative transcription regulatory protein [Oryza sativa (japonica cultivar-group)] (GB:AAK55455.1); contains InterPro domain CCR4-Not complex component, N…	-0.03728	0.258956	-0.164137	0.00547388
At1G02310	glycosyl hydrolase family protein 5 / cellulase family protein / (1-4)-beta-mannan endohydrolase, putative; similar to (1-4)-beta-mannan endohydrolase, putative [Arabidopsis thaliana] (TAIR:AT5G66460.1); similar to (1-4)-beta-mannan endohydrolase [Coffea arabica] (GB:CAC08442.1); contains InterPro domain Glycoside hydrolase, family 5; (InterPro:IPR001547)	4.88015	0.112259	2.46877	0.118066	0.967645	0.0850603	-0.265049	0.305105		At1G02090	encodes a phosphoprotein that is a subunit of the COP9 signalosome. Mutants exhibit constitutive photomorphogenic phenotype.	0.00196867	0.98333	0.057505	0.427596
At1G02320	unknown protein	-0.154427	0.799675	-1.13445	0.0355011	-0.33148	0.901272	-0.675607	0.420806		At1G02100	leucine carboxyl methyltransferase family protein; similar to Os06g0140100 [Oryza sativa (japonica cultivar-group)] (GB:NP_001056749.1); similar to hypothetical protein DDBDRAFT_0219323 [Dictyostelium discoideum AX4] (GB:XP_636813.1); contains InterPro domain Leucine carboxyl methyltransferase; (InterPro:IPR007213)	-0.008893	0.833699	0.00714333	0.697971
At1G02330	similar to unknown protein [Arabidopsis thaliana] (TAIR:AT3G28770.1); similar to unnamed protein product [Tetraodon nigroviridis] (GB:CAF90174.1); similar to Os03g0374100 [Oryza sativa (japonica cultivar-group)] (GB:NP_001050211.1); contains InterPro domain Hepatocellular carcinoma-associated antigen 59; (InterPro:IPR010756)	1.38135	0.111795	-0.0177347	0.750612	-0.199718	0.251433	0.0725641	0.66251		At1G02110	proline-rich family protein; similar to DNA binding [Arabidopsis thaliana] (TAIR:AT3G60320.1); similar to Os10g0562700 [Oryza sativa (japonica cultivar-group)] (GB:NP_001065395.1); similar to bZIP transcription factor bZIP80 [Glycine max] (GB:ABI34654.1); contains InterPro domain Protein of unknown function DUF632; (InterPro:IPR006867); contains InterPro domain Protein of unknown function DUF630;…	0.0323	0.767003	0.264615	0.11223
At1G02340	Encodes a light-inducible, nuclear bHLH protein involved in phytochrome signaling. Mutants exhibit a long-hypocotyl phenotype only under far-red light but not under red light and are defective in other phytochrome A-related responses. Mutants also show blue light response defects. HFR1 interacts with COP1, co-localizes to the nuclear specks and is ubiquinated by COP1.	3.26484	0.0153266	-1.06626	0.147016	-0.100242	0.523088	-0.394704	0.567009		At1G02120	VAD1 (VASCULAR ASSOCIATED DEATH1); similar to C2 domain-containing protein / GRAM domain-containing protein [Arabidopsis thaliana] (TAIR:AT3G59660.1); similar to unnamed protein product [Ostreococcus tauri] (GB:CAL53388.1); contains InterPro domain GRAM; (InterPro:IPR004182)	-0.196882	0.0506005	-0.46718	0.0437345
At1G02360	chitinase, putative; similar to chitinase, putative [Arabidopsis thaliana] (TAIR:AT4G01700.1); similar to chitinase precursor [Petroselinum crispum] (GB:AAD54935.1); contains InterPro domain Glycoside hydrolase, family 19; (InterPro:IPR000726)	0.944315	0.0179298	0.134753	0.476507	-0.0657864	0.814894	-0.601756	0.194744		At1G02130	Belongs to the Rab1 GTPase subfamily. This small GTP-binding protein is required in ER to Golgi transportation.	0.0956533	0.250405	0.290653	0.0770433
At1G02370	pentatricopeptide (PPR) repeat-containing protein; similar to pentatricopeptide (PPR) repeat-containing protein [Arabidopsis thaliana] (TAIR:AT4G01990.1); similar to H0107B07.5 [Oryza sativa (indica cultivar-group)] (GB:CAH66166.1); similar to Os01g0301000 [Oryza sativa (japonica cultivar-group)] (GB:NP_001042820.1); similar to Os04g0320200 [Oryza sativa (japonica cultivar-group)] (GB:NP_00105245…	1.29275	0.0223444	-0.844379	0.25364	-0.435694	0.433591	0.282436	0.343338		At1G02140	MEE63 (maternal effect embryo arrest 63); Identical to Protein mago nashi homolog [Arabidopsis Thaliana] (GB:O23676); similar to mago nashi [Taiwania cryptomerioides] (GB:ABB91896.1); contains InterPro domain Mago nashi protein; (InterPro:IPR004023)	0.0292233	0.748224	0.17314	0.161515
At1G02390	Encodes a member of a family of proteins with glycerol-3-phosphate acyltransferase activity.	0.280936	0.109032	1.44241	0.0353429	0.210982	0.230827	-0.206653	0.23244		At1G02145	unknown protein	0.0169397	0.496948	0.042585	0.17026
At1G02400	Encodes a gibberellin 2-oxidase.	3.53391	0.0661186	1.322	0.0491797	0.0768738	0.577505	-0.255382	0.00948381		At1G02150	pentatricopeptide (PPR) repeat-containing protein; similar to pentatricopeptide (PPR) repeat-containing protein [Arabidopsis thaliana] (TAIR:AT4G02820.1); similar to Tetratricopeptide-like helical [Medicago truncatula] (GB:ABD28679.1); similar to Os12g0527900 [Oryza sativa (japonica cultivar-group)] (GB:NP_001066910.1); similar to Os04g0544400 [Oryza sativa (japonica cultivar-group)] (GB:NP_00105…	-0.276115	0.134023	-0.317749	0.131231
At1G02410	cytochrome c oxidase assembly protein CtaG / Cox11 family; similar to Os03g0718600 [Oryza sativa (japonica cultivar-group)] (GB:NP_001051089.1); similar to Cytochrome c oxidase assembly protein CtaG / Cox11, putative [Medicago truncatula] (GB:ABE90151.1); contains InterPro domain Cytochrome c oxidase assembly protein CtaG/Cox11; (InterPro:IPR007533)	-0.290567	0.132525	-0.404113	0.138394	-0.239284	0.310041	0.31711	0.106828		At1G02160	similar to Os04g0665000 [Oryza sativa (japonica cultivar-group)] (GB:NP_001054174.1); contains InterPro domain CHCH; (InterPro:IPR010625)	-0.082848	0.442242	-0.145651	0.366707
At1G02420	pentatricopeptide (PPR) repeat-containing protein; similar to pentatricopeptide (PPR) repeat-containing protein [Arabidopsis thaliana] (TAIR:AT3G61360.1); similar to IMP dehydrogenase/GMP reductase [Medicago truncatula] (GB:ABE78833.1); contains InterPro domain Pentatricopeptide repeat; (InterPro:IPR002885); contains InterPro domain Tetratricopeptide-like helical; (InterPro:IPR011990)	1.1191	0.106988	-0.184421	0.813641	0.535174	0.0224229	0.644753	0.210302		At1G02170	Metacaspase AtMCP1b. Arginine/lysine-specific cysteine protease activity. Induces apoptosis in yeast. Contains Pfam profile PF00656: ICE-like protease (caspase) p20 domain	-0.024614	0.671636	0.0718017	0.186999
At1G02430	A member of ARF GTPase family. A thaliana has 21 members of this family, known to be essential for vesicle coating and uncoating and functions in GTP-binding. Gene encoding ADP-ribosylation factor and similar to other ARFs and ARF-like proteins.	-0.648672	0.385004	-0.52404	0.438032	0.129128	0.633041	0.251449	0.233393		At1G02180	ferredoxin-related; similar to Os08g0459300 [Oryza sativa (japonica cultivar-group)] (GB:NP_001061973.1); similar to Os02g0834300 [Oryza sativa (japonica cultivar-group)] (GB:NP_001048640.1); contains domain PR-1-like (SSF55797)	0.164971	0.223806	-0.0143927	0.659297
At1G02450	NIMIN1 modulates PR gene expression according the following model: NPR1 forms a ternary complex with NIMIN1 and TGA factors upon SAR induction that binds to a positive regulatory cis-element of the PR-1 promoter, termed LS7. This leads to PR-1 gene induction. NIMIN1 decreases transcriptional activation, possibly through its EAR motif, which results in fine-tuning of PR-1 gene expression.	-0.468192	0.522363	1.12111	0.0881683	0.121043	0.722196	0.0951269	0.343033		At1G02190	CER1 protein, putative; similar to CER1 protein, putative [Arabidopsis thaliana] (TAIR:AT2G37700.1); similar to CER1 (ECERIFERUM 1) [Arabidopsis thaliana] (TAIR:AT1G02205.2); similar to Sterol desaturase [Medicago truncatula] (GB:ABD28316.1); similar to CER1 [Oryza sativa] (GB:AAD29719.1); similar to CER1 protein, putative, expressed [Oryza sativa (japonica cultivar-group)] (GB:ABG66132.1); conta…	-0.50554	0.0191356	-0.445689	0.164319
At1G02460	glycoside hydrolase family 28 protein / polygalacturonase (pectinase) family protein; similar to glycoside hydrolase family 28 protein / polygalacturonase (pectinase) family protein [Arabidopsis thaliana] (TAIR:AT4G01890.1); similar to Ribosome-binding factor A; Glycoside hydrolase, family 28 [Medicago truncatula] (GB:ABE78820.1); contains InterPro domain Virulence factor, pectin lyase fold; (Int…	-0.282409	0.0989593	-1.03728	0.136826	0.169047	0.688603	-0.336208	0.472528		At1G02205	Expression of the CER1 gene associated with production of stem epicuticular wax and pollen fertility. Biochemical studies showed that cer1 mutants are blocked in the conversion of stem wax C30 aldehydes to C29 alkanes, and they also lack the secondary alcohols and ketones. These suggested the CER1 protein is a aldehyde decarbonylase.	-0.505944	0.17194	-0.254843	0.770989
At1G02470	similar to unknown protein [Arabidopsis thaliana] (TAIR:AT1G02475.1); similar to Streptomyces cyclase/dehydrase [Medicago truncatula] (GB:ABE82400.1); contains InterPro domain Streptomyces cyclase/dehydrase; (InterPro:IPR005031)	0.231718	0.395108	0.845715	0.398757	0.491924	0.0557881	0.265518	0.0938349		At1G02210	regulator of shoot apical meristem-related; similar to ANAC004 (Arabidopsis NAC domain containing protein 4), transcription factor [Arabidopsis thaliana] (TAIR:AT1G02230.1); contains InterPro domain No apical meristem (NAM) protein; (InterPro:IPR003441)	-0.182942	0.588473	-0.119319	0.580328
At1G02475	similar to unknown protein [Arabidopsis thaliana] (TAIR:AT4G01883.1); similar to Streptomyces cyclase/dehydrase [Medicago truncatula] (GB:ABE82400.1); contains InterPro domain Streptomyces cyclase/dehydrase; (InterPro:IPR005031)	-0.707117	0.0637108	0.503732	0.228397	0.101919	0.766994	0.331489	0.318701		At1G02220	ANAC003 (Arabidopsis NAC domain containing protein 3); transcription factor; similar to ANAC048 (Arabidopsis NAC domain containing protein 48), transcription factor [Arabidopsis thaliana] (TAIR:AT3G04420.1); similar to NAC5 protein [Glycine max] (GB:AAX85982.1); similar to Os08g0157900 [Oryza sativa (japonica cultivar-group)] (GB:NP_001061034.1); contains InterPro domain No apical meristem (NAM) …	0.308224	0.23749	0.549654	0.142163
At1G02490	unknown protein	-1.53127	0.381503	-1.20798	0.328895	-0.895944	0.376271	-1.56438	0.35868		At1G02230	ANAC004 (Arabidopsis NAC domain containing protein 4); transcription factor; similar to ANAC005 (Arabidopsis NAC domain containing protein 5), transcription factor [Arabidopsis thaliana] (TAIR:AT1G02250.1); similar to nam-like protein 1 [Petunia x hybrida] (GB:AAM47025.1); contains InterPro domain No apical meristem (NAM) protein; (InterPro:IPR003441)	0.828628	0.151034	0.702896	0.0489253
At1G02500	encodes a S-adenosylmethionine synthetase. SAM1 is regulated by protein S-nitrosylation. The covalent binding of nitric oxide (NO) to the Cys114 residue inhibits the enzyme activity.	-0.3345	0.00531267	0.500822	0.110856	0.335347	0.0722332	-0.142859	0.0309779		At1G02250	ANAC005 (Arabidopsis NAC domain containing protein 5); transcription factor; similar to ANAC004 (Arabidopsis NAC domain containing protein 4), transcription factor [Arabidopsis thaliana] (TAIR:AT1G02230.1); similar to nam-like protein 1 [Petunia x hybrida] (GB:AAM47025.1); similar to Os08g0157900 [Oryza sativa (japonica cultivar-group)] (GB:NP_001061034.1); contains InterPro domain No apical meri…	-0.174049	0.39607	-0.0952503	0.259447
At1G02530	PGP12 (P-GLYCOPROTEIN 12); ATPase, coupled to transmembrane movement of substances; Identical to Multidrug resistance protein 16 (P-glycoprotein 12) (MDR16) [Arabidopsis Thaliana] (GB:Q9FWX8); similar to PGP11 (P-GLYCOPROTEIN 11), ATPase, coupled to transmembrane movement of substances [Arabidopsis thaliana] (TAIR:AT1G02520.1); similar to MDR3 (P-GLYCOPROTEIN 3) [Arabidopsis thaliana] (TAIR:AT4G0…	1.18943	0.0893352	3.4554	0.0523606	-0.045983	0.782744	0.0136926	0.992688		At1G02260	transmembrane protein, putative; similar to Os03g0147400 [Oryza sativa (japonica cultivar-group)] (GB:NP_001048962.1); similar to IMP dehydrogenase/GMP reductase [Medicago truncatula] (GB:ABE87631.1); contains InterPro domain Citrate transporter; (InterPro:IPR004680)	-0.391951	0.0361806	-0.404361	0.143985
At1G02540	similar to hypothetical protein 17.t00039 [Entamoeba histolytica HM-1:IMSS] (GB:XP_656128.1)	0.811573	0.00631987	0.709324	0.707495	0.612056	0.766424	0.523648	0.733787		At1G02270	endonuclease/exonuclease/phosphatase family protein / calcium-binding EF hand family protein; Identical to Putative uncharacterized calcium-binding protein At1g02270 [Arabidopsis Thaliana] (GB:O81916); similar to calcium ion binding [Arabidopsis thaliana] (TAIR:AT5G54130.2); similar to Calcium-binding EF-hand; Endonuclease/exonuclease/phosphatase [Medicago truncatula] (GB:ABE85174.1); contains In…	-0.406695	0.0209136	-0.430994	0.00414577
At1G02550	invertase/pectin methylesterase inhibitor family protein; similar to invertase/pectin methylesterase inhibitor family protein [Arabidopsis thaliana] (TAIR:AT2G47340.1); similar to Plant invertase/pectin methylesterase inhibitor family protein, expressed [Oryza sativa (japonica cultivar-group)] (GB:ABA95341.1); contains InterPro domain Plant invertase/pectin methylesterase inhibitor; (InterPro:IPR…	0.515365	0.0877704	-0.1024	0.841053	-0.122512	0.631489	-0.914277	0.496872		At1G02280	Encodes a GTP-binding GTP-ase. Component of the chloroplast protein import machinery. Required for import of POR B into plastids. Toc33 phosphorylation may not play an important role in vivo.	-0.19608	0.287403	-0.00419667	0.972341
At1G02560	One of several nuclear-encoded ClpPs (caseinolytic protease). Contains a highly conserved catalytic triad of Ser-type proteases (Ser-His-Asp). The name reflects nomenclature described in Adam et. al (2001).	0.150138	0.216687	-0.142872	0.465045	-0.219563	0.239713	-0.0678538	0.142915		At1G02290	similar to unknown protein [Arabidopsis thaliana] (TAIR:AT3G45830.1); similar to Os08g0500500 [Oryza sativa (japonica cultivar-group)] (GB:NP_001062157.1); similar to unknow protein [Oryza sativa (japonica cultivar-group)] (GB:AAV44209.1)	-0.0863103	0.661637	0.142951	0.206354
At1G02570	similar to unknown protein [Arabidopsis thaliana] (TAIR:AT2G47360.1)	-0.0794033	0.668224	0.288408	0.147517	0.529916	0.341109	0.142698	0.127378		At1G02300	cathepsin B-like cysteine protease, putative; similar to cathepsin B-like cysteine protease, putative [Arabidopsis thaliana] (TAIR:AT1G02305.1); similar to Peptidase C1A, papain; Somatotropin hormone [Medicago truncatula] (GB:ABD32839.1); contains InterPro domain Peptidase, cysteine peptidase active site; (InterPro:IPR000169); contains InterPro domain Peptidase C1A, papain; (InterPro:IPR013128); …	-0.38299	0.000627228	-0.336268	0.410241
At1G02580	Encodes a putative transcription factor MEDEA (MEA) that negatively regulates seed development in the absence of fertilization. Mutations in this locus result in embryo lethality. MEA is a Polycomb group gene that is imprinted in the endosperm. The maternal allele is expressed and the paternal allele is silent. MEA is controlled by DEMETER (DME), a DNA glycosylase required to activate MEA express…	-1.17742	0.170147	0.0538086	0.869423	-0.194661	0.777197	-0.239653	0.563441		At1G02305	cathepsin B-like cysteine protease, putative; similar to cathepsin B-like cysteine protease, putative [Arabidopsis thaliana] (TAIR:AT1G02300.1); similar to Peptidase C1A, papain; Somatotropin hormone [Medicago truncatula] (GB:ABD32840.1); contains InterPro domain Peptidase, cysteine peptidase active site; (InterPro:IPR000169); contains InterPro domain Peptidase C1A, papain; (InterPro:IPR013128); …	-0.011727	0.6982	0.131536	0.277369
At1G02620	GTP-binding protein (SAR1A); similar to ASAR1 (Arabidopsis thaliana secretion-associated RAS super family 2), GTP binding [Arabidopsis thaliana] (TAIR:AT4G02080.1); similar to GTP-binding protein SAR1A (GB:O04266); contains InterPro domain ARF/SAR superfamily; (InterPro:IPR006689); contains InterPro domain GTP-binding protein SAR1; (InterPro:IPR006687)	-0.127586	0.492094	-0.136521	0.364671	0.0138611	0.310513	-0.00334938	0.96833		At1G02310	glycosyl hydrolase family protein 5 / cellulase family protein / (1-4)-beta-mannan endohydrolase, putative; similar to (1-4)-beta-mannan endohydrolase, putative [Arabidopsis thaliana] (TAIR:AT5G66460.1); similar to (1-4)-beta-mannan endohydrolase [Coffea arabica] (GB:CAC08442.1); contains InterPro domain Glycoside hydrolase, family 5; (InterPro:IPR001547)	0.771597	0.0798186	1.21489	0.0394922
At1G02640	encodes a protein similar to a beta-xylosidase located in the extracellular matrix. This is a member of glycosyl hydrolase family 3 and has six other closely related members.	-2.3627	0.0813838	-0.894324	0.18583	0.427049	0.409998	-0.593783	0.4428		At1G02320	unknown protein	0.0852887	0.795381	0.131743	0.478014
At1G02660	lipase class 3 family protein; similar to lipase class 3 family protein [Arabidopsis thaliana] (TAIR:AT3G62590.1); similar to Lipase, class 3 [Medicago truncatula] (GB:ABE90993.1); contains InterPro domain Lipase, class 3; (InterPro:IPR002921)	3.84615	0.0375675	1.8663	0.116501	0.15581	0.371073	-0.190936	0.487995		At1G02330	similar to unknown protein [Arabidopsis thaliana] (TAIR:AT3G28770.1); similar to unnamed protein product [Tetraodon nigroviridis] (GB:CAF90174.1); similar to Os03g0374100 [Oryza sativa (japonica cultivar-group)] (GB:NP_001050211.1); contains InterPro domain Hepatocellular carcinoma-associated antigen 59; (InterPro:IPR010756)	0.0309247	0.636166	-0.16002	0.201494
At1G02670	DNA repair protein, putative; similar to SNF2 domain-containing protein / helicase domain-containing protein / RING finger domain-containing protein [Arabidopsis thaliana] (TAIR:AT1G05120.1); similar to putative DNA repair protein rhp16 [Oryza sativa (japonica cultivar-group)] (GB:BAD31171.1); similar to Os07g0511500 [Oryza sativa (japonica cultivar-group)] (GB:NP_001059763.1); contains InterPro …	0.973145	0.182721	-0.36066	0.979865	1.4516	0.284466	0.679865	0.134484		At1G02335	unknown protein	0.170664	0.196241	0.13514	0.184066
At1G02680	transcription initiation factor IID (TFIID) 18 kDa subunit (TAFII-18) family protein; similar to putative TAF13 [Oryza sativa (japonica cultivar-group)] (GB:BAD53935.1); contains InterPro domain Histone-fold; (InterPro:IPR009072); contains InterPro domain Transcription initiation factor IID, 18 kDa subunit; (InterPro:IPR003195)	-0.606675	0.193283	-0.656471	0.1297	0.0222015	0.678629	0.0236503	0.665921		At1G02340	Encodes a light-inducible, nuclear bHLH protein involved in phytochrome signaling. Mutants exhibit a long-hypocotyl phenotype only under far-red light but not under red light and are defective in other phytochrome A-related responses. Mutants also show blue light response defects. HFR1 interacts with COP1, co-localizes to the nuclear specks and is ubiquinated by COP1.	-0.0997777	0.781422	0.539398	0.248962
At1G02690	importin alpha-2 subunit, putative; similar to importin alpha-1 subunit, putative (IMPA4) [Arabidopsis thaliana] (TAIR:AT1G09270.2); similar to ATIMPALPHA3/MOS6, protein transporter [Arabidopsis thaliana] (TAIR:AT4G02150.1); similar to AT-IMP (Arabidopsis thaliana importin alpha), protein transporter [Arabidopsis thaliana] (TAIR:AT3G06720.2); similar to Importin subunit alpha (Karyopherin subunit…	0.688885	0.204338	-1.14855	0.157801	-0.0289612	0.952505	-0.546465	0.36255		At1G02350	protoporphyrinogen oxidase-related	-0.0380583	0.909796	-0.129778	0.656
At1G02700	similar to unknown protein [Arabidopsis thaliana] (TAIR:AT4G02140.1); similar to hypothetical protein MtrDRAFT_AC145329g27v1 [Medicago truncatula] (GB:ABE91001.1)	-0.495264	0.504042	2.82733	0.131716	-0.486675	0.753409	0.51439	0.085098		At1G02360	chitinase, putative; similar to chitinase, putative [Arabidopsis thaliana] (TAIR:AT4G01700.1); similar to chitinase precursor [Petroselinum crispum] (GB:AAD54935.1); contains InterPro domain Glycoside hydrolase, family 19; (InterPro:IPR000726)	0.272837	0.249845	0.762229	0.00274434
At1G02710	glycine-rich protein; similar to ATGRP7 (COLD, CIRCADIAN RHYTHM, AND RNA BINDING 2), RNA binding / double-stranded DNA binding / single-stranded DNA binding [Arabidopsis thaliana] (TAIR:AT2G21660.1); similar to glycine-rich protein [Arabidopsis thaliana] (TAIR:AT5G46730.1); similar to conserved hypothetical protein [Burkholderia cenocepacia MC0-3] (GB:ZP_01559985.1)	-0.355068	0.0779599	0.10911	0.698243	0.193604	0.672354	0.521646	0.62306		At1G02370	pentatricopeptide (PPR) repeat-containing protein; similar to pentatricopeptide (PPR) repeat-containing protein [Arabidopsis thaliana] (TAIR:AT4G01990.1); similar to H0107B07.5 [Oryza sativa (indica cultivar-group)] (GB:CAH66166.1); similar to Os01g0301000 [Oryza sativa (japonica cultivar-group)] (GB:NP_001042820.1); similar to Os04g0320200 [Oryza sativa (japonica cultivar-group)] (GB:NP_00105245…	-0.0868913	0.19744	-0.203735	0.0739693
At1G02720	Encodes a protein with putative galacturonosyltransferase activity.	-0.643858	0.0229173	0.230064	0.258034	0.0122217	0.350067	0.0537462	0.864135		At1G02380	similar to unknown protein [Arabidopsis thaliana] (TAIR:AT4G01960.1); similar to hypothetical protein MtrDRAFT_AC153352g19v1 [Medicago truncatula] (GB:ABE87668.1)	0.634365	0.0818461	0.867936	0.00382571
At1G02730	encodes a gene similar to cellulose synthase	-0.489441	0.016343	-0.977896	0.0479156	-0.259221	0.427317	-0.44565	0.0781168		At1G02390	Encodes a member of a family of proteins with glycerol-3-phosphate acyltransferase activity.	0.386071	0.239383	0.781311	0.186029
At1G02740	chromatin binding; similar to MRG family protein [Arabidopsis thaliana] (TAIR:AT4G37280.1); similar to MRG family protein, putative, expressed [Oryza sativa (japonica cultivar-group)] (GB:ABA94215.2); contains InterPro domain MRG; (InterPro:IPR008676); contains InterPro domain Chromo; (InterPro:IPR000953)	-0.5299	0.273169	-0.194113	0.516413	0.00967087	0.934536	-0.76488	0.0920797		At1G02391	unknown protein	-0.101905	0.649304	-0.168616	0.488452
At1G02750	similar to drought-responsive family protein [Arabidopsis thaliana] (TAIR:AT4G02200.1); similar to fiber protein Fb2 [Gossypium barbadense] (GB:AAN77145.1); contains InterPro domain Drought induced 19; (InterPro:IPR008598)	0.460273	0.00977048	-0.121426	0.334012	-0.0714359	0.674889	0.256155	0.254786		At1G02400	Encodes a gibberellin 2-oxidase.	-0.187964	0.380806	0.070854	0.546951
At1G02780	EMB2386 (EMBRYO DEFECTIVE 2386); structural constituent of ribosome; Identical to 60S ribosomal protein L19-1 (RPL19A) [Arabidopsis Thaliana] (GB:Q9SRX2); similar to 60S ribosomal protein L19 (RPL19C) [Arabidopsis thaliana] (TAIR:AT4G02230.1); similar to Ribosomal protein L19e [Medicago truncatula] (GB:ABE84969.1); contains InterPro domain Ribosomal protein L19e; (InterPro:IPR000196)	0.0900429	0.497257	-0.333674	0.0265843	-0.19611	0.0594638	0.0291986	0.457457		At1G02405	proline-rich family protein; similar to proline-rich family protein [Arabidopsis thaliana] (TAIR:AT1G70990.1); similar to pherophorin [Volvox carteri f. nagariensis] (GB:BAC57890.1); contains domain PRICHEXTENSN (PR01217)	-0.100056	0.40102	-0.138847	0.00949456
At1G02790	encodes a exopolygalacturonase.	0.187151	0.430022	1.4261	0.548998	0.66674	0.756349	0.989787	0.663379		At1G02410	cytochrome c oxidase assembly protein CtaG / Cox11 family; similar to Os03g0718600 [Oryza sativa (japonica cultivar-group)] (GB:NP_001051089.1); similar to Cytochrome c oxidase assembly protein CtaG / Cox11, putative [Medicago truncatula] (GB:ABE90151.1); contains InterPro domain Cytochrome c oxidase assembly protein CtaG/Cox11; (InterPro:IPR007533)	0.46367	0.124263	0.785105	0.225678
At1G02800	member of Glycoside Hydrolase Family 9	-1.52288	0.205244	-0.927192	0.131729	-0.345143	0.623718	-0.644426	0.208959		At1G02420	pentatricopeptide (PPR) repeat-containing protein; similar to pentatricopeptide (PPR) repeat-containing protein [Arabidopsis thaliana] (TAIR:AT3G61360.1); similar to IMP dehydrogenase/GMP reductase [Medicago truncatula] (GB:ABE78833.1); contains InterPro domain Pentatricopeptide repeat; (InterPro:IPR002885); contains InterPro domain Tetratricopeptide-like helical; (InterPro:IPR011990)	-0.168993	0.338702	-0.416175	0.118605
At1G02810	pectinesterase family protein; similar to pectinesterase family protein [Arabidopsis thaliana] (TAIR:AT2G47550.1); similar to pectinesterase family protein [Arabidopsis thaliana] (TAIR:AT4G02330.1); similar to papillar cell-specific pectin methylesterase-like protein [Brassica napus] (GB:AAK84428.1); contains InterPro domain Virulence factor, pectin lyase fold; (InterPro:IPR011050); contains Inte…	-0.652719	0.148665	-0.913959	0.203162	-0.0334424	0.622254	-0.318687	0.294571		At1G02430	A member of ARF GTPase family. A thaliana has 21 members of this family, known to be essential for vesicle coating and uncoating and functions in GTP-binding. Gene encoding ADP-ribosylation factor and similar to other ARFs and ARF-like proteins.	0.246029	0.578461	0.823178	0.0470102
At1G02813	similar to unknown protein [Arabidopsis thaliana] (TAIR:AT4G02360.1); similar to Os05g0362300 [Oryza sativa (japonica cultivar-group)] (GB:NP_001055314.1); similar to Protein of unknown function, DUF538 [Oryza sativa (japonica cultivar-group)] (GB:AAX95409.1); similar to Os05g0362500 [Oryza sativa (japonica cultivar-group)] (GB:NP_001055315.1); contains InterPro domain Protein of unknown function…	-1.61648	0.344266	-1.18856	0.428442	0.42887	0.783195	-0.337382	0.610518		At1G02440	A member of ARF GTPase family. A thaliana has 21 members of this family, known to be essential for vesicle coating and uncoating and functions in GTP-binding. Gene encoding ADP-ribosylation factor and similar to other ARFs and ARF-like proteins.	0.313799	0.401292	0.500547	0.113783
At1G02816	similar to unknown protein [Arabidopsis thaliana] (TAIR:AT4G02370.1); similar to Os05g0362300 [Oryza sativa (japonica cultivar-group)] (GB:NP_001055314.1); similar to Protein of unknown function, DUF538 [Oryza sativa (japonica cultivar-group)] (GB:AAX95409.1); similar to Os05g0362500 [Oryza sativa (japonica cultivar-group)] (GB:NP_001055315.1); contains InterPro domain Protein of unknown function…	0.363827	0.0151341	1.51885	0.0500691	0.360711	0.157167	0.361232	0.27718		At1G02450	NIMIN1 modulates PR gene expression according the following model: NPR1 forms a ternary complex with NIMIN1 and TGA factors upon SAR induction that binds to a positive regulatory cis-element of the PR-1 promoter, termed LS7. This leads to PR-1 gene induction. NIMIN1 decreases transcriptional activation, possibly through its EAR motif, which results in fine-tuning of PR-1 gene expression.	0.291557	0.587633	-0.189449	0.344586
At1G02820	late embryogenesis abundant 3 family protein / LEA3 family protein; similar to SAG21 (SENESCENCE-ASSOCIATED GENE 21) [Arabidopsis thaliana] (TAIR:AT4G02380.1); similar to late embryogenis abundant protein 5 [Nicotiana tabacum] (GB:AAC06242.1); contains InterPro domain Late embryogenesis abundant protein 3; (InterPro:IPR004926)	1.84068	0.020923	0.333934	0.611451	-0.935937	0.143396	0.585087	0.0394237		At1G02460	glycoside hydrolase family 28 protein / polygalacturonase (pectinase) family protein; similar to glycoside hydrolase family 28 protein / polygalacturonase (pectinase) family protein [Arabidopsis thaliana] (TAIR:AT4G01890.1); similar to Ribosome-binding factor A; Glycoside hydrolase, family 28 [Medicago truncatula] (GB:ABE78820.1); contains InterPro domain Virulence factor, pectin lyase fold; (Int…	-0.104066	0.127395	-0.0824577	0.278487
At1G02830	60S ribosomal protein L22 (RPL22A); Identical to Putative 60S ribosomal protein L22-1 (RPL22A) [Arabidopsis Thaliana] (GB:Q9SRX7); similar to 60S ribosomal protein L22 (RPL22C) [Arabidopsis thaliana] (TAIR:AT5G27770.1); similar to Ribosomal L22e protein [Medicago truncatula] (GB:ABE84977.1); contains InterPro domain Ribosomal L22e protein; (InterPro:IPR002671)	0.883555	0.133987	-0.0765322	0.833972	-0.230091	0.61431	-0.183721	0.63717		At1G02470	similar to unknown protein [Arabidopsis thaliana] (TAIR:AT1G02475.1); similar to Streptomyces cyclase/dehydrase [Medicago truncatula] (GB:ABE82400.1); contains InterPro domain Streptomyces cyclase/dehydrase; (InterPro:IPR005031)	-1.26761	0.00949076	-1.14222	0.0457588
At1G02840	SR1 is a plant homologue of the human general/alternative splicing factor SF2/ASF.	0.349835	0.192406	-0.361091	0.210963	-0.0426515	0.709959	-0.284037	0.255221		At1G02475	similar to unknown protein [Arabidopsis thaliana] (TAIR:AT4G01883.1); similar to Streptomyces cyclase/dehydrase [Medicago truncatula] (GB:ABE82400.1); contains InterPro domain Streptomyces cyclase/dehydrase; (InterPro:IPR005031)	-0.42676	0.0106507	-0.306682	0.225062
At1G02850	glycosyl hydrolase family 1 protein; similar to glycosyl hydrolase family 1 protein [Arabidopsis thaliana] (TAIR:AT4G22100.1); similar to Glycoside hydrolase, family 1 [Medicago truncatula] (GB:ABE85054.1); contains InterPro domain 6-phospho-beta-galactosidase, eukaryotic; (InterPro:IPR011580); contains InterPro domain Glycoside hydrolase, family 1; (InterPro:IPR001360)	-1.41259	0.103374	2.93717	0.0520678	0.38626	0.265197	-0.157065	0.669532		At1G02490	unknown protein	-0.126646	0.516838	-0.194236	0.358326
At1G02860	SPX (SYG1/Pho81/XPR1) domain-containing protein / zinc finger (C3HC4-type RING finger) protein-related; similar to SPX (SYG1/Pho81/XPR1) domain-containing protein / zinc finger (C3HC4-type RING finger) protein-related [Arabidopsis thaliana] (TAIR:AT2G38920.1); similar to Zinc finger, RING-type; SPX, N-terminal [Medicago truncatula] (GB:ABE85047.1); contains InterPro domain SPX, N-terminal; (Inter…	1.32946	0.0388091	-0.00904195	0.949888	0.0329681	0.722429	0.0241336	0.884513		At1G02500	encodes a S-adenosylmethionine synthetase. SAM1 is regulated by protein S-nitrosylation. The covalent binding of nitric oxide (NO) to the Cys114 residue inhibits the enzyme activity.	0.15611	0.288565	0.354493	0.0361091
At1G02870	similar to hypothetical protein MtrDRAFT_AC161032g9v1 [Medicago truncatula] (GB:ABE85046.1)	1.26349	0.0291526	-0.395579	0.146885	-0.0871444	0.344555	0.232731	0.268733		At1G02510	Encodes AtTPK4, a member of the Arabidopsis thaliana K+ channel family of AtTPK/KCO proteins. AtTPK4 is targeted to the plasma membrane. In contrast other members of the AtTPK proteins are located in tonoplast. AtTPK4 forms a voltage-independent K+ channel that is blocked by extracellular calcium ions. May form homomeric ion channels in vivo.	-0.291713	0.311005	0.436267	0.163916
At1G02890	AAA-type ATPase family protein; similar to AAA-type ATPase family protein [Arabidopsis thaliana] (TAIR:AT1G62130.1); similar to AAA-type ATPase family protein [Arabidopsis thaliana] (TAIR:AT4G24860.1); similar to AAA-type ATPase family protein [Arabidopsis thaliana] (TAIR:AT4G02480.1); similar to AAA-type ATPase family protein, putative, expressed [Oryza sativa (japonica cultivar-group)] (GB:ABA9…	-0.379645	0.459438	-0.231072	0.29672	-0.331475	0.247029	-0.0737421	0.394307		At1G02520	PGP11 (P-GLYCOPROTEIN 11); ATPase, coupled to transmembrane movement of substances; Identical to Multidrug resistance protein 8 (P-glycoprotein 11) (MDR8) [Arabidopsis Thaliana] (GB:Q9FWX7); similar to MDR3 (P-GLYCOPROTEIN 3) [Arabidopsis thaliana] (TAIR:AT4G01820.1); similar to PGP5 (P-GLYCOPROTEIN 5), ATPase, coupled to transmembrane movement of substances [Arabidopsis thaliana] (TAIR:AT4G01830…	1.39679	0.0873729	1.87653	0.000765156
At1G02900	Member of a diversely expressed predicted peptide family showing sequence similarity to tobacco Rapid Alkalinization Factor (RALF), and is believed to play an essential role in the physiology of Arabidopsis. Consists of a single exon and is characterized by a conserved C-terminal motif and N-terminal signal peptide.	-0.216709	0.659114	-1.46746	0.259098	-0.138738	0.707665	0.0310181	0.947021		At1G02530	PGP12 (P-GLYCOPROTEIN 12); ATPase, coupled to transmembrane movement of substances; Identical to Multidrug resistance protein 16 (P-glycoprotein 12) (MDR16) [Arabidopsis Thaliana] (GB:Q9FWX8); similar to PGP11 (P-GLYCOPROTEIN 11), ATPase, coupled to transmembrane movement of substances [Arabidopsis thaliana] (TAIR:AT1G02520.1); similar to MDR3 (P-GLYCOPROTEIN 3) [Arabidopsis thaliana] (TAIR:AT4G0…	-0.226838	0.481845	-0.299533	0.441905
At1G02910	Mutants defective in this gene were shown to have a reduced PSII content (overall reduction in the levels of several PSII subunits) and a disrupted grana stack structure. The N-terminal half of the protein contains two tetratricopeptide repeat (TPR) motifs that are arranged tandemly, each consisting of a 34-residue degenerate consensus sequence. The N-terminal sequence is rich in positive and hyd…	-0.316531	0.0972373	-0.359699	0.142517	0.0163956	0.845151	0.249635	0.136798		At1G02540	similar to hypothetical protein 17.t00039 [Entamoeba histolytica HM-1:IMSS] (GB:XP_656128.1)	0.060124	0.707102	0.0792637	0.43178
At1G02930	Encodes glutathione transferase belonging to the phi class of GSTs. Naming convention according to Wagner et al. (2002).	2.49178	0.224599	0.967087	0.025875	-0.0136048	0.952384	-0.441216	0.28664		At1G02550	invertase/pectin methylesterase inhibitor family protein; similar to invertase/pectin methylesterase inhibitor family protein [Arabidopsis thaliana] (TAIR:AT2G47340.1); similar to Plant invertase/pectin methylesterase inhibitor family protein, expressed [Oryza sativa (japonica cultivar-group)] (GB:ABA95341.1); contains InterPro domain Plant invertase/pectin methylesterase inhibitor; (InterPro:IPR…	-0.271883	0.387447	-0.25931	0.332698
At1G02940	Encodes glutathione transferase belonging to the phi class of GSTs. Naming convention according to Wagner et al. (2002).	0.0138164	0.872924	-0.487263	0.0431466	0.14138	0.32514	0.413561	0.143967		At1G02560	One of several nuclear-encoded ClpPs (caseinolytic protease). Contains a highly conserved catalytic triad of Ser-type proteases (Ser-His-Asp). The name reflects nomenclature described in Adam et. al (2001).	-0.298447	0.0470948	-0.196017	0.181078
At1G02950	Encodes glutathione transferase belonging to the phi class of GSTs. Naming convention according to Wagner et al. (2002).	0.117157	0.476304	-0.639719	0.181151	0.387149	0.112895	0.277509	0.469164		At1G02570	similar to unknown protein [Arabidopsis thaliana] (TAIR:AT2G47360.1)	-0.155529	0.635992	-0.359635	0.17878
At1G02960	similar to unknown protein [Arabidopsis thaliana] (TAIR:AT1G02965.1); similar to conserved hypothetical protein [Medicago truncatula] (GB:ABE92670.1)	-0.960524	0.167188	-0.228236	0.606872	-0.0604724	0.626478	-0.00364735	0.931373		At1G02575	unknown protein	-0.078503	0.688094	-0.0184917	0.860315
At1G02970	Protein kinase that negatively regulates the entry into mitosis.	-0.440992	0.0141016	-0.710384	0.125443	-0.326315	0.322586	-0.155205	0.661099		At1G02580	Encodes a putative transcription factor MEDEA (MEA) that negatively regulates seed development in the absence of fertilization. Mutations in this locus result in embryo lethality. MEA is a Polycomb group gene that is imprinted in the endosperm. The maternal allele is expressed and the paternal allele is silent. MEA is controlled by DEMETER (DME), a DNA glycosylase required to activate MEA express…	-0.305878	0.164	0.033593	0.737496
At1G02980	encodes an Arabidopsis cullin	0.166246	0.908837	0.100199	0.956795	0.70959	0.278185	0.819659	0.0466888		At1G02590	aldehyde oxidase, putative; similar to AAO4 (ALDEHYDE OXIDASE 4), aldehyde oxidase [Arabidopsis thaliana] (TAIR:AT1G04580.1); similar to aldehyde oxidase [Lycopersicon esculentum] (GB:AAG22606.1); contains InterPro domain Aldehyde oxidase and xanthine dehydrogenase, molybdopterin binding; (InterPro:IPR008274)	-0.186264	0.535936	-0.006192	0.986501
At1G03000	Encodes an apparent ATPase similar to yeast and human protein required for peroxisomal biogenesis. May facilitate recycling of PEX5, the peroxisomal matrix protein receptor, and thereby promote peroxisomal matrix protein import.	-0.933268	0.0574507	-0.700832	0.0279924	-0.0101042	0.920983	0.0666891	0.470827		At1G02610	zinc finger (C3HC4-type RING finger) family protein; similar to PIT1 (PITCHOUN 1), protein binding / zinc ion binding [Arabidopsis thaliana] (TAIR:AT4G02075.1); similar to Zinc finger, RING-type; RINGv [Medicago truncatula] (GB:ABE78108.1); contains InterPro domain RINGv; (InterPro:IPR011016); contains InterPro domain Zinc finger, RING-type; (InterPro:IPR001841)	0.618893	0.0729757	0.244426	0.411588
At1G03010	phototropic-responsive NPH3 family protein; similar to phototropic-responsive NPH3 family protein [Arabidopsis thaliana] (TAIR:AT2G47860.1); similar to Os03g0347700 [Oryza sativa (japonica cultivar-group)] (GB:NP_001050100.1); similar to transposon protein, putative, Mutator sub-class, expressed [Oryza sativa (japonica cultivar-group)] (GB:ABA91176.1); contains InterPro domain NPH3; (InterPro:IPR…	-0.558465	0.614099	-0.565281	0.474411	0.639524	0.233598	-0.0427348	0.880876		At1G02620	GTP-binding protein (SAR1A); similar to ASAR1 (Arabidopsis thaliana secretion-associated RAS super family 2), GTP binding [Arabidopsis thaliana] (TAIR:AT4G02080.1); similar to GTP-binding protein SAR1A (GB:O04266); contains InterPro domain ARF/SAR superfamily; (InterPro:IPR006689); contains InterPro domain GTP-binding protein SAR1; (InterPro:IPR006687)	0.0461993	0.882883	0.0934627	0.753153
At1G03020	glutaredoxin family protein; Identical to Putative monothiol glutaredoxin-S1 (AtGrxS1) (GRXS1) [Arabidopsis Thaliana] (GB:Q9SA68); similar to glutaredoxin family protein [Arabidopsis thaliana] (TAIR:AT3G62930.1); similar to Fgenesh protein 66 [Beta vulgaris] (GB:ABD83292.1); contains InterPro domain Thioredoxin-like fold; (InterPro:IPR012336); contains InterPro domain Glutaredoxin; (InterPro:IPR0…	0.136681	0.674368	-0.760824	0.118796	-0.496512	0.23897	-0.0255739	0.946048		At1G02630	equilibrative nucleoside transporter, putative (ENT8); similar to ENT1,AT (EQUILIBRATIVE NUCLEOTIDE TRANSPORTER 1), nucleoside transporter [Arabidopsis thaliana] (TAIR:AT1G70330.1); similar to equilibrative nucleoside transporter 1 [Oryza sativa (japonica cultivar-group)] (GB:BAD98465.1); contains InterPro domain Delayed-early response protein/equilibrative nucleoside transporter; (InterPro:IPR00…	0.103615	0.594294	0.263457	0.414173
At1G03030	phosphoribulokinase/uridine kinase family protein; similar to Os12g0601200 [Oryza sativa (japonica cultivar-group)] (GB:NP_001067208.1); similar to phosphoribulokinase/uridine kinase family protein, putative, expressed [Oryza sativa (japonica cultivar-group)] (GB:ABA99792.2); contains domain URIDINE CYTIDINE KINASE I (PTHR10285:SF6); contains domain URIDINE KINASE RELATED (PTHR10285); contains do…	-1.41047	0.199143	0.185529	0.372255	-0.310627	0.353724	0.240027	0.251591		At1G02640	encodes a protein similar to a beta-xylosidase located in the extracellular matrix. This is a member of glycosyl hydrolase family 3 and has six other closely related members.	0.342953	0.102629	0.623444	0.149439
At1G03040	basic helix-loop-helix (bHLH) family protein; similar to UNE12 (unfertilized embryo sac 12), DNA binding [Arabidopsis thaliana] (TAIR:AT4G02590.2); similar to unknown [Solanum tuberosum] (GB:ABB16991.1); contains InterPro domain Helix-loop-helix DNA-binding; (InterPro:IPR011598); contains InterPro domain Basic helix-loop-helix dimerisation region bHLH; (InterPro:IPR001092)	-0.281514	0.0259265	0.119113	0.217035	0.221016	0.222314	0.340705	0.145293		At1G02650	DNAJ heat shock N-terminal domain-containing protein; similar to DNAJ heat shock N-terminal domain-containing protein [Arabidopsis thaliana] (TAIR:AT4G02100.1); similar to tetratricopeptide repeat, putative [Medicago truncatula] (GB:ABE90991.1); contains InterPro domain Tetratricopeptide-like helical; (InterPro:IPR011990); contains InterPro domain Heat shock protein DnaJ, N-terminal; (InterPro:IP…	0.0966883	0.449909	0.177963	0.170039
At1G03050	epsin N-terminal homology (ENTH) domain-containing protein / clathrin assembly protein-related; Identical to Putative clathrin assembly protein At1g03050 [Arabidopsis Thaliana] (GB:Q9SA65); similar to epsin N-terminal homology (ENTH) domain-containing protein / clathrin assembly protein-related [Arabidopsis thaliana] (TAIR:AT4G02650.1); similar to putative clathrin assembly protein [Oryza sativa …	-1.11758	0.208001	-0.540544	0.196099	-0.0746934	0.189168	-0.159053	0.824368		At1G02660	lipase class 3 family protein; similar to lipase class 3 family protein [Arabidopsis thaliana] (TAIR:AT3G62590.1); similar to Lipase, class 3 [Medicago truncatula] (GB:ABE90993.1); contains InterPro domain Lipase, class 3; (InterPro:IPR002921)	-0.344285	0.143788	-0.917261	0.00281154
At1G03055	similar to unknown protein [Arabidopsis thaliana] (TAIR:AT1G64680.1); similar to hypothetical protein LOC_Os11g37650 [Oryza sativa (japonica cultivar-group)] (GB:ABA94460.1)	-0.822225	0.0921413	-0.329174	0.0709127	-0.406512	0.0569912	-0.184586	0.10285		At1G02670	DNA repair protein, putative; similar to SNF2 domain-containing protein / helicase domain-containing protein / RING finger domain-containing protein [Arabidopsis thaliana] (TAIR:AT1G05120.1); similar to putative DNA repair protein rhp16 [Oryza sativa (japonica cultivar-group)] (GB:BAD31171.1); similar to Os07g0511500 [Oryza sativa (japonica cultivar-group)] (GB:NP_001059763.1); contains InterPro …	0.0855623	0.790421	-0.112154	0.652392
At1G03060	WD-40 repeat family protein / beige-related; similar to WD-40 repeat family protein / beige-related [Arabidopsis thaliana] (TAIR:AT4G02660.1); similar to WD-40 repeat family protein, putative, expressed [Oryza sativa (japonica cultivar-group)] (GB:ABF98825.1); similar to putative beige protein [Oryza sativa (japonica cultivar-group)] (GB:AAP12994.1); contains InterPro domain Armadillo-like helica…	-0.684498	0.120736	0.14359	0.63833	0.225324	0.191826	-0.0857125	0.529016		At1G02680	transcription initiation factor IID (TFIID) 18 kDa subunit (TAFII-18) family protein; similar to putative TAF13 [Oryza sativa (japonica cultivar-group)] (GB:BAD53935.1); contains InterPro domain Histone-fold; (InterPro:IPR009072); contains InterPro domain Transcription initiation factor IID, 18 kDa subunit; (InterPro:IPR003195)	0.00162933	0.984801	-0.107466	0.313403
At1G03070	glutamate binding; similar to glutamate binding [Arabidopsis thaliana] (TAIR:AT4G02690.1); similar to putative receptor associated protein [Capsicum chinense] (GB:CAI53895.2); contains InterPro domain Protein of unknown function UPF0005; (InterPro:IPR006214)	-0.65442	0.00950845	0.96117	0.117451	0.0359083	0.733732	0.117799	0.0164635		At1G02690	importin alpha-2 subunit, putative; similar to importin alpha-1 subunit, putative (IMPA4) [Arabidopsis thaliana] (TAIR:AT1G09270.2); similar to ATIMPALPHA3/MOS6, protein transporter [Arabidopsis thaliana] (TAIR:AT4G02150.1); similar to AT-IMP (Arabidopsis thaliana importin alpha), protein transporter [Arabidopsis thaliana] (TAIR:AT3G06720.2); similar to Importin subunit alpha (Karyopherin subunit…	0.222331	0.0391273	0.218131	0.138252
At1G03080	kinase interacting family protein; similar to kinase interacting family protein [Arabidopsis thaliana] (TAIR:AT3G22790.1); similar to M protein repeat-containing protein [Arabidopsis thaliana] (TAIR:AT4G14760.1); similar to kinase interacting family protein [Arabidopsis thaliana] (TAIR:AT4G02710.1); similar to Prefoldin [Medicago truncatula] (GB:ABE82954.1); similar to Prefoldin; tRNA-binding arm…	-0.663404	0.050592	0.777869	0.0449807	0.0903252	0.668539	-0.139916	0.217134		At1G02700	similar to unknown protein [Arabidopsis thaliana] (TAIR:AT4G02140.1); similar to hypothetical protein MtrDRAFT_AC145329g27v1 [Medicago truncatula] (GB:ABE91001.1)	-0.348845	0.0748112	-0.160753	0.434523
At1G03090	MCCA is the biotinylated subunit of the dimer MCCase, which is involved in leucine degradation. Both subunits are nuclear coded and the active enzyme is located in the mitochondrion.	-0.89464	0.182932	-0.110725	0.167638	0.299167	0.107193	-0.206772	0.437938		At1G02710	glycine-rich protein; similar to ATGRP7 (COLD, CIRCADIAN RHYTHM, AND RNA BINDING 2), RNA binding / double-stranded DNA binding / single-stranded DNA binding [Arabidopsis thaliana] (TAIR:AT2G21660.1); similar to glycine-rich protein [Arabidopsis thaliana] (TAIR:AT5G46730.1); similar to conserved hypothetical protein [Burkholderia cenocepacia MC0-3] (GB:ZP_01559985.1)	-0.108367	0.242294	-0.18196	0.424313
At1G03100	pentatricopeptide (PPR) repeat-containing protein; similar to pentatricopeptide (PPR) repeat-containing protein [Arabidopsis thaliana] (TAIR:AT1G69290.1); similar to Os07g0495300 [Oryza sativa (japonica cultivar-group)] (GB:NP_001059695.1); similar to pentatricopeptide (PPR) repeat-containing protein [Brassica oleracea] (GB:ABD65179.1); similar to Os01g0788900 [Oryza sativa (japonica cultivar-gro…	0.151494	0.429111	-0.386537	0.0647845	-0.0321664	0.945536	-0.643538	0.120016		At1G02720	Encodes a protein with putative galacturonosyltransferase activity.	0.0272203	0.689817	-0.0891373	0.191715
At1G03110	transducin family protein / WD-40 repeat family protein; similar to WD-40 repeat family protein / katanin p80 subunit, putative [Arabidopsis thaliana] (TAIR:AT1G61210.1); similar to Os03g0746800 [Oryza sativa (japonica cultivar-group)] (GB:NP_001051253.1); similar to WD repeat protein WDR4 (ISS) [Ostreococcus tauri] (GB:CAL50543.1); contains InterPro domain WD-40 repeat; (InterPro:IPR001680)	0.331431	0.157631	-0.600788	0.0709313	-0.140688	0.626601	-0.314524	0.392243		At1G02730	encodes a gene similar to cellulose synthase	0.212411	0.226078	0.0715773	0.79762
At1G03130	Encodes a protein predicted by sequence similarity with spinach PsaD to be photosystem I reaction center subunit II (PsaD2)	-1.53198	0.0326341	-0.480932	0.0716378	0.476218	0.129164	0.292829	0.169334		At1G02740	chromatin binding; similar to MRG family protein [Arabidopsis thaliana] (TAIR:AT4G37280.1); similar to MRG family protein, putative, expressed [Oryza sativa (japonica cultivar-group)] (GB:ABA94215.2); contains InterPro domain MRG; (InterPro:IPR008676); contains InterPro domain Chromo; (InterPro:IPR000953)	0.113888	0.0557622	0.171175	0.443991
At1G03140	splicing factor Prp18 family protein; similar to splicing factor Prp18 family protein [Arabidopsis thaliana] (TAIR:AT1G54590.1); similar to Prp18 domain, putative [Oryza sativa (japonica cultivar-group)] (GB:AAX95645.1); similar to Os07g0571900 [Oryza sativa (japonica cultivar-group)] (GB:NP_001060054.1); contains InterPro domain Prp18; (InterPro:IPR004098); contains InterPro domain Splicing fact…	0.121758	0.424638	-0.107915	0.38027	-0.276399	0.0165032	-0.0473662	0.318417		At1G02750	similar to drought-responsive family protein [Arabidopsis thaliana] (TAIR:AT4G02200.1); similar to fiber protein Fb2 [Gossypium barbadense] (GB:AAN77145.1); contains InterPro domain Drought induced 19; (InterPro:IPR008598)	0.134436	0.257726	0.490702	0.0321582
At1G03150	GCN5-related N-acetyltransferase (GNAT) family protein; similar to GCN5-related N-acetyltransferase, putative [Arabidopsis thaliana] (TAIR:AT5G13780.1); similar to hypothetical protein [Trifolium pratense] (GB:BAE71298.1); contains InterPro domain GCN5-related N-acetyltransferase; (InterPro:IPR000182)	-0.370471	0.293175	-0.549532	0.107451	-0.0137381	0.770828	-0.188264	0.15847		At1G02770	similar to unknown protein [Arabidopsis thaliana] (TAIR:AT1G19060.1); contains InterPro domain Protein of unknown function DUF626, Arabidopsis thaliana; (InterPro:IPR006462)	-0.270341	0.119856	-0.205023	0.149192
At1G03160	A new plant-specific member of the dynamin superfamily; defines a new protein class within the dynamin superfamily of membrane remodeling GTPases that regulates organization of the thylakoid network in plants. Targeted to chloroplasts and associated with thylakoid and envelope membranes as punctate structures. Knockout mutants have abnormalities in chloroplast and thylakoid morphology, including …	-0.695933	0.122738	-0.29115	0.102241	0.0755969	0.266534	0.078765	0.0452072		At1G02780	EMB2386 (EMBRYO DEFECTIVE 2386); structural constituent of ribosome; Identical to 60S ribosomal protein L19-1 (RPL19A) [Arabidopsis Thaliana] (GB:Q9SRX2); similar to 60S ribosomal protein L19 (RPL19C) [Arabidopsis thaliana] (TAIR:AT4G02230.1); similar to Ribosomal protein L19e [Medicago truncatula] (GB:ABE84969.1); contains InterPro domain Ribosomal protein L19e; (InterPro:IPR000196)	0.0669067	0.233889	0.33871	0.0755891
At1G03170	similar to unknown protein [Arabidopsis thaliana] (TAIR:AT4G02810.1); similar to hypothetical protein 12 [Plantago major] (GB:CAJ34820.1)	-0.36136	0.93498	0.819964	0.251335	1.41913	0.37635	0.552511	0.364896		At1G02790	encodes a exopolygalacturonase.	-0.394356	0.0377002	-0.231551	0.033091
At1G03180	similar to Os05g0251400 [Oryza sativa (japonica cultivar-group)] (GB:NP_001055029.1)	0.389118	0.0917983	0.427378	0.0837703	-0.0195533	0.478638	0.424702	0.0734446		At1G02800	member of Glycoside Hydrolase Family 9	-0.0867653	0.77426	-0.274485	0.575174
At1G03190	UV damage and heat induce a common stress response in plants that leads to tissue death and reduced chloroplast function. The UVH6 product is suggested to be a negative regulator of this response.	-0.153533	0.0674348	0.129072	0.542049	0.0172368	0.936317	-0.648169	0.0983781		At1G02810	pectinesterase family protein; similar to pectinesterase family protein [Arabidopsis thaliana] (TAIR:AT2G47550.1); similar to pectinesterase family protein [Arabidopsis thaliana] (TAIR:AT4G02330.1); similar to papillar cell-specific pectin methylesterase-like protein [Brassica napus] (GB:AAK84428.1); contains InterPro domain Virulence factor, pectin lyase fold; (InterPro:IPR011050); contains Inte…	0.268651	0.185738	0.365639	0.410315
At1G03210	phenazine biosynthesis PhzC/PhzF family protein; similar to catalytic [Arabidopsis thaliana] (TAIR:AT4G02860.1); similar to Phenazine biosynthesis PhzC/PhzF protein [Medicago truncatula] (GB:ABE77454.1); contains InterPro domain Phenazine biosynthesis PhzC/PhzF protein; (InterPro:IPR003719)	-0.652759	0.122333	-0.361799	0.174422	0.259493	0.254616	0.350496	0.24936		At1G02813	similar to unknown protein [Arabidopsis thaliana] (TAIR:AT4G02360.1); similar to Os05g0362300 [Oryza sativa (japonica cultivar-group)] (GB:NP_001055314.1); similar to Protein of unknown function, DUF538 [Oryza sativa (japonica cultivar-group)] (GB:AAX95409.1); similar to Os05g0362500 [Oryza sativa (japonica cultivar-group)] (GB:NP_001055315.1); contains InterPro domain Protein of unknown function…	-0.162816	0.738806	-0.0677103	0.779488
At1G03220	extracellular dermal glycoprotein, putative / EDGP, putative; similar to extracellular dermal glycoprotein, putative / EDGP, putative [Arabidopsis thaliana] (TAIR:AT1G03230.1); similar to putative xyloglucanase inhibitor [Solanum tuberosum] (GB:AAP84703.1); contains InterPro domain Peptidase aspartic, catalytic; (InterPro:IPR009007)	-0.260166	0.327631	0.595612	0.233928	0.305655	0.411321	-0.277339	0.401014		At1G02816	similar to unknown protein [Arabidopsis thaliana] (TAIR:AT4G02370.1); similar to Os05g0362300 [Oryza sativa (japonica cultivar-group)] (GB:NP_001055314.1); similar to Protein of unknown function, DUF538 [Oryza sativa (japonica cultivar-group)] (GB:AAX95409.1); similar to Os05g0362500 [Oryza sativa (japonica cultivar-group)] (GB:NP_001055315.1); contains InterPro domain Protein of unknown function…	0.16595	0.238655	0.249246	0.173804
At1G03240	similar to unknown protein [Arabidopsis thaliana] (TAIR:AT1G03200.1)	-1.42673	0.096357	0.20832	0.604905	-0.148913	0.700536	-0.826051	0.0475932		At1G02820	late embryogenesis abundant 3 family protein / LEA3 family protein; similar to SAG21 (SENESCENCE-ASSOCIATED GENE 21) [Arabidopsis thaliana] (TAIR:AT4G02380.1); similar to late embryogenis abundant protein 5 [Nicotiana tabacum] (GB:AAC06242.1); contains InterPro domain Late embryogenesis abundant protein 3; (InterPro:IPR004926)	0.131837	0.136495	-0.293696	0.0631162
At1G03250	similar to At1g03250/F15K9_13 [Medicago truncatula] (GB:ABE77455.1); contains domain R3H domain (SSF82708)	0.810176	0.0781624	0.0196698	0.896339	0.000502868	0.966491	0.276195	0.513715		At1G02830	60S ribosomal protein L22 (RPL22A); Identical to Putative 60S ribosomal protein L22-1 (RPL22A) [Arabidopsis Thaliana] (GB:Q9SRX7); similar to 60S ribosomal protein L22 (RPL22C) [Arabidopsis thaliana] (TAIR:AT5G27770.1); similar to Ribosomal L22e protein [Medicago truncatula] (GB:ABE84977.1); contains InterPro domain Ribosomal L22e protein; (InterPro:IPR002671)	0.00364067	0.933733	-0.310445	0.0798144
At1G03260	similar to unknown protein [Arabidopsis thaliana] (TAIR:AT5G19070.1); similar to DedA [Crocosphaera watsonii WH 8501] (GB:ZP_00516070.1); similar to Os07g0655900 [Oryza sativa (japonica cultivar-group)] (GB:NP_001060500.1); contains domain UNCHARACTERIZED (PTHR12677)	0.626883	0.182422	0.422169	0.00774961	-1.21757	0.0469569	-0.18178	0.171849		At1G02840	SR1 is a plant homologue of the human general/alternative splicing factor SF2/ASF.	-0.141822	0.626228	0.520857	0.0450058
At1G03270	similar to unknown protein [Arabidopsis thaliana] (TAIR:AT4G14240.1); similar to Os05g0395300 [Oryza sativa (japonica cultivar-group)] (GB:NP_001055462.1); similar to unknown protein [Oryza sativa (japonica cultivar-group)] (GB:AAT07635.1); contains InterPro domain Protein of unknown function DUF21; (InterPro:IPR002550); contains InterPro domain CBS; (InterPro:IPR000644)	-1.93005	0.0837761	-0.744551	0.0202635	-0.109189	0.262561	0.00967588	0.504652		At1G02850	glycosyl hydrolase family 1 protein; similar to glycosyl hydrolase family 1 protein [Arabidopsis thaliana] (TAIR:AT4G22100.1); similar to Glycoside hydrolase, family 1 [Medicago truncatula] (GB:ABE85054.1); contains InterPro domain 6-phospho-beta-galactosidase, eukaryotic; (InterPro:IPR011580); contains InterPro domain Glycoside hydrolase, family 1; (InterPro:IPR001360)	0.309494	0.0793212	0.700306	0.00378372
At1G03280	transcription initiation factor IIE (TFIIE) alpha subunit family protein / general transcription factor TFIIE family protein; similar to transcription initiation factor [Arabidopsis thaliana] (TAIR:AT4G20340.1); similar to Os08g0343300 [Oryza sativa (japonica cultivar-group)] (GB:NP_001061594.1); similar to transcription initiation factor IIE, putative [Oryza sativa (japonica cultivar-group)] (GB…	-0.684046	0.00242823	-0.336396	0.0446506	0.079356	0.119434	-0.26265	0.205072		At1G02860	SPX (SYG1/Pho81/XPR1) domain-containing protein / zinc finger (C3HC4-type RING finger) protein-related; similar to SPX (SYG1/Pho81/XPR1) domain-containing protein / zinc finger (C3HC4-type RING finger) protein-related [Arabidopsis thaliana] (TAIR:AT2G38920.1); similar to Zinc finger, RING-type; SPX, N-terminal [Medicago truncatula] (GB:ABE85047.1); contains InterPro domain SPX, N-terminal; (Inter…	0.300707	0.108361	0.406895	0.0470649
At1G03290	similar to unknown protein [Arabidopsis thaliana] (TAIR:AT4G02880.1); similar to conserved hypothetical protein [Medicago truncatula] (GB:ABE77463.1); contains InterPro domain UBA-like; (InterPro:IPR009060)	0.773071	0.223521	0.605602	0.183928	0.1537	0.555766	0.096841	0.49147		At1G02870	similar to hypothetical protein MtrDRAFT_AC161032g9v1 [Medicago truncatula] (GB:ABE85046.1)	0.182742	0.113786	0.486765	0.0916219
At1G03300	agenet domain-containing protein; similar to agenet domain-containing protein [Arabidopsis thaliana] (TAIR:AT2G47230.1); similar to agenet domain-containing protein [Arabidopsis thaliana] (TAIR:AT1G26540.1); similar to Agenet domain containing protein [Brassica oleracea] (GB:ABD65016.1); contains InterPro domain Agenet; (InterPro:IPR008395); contains InterPro domain Protein of unknown function DU…	-1.04121	0.2804	-0.385305	0.58836	0.112817	0.911072	-0.0855605	0.847815		At1G02880	thiamin pyrophosphokinase, putative; similar to thiamin pyrophosphokinase, putative [Arabidopsis thaliana] (TAIR:AT2G44750.2); similar to Os01g0931400 [Oryza sativa (japonica cultivar-group)] (GB:NP_001045297.1); similar to putative thiamin pyrophosphokinase [Oryza sativa (japonica cultivar-group)] (GB:BAD52763.1); similar to Os05g0367400 [Oryza sativa (japonica cultivar-group)] (GB:NP_001055337.…	0.201236	0.240187	0.0888827	0.499662
At1G03310	Encodes a protein with strong similarity to isoamylase (EC:3.2.1.68) however lacks critical residues known to be important for activity. Appears to co localize with ISA1 in the chloroplast isoamylase complex. Mutations in this gene cause the loss of detectable isoamylase activity and the disruption of normal starch structure. It has been postulated that AtISA2 interacts with AtISA1 to form the Is…	-1.11416	0.0577648	0.740478	0.0702981	0.0659975	0.760375	0.0595134	0.535893		At1G02890	AAA-type ATPase family protein; similar to AAA-type ATPase family protein [Arabidopsis thaliana] (TAIR:AT1G62130.1); similar to AAA-type ATPase family protein [Arabidopsis thaliana] (TAIR:AT4G24860.1); similar to AAA-type ATPase family protein [Arabidopsis thaliana] (TAIR:AT4G02480.1); similar to AAA-type ATPase family protein, putative, expressed [Oryza sativa (japonica cultivar-group)] (GB:ABA9…	0.14441	0.0284562	0.0652123	0.331584
At1G03320	unknown protein	-0.0993928	0.954209	-0.547091	0.490198	0.224331	0.672238	0.460887	0.443735		At1G02900	Member of a diversely expressed predicted peptide family showing sequence similarity to tobacco Rapid Alkalinization Factor (RALF), and is believed to play an essential role in the physiology of Arabidopsis. Consists of a single exon and is characterized by a conserved C-terminal motif and N-terminal signal peptide.	0.814707	0.00470932	0.796116	0.167548
At1G03330	small nuclear ribonucleoprotein D, putative / snRNP core SM-like protein, putative / U6 snRNA-associated Sm-like protein, putative; similar to putative snRNP core protein SMX5d [Oryza sativa (japonica cultivar-group)] (GB:BAC99422.1); contains InterPro domain Like-Sm ribonucleoprotein-related, core; (InterPro:IPR010920); contains InterPro domain Like-Sm ribonucleoprotein, core; (InterPro:IPR00116…	0.247028	0.215387	-0.599295	0.0100708	-0.291476	0.0423992	0.114994	0.503677		At1G02910	Mutants defective in this gene were shown to have a reduced PSII content (overall reduction in the levels of several PSII subunits) and a disrupted grana stack structure. The N-terminal half of the protein contains two tetratricopeptide repeat (TPR) motifs that are arranged tandemly, each consisting of a 34-residue degenerate consensus sequence. The N-terminal sequence is rich in positive and hyd…	-0.297896	0.0915742	-0.321019	0.272383
At1G03350	BSD domain-containing protein; similar to BSD domain-containing protein [Arabidopsis thaliana] (TAIR:AT4G13110.1); similar to PREDICTED: similar to Bsdc1 protein, partial [Strongylocentrotus purpuratus] (GB:XP_787471.2); similar to PREDICTED: similar to Bsdc1 protein [Strongylocentrotus purpuratus] (GB:XP_001192532.1); similar to Os07g0647400 [Oryza sativa (japonica cultivar-group)] (GB:NP_001060…	0.677971	0.0657803	0.349792	0.00733841	-0.237607	0.0729972	-0.0318642	0.381407		At1G02920	Encodes glutathione transferase belonging to the phi class of GSTs. Naming convention according to Wagner et al. (2002).	-0.294919	0.0987806	0.00546133	0.987879
At1G03360	ATRRP4; exonuclease; similar to Os04g0520000 [Oryza sativa (japonica cultivar-group)] (GB:NP_001053332.1); similar to hypothetical protein DDBDRAFT_0183814 [Dictyostelium discoideum AX4] (GB:XP_635135.1); contains InterPro domain Nucleic acid-binding, OB-fold, subgroup; (InterPro:IPR012340); contains InterPro domain Nucleic acid-binding, OB-fold; (InterPro:IPR008994); contains InterPro domain RNA…	0.796485	0.0779276	-0.851986	0.0109195	-0.459476	0.202636	0.0466193	0.584889		At1G02930	Encodes glutathione transferase belonging to the phi class of GSTs. Naming convention according to Wagner et al. (2002).	-0.1173	0.324119	0.152647	0.600717
At1G03370	C2 domain-containing protein / GRAM domain-containing protein; similar to C2 domain-containing protein / GRAM domain-containing protein [Arabidopsis thaliana] (TAIR:AT5G50170.1); similar to protein binding / zinc ion binding [Arabidopsis thaliana] (TAIR:AT4G03000.2); similar to Os06g0297800 [Oryza sativa (japonica cultivar-group)] (GB:NP_001057439.1); similar to Os08g0492400 [Oryza sativa (japoni…	-0.17351	0.665313	0.875783	0.00982351	0.186631	0.0890721	-0.211419	0.408002		At1G02940	Encodes glutathione transferase belonging to the phi class of GSTs. Naming convention according to Wagner et al. (2002).	1.56958	0.104055	1.79797	0.00858104
At1G03380	AtATG18g (Arabidopsis thaliana homolog of yeast autophagy 18 (ATG18) g); similar to AtATG18h (Arabidopsis thaliana homolog of yeast autophagy 18 (ATG18) h) [Arabidopsis thaliana] (TAIR:AT1G54710.1); similar to Os05g0405900 [Oryza sativa (japonica cultivar-group)] (GB:NP_001055510.1); similar to unknown protein [Oryza sativa (japonica cultivar-group)] (GB:AAT85085.1); contains InterPro domain WD-4…	-1.12786	0.063271	-0.551983	0.219136	0.109203	0.43293	-0.346025	0.03489		At1G02950	Encodes glutathione transferase belonging to the phi class of GSTs. Naming convention according to Wagner et al. (2002).	0.142082	0.349322	0.127707	0.36807
At1G03390	transferase family protein; similar to transferase family protein [Arabidopsis thaliana] (TAIR:AT5G41040.2); similar to Os11g0507200 [Oryza sativa (japonica cultivar-group)] (GB:NP_001067952.1); similar to putative hydroxyanthranilate hydroxycinnamoyltransferase [Oryza sativa (japonica cultivar-group)] (GB:BAD88037.1); contains InterPro domain Transferase; (InterPro:IPR003480)	-1.11635	0.563037	-1.82845	0.414305	-0.72106	0.658949	-1.05644	0.470365		At1G02960	similar to unknown protein [Arabidopsis thaliana] (TAIR:AT1G02965.1); similar to conserved hypothetical protein [Medicago truncatula] (GB:ABE92670.1)	-0.0804917	0.210307	-0.050853	0.634842
At1G03400	A single copy gene that encodes a protein with sequence similarity to tomato E8 (ACC synthase, the last step in ethylene biosynthesis) involved in ethylene synthesis and fruit ripening in tomato. This gene is not induced by ethylene in siliques. The transcript is found in siliques, etiolated seedlings, leaves, stems and flowers.	-1.37338	0.0265826	-0.349668	0.256401	0.0479437	0.822377	-0.0120867	0.812734		At1G02965	similar to unknown protein [Arabidopsis thaliana] (TAIR:AT1G02960.3)	-0.120212	0.484746	-0.250277	0.292348
At1G03410	2A6; similar to 2-oxoglutarate-dependent dioxygenase, putative [Arabidopsis thaliana] (TAIR:AT1G03400.1); similar to unknown [Prunus armeniaca] (GB:AAD38147.1); contains InterPro domain 2OG-Fe(II) oxygenase; (InterPro:IPR005123)	-1.96505	0.00698201	-0.398367	0.0884047	-0.255103	0.130485	-0.591151	0.149706		At1G02970	Protein kinase that negatively regulates the entry into mitosis.	0.033373	0.334445	0.0150447	0.803016
At1G03420	Member of Sadhu non-coding retrotransposon family	0.112792	0.300199	-0.794791	0.0231832	0.131109	0.106101	0.316938	0.25424		At1G02980	encodes an Arabidopsis cullin	0.200535	0.218062	0.484003	0.0351812
At1G03430	Encodes AHP5, one of the six Arabidopsis thaliana histidine phosphotransfer proteins (AHPs). AHPs function as redundant positive regulators of cytokinin signaling. Members of the AHP gene family include: AT3G21510 (AHP1), AT3G29350 (APH2), AT5G39340 (APH3), AT3G16360 (APH4), AT1G03430 (APH5) and AT1G80100 (APH6).	-0.261859	0.211292	-0.447083	0.00598252	-0.0101269	0.904394	0.108923	0.149646		At1G02990	similar to zinc ion binding [Arabidopsis thaliana] (TAIR:AT3G62900.1); similar to Subtilisin-like serine protease [Pediococcus pentosaceus ATCC 25745] (GB:YP_803612.1)	-0.0269723	0.708754	-0.142644	0.206868
At1G03440	leucine-rich repeat family protein; similar to leucine-rich repeat family protein [Arabidopsis thaliana] (TAIR:AT4G03010.1); similar to putative leucine-rich repeat family protein [Oryza sativa (japonica cultivar-group)] (GB:AAV59431.1); similar to Os05g0406800 [Oryza sativa (japonica cultivar-group)] (GB:NP_001055516.1); contains InterPro domain Leucine-rich repeat; (InterPro:IPR001611); contain…	-1.76827	0.0930765	-0.764694	0.0490978	0.176939	0.183975	-0.706051	0.0771171		At1G03000	Encodes an apparent ATPase similar to yeast and human protein required for peroxisomal biogenesis. May facilitate recycling of PEX5, the peroxisomal matrix protein receptor, and thereby promote peroxisomal matrix protein import.	-0.166225	0.10994	-0.220806	0.195263
At1G03445	Arabidopsis thaliana BSU1 Ser/Thr phosphatase	-0.14011	0.106017	-0.162868	0.824827	0.705535	0.219541	-0.512264	0.670873		At1G03010	phototropic-responsive NPH3 family protein; similar to phototropic-responsive NPH3 family protein [Arabidopsis thaliana] (TAIR:AT2G47860.1); similar to Os03g0347700 [Oryza sativa (japonica cultivar-group)] (GB:NP_001050100.1); similar to transposon protein, putative, Mutator sub-class, expressed [Oryza sativa (japonica cultivar-group)] (GB:ABA91176.1); contains InterPro domain NPH3; (InterPro:IPR…	-0.225282	0.405459	-0.188444	0.66179
At1G03457	RNA-binding protein, putative; similar to RNA-binding protein, putative [Arabidopsis thaliana] (TAIR:AT4G03110.1); similar to Os01g0938200 [Oryza sativa (japonica cultivar-group)] (GB:NP_001045340.1); similar to Os05g0373400 [Oryza sativa (japonica cultivar-group)] (GB:NP_001055367.1); similar to 'unknown protein, contains RNA recognition motif,PF00076' [Oryza sativa (japonica cultivar-group)] (G…	-1.93838	0.0764871	0.115083	0.694026	0.181319	0.264768	0.166164	0.255843		At1G03020	glutaredoxin family protein; Identical to Putative monothiol glutaredoxin-S1 (AtGrxS1) (GRXS1) [Arabidopsis Thaliana] (GB:Q9SA68); similar to glutaredoxin family protein [Arabidopsis thaliana] (TAIR:AT3G62930.1); similar to Fgenesh protein 66 [Beta vulgaris] (GB:ABD83292.1); contains InterPro domain Thioredoxin-like fold; (InterPro:IPR012336); contains InterPro domain Glutaredoxin; (InterPro:IPR0…	0.730458	0.0947753	0.754047	0.103066
At1G03470	kinase interacting family protein; similar to kinase interacting family protein [Arabidopsis thaliana] (TAIR:AT2G47920.1); similar to Prefoldin [Medicago truncatula] (GB:ABE82954.1); similar to Os07g0666600 [Oryza sativa (japonica cultivar-group)] (GB:NP_001060570.1); contains InterPro domain KIP1-like; (InterPro:IPR011684)	-1.00552	0.111532	-0.893667	0.0428832	-0.634392	0.114566	-0.68416	0.357405		At1G03022	unknown protein	-0.102158	0.70256	-0.201406	0.600631
At1G03475	Encodes a protein (AtCPO-I) with coproporphyrinogen III oxidase activity.	-0.261892	0.233762	-0.575851	0.187471	0.203259	0.330922	0.313877	0.144236		At1G03030	phosphoribulokinase/uridine kinase family protein; similar to Os12g0601200 [Oryza sativa (japonica cultivar-group)] (GB:NP_001067208.1); similar to phosphoribulokinase/uridine kinase family protein, putative, expressed [Oryza sativa (japonica cultivar-group)] (GB:ABA99792.2); contains domain URIDINE CYTIDINE KINASE I (PTHR10285:SF6); contains domain URIDINE KINASE RELATED (PTHR10285); contains do…	-0.02658	0.643935	0.132765	0.154316
At1G03490	ANAC006 (Arabidopsis NAC domain containing protein 6); transcription factor; similar to transcription factor [Arabidopsis thaliana] (TAIR:AT1G19040.1); contains InterPro domain No apical meristem (NAM) protein; (InterPro:IPR003441)	0.625417	0.677668	0.0390695	0.923544	-0.00164675	0.771456	0.501734	0.736433		At1G03040	basic helix-loop-helix (bHLH) family protein; similar to UNE12 (unfertilized embryo sac 12), DNA binding [Arabidopsis thaliana] (TAIR:AT4G02590.2); similar to unknown [Solanum tuberosum] (GB:ABB16991.1); contains InterPro domain Helix-loop-helix DNA-binding; (InterPro:IPR011598); contains InterPro domain Basic helix-loop-helix dimerisation region bHLH; (InterPro:IPR001092)	0.0288997	0.689094	0.242232	0.00922973
At1G03495	unknown protein	-3.94261	0.168753	1.95215	0.193742	-0.276785	0.747389	-0.361085	0.504548		At1G03050	epsin N-terminal homology (ENTH) domain-containing protein / clathrin assembly protein-related; Identical to Putative clathrin assembly protein At1g03050 [Arabidopsis Thaliana] (GB:Q9SA65); similar to epsin N-terminal homology (ENTH) domain-containing protein / clathrin assembly protein-related [Arabidopsis thaliana] (TAIR:AT4G02650.1); similar to putative clathrin assembly protein [Oryza sativa …	0.288397	0.108931	-0.108874	0.521493
At1G03510	pentatricopeptide (PPR) repeat-containing protein; similar to pentatricopeptide (PPR) repeat-containing protein [Arabidopsis thaliana] (TAIR:AT2G20540.1); similar to hypothetical protein [Oryza sativa (japonica cultivar-group)] (GB:AAO20068.1); similar to Os03g0852000 [Oryza sativa (japonica cultivar-group)] (GB:NP_001051920.1); contains InterPro domain Pentatricopeptide repeat; (InterPro:IPR0028…	0.0373138	0.983298	-0.761588	0.00437413	0.333708	0.720486	0.237255	0.806315		At1G03055	similar to unknown protein [Arabidopsis thaliana] (TAIR:AT1G64680.1); similar to hypothetical protein LOC_Os11g37650 [Oryza sativa (japonica cultivar-group)] (GB:ABA94460.1)	-0.0364467	0.790167	-0.0474993	0.748527
At1G03520	glycosyltransferase family 14 protein / core-2/I-branching enzyme family protein; similar to glycosyltransferase family 14 protein / core-2/I-branching enzyme family protein [Arabidopsis thaliana] (TAIR:AT4G03340.1); similar to Os08g0143500 [Oryza sativa (japonica cultivar-group)] (GB:NP_001060977.1); similar to glycosyl transferase family 14 protein [Musa balbisiana] (GB:ABF70128.1); similar to …	-0.396719	0.051696	-0.369756	0.0679653	-0.146915	0.0092236	-0.0534382	0.356696		At1G03060	WD-40 repeat family protein / beige-related; similar to WD-40 repeat family protein / beige-related [Arabidopsis thaliana] (TAIR:AT4G02660.1); similar to WD-40 repeat family protein, putative, expressed [Oryza sativa (japonica cultivar-group)] (GB:ABF98825.1); similar to putative beige protein [Oryza sativa (japonica cultivar-group)] (GB:AAP12994.1); contains InterPro domain Armadillo-like helica…	-0.164462	0.0892134	-0.13777	0.0891788
At1G03530	similar to unknown protein [Arabidopsis thaliana] (TAIR:AT5G66540.1); similar to unnamed protein product [Kluyveromyces lactis] (GB:XP_456157.1); similar to Os05g0502800 [Oryza sativa (japonica cultivar-group)] (GB:NP_001055976.1); contains InterPro domain NAF1; (InterPro:IPR008696)	2.38211	0.0244515	0.333229	0.0144135	0.292083	0.544789	-0.0559052	0.844583		At1G03070	glutamate binding; similar to glutamate binding [Arabidopsis thaliana] (TAIR:AT4G02690.1); similar to putative receptor associated protein [Capsicum chinense] (GB:CAI53895.2); contains InterPro domain Protein of unknown function UPF0005; (InterPro:IPR006214)	0.280972	0.412048	0.481336	0.295401
At1G03540	pentatricopeptide (PPR) repeat-containing protein; similar to pentatricopeptide (PPR) repeat-containing protein [Arabidopsis thaliana] (TAIR:AT2G13600.1); similar to pentatricopeptide (PPR) repeat-containing protein-like [Oryza sativa (japonica cultivar-group)] (GB:BAD35499.1); similar to Os06g0611200 [Oryza sativa (japonica cultivar-group)] (GB:NP_001058058.1); contains InterPro domain Pentatric…	0.345601	0.232644	-0.266417	0.0210908	0.0714563	0.819268	1.49024	0.127688		At1G03080	kinase interacting family protein; similar to kinase interacting family protein [Arabidopsis thaliana] (TAIR:AT3G22790.1); similar to M protein repeat-containing protein [Arabidopsis thaliana] (TAIR:AT4G14760.1); similar to kinase interacting family protein [Arabidopsis thaliana] (TAIR:AT4G02710.1); similar to Prefoldin [Medicago truncatula] (GB:ABE82954.1); similar to Prefoldin; tRNA-binding arm…	0.124629	0.248385	-0.0510067	0.634295
At1G03550	secretory carrier membrane protein (SCAMP) family protein; similar to secretory carrier membrane protein (SCAMP) family protein [Arabidopsis thaliana] (TAIR:AT2G20840.1); similar to similarity to SCAMP37 [Pisum sativum] (GB:AAC82326.1); similar to Os01g0780500 [Oryza sativa (japonica cultivar-group)] (GB:NP_001044437.1); similar to Os07g0564600 [Oryza sativa (japonica cultivar-group)] (GB:NP_0010…	-0.662338	0.334043	-0.0165941	0.946984	0.0882658	0.655954	-0.0457569	0.739065		At1G03090	MCCA is the biotinylated subunit of the dimer MCCase, which is involved in leucine degradation. Both subunits are nuclear coded and the active enzyme is located in the mitochondrion.	0.00969567	0.967492	0.0810063	0.681393
At1G03560	pentatricopeptide (PPR) repeat-containing protein; similar to EMB2745 (EMBRYO DEFECTIVE 2745), binding [Arabidopsis thaliana] (TAIR:AT5G39710.1); similar to putative fertility restorer homologue [Oryza sativa (japonica cultivar-group)] (GB:BAC83297.1); contains InterPro domain Pentatricopeptide repeat; (InterPro:IPR002885); contains InterPro domain Protein prenyltransferase; (InterPro:IPR008940);…	-0.377674	0.445134	0.321409	0.531762	0.0329506	0.851275	0.123001	0.259993		At1G03100	pentatricopeptide (PPR) repeat-containing protein; similar to pentatricopeptide (PPR) repeat-containing protein [Arabidopsis thaliana] (TAIR:AT1G69290.1); similar to Os07g0495300 [Oryza sativa (japonica cultivar-group)] (GB:NP_001059695.1); similar to pentatricopeptide (PPR) repeat-containing protein [Brassica oleracea] (GB:ABD65179.1); similar to Os01g0788900 [Oryza sativa (japonica cultivar-gro…	-0.0497227	0.790103	-0.190952	0.312088
At1G03590	protein phosphatase 2C family protein / PP2C family protein; similar to protein phosphatase 2C family protein / PP2C family protein [Arabidopsis thaliana] (TAIR:AT4G03415.1); similar to Protein phosphatase 2C-like [Medicago truncatula] (GB:ABE77622.1); contains InterPro domain Protein phosphatase 2C-like; (InterPro:IPR001932)	-0.676755	0.0611556	0.200312	0.401809	0.271441	0.36343	0.15493	0.292582		At1G03103	protease inhibitor/seed storage/lipid transfer protein (LTP) family protein; similar to protease inhibitor/seed storage/lipid transfer protein (LTP) family protein [Arabidopsis thaliana] (TAIR:AT3G22600.1); similar to Plant lipid transfer protein/Par allergen [Medicago truncatula] (GB:ABE87133.1); contains InterPro domain Plant lipid transfer/seed storage/trypsin-alpha amylase inhibitor; (InterPr…	-0.0105753	0.970541	-0.259344	0.207268
At1G03600	photosystem II family protein; similar to photosystem II 11 kD protein [Thermosynechococcus elongatus BP-1] (GB:NP_683253.1); similar to Os03g0333400 [Oryza sativa (japonica cultivar-group)] (GB:NP_001050024.1)	-1.025	0.0958518	-1.00103	0.0351254	-0.0776452	0.659057	0.0745981	0.114251		At1G03106	unknown protein	-0.271102	0.263138	-0.230347	0.197141
At1G03610	similar to unknown protein [Arabidopsis thaliana] (TAIR:AT4G03420.1); similar to Os10g0494000 [Oryza sativa (japonica cultivar-group)] (GB:NP_001064942.1); similar to hypothetical protein [Oryza sativa (japonica cultivar-group)] (GB:AAP46235.1); contains InterPro domain Protein of unknown function DUF789; (InterPro:IPR008507)	-0.363455	0.0222127	-0.551232	0.0418877	-0.00905084	0.771801	-0.107695	0.634049		At1G03110	transducin family protein / WD-40 repeat family protein; similar to WD-40 repeat family protein / katanin p80 subunit, putative [Arabidopsis thaliana] (TAIR:AT1G61210.1); similar to Os03g0746800 [Oryza sativa (japonica cultivar-group)] (GB:NP_001051253.1); similar to WD repeat protein WDR4 (ISS) [Ostreococcus tauri] (GB:CAL50543.1); contains InterPro domain WD-40 repeat; (InterPro:IPR001680)	-0.043266	0.306285	0.049754	0.717929
At1G03620	phagocytosis and cell motility protein ELMO1-related; similar to phagocytosis and cell motility protein ELMO1-related [Arabidopsis thaliana] (TAIR:AT3G03610.1); similar to B1160F02.16 [Oryza sativa (japonica cultivar-group)] (GB:CAE75985.1); similar to Os04g0101700 [Oryza sativa (japonica cultivar-group)] (GB:NP_001051992.1); contains InterPro domain Engulfment and cell motility, ELM; (InterPro:I…	-1.34262	0.0689237	-1.23202	0.0392676	-0.241385	0.515181	-0.61281	0.0757602		At1G03120	Atrab28 plays a role in the ion cell balance during late embryogenesis and germination.	-0.358057	0.209638	-0.398818	0.12795
At1G03630	Encodes for a protein with protochlorophyllide oxidoreductase activity. The enzyme is NADPH- and light-dependent.	-1.0236	0.0275108	-1.05168	0.0516141	-0.364648	0.0781111	-0.216437	0.123802		At1G03130	Encodes a protein predicted by sequence similarity with spinach PsaD to be photosystem I reaction center subunit II (PsaD2)	-0.431707	0.018073	-0.590119	0.0181155
At1G03660	similar to ankyrin repeat family protein [Arabidopsis thaliana] (TAIR:AT1G03670.1); contains domain ANK REPEAT-CONTAINING (PTHR18958:SF80); contains domain ANKYRIN REPEAT-CONTAINING (PTHR18958)	-0.0370418	0.762557	-0.126615	0.71643	0.110823	0.751656	-0.195742	0.580896		At1G03140	splicing factor Prp18 family protein; similar to splicing factor Prp18 family protein [Arabidopsis thaliana] (TAIR:AT1G54590.1); similar to Prp18 domain, putative [Oryza sativa (japonica cultivar-group)] (GB:AAX95645.1); similar to Os07g0571900 [Oryza sativa (japonica cultivar-group)] (GB:NP_001060054.1); contains InterPro domain Prp18; (InterPro:IPR004098); contains InterPro domain Splicing fact…	-0.029821	0.595986	0.086314	0.455788
At1G03675	unknown protein	-0.280384	0.18752	-0.468469	0.119227	0.189134	0.0625549	0.346095	0.222861		At1G03150	GCN5-related N-acetyltransferase (GNAT) family protein; similar to GCN5-related N-acetyltransferase, putative [Arabidopsis thaliana] (TAIR:AT5G13780.1); similar to hypothetical protein [Trifolium pratense] (GB:BAE71298.1); contains InterPro domain GCN5-related N-acetyltransferase; (InterPro:IPR000182)	0.029631	0.789592	-0.0110323	0.858103
At1G03687	similar to COG3148: Uncharacterized conserved protein [Yersinia intermedia ATCC 29909] (GB:ZP_00833766.1); similar to Os06g0342600 [Oryza sativa (japonica cultivar-group)] (GB:NP_001057573.1); contains InterPro domain DTW; (InterPro:IPR005636)	-0.445378	0.56613	0.814246	0.00221088	0.920935	0.100252	0.511639	0.618193		At1G03160	A new plant-specific member of the dynamin superfamily; defines a new protein class within the dynamin superfamily of membrane remodeling GTPases that regulates organization of the thylakoid network in plants. Targeted to chloroplasts and associated with thylakoid and envelope membranes as punctate structures. Knockout mutants have abnormalities in chloroplast and thylakoid morphology, including …	-0.286872	0.111997	-0.475203	0.16316
At1G03700	integral membrane family protein; similar to integral membrane family protein [Arabidopsis thaliana] (TAIR:AT4G03540.1); similar to Os05g0245300 [Oryza sativa (japonica cultivar-group)] (GB:NP_001055014.1); similar to unknown protein [Oryza sativa (japonica cultivar-group)] (GB:AAV43976.1); contains InterPro domain Protein of unknown function DUF588; (InterPro:IPR006702); contains InterPro domain…	1.89176	0.16105	0.285911	0.0975236	0.297543	0.387233	0.876084	0.37896		At1G03170	similar to unknown protein [Arabidopsis thaliana] (TAIR:AT4G02810.1); similar to hypothetical protein 12 [Plantago major] (GB:CAJ34820.1)	-0.404411	0.140478	-0.416833	0.155508
At1G03710	similar to unknown protein [Arabidopsis thaliana] (TAIR:AT4G03565.1); contains InterPro domain Arabidopsis thaliana cystatin-related protein; (InterPro:IPR006525)	-0.331751	0.952902	-1.36903	0.116747	-1.19455	0.559425	-1.24074	0.0572375		At1G03180	similar to Os05g0251400 [Oryza sativa (japonica cultivar-group)] (GB:NP_001055029.1)	0.100185	0.0813109	0.202852	0.181918
At1G03720	cathepsin-related; similar to cathepsin-related [Arabidopsis thaliana] (TAIR:AT5G17080.1); similar to Cathepsin L [Contains: Cathepsin L heavy chain; Cathepsin L light chain] (GB:Q10991); contains InterPro domain Peptidase C1A, papain; (InterPro:IPR013128); contains InterPro domain Peptidase C1A, papain C-terminal; (InterPro:IPR000668)	-0.0107971	0.972878	0.0538873	0.769373	0.194994	0.446778	0.563514	0.444987		At1G03190	UV damage and heat induce a common stress response in plants that leads to tissue death and reduced chloroplast function. The UVH6 product is suggested to be a negative regulator of this response.	0.209021	0.00891412	0.171875	0.210725
At1G03730	similar to unknown protein [Arabidopsis thaliana] (TAIR:AT4G03600.1); similar to expressed protein [Oryza sativa (japonica cultivar-group)] (GB:ABA97787.1)	1.06789	0.203932	-0.0882733	0.697324	-0.0610894	0.191394	-0.648148	0.0108622		At1G03200	similar to unknown protein [Arabidopsis thaliana] (TAIR:AT1G03240.1)	0.780071	0.00328965	1.05064	0.00106052
At1G03740	protein kinase family protein; similar to protein kinase family protein [Arabidopsis thaliana] (TAIR:AT5G44290.4); similar to Protein kinase [Medicago truncatula] (GB:ABE89394.1); similar to Os01g0201000 [Oryza sativa (japonica cultivar-group)] (GB:NP_001042320.1); contains InterPro domain Serine/threonine protein kinase; (InterPro:IPR002290); contains InterPro domain Protein kinase-like; (InterP…	1.0705	0.0376871	0.274553	0.302819	0.144431	0.611589	0.0768579	0.095368		At1G03210	phenazine biosynthesis PhzC/PhzF family protein; similar to catalytic [Arabidopsis thaliana] (TAIR:AT4G02860.1); similar to Phenazine biosynthesis PhzC/PhzF protein [Medicago truncatula] (GB:ABE77454.1); contains InterPro domain Phenazine biosynthesis PhzC/PhzF protein; (InterPro:IPR003719)	0.216337	0.263307	0.488062	0.037921
At1G03750	CHR9/SNF2/SWI2 (chromatin remodeling 9); helicase; similar to ATRAD54/CHR25 (ARABIDOPSIS HOMOLOG OF RAD54), ATP binding / DNA binding / helicase [Arabidopsis thaliana] (TAIR:AT3G19210.1); similar to Os05g0247900 [Oryza sativa (japonica cultivar-group)] (GB:NP_001055021.1); similar to hypothetical protein CIMG_04482 [Coccidioides immitis RS] (GB:XP_001245041.1); contains InterPro domain DEAD/DEAH …	0.499289	0.0716506	0.757788	0.0623062	-0.11333	0.658385	0.515692	0.0790501		At1G03220	extracellular dermal glycoprotein, putative / EDGP, putative; similar to extracellular dermal glycoprotein, putative / EDGP, putative [Arabidopsis thaliana] (TAIR:AT1G03230.1); similar to putative xyloglucanase inhibitor [Solanum tuberosum] (GB:AAP84703.1); contains InterPro domain Peptidase aspartic, catalytic; (InterPro:IPR009007)	0.43543	0.216818	0.524611	0.0147193
At1G03760	prefoldin subunit family protein; similar to hypothetical protein DDBDRAFT_0188440 [Dictyostelium discoideum AX4] (GB:XP_636221.1); contains InterPro domain Prefoldin; (InterPro:IPR009053); contains InterPro domain Prefoldin alpha-like; (InterPro:IPR004127)	-0.379567	0.250626	0.0440903	0.853954	-0.0875222	0.489699	-0.181276	0.130033		At1G03230	extracellular dermal glycoprotein, putative / EDGP, putative; similar to extracellular dermal glycoprotein, putative / EDGP, putative [Arabidopsis thaliana] (TAIR:AT1G03220.1); similar to EDGP precursor [Daucus carota] (GB:BAA03413.1); contains InterPro domain Peptidase aspartic, catalytic; (InterPro:IPR009007)	0.540935	0.0123774	0.93142	0.0190437
At1G03770	protein binding / zinc ion binding; similar to protein binding / zinc ion binding [Arabidopsis thaliana] (TAIR:AT5G44280.1); similar to Os01g0796700 [Oryza sativa (japonica cultivar-group)] (GB:NP_001044517.1); similar to putative ring finger protein 1 [Oryza sativa (japonica cultivar-group)] (GB:BAD53026.1); contains InterPro domain Zinc finger, RING-type; (InterPro:IPR001841)	0.661452	0.612254	0.863388	0.128752	1.07332	0.205408	0.759521	0.205879		At1G03240	similar to unknown protein [Arabidopsis thaliana] (TAIR:AT1G03200.1)	0.186665	0.445197	0.541267	0.0468127
At1G03780	targeting protein-related; similar to unknown protein [Arabidopsis thaliana] (TAIR:AT4G22860.1); similar to PREDICTED: similar to restricted expression proliferation associated protein-100 [Strongylocentrotus purpuratus] (GB:XP_798362.1); similar to Os07g0507200 [Oryza sativa (japonica cultivar-group)] (GB:NP_001059737.1); similar to restricted expression proliferation associated protein-100 [Gal…	-0.380428	0.357802	-1.78927	0.0684178	-0.358651	0.0435588	-0.13386	0.0780498		At1G03250	similar to At1g03250/F15K9_13 [Medicago truncatula] (GB:ABE77455.1); contains domain R3H domain (SSF82708)	-0.102426	0.273252	-0.0158373	0.858128
At1G03790	zinc finger (CCCH-type) family protein; similar to zinc finger (CCCH-type) family protein [Arabidopsis thaliana] (TAIR:AT5G44260.1); similar to putative CCCH-type zinc finger transcription factor [Gossypium hirsutum] (GB:AAX20386.1); contains InterPro domain Zinc finger, CCCH-type; (InterPro:IPR000571)	1.25855	0.272735	2.82213	0.161288	-0.251991	0.646319	0.468218	0.383678		At1G03260	similar to unknown protein [Arabidopsis thaliana] (TAIR:AT5G19070.1); similar to DedA [Crocosphaera watsonii WH 8501] (GB:ZP_00516070.1); similar to Os07g0655900 [Oryza sativa (japonica cultivar-group)] (GB:NP_001060500.1); contains domain UNCHARACTERIZED (PTHR12677)	-0.0102063	0.682723	0.019493	0.335016
At1G03820	similar to unknown protein [Arabidopsis thaliana] (TAIR:AT2G33850.1); similar to arabinogalactan-protein; AGP [Pyrus communis] (GB:AAB35283.1)	-1.00472	0.0849209	-0.74581	0.223838	0.266947	0.60459	0.139763	0.424122		At1G03270	similar to unknown protein [Arabidopsis thaliana] (TAIR:AT4G14240.1); similar to Os05g0395300 [Oryza sativa (japonica cultivar-group)] (GB:NP_001055462.1); similar to unknown protein [Oryza sativa (japonica cultivar-group)] (GB:AAT07635.1); contains InterPro domain Protein of unknown function DUF21; (InterPro:IPR002550); contains InterPro domain CBS; (InterPro:IPR000644)	0.14021	0.229257	-0.252074	0.430613
At1G03830	guanylate-binding family protein; similar to GTP binding / GTPase [Arabidopsis thaliana] (TAIR:AT5G46070.1); similar to PREDICTED: similar to translocated promoter re (GB:XP_422300.2); similar to Os02g0307000 [Oryza sativa (japonica cultivar-group)] (GB:NP_001046641.1); contains InterPro domain Guanylate-binding protein; (InterPro:IPR003191)	1.35343	0.0560462	0.131139	0.29249	0.41834	0.431514	-0.42775	0.749062		At1G03280	transcription initiation factor IIE (TFIIE) alpha subunit family protein / general transcription factor TFIIE family protein; similar to transcription initiation factor [Arabidopsis thaliana] (TAIR:AT4G20340.1); similar to Os08g0343300 [Oryza sativa (japonica cultivar-group)] (GB:NP_001061594.1); similar to transcription initiation factor IIE, putative [Oryza sativa (japonica cultivar-group)] (GB…	0.0934247	0.587545	0.110613	0.450084
At1G03840	zinc finger (C2H2 type) family protein; similar to zinc finger (C2H2 type) family protein [Arabidopsis thaliana] (TAIR:AT5G44160.1); similar to Os01g0242200 [Oryza sativa (japonica cultivar-group)] (GB:NP_001042553.1); similar to Zinc finger, C2H2-type [Medicago truncatula] (GB:ABD28501.1); contains InterPro domain Zinc finger, C2H2-type; (InterPro:IPR007087)	-1.1365	0.128401	-1.21152	0.000913732	0.384416	0.141856	0.0118837	0.890047		At1G03290	similar to unknown protein [Arabidopsis thaliana] (TAIR:AT4G02880.1); similar to conserved hypothetical protein [Medicago truncatula] (GB:ABE77463.1); contains InterPro domain UBA-like; (InterPro:IPR009060)	-0.178066	0.316157	-0.535555	0.176923
At1G03850	glutaredoxin family protein; Identical to Monothiol glutaredoxin-S13 (AtGrxS13) (GRXS13) [Arabidopsis Thaliana] (GB:Q84TF4;GB:Q94CA3;GB:Q9ZWA7); similar to glutaredoxin family protein [Arabidopsis thaliana] (TAIR:AT1G28480.1); similar to Os01g0667900 [Oryza sativa (japonica cultivar-group)] (GB:NP_001043812.1); similar to Glutaredoxin [Medicago truncatula] (GB:ABE86256.1); contains InterPro domai…	-0.834046	0.0572541	0.326913	0.197852	0.186521	0.279921	0.339034	0.346762		At1G03300	agenet domain-containing protein; similar to agenet domain-containing protein [Arabidopsis thaliana] (TAIR:AT2G47230.1); similar to agenet domain-containing protein [Arabidopsis thaliana] (TAIR:AT1G26540.1); similar to Agenet domain containing protein [Brassica oleracea] (GB:ABD65016.1); contains InterPro domain Agenet; (InterPro:IPR008395); contains InterPro domain Protein of unknown function DU…	0.0606437	0.511295	-0.164358	0.594883
At1G03860	prohibitin 2	-0.0844918	0.500262	-0.0673933	0.615954	-0.180253	0.0750988	0.502566	0.0970603		At1G03310	Encodes a protein with strong similarity to isoamylase (EC:3.2.1.68) however lacks critical residues known to be important for activity. Appears to co localize with ISA1 in the chloroplast isoamylase complex. Mutations in this gene cause the loss of detectable isoamylase activity and the disruption of normal starch structure. It has been postulated that AtISA2 interacts with AtISA1 to form the Is…	-0.346653	0.0391527	-0.374699	0.0848242
At1G03870	fasciclin-like arabinogalactan-protein 9 (Fla9)	-2.38961	0.0212726	-1.86685	0.0460951	0.0299177	0.874897	0.680586	0.0428623		At1G03320	unknown protein	-0.258114	0.609022	0.139836	0.601229
At1G03880	CRU2 (CRUCIFERIN 2); nutrient reservoir; Identical to 12S seed storage protein CRB precursor [Contains: 12S seed storage protein CRB alpha chain (12S seed storage protein CRB acidic chain); 12S seed storage protein CRB beta chain (12S seed storage protein CRB basic chain)] (CRB) [Arabidopsis Thaliana] (GB:P15456;GB:Q9SAW0); similar to CRA1 (CRUCIFERINA), nutrient reservoir [Arabidopsis thaliana] …	-0.735608	0.0765472	-0.651662	0.343648	-0.272979	0.666325	0.353538	0.769898		At1G03330	small nuclear ribonucleoprotein D, putative / snRNP core SM-like protein, putative / U6 snRNA-associated Sm-like protein, putative; similar to putative snRNP core protein SMX5d [Oryza sativa (japonica cultivar-group)] (GB:BAC99422.1); contains InterPro domain Like-Sm ribonucleoprotein-related, core; (InterPro:IPR010920); contains InterPro domain Like-Sm ribonucleoprotein, core; (InterPro:IPR00116…	0.159846	0.321452	0.149472	0.134104
At1G03890	cupin family protein; similar to CRU2 (CRUCIFERIN 2), nutrient reservoir [Arabidopsis thaliana] (TAIR:AT1G03880.1); similar to CRA1 (CRUCIFERINA), nutrient reservoir [Arabidopsis thaliana] (TAIR:AT5G44120.3); similar to Cruciferin BnC1 precursor (11S globulin) (12S storage protein) [Contains: Cruciferin BnC1 subunit alpha; Cruciferin BnC1 subunit beta] (GB:P33523); contains InterPro domain 11-S p…	-0.834649	0.0579137	-0.914049	0.0805619	-1.72631	0.306806	-0.757616	0.162384		At1G03340	similar to unknown protein [Arabidopsis thaliana] (TAIR:AT4G02920.1); similar to IMP dehydrogenase/GMP reductase [Medicago truncatula] (GB:ABE86673.1)	-0.150661	0.407814	-0.109742	0.0221508
At1G03900	member of NAP family, an heterogeneous subfamily of the ATP-binding Cassette (ABC) superfamily of membrane transporters. The NAPs proteins are characterized by having only one nucleotide-binding folds (NBFs) domain.	-0.174181	0.299579	0.310193	0.0751674	0.110042	0.119793	0.420228	0.0399864		At1G03350	BSD domain-containing protein; similar to BSD domain-containing protein [Arabidopsis thaliana] (TAIR:AT4G13110.1); similar to PREDICTED: similar to Bsdc1 protein, partial [Strongylocentrotus purpuratus] (GB:XP_787471.2); similar to PREDICTED: similar to Bsdc1 protein [Strongylocentrotus purpuratus] (GB:XP_001192532.1); similar to Os07g0647400 [Oryza sativa (japonica cultivar-group)] (GB:NP_001060…	0.0666653	0.637953	0.162934	0.114931
At1G03905	ABC transporter family protein; Identical to Non-intrinsic ABC protein 4 (GCN-related protein 2) (NAP4) [Arabidopsis Thaliana] (GB:Q3EDJ0;GB:Q9ZWB0); similar to POP1 [Arabidopsis thaliana] (TAIR:AT5G44110.1); similar to Lipid exporter ABCA1 and related proteins, ABC superfamily (ISS) [Ostreococcus tauri] (GB:CAL55166.1); similar to Os02g0810300 [Oryza sativa (japonica cultivar-group)] (GB:NP_0010…	2.9981	0.00617159	0.296422	0.390471	0.0849945	0.569074	0.235807	0.461991		At1G03360	ATRRP4; exonuclease; similar to Os04g0520000 [Oryza sativa (japonica cultivar-group)] (GB:NP_001053332.1); similar to hypothetical protein DDBDRAFT_0183814 [Dictyostelium discoideum AX4] (GB:XP_635135.1); contains InterPro domain Nucleic acid-binding, OB-fold, subgroup; (InterPro:IPR012340); contains InterPro domain Nucleic acid-binding, OB-fold; (InterPro:IPR008994); contains InterPro domain RNA…	0.087991	0.0959688	0.189341	0.0567625
At1G03910	similar to unknown protein [Arabidopsis thaliana] (TAIR:AT5G53800.1); similar to unknown protein [Oryza sativa (japonica cultivar-group)] (GB:AAO37540.1); contains InterPro domain Transglutaminase, C-terminal; (InterPro:IPR008958)	0.618542	0.0839397	-0.0131929	0.765768	-0.115794	0.0882177	0.104193	0.240565		At1G03365	unknown protein	-0.132282	0.282136	-0.181378	0.0293238
At1G03920	protein kinase, putative; similar to kinase [Arabidopsis thaliana] (TAIR:AT2G20470.1); similar to protein kinase, putative [Arabidopsis thaliana] (TAIR:AT3G23310.1); similar to protein kinase family protein [Arabidopsis thaliana] (TAIR:AT4G14350.3); similar to protein kinase MK6 [Mesembryanthemum crystallinum] (GB:CAB82852.1); similar to protein kinase [Nicotiana tabacum] (GB:CAA50374.1); similar…	0.157221	0.708747	0.652779	0.025478	0.68435	0.0615518	0.874592	0.0153585		At1G03370	C2 domain-containing protein / GRAM domain-containing protein; similar to C2 domain-containing protein / GRAM domain-containing protein [Arabidopsis thaliana] (TAIR:AT5G50170.1); similar to protein binding / zinc ion binding [Arabidopsis thaliana] (TAIR:AT4G03000.2); similar to Os06g0297800 [Oryza sativa (japonica cultivar-group)] (GB:NP_001057439.1); similar to Os08g0492400 [Oryza sativa (japoni…	-0.178064	0.271484	-0.228551	0.348716
At1G03930	Phosphorylates serine, threonine, and tyrosine	0.243353	0.2371	0.0159817	0.896122	0.0285859	0.0428354	0.12684	0.241642		At1G03380	AtATG18g (Arabidopsis thaliana homolog of yeast autophagy 18 (ATG18) g); similar to AtATG18h (Arabidopsis thaliana homolog of yeast autophagy 18 (ATG18) h) [Arabidopsis thaliana] (TAIR:AT1G54710.1); similar to Os05g0405900 [Oryza sativa (japonica cultivar-group)] (GB:NP_001055510.1); similar to unknown protein [Oryza sativa (japonica cultivar-group)] (GB:AAT85085.1); contains InterPro domain WD-4…	-0.0361247	0.2191	0.159456	0.103949
At1G03950	SNF7 family protein; similar to SNF7 family protein [Arabidopsis thaliana] (TAIR:AT5G44560.1); similar to Os10g0476400 [Oryza sativa (japonica cultivar-group)] (GB:NP_001064848.1); similar to BRI1-KD interacting protein 109 [Oryza sativa (japonica cultivar-group)] (GB:BAD11337.1); similar to Os03g0639800 [Oryza sativa (japonica cultivar-group)] (GB:NP_001050739.1); contains InterPro domain Snf7; …	0.688291	0.152435	0.834784	0.0365109	0.343386	0.2512	0.260285	0.157672		At1G03390	transferase family protein; similar to transferase family protein [Arabidopsis thaliana] (TAIR:AT5G41040.2); similar to Os11g0507200 [Oryza sativa (japonica cultivar-group)] (GB:NP_001067952.1); similar to putative hydroxyanthranilate hydroxycinnamoyltransferase [Oryza sativa (japonica cultivar-group)] (GB:BAD88037.1); contains InterPro domain Transferase; (InterPro:IPR003480)	-0.327268	0.0488764	-0.159832	0.308541
At1G03960	calcium-binding EF hand family protein; similar to calcium-binding EF hand family protein [Arabidopsis thaliana] (TAIR:AT5G28900.1); similar to calcium-binding EF hand family protein, putative / protein phosphatase 2A 62 kDa B'' regulatory subunit, putative [Arabidopsis thaliana] (TAIR:AT5G44090.1); similar to calcium-binding EF hand family protein [Arabidopsis thaliana] (TAIR:AT5G28850.2); simil…	0.325704	0.477952	0.107353	0.750888	-0.0827295	0.741842	0.250533	0.377654		At1G03400	A single copy gene that encodes a protein with sequence similarity to tomato E8 (ACC synthase, the last step in ethylene biosynthesis) involved in ethylene synthesis and fruit ripening in tomato. This gene is not induced by ethylene in siliques. The transcript is found in siliques, etiolated seedlings, leaves, stems and flowers.	-0.333889	0.15425	-0.363809	0.215035
At1G03970	encodes a basic leucine zipper G-box binding factor that can bind to G-box motifs only as heterodimers with GBF2 or GBF3. A single amino acid change can confer G-box binding as homodimers.	-0.202962	0.0719693	0.885759	0.0161876	-0.0730479	0.757937	0.103659	0.0601051		At1G03410	2A6; similar to 2-oxoglutarate-dependent dioxygenase, putative [Arabidopsis thaliana] (TAIR:AT1G03400.1); similar to unknown [Prunus armeniaca] (GB:AAD38147.1); contains InterPro domain 2OG-Fe(II) oxygenase; (InterPro:IPR005123)	-0.230413	0.0784214	-0.135709	0.32143
At1G03980	Encodes a protein with phytochelatin synthase activity which binds Cd2+ and Cd-glutathione complexes with high affinity. The protein has been postulated to be involved in Cd2+ tolerance. AtPCS2 expression appears to be less than that of AtPCS1, explaining the inability of endogenous AtPCS2 to substitute for AtPCS1 in the cad1-3 mutant (AtPCS1 null).	-0.102774	0.839458	0.00778792	0.999778	0.29468	0.263991	0.155784	0.411874		At1G03430	Encodes AHP5, one of the six Arabidopsis thaliana histidine phosphotransfer proteins (AHPs). AHPs function as redundant positive regulators of cytokinin signaling. Members of the AHP gene family include: AT3G21510 (AHP1), AT3G29350 (APH2), AT5G39340 (APH3), AT3G16360 (APH4), AT1G03430 (APH5) and AT1G80100 (APH6).	-0.125219	0.0172821	-0.198815	0.0139727
At1G03990	alcohol oxidase-related; similar to alcohol oxidase-related [Arabidopsis thaliana] (TAIR:AT4G28570.1); similar to alcohol oxidase-related [Arabidopsis thaliana] (TAIR:AT3G23410.1); similar to putative alcohol oxidase [Oryza sativa] (GB:AAL31024.1); similar to Os02g0621800 [Oryza sativa (japonica cultivar-group)] (GB:NP_001047464.1); similar to Os10g0474100 [Oryza sativa (japonica cultivar-group)]…	-0.281528	0.742543	-0.22129	0.647314	-0.0860052	0.664977	-0.098157	0.795133		At1G03440	leucine-rich repeat family protein; similar to leucine-rich repeat family protein [Arabidopsis thaliana] (TAIR:AT4G03010.1); similar to putative leucine-rich repeat family protein [Oryza sativa (japonica cultivar-group)] (GB:AAV59431.1); similar to Os05g0406800 [Oryza sativa (japonica cultivar-group)] (GB:NP_001055516.1); contains InterPro domain Leucine-rich repeat; (InterPro:IPR001611); contain…	0.0711567	0.222363	-0.0729603	0.401533
At1G04000	similar to unknown protein [Arabidopsis thaliana] (TAIR:AT5G44060.1); similar to Os02g0621600 [Oryza sativa (japonica cultivar-group)] (GB:NP_001047462.1); similar to hypothetical protein LOC_Os10g33360 [Oryza sativa (japonica cultivar-group)] (GB:AAP54238.2); similar to hypothetical protein [Oryza sativa] (GB:AAG16859.1); contains InterPro domain Ankyrin; (InterPro:IPR002110)	-1.42718	0.109987	-0.580845	0.0663659	0.144559	0.388931	-0.283247	0.496142		At1G03445	Arabidopsis thaliana BSU1 Ser/Thr phosphatase	-0.0327523	0.711478	-0.169058	0.0362605
At1G04010	phosphatidylcholine-sterol O-acyltransferase; similar to ATPDAT (Arabidopsis thaliana phospholipid:diacylglycerol acyltransferase), phosphatidylcholine-sterol O-acyltransferase [Arabidopsis thaliana] (TAIR:AT5G13640.1); similar to phosphatidylcholine acyltransferase-like [Oryza sativa (japonica cultivar-group)] (GB:BAD21662.1); similar to putative sterol esterification protein [Citrus sinensis] (…	-0.43614	0.281701	0.494056	0.0444885	0.261817	0.500833	-0.447831	0.121672		At1G03457	RNA-binding protein, putative; similar to RNA-binding protein, putative [Arabidopsis thaliana] (TAIR:AT4G03110.1); similar to Os01g0938200 [Oryza sativa (japonica cultivar-group)] (GB:NP_001045340.1); similar to Os05g0373400 [Oryza sativa (japonica cultivar-group)] (GB:NP_001055367.1); similar to 'unknown protein, contains RNA recognition motif,PF00076' [Oryza sativa (japonica cultivar-group)] (G…	0.51653	0.0247461	0.66963	0.0721072
At1G04020	ATBARD1/BARD1 (BREAST CANCER ASSOCIATED RING 1); transcription coactivator; similar to ATBRCA1 (BREAST CANCER SUSCEPTIBILITY1), ubiquitin-protein ligase [Arabidopsis thaliana] (TAIR:AT4G21070.1); similar to Os04g0512400 [Oryza sativa (japonica cultivar-group)] (GB:NP_001053298.1); similar to OSIGBa0157K09-H0214G12.23 [Oryza sativa (indica cultivar-group)] (GB:CAH68012.1); similar to putative BRCT…	-0.802748	0.0309655	-0.772748	0.0442133	-0.446679	0.203224	-0.0891975	0.192544		At1G03470	kinase interacting family protein; similar to kinase interacting family protein [Arabidopsis thaliana] (TAIR:AT2G47920.1); similar to Prefoldin [Medicago truncatula] (GB:ABE82954.1); similar to Os07g0666600 [Oryza sativa (japonica cultivar-group)] (GB:NP_001060570.1); contains InterPro domain KIP1-like; (InterPro:IPR011684)	0.136078	0.596704	0.097183	0.728856
At1G04030	similar to unknown protein [Arabidopsis thaliana] (TAIR:AT5G44040.1); similar to At1g04030 [Coffea canephora] (GB:ABD93477.2); similar to Os04g0511700 [Oryza sativa (japonica cultivar-group)] (GB:NP_001053294.1); similar to OSIGBa0157K09-H0214G12.18 [Oryza sativa (indica cultivar-group)] (GB:CAH68007.1)	-0.111385	0.740672	-0.745426	0.35374	-0.15599	0.657974	0.0506008	0.966689		At1G03475	Encodes a protein (AtCPO-I) with coproporphyrinogen III oxidase activity.	-0.147605	0.0988075	-0.348917	0.101024
At1G04040	acid phosphatase class B family protein; similar to acid phosphatase class B family protein [Arabidopsis thaliana] (TAIR:AT5G44020.1); similar to Plant acid phosphatase [Medicago truncatula] (GB:ABE84853.1); contains InterPro domain Acid phosphatase (Class B); (InterPro:IPR005519); contains InterPro domain Plant acid phosphatase; (InterPro:IPR010028)	-1.47467	0.0212274	-0.987692	0.0683813	-0.198751	0.201739	0.314594	0.22058		At1G03490	ANAC006 (Arabidopsis NAC domain containing protein 6); transcription factor; similar to transcription factor [Arabidopsis thaliana] (TAIR:AT1G19040.1); contains InterPro domain No apical meristem (NAM) protein; (InterPro:IPR003441)	-0.0368247	0.770367	0.15485	0.444924
At1G04050	Encodes SUVR1, one of the four closely related Arabidopsis SUVR proteins that belong to the SU(VAR)3-9 subgroup of SET-domain proteins. Proteins containing the evolutionarily conserved SET domain are involved in regulation of eukaryotic gene expression and chromatin structure through their histone lysine methyltransferase (HMTase) activity. SUVR1, SUVR2 and SUVR4 proteins contain a novel domain a…	-0.352177	0.540793	-0.238759	0.714802	0.000113212	0.857723	-0.442415	0.614967		At1G03495	unknown protein	0.897527	0.0109202	0.218454	0.62614
At1G04060	unknown protein	-0.238471	0.477238	1.58109	0.396054	0.773497	0.0996424	0.732234	0.242737		At1G03510	pentatricopeptide (PPR) repeat-containing protein; similar to pentatricopeptide (PPR) repeat-containing protein [Arabidopsis thaliana] (TAIR:AT2G20540.1); similar to hypothetical protein [Oryza sativa (japonica cultivar-group)] (GB:AAO20068.1); similar to Os03g0852000 [Oryza sativa (japonica cultivar-group)] (GB:NP_001051920.1); contains InterPro domain Pentatricopeptide repeat; (InterPro:IPR0028…	-0.14886	0.528354	-0.439539	0.328895
At1G04070	Subunit of the TOM complex, a translocase in the outer mitochondrial membrane that selectively allows proteins with a mitochondrial targeting sequence to enter the mitochondrion.	0.457163	0.013043	0.00490502	0.231271	0.0367758	0.0230254	0.0435907	0.77789		At1G03520	glycosyltransferase family 14 protein / core-2/I-branching enzyme family protein; similar to glycosyltransferase family 14 protein / core-2/I-branching enzyme family protein [Arabidopsis thaliana] (TAIR:AT4G03340.1); similar to Os08g0143500 [Oryza sativa (japonica cultivar-group)] (GB:NP_001060977.1); similar to glycosyl transferase family 14 protein [Musa balbisiana] (GB:ABF70128.1); similar to …	-0.0917533	0.666251	-0.182641	0.397096
At1G04080	hydroxyproline-rich glycoprotein family protein; similar to binding [Arabidopsis thaliana] (TAIR:AT5G46400.1); similar to Protein prenyltransferase [Medicago truncatula] (GB:ABE92037.1); similar to Os03g0210400 [Oryza sativa (japonica cultivar-group)] (GB:NP_001049340.1); contains InterPro domain RNA-processing protein, HAT helix; (InterPro:IPR003107); contains InterPro domain Protein prenyltrans…	0.294292	0.18254	-0.117988	0.0210199	0.178799	0.218399	0.153418	0.0323543		At1G03530	similar to unknown protein [Arabidopsis thaliana] (TAIR:AT5G66540.1); similar to unnamed protein product [Kluyveromyces lactis] (GB:XP_456157.1); similar to Os05g0502800 [Oryza sativa (japonica cultivar-group)] (GB:NP_001055976.1); contains InterPro domain NAF1; (InterPro:IPR008696)	-0.104595	0.2958	-0.235822	0.184536
At1G04090	similar to unknown protein [Arabidopsis thaliana] (TAIR:AT5G18490.1); similar to unknown protein [Arabidopsis thaliana] (TAIR:AT5G43950.1); similar to unknown protein [Arabidopsis thaliana] (TAIR:AT3G04350.1); similar to Protein of unknown function DUF946, plant [Medicago truncatula] (GB:ABE91890.1); similar to Protein of unknown function DUF946, plant [Medicago truncatula] (GB:ABE90426.1); conta…	-0.274793	0.0938759	-0.165342	0.335169	-1.35884	0.0634972	0.490132	0.415876		At1G03540	pentatricopeptide (PPR) repeat-containing protein; similar to pentatricopeptide (PPR) repeat-containing protein [Arabidopsis thaliana] (TAIR:AT2G13600.1); similar to pentatricopeptide (PPR) repeat-containing protein-like [Oryza sativa (japonica cultivar-group)] (GB:BAD35499.1); similar to Os06g0611200 [Oryza sativa (japonica cultivar-group)] (GB:NP_001058058.1); contains InterPro domain Pentatric…	0.206261	0.281781	-0.087562	0.187145
At1G04100	Auxin induced gene, IAA10 (IAA10).	-0.381661	0.594222	-0.693895	0.194755	-0.0829934	0.571546	0.406672	0.16045		At1G03550	secretory carrier membrane protein (SCAMP) family protein; similar to secretory carrier membrane protein (SCAMP) family protein [Arabidopsis thaliana] (TAIR:AT2G20840.1); similar to similarity to SCAMP37 [Pisum sativum] (GB:AAC82326.1); similar to Os01g0780500 [Oryza sativa (japonica cultivar-group)] (GB:NP_001044437.1); similar to Os07g0564600 [Oryza sativa (japonica cultivar-group)] (GB:NP_0010…	0.150404	0.0364736	0.04514	0.658545
At1G04110	Initially identified as a mutation affecting stomatal development and distribution. Encodes a protein similar to serine proteases.	0.239171	0.381634	-0.429354	0.285321	-0.0168174	0.974673	-0.0176704	0.919586		At1G03560	pentatricopeptide (PPR) repeat-containing protein; similar to EMB2745 (EMBRYO DEFECTIVE 2745), binding [Arabidopsis thaliana] (TAIR:AT5G39710.1); similar to putative fertility restorer homologue [Oryza sativa (japonica cultivar-group)] (GB:BAC83297.1); contains InterPro domain Pentatricopeptide repeat; (InterPro:IPR002885); contains InterPro domain Protein prenyltransferase; (InterPro:IPR008940);…	-0.0641307	0.744958	-0.041486	0.79629
At1G04120	member of MRP subfamily	-0.651722	0.0778305	0.571423	0.102108	-0.283489	0.0845902	0.052957	0.391158		At1G03590	protein phosphatase 2C family protein / PP2C family protein; similar to protein phosphatase 2C family protein / PP2C family protein [Arabidopsis thaliana] (TAIR:AT4G03415.1); similar to Protein phosphatase 2C-like [Medicago truncatula] (GB:ABE77622.1); contains InterPro domain Protein phosphatase 2C-like; (InterPro:IPR001932)	0.258557	0.058783	0.330479	0.0201977
At1G04130	binding; similar to serine/threonine protein phosphatase-related [Arabidopsis thaliana] (TAIR:AT1G56440.1); similar to expressed protein [Oryza sativa (japonica cultivar-group)] (GB:AAR87266.1); contains InterPro domain Tetratricopeptide region; (InterPro:IPR013026); contains InterPro domain Tetratricopeptide TPR_1; (InterPro:IPR001440); contains InterPro domain Tetratricopeptide-like helical; (I…	-0.141292	0.53887	0.57448	0.101796	0.0340116	0.914706	0.686036	0.142014		At1G03600	photosystem II family protein; similar to photosystem II 11 kD protein [Thermosynechococcus elongatus BP-1] (GB:NP_683253.1); similar to Os03g0333400 [Oryza sativa (japonica cultivar-group)] (GB:NP_001050024.1)	-0.0692733	0.138967	-0.00862	0.773885
At1G04140	transducin family protein / WD-40 repeat family protein; similar to nucleotide binding [Arabidopsis thaliana] (TAIR:AT5G43930.3); similar to transducin family protein-like [Oryza sativa (japonica cultivar-group)] (GB:BAD33212.1); similar to Os02g0290300 [Oryza sativa (japonica cultivar-group)] (GB:NP_001046589.1); similar to hypothetical protein [Trifolium pratense] (GB:BAE71197.1); contains Inte…	-0.322959	0.073734	0.434745	0.0599282	0.325842	0.149603	-0.307782	0.113658		At1G03610	similar to unknown protein [Arabidopsis thaliana] (TAIR:AT4G03420.1); similar to Os10g0494000 [Oryza sativa (japonica cultivar-group)] (GB:NP_001064942.1); similar to hypothetical protein [Oryza sativa (japonica cultivar-group)] (GB:AAP46235.1); contains InterPro domain Protein of unknown function DUF789; (InterPro:IPR008507)	0.829989	0.0137823	0.919587	0.0237715
At1G04150	C2 domain-containing protein; similar to C2 domain-containing protein [Arabidopsis thaliana] (TAIR:AT1G22610.1); similar to C2 domain-containing protein [Arabidopsis thaliana] (TAIR:AT5G48060.1); similar to NTRB (NADPH-dependent thioredoxin reductase B) [Arabidopsis thaliana] (TAIR:AT4G11610.1); similar to C2 [Medicago truncatula] (GB:ABD33426.1); similar to C2 [Medicago truncatula] (GB:ABE89860.…	-0.0907131	0.65429	-0.46205	0.00389627	0.263869	0.359165	0.066377	0.838062		At1G03620	phagocytosis and cell motility protein ELMO1-related; similar to phagocytosis and cell motility protein ELMO1-related [Arabidopsis thaliana] (TAIR:AT3G03610.1); similar to B1160F02.16 [Oryza sativa (japonica cultivar-group)] (GB:CAE75985.1); similar to Os04g0101700 [Oryza sativa (japonica cultivar-group)] (GB:NP_001051992.1); contains InterPro domain Engulfment and cell motility, ELM; (InterPro:I…	0.231653	0.366031	0.336639	0.0888622
At1G04160	member of Myosin-like proteins	-0.909502	0.194344	-0.506969	0.257749	-0.671541	0.196814	-0.437252	0.0945174		At1G03630	Encodes for a protein with protochlorophyllide oxidoreductase activity. The enzyme is NADPH- and light-dependent.	-0.328823	0.0383117	-0.567598	0.0203492
At1G04170	protein synthesis initiation factor eIF2 gamma	0.22242	0.0868379	-0.482531	0.0383006	-0.260387	0.317664	-0.094466	0.479095		At1G03650	GCN5-related N-acetyltransferase (GNAT) family protein; similar to putative N-acetyltransferase [Oryza sativa (japonica cultivar-group)] (GB:AAM93678.1); similar to Os10g0500400 [Oryza sativa (japonica cultivar-group)] (GB:NP_001064979.1); contains InterPro domain GCN5-related N-acetyltransferase; (InterPro:IPR000182)	0.025884	0.930859	0.19944	0.0915996
At1G04180	flavin-containing monooxygenase family protein / FMO family protein; similar to SUPER1/YUCCA5 (SUPPRESSOR OF ER1), monooxygenase [Arabidopsis thaliana] (TAIR:AT5G43890.1); similar to flavin-containing monooxygenase family protein / FMO family protein [Arabidopsis thaliana] (TAIR:AT4G28720.1); similar to Pyridine nucleotide-disulphide oxidoreductase, class I; FAD-dependent pyridine nucleotide-disu…	1.742	0.0535528	0.204715	0.820316	-0.111599	0.820952	-0.193076	0.801015		At1G03660	similar to ankyrin repeat family protein [Arabidopsis thaliana] (TAIR:AT1G03670.1); contains domain ANK REPEAT-CONTAINING (PTHR18958:SF80); contains domain ANKYRIN REPEAT-CONTAINING (PTHR18958)	0.204888	0.345128	0.522772	0.0920806
At1G04190	tetratricopeptide repeat (TPR)-containing protein; similar to stress-inducible protein, putative [Arabidopsis thaliana] (TAIR:AT1G62740.1); similar to stress-inducible protein STI1-like [Trypanosoma cruzi strain CL Brener] (GB:XP_804660.1); similar to Os12g0604800 [Oryza sativa (japonica cultivar-group)] (GB:NP_001067220.1); similar to stress-inducible protein STI1-like [Trypanosoma cruzi strain …	0.317094	0.00177121	-0.317487	0.0350431	-0.221944	0.208299	0.0563961	0.326014		At1G03670	ankyrin repeat family protein; similar to ankyrin repeat family protein [Arabidopsis thaliana] (TAIR:AT4G03500.1); similar to Ankyrin [Medicago truncatula] (GB:ABE77954.1); contains InterPro domain Ankyrin; (InterPro:IPR002110)	-0.263787	0.0994987	-0.373156	0.0444625
At1G04200	similar to PREDICTED: similar to dymeclin [Rattus norve (GB:XP_001054727.1); similar to Os01g0773100 [Oryza sativa (japonica cultivar-group)] (GB:NP_001044398.1); contains domain SUBFAMILY NOT NAMED (PTHR12895:SF1); contains domain FAMILY NOT NAMED (PTHR12895)	0.386207	0.226562	0.353506	0.0649045	0.162474	0.457602	0.225751	0.409753		At1G03680	encodes a chloroplast thioredoxin similar to prokaryotic thioredoxins.	-0.20374	0.0299932	-0.309727	0.0697749
At1G04220	beta-ketoacyl-CoA synthase, putative; Identical to 3-ketoacyl-CoA synthase 17 (EC 2.3.1.-) (KCS-17) (Very-long-chain fatty acid condensing enzyme 17) (VLCFA condensing enzyme 17) (KCS17) [Arabidopsis Thaliana] (GB:Q5XEP9;GB:O64485;GB:Q56WE1;GB:Q8VXW2); similar to very-long-chain fatty acid condensing enzyme, putative [Arabidopsis thaliana] (TAIR:AT2G16280.1); similar to beta-ketoacyl-CoA synthase…	-0.351484	0.120155	3.31853	0.0200791	-0.0738443	0.501686	-0.0320731	0.913366		At1G03687	similar to COG3148: Uncharacterized conserved protein [Yersinia intermedia ATCC 29909] (GB:ZP_00833766.1); similar to Os06g0342600 [Oryza sativa (japonica cultivar-group)] (GB:NP_001057573.1); contains InterPro domain DTW; (InterPro:IPR005636)	0.0233173	0.716576	0.04443	0.579137
At1G04230	similar to unknown protein [Arabidopsis thaliana] (TAIR:AT5G43720.1); similar to unnamed protein product [Ostreococcus tauri] (GB:CAL54460.1); similar to Os03g0797700 [Oryza sativa (japonica cultivar-group)] (GB:NP_001051564.1); contains InterPro domain Spectrin repeat; (InterPro:IPR002017)	0.195893	0.390611	0.0067656	0.821172	0.252638	0.312887	-0.374189	0.0697817		At1G03700	integral membrane family protein; similar to integral membrane family protein [Arabidopsis thaliana] (TAIR:AT4G03540.1); similar to Os05g0245300 [Oryza sativa (japonica cultivar-group)] (GB:NP_001055014.1); similar to unknown protein [Oryza sativa (japonica cultivar-group)] (GB:AAV43976.1); contains InterPro domain Protein of unknown function DUF588; (InterPro:IPR006702); contains InterPro domain…	0.22505	0.216197	0.221938	0.189873
At1G04240	SHY2/IAA3 regulates multiple auxin responses in roots. It is induced rapidly by IAA, and has been shown to be phosphorylated by oat phytochrome A in vitro.	1.89138	0.039044	0.401993	0.0530444	-0.291732	0.492413	0.066764	0.792917		At1G03710	similar to unknown protein [Arabidopsis thaliana] (TAIR:AT4G03565.1); contains InterPro domain Arabidopsis thaliana cystatin-related protein; (InterPro:IPR006525)	-0.320363	0.0280788	-0.26605	0.0397755
At1G04250	Transcription regulator acting as repressor of auxin-inducible gene expression. Auxin-inducible AUX/IAA gene. Short-lived nuclear protein with four conserved domains. Domain III has homology to beta alpha alpha dimerization and DNA binding domains. Involved in auxin signaling. Auxin induces the degradation of the protein in a dosage-dependent manner in a process mediated by AtRac1. Auxin induced …	-0.869528	0.236848	-0.742912	0.217877	-0.288975	0.415695	-0.114088	0.726739		At1G03720	cathepsin-related; similar to cathepsin-related [Arabidopsis thaliana] (TAIR:AT5G17080.1); similar to Cathepsin L [Contains: Cathepsin L heavy chain; Cathepsin L light chain] (GB:Q10991); contains InterPro domain Peptidase C1A, papain; (InterPro:IPR013128); contains InterPro domain Peptidase C1A, papain C-terminal; (InterPro:IPR000668)	0.035397	0.404349	0.000569333	0.990016
At1G04260	Encodes protein that interacts with CaMV movement protein. Colocalizes in the cytoplasm with the movement protein. Has similarity to mammalian proteins (such as the rat PRA1) which have been described as rab acceptors.	0.742179	0.111082	0.185519	0.0604886	0.134611	0.170337	-0.339592	0.125914		At1G03730	similar to unknown protein [Arabidopsis thaliana] (TAIR:AT4G03600.1); similar to expressed protein [Oryza sativa (japonica cultivar-group)] (GB:ABA97787.1)	0.027426	0.42265	0.0418703	0.687005
At1G04270	Encodes cytosolic ribosomal protein S15.	0.169142	0.37045	-0.230144	0.108941	0.109932	0.603728	0.344148	0.149761		At1G03740	protein kinase family protein; similar to protein kinase family protein [Arabidopsis thaliana] (TAIR:AT5G44290.4); similar to Protein kinase [Medicago truncatula] (GB:ABE89394.1); similar to Os01g0201000 [Oryza sativa (japonica cultivar-group)] (GB:NP_001042320.1); contains InterPro domain Serine/threonine protein kinase; (InterPro:IPR002290); contains InterPro domain Protein kinase-like; (InterP…	-0.280225	0.0674073	-0.697378	0.0341555
At1G04290	thioesterase family protein; similar to thioesterase family protein [Arabidopsis thaliana] (TAIR:AT2G29590.1); similar to Os04g0436100 [Oryza sativa (japonica cultivar-group)] (GB:NP_001052851.1); similar to PREDICTED: hypothetical protein [Gallus gallus] (GB:XP_419092.1); contains InterPro domain Phenylacetic acid degradation-related protein; (InterPro:IPR003736); contains InterPro domain Thioes…	-1.23166	0.00351999	-0.139635	0.455777	-0.609162	0.026772	0.0303721	0.786875		At1G03743	unknown protein	0.32826	0.560263	-0.689972	0.0844157
At1G04300	similar to meprin and TRAF homology domain-containing protein / MATH domain-containing protein [Arabidopsis thaliana] (TAIR:AT5G43560.2); similar to MATH domain, putative [Medicago truncatula] (GB:ABE87963.1); similar to Os12g0597100 [Oryza sativa (japonica cultivar-group)] (GB:NP_001067191.1); contains InterPro domain TRAF-like; (InterPro:IPR008974); contains InterPro domain MATH; (InterPro:IPR0…	0.0753352	0.0662079	0.184154	0.122398	0.0747653	0.0183218	-0.966893	0.0587672		At1G03750	CHR9/SNF2/SWI2 (chromatin remodeling 9); helicase; similar to ATRAD54/CHR25 (ARABIDOPSIS HOMOLOG OF RAD54), ATP binding / DNA binding / helicase [Arabidopsis thaliana] (TAIR:AT3G19210.1); similar to Os05g0247900 [Oryza sativa (japonica cultivar-group)] (GB:NP_001055021.1); similar to hypothetical protein CIMG_04482 [Coccidioides immitis RS] (GB:XP_001245041.1); contains InterPro domain DEAD/DEAH …	-0.0268147	0.72455	-0.0651123	0.687479
At1G04310	encodes an ethylene receptor related to bacterial two-component histidine kinases.	0.520487	0.304807	0.6171	0.219765	0.337541	0.435613	0.148785	0.000373643		At1G03760	prefoldin subunit family protein; similar to hypothetical protein DDBDRAFT_0188440 [Dictyostelium discoideum AX4] (GB:XP_636221.1); contains InterPro domain Prefoldin; (InterPro:IPR009053); contains InterPro domain Prefoldin alpha-like; (InterPro:IPR004127)	0.194712	0.0354842	0.257769	0.057105
At1G04330	similar to unknown protein [Arabidopsis thaliana] (TAIR:AT3G23170.1)	0.742272	0.532534	1.11972	0.35997	1.60646	0.187502	0.803717	0.289339		At1G03770	protein binding / zinc ion binding; similar to protein binding / zinc ion binding [Arabidopsis thaliana] (TAIR:AT5G44280.1); similar to Os01g0796700 [Oryza sativa (japonica cultivar-group)] (GB:NP_001044517.1); similar to putative ring finger protein 1 [Oryza sativa (japonica cultivar-group)] (GB:BAD53026.1); contains InterPro domain Zinc finger, RING-type; (InterPro:IPR001841)	0.2251	0.167147	0.233437	0.0674083
At1G04340	lesion inducing protein-related; similar to lesion inducing protein-related [Arabidopsis thaliana] (TAIR:AT5G43460.1); similar to putative lesion-inducing protein [Capsicum annuum] (GB:AAR83861.1); contains InterPro domain Surfeit locus 4-related; (InterPro:IPR011592); contains InterPro domain HR-like lesion-inducer; (InterPro:IPR008637)	-0.176104	0.249201	-0.209054	0.436704	-0.110881	0.326158	-0.217831	0.33068		At1G03780	targeting protein-related; similar to unknown protein [Arabidopsis thaliana] (TAIR:AT4G22860.1); similar to PREDICTED: similar to restricted expression proliferation associated protein-100 [Strongylocentrotus purpuratus] (GB:XP_798362.1); similar to Os07g0507200 [Oryza sativa (japonica cultivar-group)] (GB:NP_001059737.1); similar to restricted expression proliferation associated protein-100 [Gal…	0.297116	0.0651572	0.110497	0.629813
At1G04350	encodes a protein whose sequence is similar to 2-oxoglutarate-dependent dioxygenase	-2.09615	0.0369374	-0.0726895	0.454196	-0.207608	0.540352	-0.00302044	0.959124		At1G03790	zinc finger (CCCH-type) family protein; similar to zinc finger (CCCH-type) family protein [Arabidopsis thaliana] (TAIR:AT5G44260.1); similar to putative CCCH-type zinc finger transcription factor [Gossypium hirsutum] (GB:AAX20386.1); contains InterPro domain Zinc finger, CCCH-type; (InterPro:IPR000571)	-0.248515	0.0541772	-0.24307	0.0505755
At1G04360	zinc finger (C3HC4-type RING finger) family protein; Identical to RING-H2 finger protein ATL1A (ATL1A) [Arabidopsis Thaliana] (GB:P93823); similar to zinc finger (C3HC4-type RING finger) family protein [Arabidopsis thaliana] (TAIR:AT5G43420.1); similar to Zinc finger, RING-type [Medicago truncatula] (GB:ABE96713.1); contains InterPro domain Zinc finger, RING-type; (InterPro:IPR001841)	-0.1617	0.709013	0.0942626	0.903075	0.390742	0.043053	-0.0393087	0.875669		At1G03800	encodes a member of the ERF (ethylene response factor) subfamily B-1 of ERF/AP2 transcription factor family (ATERF-10). The protein contains one AP2 domain. There are 15 members in this subfamily including ATERF-3, ATERF-4, ATERF-7, and leafy petiole.	-0.0526017	0.678364	0.018254	0.686949
At1G04380	encodes a protein similar to a 2-oxoglutarate-dependent dioxygenase	-0.00218563	0.932889	-0.0984902	0.400102	0.695601	0.270567	0.273228	0.57181		At1G03810	DNA-binding protein-related; similar to DNA-binding protein-related [Arabidopsis thaliana] (TAIR:AT4G28440.1); similar to Os01g0238600 [Oryza sativa (japonica cultivar-group)] (GB:NP_001042538.1); similar to unknown [Medicago sativa] (GB:AAZ32857.1); similar to Os01g0754100 [Oryza sativa (japonica cultivar-group)] (GB:NP_001044277.1); contains InterPro domain Nucleic acid-binding, OB-fold, subgro…	-0.0970277	0.59215	-0.0219483	0.909583
At1G04390	binding / protein binding; similar to hypothetical protein [Oryza sativa (japonica cultivar-group)] (GB:BAD46540.1); similar to Os06g0674800 [Oryza sativa (japonica cultivar-group)] (GB:NP_001058343.1); contains InterPro domain Armadillo-like helical; (InterPro:IPR011989); contains InterPro domain BTB; (InterPro:IPR000210); contains InterPro domain BTB/POZ; (InterPro:IPR013069)	-0.37527	0.687814	0.38197	0.218755	0.219686	0.606236	-0.240168	0.915198		At1G03820	similar to unknown protein [Arabidopsis thaliana] (TAIR:AT2G33850.1); similar to arabinogalactan-protein; AGP [Pyrus communis] (GB:AAB35283.1)	0.782367	0.0622535	1.00174	0.0354454
At1G04400	Blue light receptor mediating blue-light regulated cotyledon expansion and flowering time. Positive regulator of the flowering-time gene CONSTANS. This gene possesses a light-induced CNT2 N-terminal homodimerisation domain.Involved in blue-light induced stomatal opening.	1.33577	0.0100795	0.316402	0.00155472	0.257241	0.241109	-0.133523	0.162689		At1G03830	guanylate-binding family protein; similar to GTP binding / GTPase [Arabidopsis thaliana] (TAIR:AT5G46070.1); similar to PREDICTED: similar to translocated promoter re (GB:XP_422300.2); similar to Os02g0307000 [Oryza sativa (japonica cultivar-group)] (GB:NP_001046641.1); contains InterPro domain Guanylate-binding protein; (InterPro:IPR003191)	0.204913	0.455179	0.228414	0.400328
At1G04410	malate dehydrogenase, cytosolic, putative; Identical to Malate dehydrogenase, cytoplasmic 1 (EC 1.1.1.37) [Arabidopsis Thaliana] (GB:P93819); similar to malate dehydrogenase, cytosolic, putative [Arabidopsis thaliana] (TAIR:AT5G43330.1); similar to malate dehydrogenase-like protein [Solanum tuberosum] (GB:ABC01890.1); contains InterPro domain Malate dehydrogenase; (InterPro:IPR008267); contains I…	0.719866	0.00137805	0.633462	0.021292	0.393809	0.0388581	0.535666	0.172473		At1G03840	zinc finger (C2H2 type) family protein; similar to zinc finger (C2H2 type) family protein [Arabidopsis thaliana] (TAIR:AT5G44160.1); similar to Os01g0242200 [Oryza sativa (japonica cultivar-group)] (GB:NP_001042553.1); similar to Zinc finger, C2H2-type [Medicago truncatula] (GB:ABD28501.1); contains InterPro domain Zinc finger, C2H2-type; (InterPro:IPR007087)	0.633448	0.0268598	1.07549	0.0253352
At1G04420	aldo/keto reductase family protein; similar to KAB1 (POTASSIUM CHANNEL BETA SUBUNIT), potassium channel [Arabidopsis thaliana] (TAIR:AT1G04690.1); similar to Aldo/keto reductase [Medicago truncatula] (GB:ABE91742.1); contains InterPro domain Aldo/keto reductase; (InterPro:IPR001395)	-0.26145	0.197712	-0.346466	0.0839428	-0.174628	0.135773	0.206939	0.131135		At1G03850	glutaredoxin family protein; Identical to Monothiol glutaredoxin-S13 (AtGrxS13) (GRXS13) [Arabidopsis Thaliana] (GB:Q84TF4;GB:Q94CA3;GB:Q9ZWA7); similar to glutaredoxin family protein [Arabidopsis thaliana] (TAIR:AT1G28480.1); similar to Os01g0667900 [Oryza sativa (japonica cultivar-group)] (GB:NP_001043812.1); similar to Glutaredoxin [Medicago truncatula] (GB:ABE86256.1); contains InterPro domai…	0.407591	0.262618	0.609611	0.155245
At1G04430	dehydration-responsive protein-related; similar to dehydration-responsive protein-related [Arabidopsis thaliana] (TAIR:AT5G14430.1); similar to dehydration-responsive protein-related [Arabidopsis thaliana] (TAIR:AT3G23300.1); similar to dehydration-responsive protein-related [Arabidopsis thaliana] (TAIR:AT4G14360.2); similar to dehydration-responsive protein, putative, expressed [Oryza sativa (ja…	1.13085	0.156376	0.639425	0.06902	0.172574	0.138363	-0.145399	0.66081		At1G03860	prohibitin 2	0.0687557	0.475527	0.302919	0.0290249
At1G04440	CKL13 (CASEIN KINASE LIKE 13); casein kinase I/ kinase; similar to CKI1 (CASEIN KINASE I), casein kinase I/ kinase [Arabidopsis thaliana] (TAIR:AT4G14340.1); similar to CKL10 (Casein Kinase I-like 10), casein kinase I/ kinase [Arabidopsis thaliana] (TAIR:AT3G23340.1); similar to CKL8 (Casein Kinase I-like 8), casein kinase I/ kinase [Arabidopsis thaliana] (TAIR:AT5G43320.1); similar to Os02g08104…	-0.412011	0.143103	0.217133	0.101436	0.158395	0.104007	0.104237	0.0988902		At1G03870	fasciclin-like arabinogalactan-protein 9 (Fla9)	0.308011	0.154092	0.17684	0.395508
At1G04470	similar to unknown protein [Arabidopsis thaliana] (TAIR:AT2G25800.1); similar to unknown protein [Arabidopsis thaliana] (TAIR:AT2G20010.2); similar to unknown protein [Arabidopsis thaliana] (TAIR:AT2G33420.1); similar to hypothetical protein LOC_Os03g04560 [Oryza sativa (japonica cultivar-group)] (GB:ABF93881.1); similar to expressed protein [Oryza sativa (japonica cultivar-group)] (GB:AAP54227.2…	-0.0683188	0.915954	0.0200985	0.616347	0.221235	0.433593	0.449116	0.355726		At1G03880	CRU2 (CRUCIFERIN 2); nutrient reservoir; Identical to 12S seed storage protein CRB precursor [Contains: 12S seed storage protein CRB alpha chain (12S seed storage protein CRB acidic chain); 12S seed storage protein CRB beta chain (12S seed storage protein CRB basic chain)] (CRB) [Arabidopsis Thaliana] (GB:P15456;GB:Q9SAW0); similar to CRA1 (CRUCIFERINA), nutrient reservoir [Arabidopsis thaliana] …	0.0226777	0.947851	-0.132159	0.431883
At1G04480	60S ribosomal protein L23 (RPL23A); Identical to 60S ribosomal protein L23 (RPL23C) [Arabidopsis Thaliana] (GB:P49690;GB:Q8L8P0;GB:Q9SDB5); similar to EMB2171 (EMBRYO DEFECTIVE 2171), structural constituent of ribosome [Arabidopsis thaliana] (TAIR:AT3G04400.1); similar to 60S ribosomal protein L23 (RPL23B) [Arabidopsis thaliana] (TAIR:AT2G33370.1); similar to ribosomal protein L17 [Castanea sativ…	0.408672	0.0861266	-0.448643	0.0596013	-0.287754	0.212889	0.0662294	0.338603		At1G03890	cupin family protein; similar to CRU2 (CRUCIFERIN 2), nutrient reservoir [Arabidopsis thaliana] (TAIR:AT1G03880.1); similar to CRA1 (CRUCIFERINA), nutrient reservoir [Arabidopsis thaliana] (TAIR:AT5G44120.3); similar to Cruciferin BnC1 precursor (11S globulin) (12S storage protein) [Contains: Cruciferin BnC1 subunit alpha; Cruciferin BnC1 subunit beta] (GB:P33523); contains InterPro domain 11-S p…	-0.113463	0.490739	-0.264186	0.26959
At1G04490	similar to unknown protein [Arabidopsis thaliana] (TAIR:AT2G33360.2); similar to Os03g0139200 [Oryza sativa (japonica cultivar-group)] (GB:NP_001048913.1); similar to Bromo adjacent re (GB:ABE92116.1); contains domain Transcriptional factor tubby, C-terminal domain (SSF54518)	1.3138	0.029112	1.69548	0.150347	-0.482657	0.536227	0.459347	0.490135		At1G03900	member of NAP family, an heterogeneous subfamily of the ATP-binding Cassette (ABC) superfamily of membrane transporters. The NAPs proteins are characterized by having only one nucleotide-binding folds (NBFs) domain.	0.00756667	0.730753	0.387073	0.106033
At1G04500	zinc finger CONSTANS-related; similar to unknown protein [Arabidopsis thaliana] (TAIR:AT2G33350.2); similar to CCT motif family protein, expressed [Oryza sativa (japonica cultivar-group)] (GB:ABF93890.1); contains InterPro domain CCT; (InterPro:IPR010402)	-0.332065	0.450051	0.211295	0.734558	-1.19085	0.38907	-0.00041024	0.882485		At1G03905	ABC transporter family protein; Identical to Non-intrinsic ABC protein 4 (GCN-related protein 2) (NAP4) [Arabidopsis Thaliana] (GB:Q3EDJ0;GB:Q9ZWB0); similar to POP1 [Arabidopsis thaliana] (TAIR:AT5G44110.1); similar to Lipid exporter ABCA1 and related proteins, ABC superfamily (ISS) [Ostreococcus tauri] (GB:CAL55166.1); similar to Os02g0810300 [Oryza sativa (japonica cultivar-group)] (GB:NP_0010…	0.449789	0.101679	0.69965	0.0452348
At1G04510	transducin family protein / WD-40 repeat family protein; similar to transducin family protein / WD-40 repeat family protein [Arabidopsis thaliana] (TAIR:AT2G33340.2); similar to Os10g0466300 [Oryza sativa (japonica cultivar-group)] (GB:NP_001064804.1); similar to hypothetical protein MtrDRAFT_AC146759g5v1 [Medicago truncatula] (GB:ABE87995.1); contains InterPro domain WD-40 repeat; (InterPro:IPR0…	0.21524	0.484737	-0.0509112	0.797738	-0.143512	0.307629	0.237054	0.184699		At1G03910	similar to unknown protein [Arabidopsis thaliana] (TAIR:AT5G53800.1); similar to unknown protein [Oryza sativa (japonica cultivar-group)] (GB:AAO37540.1); contains InterPro domain Transglutaminase, C-terminal; (InterPro:IPR008958)	-0.0996147	0.212154	-0.191388	0.108187
At1G04520	33 kDa secretory protein-related; similar to 33 kDa secretory protein-related [Arabidopsis thaliana] (TAIR:AT2G33330.1); similar to Domain of unknown function, putative [Medicago truncatula] (GB:ABE87977.1); contains InterPro domain Protein of unknown function DUF26; (InterPro:IPR002902)	-0.980145	0.031309	-1.11212	0.112986	-0.232298	0.0320793	0.402513	0.0595005		At1G03920	protein kinase, putative; similar to kinase [Arabidopsis thaliana] (TAIR:AT2G20470.1); similar to protein kinase, putative [Arabidopsis thaliana] (TAIR:AT3G23310.1); similar to protein kinase family protein [Arabidopsis thaliana] (TAIR:AT4G14350.3); similar to protein kinase MK6 [Mesembryanthemum crystallinum] (GB:CAB82852.1); similar to protein kinase [Nicotiana tabacum] (GB:CAA50374.1); similar…	0.471415	0.139515	0.363207	0.406637
At1G04530	binding; similar to binding [Arabidopsis thaliana] (TAIR:AT4G17940.1); similar to Tetratricopeptide-like helical [Medicago truncatula] (GB:ABE92034.1); contains InterPro domain Tetratricopeptide region; (InterPro:IPR013026); contains InterPro domain Tetratricopeptide-like helical; (InterPro:IPR011990)	-0.878562	0.00235235	-2.04652	0.0140749	-0.333271	0.228211	0.125453	0.139515		At1G03930	Phosphorylates serine, threonine, and tyrosine	-0.202441	0.0543709	-0.215114	0.219216
At1G04540	C2 domain-containing protein; similar to C2 domain-containing protein [Arabidopsis thaliana] (TAIR:AT2G33320.1); similar to C2 calcium/lipid-binding re (GB:ABE92950.1); contains InterPro domain C2; (InterPro:IPR000008); contains InterPro domain C2 calcium/lipid-binding region, CaLB; (InterPro:IPR008973)	0.184806	0.531459	-0.143932	0.66375	1.06444	0.523132	0.103592	0.932884		At1G03940	transferase family protein; similar to transferase [Arabidopsis thaliana] (TAIR:AT1G03495.1); similar to anthocyanin acyltransferase [Phaseolus vulgaris] (GB:AAR13301.1); contains InterPro domain Transferase; (InterPro:IPR003480)	1.17202	0.00565696	0.604733	0.130293
At1G04550	IAA12/BDL plays a role in auxin-mediated processes of apical-basal patterning in the embryo. bdl mutants lack a primary root meristem	-0.777043	0.0672006	-1.00607	0.114899	-0.283317	0.325573	0.0882745	0.489753		At1G03950	SNF7 family protein; similar to SNF7 family protein [Arabidopsis thaliana] (TAIR:AT5G44560.1); similar to Os10g0476400 [Oryza sativa (japonica cultivar-group)] (GB:NP_001064848.1); similar to BRI1-KD interacting protein 109 [Oryza sativa (japonica cultivar-group)] (GB:BAD11337.1); similar to Os03g0639800 [Oryza sativa (japonica cultivar-group)] (GB:NP_001050739.1); contains InterPro domain Snf7; …	-0.02813	0.565778	0.0626417	0.404
At1G04560	AWPM-19-like membrane family protein; similar to AWPM-19-like membrane family protein [Arabidopsis thaliana] (TAIR:AT1G29520.1); similar to a Lea protein with hydrophobic domain, high pI value (11.6); 15kD protein; putative (GB:AAC37469.1); contains InterPro domain AWPM-19-like; (InterPro:IPR008390)	0.0181935	0.89766	0.988442	0.298011	-0.238802	0.417984	-0.117777	0.701521		At1G03960	calcium-binding EF hand family protein; similar to calcium-binding EF hand family protein [Arabidopsis thaliana] (TAIR:AT5G28900.1); similar to calcium-binding EF hand family protein, putative / protein phosphatase 2A 62 kDa B'' regulatory subunit, putative [Arabidopsis thaliana] (TAIR:AT5G44090.1); similar to calcium-binding EF hand family protein [Arabidopsis thaliana] (TAIR:AT5G28850.2); simil…	-0.054421	0.0692866	-0.335984	0.0908954
At1G04580	Encodes aldehyde oxidase AAO4.	-0.830139	0.288626	0.0341416	0.967033	-1.0532	0.36833	-0.290996	0.754602		At1G03970	encodes a basic leucine zipper G-box binding factor that can bind to G-box motifs only as heterodimers with GBF2 or GBF3. A single amino acid change can confer G-box binding as homodimers.	0.025386	0.871555	0.161129	0.135076
At1G04590	EMB2748 (EMBRYO DEFECTIVE 2748); similar to EMB1417 (EMBRYO DEFECTIVE 1417) [Arabidopsis thaliana] (TAIR:AT4G21190.1); similar to Os07g0545900 [Oryza sativa (japonica cultivar-group)] (GB:NP_001059918.1); similar to Os11g0125500 [Oryza sativa (japonica cultivar-group)] (GB:NP_001065620.1); similar to Os12g0123100 [Oryza sativa (japonica cultivar-group)] (GB:NP_001066030.1); contains InterPro doma…	-0.664937	0.0347773	-0.198256	0.444755	-0.0852014	0.76752	0.161118	0.278186		At1G03980	Encodes a protein with phytochelatin synthase activity which binds Cd2+ and Cd-glutathione complexes with high affinity. The protein has been postulated to be involved in Cd2+ tolerance. AtPCS2 expression appears to be less than that of AtPCS1, explaining the inability of endogenous AtPCS2 to substitute for AtPCS1 in the cad1-3 mutant (AtPCS1 null).	0.406715	0.298101	0.612534	0.0418915
At1G04600	member of Myosin-like proteins	-0.786954	0.212247	-0.383118	0.545826	0.582177	0.0863821	0.352377	0.450216		At1G03982	unknown protein	-0.411624	0.400647	-0.402013	0.0936014
At1G04610	flavin-containing monooxygenase / FMO (YUCCA3); similar to flavin-containing monooxygenase, putative / FMO, putative [Arabidopsis thaliana] (TAIR:AT2G33230.1); similar to Pyridine nucleotide-disulphide oxidoreductase, class I; FAD-dependent pyridine nucleotide-disulphide oxidoreductase [Medicago truncatula] (GB:ABE89940.1); contains InterPro domain Flavin-containing monooxygenase FMO; (InterPro:I…	0.0537636	0.825514	-0.277296	0.490046	0.488684	0.406396	0.0204119	0.96926		At1G03990	alcohol oxidase-related; similar to alcohol oxidase-related [Arabidopsis thaliana] (TAIR:AT4G28570.1); similar to alcohol oxidase-related [Arabidopsis thaliana] (TAIR:AT3G23410.1); similar to putative alcohol oxidase [Oryza sativa] (GB:AAL31024.1); similar to Os02g0621800 [Oryza sativa (japonica cultivar-group)] (GB:NP_001047464.1); similar to Os10g0474100 [Oryza sativa (japonica cultivar-group)]…	-0.243915	0.07247	-0.138913	0.408148
At1G04620	coenzyme F420 hydrogenase family / dehydrogenase, beta subunit family; similar to OSJNBb0026L04.9 [Oryza sativa (japonica cultivar-group)] (GB:CAE01504.2); similar to OSJNBb0026L04.9 [Oryza sativa (ISS) [Ostreococcus tauri] (GB:CAL54311.1); similar to coenzyme F420 hydrogenase/dehydrogenase beta subunit-like [Trichodesmium erythraeum IMS101] (GB:YP_720646.1); contains InterPro domain Coenzyme F42…	1.30185	0.0909005	0.0473252	0.79979	-0.00596474	0.894187	0.165747	0.466821		At1G04000	similar to unknown protein [Arabidopsis thaliana] (TAIR:AT5G44060.1); similar to Os02g0621600 [Oryza sativa (japonica cultivar-group)] (GB:NP_001047462.1); similar to hypothetical protein LOC_Os10g33360 [Oryza sativa (japonica cultivar-group)] (GB:AAP54238.2); similar to hypothetical protein [Oryza sativa] (GB:AAG16859.1); contains InterPro domain Ankyrin; (InterPro:IPR002110)	-0.165925	0.250222	-0.1205	0.687413
At1G04630	MEE4 (maternal effect embryo arrest 4); similar to unknown protein [Arabidopsis thaliana] (TAIR:AT2G33220.1); similar to F6 [Gossypium hirsutum] (GB:CAC84110.1); contains InterPro domain GRIM-19; (InterPro:IPR009346)	-0.293443	0.551439	0.142428	0.690854	-0.745948	0.770428	0.353993	0.101353		At1G04010	phosphatidylcholine-sterol O-acyltransferase; similar to ATPDAT (Arabidopsis thaliana phospholipid:diacylglycerol acyltransferase), phosphatidylcholine-sterol O-acyltransferase [Arabidopsis thaliana] (TAIR:AT5G13640.1); similar to phosphatidylcholine acyltransferase-like [Oryza sativa (japonica cultivar-group)] (GB:BAD21662.1); similar to putative sterol esterification protein [Citrus sinensis] (…	0.00615467	0.932569	-0.120621	0.302566
At1G04640	Lipoyltransferase, located in mitochondria but not found in chloroplasts	-1.077	0.00390658	-0.890014	0.0282289	-0.241353	0.185975	0.386032	0.0558121		At1G04020	ATBARD1/BARD1 (BREAST CANCER ASSOCIATED RING 1); transcription coactivator; similar to ATBRCA1 (BREAST CANCER SUSCEPTIBILITY1), ubiquitin-protein ligase [Arabidopsis thaliana] (TAIR:AT4G21070.1); similar to Os04g0512400 [Oryza sativa (japonica cultivar-group)] (GB:NP_001053298.1); similar to OSIGBa0157K09-H0214G12.23 [Oryza sativa (indica cultivar-group)] (GB:CAH68012.1); similar to putative BRCT…	-0.113877	0.195139	-0.18051	0.278778
At1G04645	self-incompatibility protein-related; similar to self-incompatibility protein-related [Arabidopsis thaliana] (TAIR:AT3G16970.1); similar to S3 self-incompatibility protein [Papaver rhoeas] (GB:CAA60578.1); contains InterPro domain Plant self-incompatibility S1; (InterPro:IPR010264)	-2.65224	0.170499	-2.11273	0.0746942	-1.02667	0.497598	-2.76167	0.167983		At1G04030	similar to unknown protein [Arabidopsis thaliana] (TAIR:AT5G44040.1); similar to At1g04030 [Coffea canephora] (GB:ABD93477.2); similar to Os04g0511700 [Oryza sativa (japonica cultivar-group)] (GB:NP_001053294.1); similar to OSIGBa0157K09-H0214G12.18 [Oryza sativa (indica cultivar-group)] (GB:CAH68007.1)	0.307763	0.045908	0.446218	0.233114
At1G04650	similar to hypothetical protein MtrDRAFT_AC161864g27v1 [Medicago truncatula] (GB:ABE86678.1)	-1.05583	0.239352	-1.43818	0.206579	-0.457797	0.258068	-0.0116928	0.889956		At1G04040	acid phosphatase class B family protein; similar to acid phosphatase class B family protein [Arabidopsis thaliana] (TAIR:AT5G44020.1); similar to Plant acid phosphatase [Medicago truncatula] (GB:ABE84853.1); contains InterPro domain Acid phosphatase (Class B); (InterPro:IPR005519); contains InterPro domain Plant acid phosphatase; (InterPro:IPR010028)	-0.11905	0.0538931	0.05364	0.54034
At1G04660	glycine-rich protein; similar to glycine-rich protein [Arabidopsis thaliana] (TAIR:AT4G29020.1); similar to unnamed protein product [Triticum tur (GB:CAJ13547.1); contains InterPro domain Eggshell protein; (InterPro:IPR002952)	-1.29649	0.0120281	0.407869	0.120154	-0.431434	0.719379	-0.842676	0.0125947		At1G04050	Encodes SUVR1, one of the four closely related Arabidopsis SUVR proteins that belong to the SU(VAR)3-9 subgroup of SET-domain proteins. Proteins containing the evolutionarily conserved SET domain are involved in regulation of eukaryotic gene expression and chromatin structure through their histone lysine methyltransferase (HMTase) activity. SUVR1, SUVR2 and SUVR4 proteins contain a novel domain a…	0.0591507	0.42265	0.076925	0.280924
At1G04670	unknown protein	-0.220904	0.204158	-0.736923	0.140343	0.377542	0.278455	1.04489	0.283358		At1G04070	Subunit of the TOM complex, a translocase in the outer mitochondrial membrane that selectively allows proteins with a mitochondrial targeting sequence to enter the mitochondrion.	-0.156091	0.132015	-0.137087	0.267553
At1G04680	pectate lyase family protein; Identical to Probable pectate lyase 1 precursor (EC 4.2.2.2) (Pectate lyase A1) [Arabidopsis Thaliana] (GB:Q940Q1;GB:O23017;GB:O23666); similar to pectate lyase family protein [Arabidopsis thaliana] (TAIR:AT5G48900.1); similar to pectate lyase family protein [Arabidopsis thaliana] (TAIR:AT3G07010.1); similar to pectate lyase family protein [Arabidopsis thaliana] (TAI…	-1.2148	0.0420069	-0.0425305	0.691	0.0729141	0.665096	-0.206487	0.204155		At1G04080	hydroxyproline-rich glycoprotein family protein; similar to binding [Arabidopsis thaliana] (TAIR:AT5G46400.1); similar to Protein prenyltransferase [Medicago truncatula] (GB:ABE92037.1); similar to Os03g0210400 [Oryza sativa (japonica cultivar-group)] (GB:NP_001049340.1); contains InterPro domain RNA-processing protein, HAT helix; (InterPro:IPR003107); contains InterPro domain Protein prenyltrans…	0.01294	0.742944	0.0304807	0.648086
At1G04690	KAB1 (POTASSIUM CHANNEL BETA SUBUNIT); potassium channel; similar to aldo/keto reductase family protein [Arabidopsis thaliana] (TAIR:AT1G60690.1); similar to K+ channel protein (GB:AAA87294.1); contains InterPro domain Aldo/keto reductase; (InterPro:IPR001395); contains InterPro domain KCNAB voltage-gated K+ channel, beta subunit; (InterPro:IPR005399)	0.271928	0.394663	1.08696	0.0163805	0.101905	0.219096	-0.221799	0.145624		At1G04090	similar to unknown protein [Arabidopsis thaliana] (TAIR:AT5G18490.1); similar to unknown protein [Arabidopsis thaliana] (TAIR:AT5G43950.1); similar to unknown protein [Arabidopsis thaliana] (TAIR:AT3G04350.1); similar to Protein of unknown function DUF946, plant [Medicago truncatula] (GB:ABE91890.1); similar to Protein of unknown function DUF946, plant [Medicago truncatula] (GB:ABE90426.1); conta…	-0.350128	0.00577902	-0.221804	0.160697
At1G04700	protein kinase family protein; similar to protein kinase family protein [Arabidopsis thaliana] (TAIR:AT3G24720.1); similar to Octicosapeptide/Phox/Bem1p; Protein kinase [Medicago truncatula] (GB:ABE86676.1); similar to Os12g0594300 [Oryza sativa (japonica cultivar-group)] (GB:NP_001067178.1); contains InterPro domain Serine/threonine protein kinase; (InterPro:IPR002290); contains InterPro domain …	0.471258	0.327796	0.190734	0.466603	0.00681834	0.896492	-0.00179075	0.978906		At1G04100	Auxin induced gene, IAA10 (IAA10).	-0.498584	0.0696435	-0.31119	0.112157
At1G04710	acetyl-CoA C-acyltransferase, putative / 3-ketoacyl-CoA thiolase, putative; Identical to 3-ketoacyl-CoA thiolase 1, peroxisomal precursor (EC 2.3.1.16) (Beta- ketothiolase 1) (Acetyl-CoA acyltransferase 1) (Peroxisomal 3-oxoacyl- CoA thiolase 1) (KAT1) [Arabidopsis Thaliana] (GB:Q8LF48;GB:O23014;GB:Q8LPI4); similar to KAT5/PKT1/PKT2 (PEROXISOMAL 3-KETO-ACYL-COA THIOLASE 1, PEROXISOMAL 3-KETO-ACYL…	-0.412795	0.113929	0.264556	0.24442	0.0724347	0.754659	0.142206	0.330631		At1G04110	Initially identified as a mutation affecting stomatal development and distribution. Encodes a protein similar to serine proteases.	-0.646541	0.0623283	-1.06264	0.00107116
At1G04730	AAA-type ATPase family protein; similar to AAA-type ATPase family protein / BRCT domain-containing protein [Arabidopsis thaliana] (TAIR:AT5G22010.1); similar to ATPase, AAA family protein, expressed [Oryza sativa (japonica cultivar-group)] (GB:ABF95127.1); similar to unknown protein [Oryza sativa (japonica cultivar-group)] (GB:AAP06831.1); contains InterPro domain Replication factor C conserved r…	-0.0844198	0.750337	-0.506067	0.288854	-0.0296937	0.945036	0.330208	0.48242		At1G04120	member of MRP subfamily	0.05238	0.594598	-0.163736	0.00133586
At1G04750	vesicle-associated membrane protein 7B (At VAMP7B) mRNA,	0.184341	0.302011	-0.038299	0.884792	-0.199378	0.113288	0.374895	0.143743		At1G04130	binding; similar to serine/threonine protein phosphatase-related [Arabidopsis thaliana] (TAIR:AT1G56440.1); similar to expressed protein [Oryza sativa (japonica cultivar-group)] (GB:AAR87266.1); contains InterPro domain Tetratricopeptide region; (InterPro:IPR013026); contains InterPro domain Tetratricopeptide TPR_1; (InterPro:IPR001440); contains InterPro domain Tetratricopeptide-like helical; (I…	0.0834773	0.127231	0.0257837	0.442135
At1G04760	member of Synaptobrevin -like protein family	-0.179097	0.66129	-0.294668	0.408423	-0.0116045	0.853274	-0.130488	0.940092		At1G04140	transducin family protein / WD-40 repeat family protein; similar to nucleotide binding [Arabidopsis thaliana] (TAIR:AT5G43930.3); similar to transducin family protein-like [Oryza sativa (japonica cultivar-group)] (GB:BAD33212.1); similar to Os02g0290300 [Oryza sativa (japonica cultivar-group)] (GB:NP_001046589.1); similar to hypothetical protein [Trifolium pratense] (GB:BAE71197.1); contains Inte…	-0.05122	0.20084	-0.0445567	0.32941
At1G04770	male sterility MS5 family protein; similar to male sterility MS5 family protein [Arabidopsis thaliana] (TAIR:AT5G48850.1); similar to Os05g0506000 [Oryza sativa (japonica cultivar-group)] (GB:NP_001055980.1); similar to unknown [Oryza sativa] (GB:AAC72543.1); contains InterPro domain Tetratricopeptide region; (InterPro:IPR013026); contains InterPro domain Tetratricopeptide TPR_1; (InterPro:IPR001…	-1.32731	0.076693	0.346248	0.163299	0.388663	0.238001	-0.227222	0.580225		At1G04150	C2 domain-containing protein; similar to C2 domain-containing protein [Arabidopsis thaliana] (TAIR:AT1G22610.1); similar to C2 domain-containing protein [Arabidopsis thaliana] (TAIR:AT5G48060.1); similar to NTRB (NADPH-dependent thioredoxin reductase B) [Arabidopsis thaliana] (TAIR:AT4G11610.1); similar to C2 [Medicago truncatula] (GB:ABD33426.1); similar to C2 [Medicago truncatula] (GB:ABE89860.…	-0.134555	0.49384	-0.154163	0.51766
At1G04780	ankyrin repeat family protein; similar to ankyrin repeat family protein [Arabidopsis thaliana] (TAIR:AT3G24210.1); similar to unknown protein [Arabidopsis thaliana] (TAIR:AT3G04470.1); similar to Os02g0810100 [Oryza sativa (japonica cultivar-group)] (GB:NP_001048467.1); similar to Os07g0436100 [Oryza sativa (japonica cultivar-group)] (GB:NP_001059505.1); similar to hypothetical protein [Oryza sat…	1.00251	0.0219824	0.947011	0.0138773	0.25999	0.197554	0.228405	0.245962		At1G04160	member of Myosin-like proteins	-0.0193983	0.852767	-0.316473	0.0761513
At1G04790	zinc finger (C3HC4-type RING finger) family protein; similar to zinc finger (C3HC4-type RING finger) family protein [Arabidopsis thaliana] (TAIR:AT3G55530.1); similar to hypothetical protein DDBDRAFT_0204786 [Dictyostelium discoideum AX4] (GB:XP_640074.1); similar to Os04g0511600 [Oryza sativa (japonica cultivar-group)] (GB:NP_001053293.1); contains InterPro domain Zinc finger, RING-type; (InterP…	-0.076095	0.444975	-0.277467	0.283263	0.00337834	0.997476	-0.0517728	0.690151		At1G04170	protein synthesis initiation factor eIF2 gamma	-0.06073	0.0525639	0.0590367	0.281432
At1G04800	glycine-rich protein; similar to unknown protein [Arabidopsis thaliana] (TAIR:AT4G01985.1); similar to glycine-rich protein [Brassica oleracea var. alboglabra] (GB:CAA99171.1); contains InterPro domain Eggshell protein; (InterPro:IPR002952)	0.217964	0.067505	-0.511708	0.0459146	0.579172	0.15104	-0.404659	0.011521		At1G04171	unknown protein	-0.0786137	0.42265	0.0975647	0.531707
At1G04810	26S proteasome regulatory subunit, putative; similar to 26S proteasome regulatory subunit, putative [Arabidopsis thaliana] (TAIR:AT2G32730.1); similar to Armadillo-like helical [Medicago truncatula] (GB:ABE85726.1); similar to B0402A04.3 [Oryza sativa (indica cultivar-group)] (GB:CAH67136.1); similar to 26S proteasome subunit RPN2A [synthetic construct] (GB:AAP82172.1); contains InterPro domain A…	0.358679	0.123451	0.152972	0.270065	-0.139425	0.356041	-0.133016	0.289201		At1G04180	flavin-containing monooxygenase family protein / FMO family protein; similar to SUPER1/YUCCA5 (SUPPRESSOR OF ER1), monooxygenase [Arabidopsis thaliana] (TAIR:AT5G43890.1); similar to flavin-containing monooxygenase family protein / FMO family protein [Arabidopsis thaliana] (TAIR:AT4G28720.1); similar to Pyridine nucleotide-disulphide oxidoreductase, class I; FAD-dependent pyridine nucleotide-disu…	1.48351	0.00247047	1.56456	0.0291301
At1G04820	Encodes an alpha tubulin isoform that is expressed in roots, leaves and flowers.	0.112443	0.399387	-0.0836717	0.535546	0.177564	0.593378	-0.0621954	0.382038		At1G04190	tetratricopeptide repeat (TPR)-containing protein; similar to stress-inducible protein, putative [Arabidopsis thaliana] (TAIR:AT1G62740.1); similar to stress-inducible protein STI1-like [Trypanosoma cruzi strain CL Brener] (GB:XP_804660.1); similar to Os12g0604800 [Oryza sativa (japonica cultivar-group)] (GB:NP_001067220.1); similar to stress-inducible protein STI1-like [Trypanosoma cruzi strain …	0.137545	0.196302	0.0891653	0.341506
At1G04830	RabGAP/TBC domain-containing protein; similar to RabGAP/TBC domain-containing protein [Arabidopsis thaliana] (TAIR:AT4G13730.1); similar to RabGAP/TBC [Medicago truncatula] (GB:ABE83596.1); contains InterPro domain RabGAP/TBC; (InterPro:IPR000195)	0.251153	0.19635	1.15553	0.0456088	0.0452811	0.493754	-0.237978	0.0297828		At1G04200	similar to PREDICTED: similar to dymeclin [Rattus norve (GB:XP_001054727.1); similar to Os01g0773100 [Oryza sativa (japonica cultivar-group)] (GB:NP_001044398.1); contains domain SUBFAMILY NOT NAMED (PTHR12895:SF1); contains domain FAMILY NOT NAMED (PTHR12895)	0.146047	0.048704	0.0193173	0.424444
At1G04840	pentatricopeptide (PPR) repeat-containing protein; similar to pentatricopeptide (PPR) repeat-containing protein [Arabidopsis thaliana] (TAIR:AT1G08070.1); similar to Pancreatic ribonuclease; Tetratricopeptide-like helical [Medicago truncatula] (GB:ABE87347.1); contains InterPro domain Pentatricopeptide repeat; (InterPro:IPR002885); contains InterPro domain Protein prenyltransferase; (InterPro:IPR…	0.0943888	0.764056	-0.0364753	0.437796	0.272066	0.369594	-0.0334451	0.895316		At1G04210	leucine-rich repeat family protein / protein kinase family protein; similar to leucine-rich repeat family protein [Arabidopsis thaliana] (TAIR:AT2G17440.1); similar to Protein kinase domain containing protein, expressed [Oryza sativa (japonica cultivar-group)] (GB:ABF98821.1); similar to putative protein kinase [Oryza sativa (japonica cultivar-group)] (GB:AAP13008.1); contains InterPro domain Pro…	-0.0734487	0.513609	-0.303743	0.0198504
At1G04850	ubiquitin-associated (UBA)/TS-N domain-containing protein; similar to unknown protein [Arabidopsis thaliana] (TAIR:AT5G48690.1); similar to PUG; Zinc finger, C2H2-type; UBA-like [Medicago truncatula] (GB:ABE83604.1); contains InterPro domain UBA-like; (InterPro:IPR009060); contains InterPro domain PUG; (InterPro:IPR006567); contains InterPro domain Ubiquitin-associated; (InterPro:IPR000449)	-0.0771893	0.614009	0.307206	0.0388222	-0.183921	0.12397	-0.0262307	0.00703034		At1G04220	beta-ketoacyl-CoA synthase, putative; Identical to 3-ketoacyl-CoA synthase 17 (EC 2.3.1.-) (KCS-17) (Very-long-chain fatty acid condensing enzyme 17) (VLCFA condensing enzyme 17) (KCS17) [Arabidopsis Thaliana] (GB:Q5XEP9;GB:O64485;GB:Q56WE1;GB:Q8VXW2); similar to very-long-chain fatty acid condensing enzyme, putative [Arabidopsis thaliana] (TAIR:AT2G16280.1); similar to beta-ketoacyl-CoA synthase…	0.921053	0.0263138	0.732945	0.263315
At1G04860	Encodes a ubiquitin-specific protease.	0.757097	0.0579176	-0.134237	0.262363	-0.0639905	0.855948	-0.163337	0.227486		At1G04230	similar to unknown protein [Arabidopsis thaliana] (TAIR:AT5G43720.1); similar to unnamed protein product [Ostreococcus tauri] (GB:CAL54460.1); similar to Os03g0797700 [Oryza sativa (japonica cultivar-group)] (GB:NP_001051564.1); contains InterPro domain Spectrin repeat; (InterPro:IPR002017)	0.173228	0.186988	0.121118	0.137181
At1G04870	protein arginine N-methyltransferase family protein; similar to protein arginine N-methyltransferase family protein [Arabidopsis thaliana] (TAIR:AT3G20020.1); similar to Os06g0142800 [Oryza sativa (japonica cultivar-group)] (GB:NP_001056772.1); similar to Ar (GB:CAL54346.1); contains domain no description (G3D.2.70.160.11); contains domain PROTEIN ARGININE N-METHYLTRANSFERASE 2 (PTHR11006:SF13); …	0.792151	0.0627714	0.0635352	0.1728	-0.1473	0.283955	-0.0187793	0.40023		At1G04240	SHY2/IAA3 regulates multiple auxin responses in roots. It is induced rapidly by IAA, and has been shown to be phosphorylated by oat phytochrome A in vitro.	-0.259633	0.447036	-0.495329	0.412715
At1G04880	high mobility group (HMG1/2) family protein / ARID/BRIGHT DNA-binding domain-containing protein; similar to high mobility group (HMG1/2) family protein / ARID/BRIGHT DNA-binding domain-containing protein [Arabidopsis thaliana] (TAIR:AT1G76110.1); similar to High mobility group proteins HMG1 and HMG2; AT-rich interaction re (GB:ABE91338.1); contains InterPro domain High mobility group box HMG1 and…	-1.5674	0.0377879	-0.940512	0.428275	-1.14915	0.207231	-0.558752	0.254208		At1G04250	Transcription regulator acting as repressor of auxin-inducible gene expression. Auxin-inducible AUX/IAA gene. Short-lived nuclear protein with four conserved domains. Domain III has homology to beta alpha alpha dimerization and DNA binding domains. Involved in auxin signaling. Auxin induces the degradation of the protein in a dosage-dependent manner in a process mediated by AtRac1. Auxin induced …	0.609566	0.00846101	0.435856	0.0394333
At1G04900	similar to hypothetical protein TTHERM_00446060 [Tetrahymena thermophila SB210] (GB:XP_001023370.1); contains InterPro domain Protein of unknown function DUF185; (InterPro:IPR003788)	0.278526	0.573164	-0.28007	0.0255268	-0.162971	0.622103	-0.0584702	0.103734		At1G04260	Encodes protein that interacts with CaMV movement protein. Colocalizes in the cytoplasm with the movement protein. Has similarity to mammalian proteins (such as the rat PRA1) which have been described as rab acceptors.	-0.0720803	0.295793	0.186222	0.229373
At1G04910	similar to unknown protein [Arabidopsis thaliana] (TAIR:AT1G22460.1); similar to Plant protein family protein, expressed [Oryza sativa (japonica cultivar-group)] (GB:ABA97941.2); similar to Os11g0481200 [Oryza sativa (japonica cultivar-group)] (GB:NP_001067896.1); similar to Plant protein family protein, expressed [Oryza sativa (japonica cultivar-group)] (GB:ABA93715.2); contains InterPro domain …	-0.34343	0.113256	0.338074	0.135175	0.0153178	0.414801	0.0692851	0.51118		At1G04270	Encodes cytosolic ribosomal protein S15.	-0.100368	0.0277339	-0.195415	0.26101
At1G04920	Encodes a protein with putative sucrose-phosphate synthase activity.	-0.00814125	0.90895	-0.483686	0.146118	0.123993	0.633795	-0.30077	0.28964		At1G04280	similar to unknown protein [Arabidopsis thaliana] (TAIR:AT1G06750.1); similar to conserved hypothetical protein [Medicago truncatula] (GB:ABE83056.1); contains domain no description (G3D.3.40.50.300); contains domain P-loop containing nucleoside triphosphate hydrolases (SSF52540)	0.0168207	0.835748	0.227105	0.0871385
At1G04930	hydroxyproline-rich glycoprotein family protein; similar to proline-rich family protein [Arabidopsis thaliana] (TAIR:AT2G32840.1); similar to transposon protein, putative, unclassified, expressed [Oryza sativa (japonica cultivar-group)] (GB:ABF94827.1)	-0.293	0.426193	-0.368656	0.46417	-0.0899809	0.73057	-0.98853	0.140836		At1G04290	thioesterase family protein; similar to thioesterase family protein [Arabidopsis thaliana] (TAIR:AT2G29590.1); similar to Os04g0436100 [Oryza sativa (japonica cultivar-group)] (GB:NP_001052851.1); similar to PREDICTED: hypothetical protein [Gallus gallus] (GB:XP_419092.1); contains InterPro domain Phenylacetic acid degradation-related protein; (InterPro:IPR003736); contains InterPro domain Thioes…	-0.12533	0.0126176	-0.217669	0.451015
At1G04940	Tic20 is believed to function as a component of the protein-conducting channel at the inner envelope membrane. Genes AT1G04940 and AT1G04945 were switched for the TAIR7 genome release to give consistancy with MIPs annotation.	2.34318	0.0227979	0.789838	0.00512375	-0.062277	0.983306	0.831722	0.133762		At1G04300	similar to meprin and TRAF homology domain-containing protein / MATH domain-containing protein [Arabidopsis thaliana] (TAIR:AT5G43560.2); similar to MATH domain, putative [Medicago truncatula] (GB:ABE87963.1); similar to Os12g0597100 [Oryza sativa (japonica cultivar-group)] (GB:NP_001067191.1); contains InterPro domain TRAF-like; (InterPro:IPR008974); contains InterPro domain MATH; (InterPro:IPR0…	-0.117609	0.154639	-0.281508	0.0852557
At1G04950	putative TBP-associated 59 kDa subunit protein (TAFII59)	-0.174935	0.174423	-0.178457	0.40074	0.30127	0.240393	-0.196789	0.546839		At1G04310	encodes an ethylene receptor related to bacterial two-component histidine kinases.	-0.534243	0.281598	-0.817216	0.136059
At1G04960	similar to bZIP family transcription factor [Arabidopsis thaliana] (TAIR:AT1G27000.1); similar to unknown [Striga asiatica] (GB:ABD98037.1); similar to Os05g0182700 [Oryza sativa (japonica cultivar-group)] (GB:NP_001054821.1); contains InterPro domain Protein of unknown function DUF1664; (InterPro:IPR012458)	-0.288585	0.345723	0.344652	0.0790356	0.0905091	0.171331	-0.0974947	0.0225368		At1G04320	unknown protein	-0.235086	0.427861	-0.205738	0.188419
At1G04970	lipid-binding serum glycoprotein family protein; similar to lipid-binding serum glycoprotein family protein [Arabidopsis thaliana] (TAIR:AT3G20270.2); similar to Os06g0309200 [Oryza sativa (japonica cultivar-group)] (GB:NP_001057479.1); similar to LBP (LPS binding protein)/BPI (bactericidal/permeability-increasing protein) like-2 [Oncorhynchus mykiss] (GB:BAB91244.1); contains InterPro domain Lip…	-0.804081	0.00169621	0.0940669	0.221375	-0.0320703	0.782089	-0.104206	0.226255		At1G04330	similar to unknown protein [Arabidopsis thaliana] (TAIR:AT3G23170.1)	0.0549967	0.759281	-0.0147417	0.940084
At1G04980	Encodes a protein disulfide isomerase-like (PDIL) protein, a member of a multigene family within the thioredoxin (TRX) superfamily.	-0.524183	0.101421	-0.0184599	0.932348	0.0319681	0.905762	-0.158694	0.226604		At1G04340	lesion inducing protein-related; similar to lesion inducing protein-related [Arabidopsis thaliana] (TAIR:AT5G43460.1); similar to putative lesion-inducing protein [Capsicum annuum] (GB:AAR83861.1); contains InterPro domain Surfeit locus 4-related; (InterPro:IPR011592); contains InterPro domain HR-like lesion-inducer; (InterPro:IPR008637)	0.127998	0.316969	0.182458	0.266057
At1G04985	similar to OSJNBa0043A12.17 [Oryza sativa (japonica cultivar-group)] (GB:CAE02812.1); similar to Os04g0669100 [Oryza sativa (japonica cultivar-group)] (GB:NP_001054200.1)	-0.364698	0.034252	0.217328	0.477234	0.215154	0.327232	0.50022	0.134297		At1G04350	encodes a protein whose sequence is similar to 2-oxoglutarate-dependent dioxygenase	-0.221458	0.244555	0.312103	0.0297317
At1G04990	zinc finger (CCCH-type) family protein; Identical to Zinc finger CCCH domain-containing protein ZFN-like 4 [Arabidopsis Thaliana] (GB:Q94AD9;GB:Q9MAU8); similar to ZFN2 (ZINC FINGER PROTEIN 2), nucleic acid binding [Arabidopsis thaliana] (TAIR:AT2G32930.1); similar to Zinc finger, CCCH-type; Sugar transporter superfamily [Medicago truncatula] (GB:ABD28369.1); contains InterPro domain Zinc finger,…	1.75536	0.0795358	1.30705	0.0628226	-0.0149003	0.842897	-0.591887	0.181047		At1G04360	zinc finger (C3HC4-type RING finger) family protein; Identical to RING-H2 finger protein ATL1A (ATL1A) [Arabidopsis Thaliana] (GB:P93823); similar to zinc finger (C3HC4-type RING finger) family protein [Arabidopsis thaliana] (TAIR:AT5G43420.1); similar to Zinc finger, RING-type [Medicago truncatula] (GB:ABE96713.1); contains InterPro domain Zinc finger, RING-type; (InterPro:IPR001841)	-0.001902	0.991302	-0.170041	0.468898
At1G05000	tyrosine specific protein phosphatase family protein; Identical to Probable tyrosine-protein phosphatase At1g05000 (EC 3.1.3.48) [Arabidopsis Thaliana] (GB:Q9ZVN4); similar to tyrosine specific protein phosphatase family protein [Arabidopsis thaliana] (TAIR:AT2G32960.1); similar to tyrosine specific protein phosphatase family protein [Capsicum annuum] (GB:AAX20039.1); contains InterPro domain Put…	1.18916	0.172186	0.208766	0.0714077	0.152877	0.766757	0.253483	0.329073		At1G04370	encodes a member of the ERF (ethylene response factor) subfamily B-3 of ERF/AP2 transcription factor family. The protein contains one AP2 domain. There are 18 members in this subfamily including ATERF-1, ATERF-2, AND ATERF-5.	-0.593253	0.0973091	-0.233126	0.584346
At1G05010	Encodes 1-aminocyclopropane-1-carboxylate oxidase	-0.242187	0.125636	-0.15191	0.527606	0.253625	0.0114721	-0.0262794	0.211993		At1G04380	encodes a protein similar to a 2-oxoglutarate-dependent dioxygenase	0.278684	0.180947	0.276592	0.190018
At1G05020	epsin N-terminal homology (ENTH) domain-containing protein / clathrin assembly protein-related; Identical to Putative clathrin assembly protein At1g05020 [Arabidopsis Thaliana] (GB:Q9ZVN6); similar to epsin N-terminal homology (ENTH) domain-containing protein / clathrin assembly protein-related [Arabidopsis thaliana] (TAIR:AT4G02650.1); similar to Os03g0275500 [Oryza sativa (japonica cultivar-gro…	0.110184	0.614543	0.173106	0.26487	0.362318	0.528197	0.246255	0.519555		At1G04390	binding / protein binding; similar to hypothetical protein [Oryza sativa (japonica cultivar-group)] (GB:BAD46540.1); similar to Os06g0674800 [Oryza sativa (japonica cultivar-group)] (GB:NP_001058343.1); contains InterPro domain Armadillo-like helical; (InterPro:IPR011989); contains InterPro domain BTB; (InterPro:IPR000210); contains InterPro domain BTB/POZ; (InterPro:IPR013069)	-0.0638467	0.31588	-0.442565	0.00652594
At1G05030	hexose transporter, putative; Identical to Probable plastidic glucose transporter 1 [Arabidopsis Thaliana] (GB:Q0WVE9;GB:Q5XF02;GB:Q9ZVN7); similar to GLT1/PGLCT (GLUCOSE TRANSPORTER 1), carbohydrate transporter/ sugar porter [Arabidopsis thaliana] (TAIR:AT5G16150.3); similar to putative hexose transporter [Oryza sativa (japonica cultivar-group)] (GB:BAD26445.1); contains InterPro domain Sugar tr…	-0.354449	0.217241	0.408159	0.116649	0.507091	0.157007	0.497454	0.26615		At1G04400	Blue light receptor mediating blue-light regulated cotyledon expansion and flowering time. Positive regulator of the flowering-time gene CONSTANS. This gene possesses a light-induced CNT2 N-terminal homodimerisation domain.Involved in blue-light induced stomatal opening.	-0.202465	0.0538267	-0.329889	0.0235567
At1G05040	similar to ubiquitin-associated (UBA)/TS-N domain-containing protein [Arabidopsis thaliana] (TAIR:AT2G33010.1); contains InterPro domain UBA-like; (InterPro:IPR009060)	1.55776	0.373776	2.62427	0.0171914	0.158524	0.986803	0.788014	0.584671		At1G04410	malate dehydrogenase, cytosolic, putative; Identical to Malate dehydrogenase, cytoplasmic 1 (EC 1.1.1.37) [Arabidopsis Thaliana] (GB:P93819); similar to malate dehydrogenase, cytosolic, putative [Arabidopsis thaliana] (TAIR:AT5G43330.1); similar to malate dehydrogenase-like protein [Solanum tuberosum] (GB:ABC01890.1); contains InterPro domain Malate dehydrogenase; (InterPro:IPR008267); contains I…	-0.017372	0.894438	0.231389	0.0803135
At1G05050	unknown protein	0.246195	0.357768	0.164006	0.163815	0.156482	0.0632638	-0.0910546	0.480777		At1G04420	aldo/keto reductase family protein; similar to KAB1 (POTASSIUM CHANNEL BETA SUBUNIT), potassium channel [Arabidopsis thaliana] (TAIR:AT1G04690.1); similar to Aldo/keto reductase [Medicago truncatula] (GB:ABE91742.1); contains InterPro domain Aldo/keto reductase; (InterPro:IPR001395)	-0.387145	0.0563932	-0.60087	0.050867
At1G05060	similar to conserved hypothetical protein [Medicago truncatula] (GB:ABE78856.1)	-0.664676	0.0366886	1.37479	0.0850362	0.235557	0.477201	0.226375	0.165273		At1G04425	unknown protein	0.59115	0.115299	0.849451	0.207939
At1G05070	similar to unknown protein [Arabidopsis thaliana] (TAIR:AT2G32580.1); similar to unknown protein [Phytophthora sojae] (GB:AAO24648.1); contains InterPro domain Protein of unknown function DUF1068; (InterPro:IPR010471)	-0.24171	0.316197	-0.166052	0.077065	-0.0293448	0.901136	0.154139	0.516989		At1G04430	dehydration-responsive protein-related; similar to dehydration-responsive protein-related [Arabidopsis thaliana] (TAIR:AT5G14430.1); similar to dehydration-responsive protein-related [Arabidopsis thaliana] (TAIR:AT3G23300.1); similar to dehydration-responsive protein-related [Arabidopsis thaliana] (TAIR:AT4G14360.2); similar to dehydration-responsive protein, putative, expressed [Oryza sativa (ja…	0.0429903	0.615363	-0.302998	0.00997351
At1G05090	dentin sialophosphoprotein-related; similar to dentin sialophosphoprotein-related [Arabidopsis thaliana] (TAIR:AT4G20720.1); similar to putative dentin sialophosphoprotein precursor [Oryza sativa (japonica cultivar-group)] (GB:BAD09439.1)	0.363136	0.146428	0.159498	0.572555	0.199456	0.604064	0.0702263	0.616687		At1G04440	CKL13 (CASEIN KINASE LIKE 13); casein kinase I/ kinase; similar to CKI1 (CASEIN KINASE I), casein kinase I/ kinase [Arabidopsis thaliana] (TAIR:AT4G14340.1); similar to CKL10 (Casein Kinase I-like 10), casein kinase I/ kinase [Arabidopsis thaliana] (TAIR:AT3G23340.1); similar to CKL8 (Casein Kinase I-like 8), casein kinase I/ kinase [Arabidopsis thaliana] (TAIR:AT5G43320.1); similar to Os02g08104…	0.0703167	0.193383	0.100136	0.184004
At1G05100	member of MEKK subfamily	5.04699	0.0097162	4.71389	0.149294	0.742239	0.454327	0.331839	0.0975626		At1G04445	zinc finger (C2H2 type) family protein; contains InterPro domain Zinc finger, C2H2-type; (InterPro:IPR007087)	-0.180921	0.262716	-0.368135	0.156197
At1G05120	SNF2 domain-containing protein / helicase domain-containing protein / RING finger domain-containing protein; similar to DNA repair protein, putative [Arabidopsis thaliana] (TAIR:AT1G02670.1); similar to putative DNA repair protein rhp16 [Oryza sativa (japonica cultivar-group)] (GB:BAD31171.1); similar to Os07g0511500 [Oryza sativa (japonica cultivar-group)] (GB:NP_001059763.1); contains InterPro …	0.273117	0.257502	-0.0870768	0.370734	0.155052	0.510614	-0.0389426	0.539639		At1G04450	encodes a member of a novel protein family that contains contain a CRIB (for Cdc42/Rac-interactive binding) motif required for their specific interaction with GTP-bound Rop1 (plant-specific Rho GTPase). Interacts with Rop1 and is involved in pollen tube growth and function. Protein most similar to RIC1 (family subgroup III). Gene is expressed predominantly in inflorescence and flower tissue. Inte…	-0.206265	0.351312	-0.279933	0.11883
At1G05130	unknown protein	-0.280718	0.370833	-0.856729	0.281011	-0.144463	0.908817	-0.516848	0.212573		At1G04470	similar to unknown protein [Arabidopsis thaliana] (TAIR:AT2G25800.1); similar to unknown protein [Arabidopsis thaliana] (TAIR:AT2G20010.2); similar to unknown protein [Arabidopsis thaliana] (TAIR:AT2G33420.1); similar to hypothetical protein LOC_Os03g04560 [Oryza sativa (japonica cultivar-group)] (GB:ABF93881.1); similar to expressed protein [Oryza sativa (japonica cultivar-group)] (GB:AAP54227.2…	-0.062549	0.434511	-0.173444	0.0613452
At1G05140	membrane-associated zinc metalloprotease, putative; similar to membrane-associated zinc metalloprotease, putative [Arabidopsis thaliana] (TAIR:AT2G32480.1); similar to hypothetical protein slr1821 [Synechocystis sp. PCC 6803] (GB:NP_441081.1); similar to Os03g0579000 [Oryza sativa (japonica cultivar-group)] (GB:NP_001050547.1); contains InterPro domain Peptidase M50, putative membrane-associated …	-0.962304	0.00268459	-0.356015	0.354358	-0.197985	0.129764	-0.113791	0.100381		At1G04480	60S ribosomal protein L23 (RPL23A); Identical to 60S ribosomal protein L23 (RPL23C) [Arabidopsis Thaliana] (GB:P49690;GB:Q8L8P0;GB:Q9SDB5); similar to EMB2171 (EMBRYO DEFECTIVE 2171), structural constituent of ribosome [Arabidopsis thaliana] (TAIR:AT3G04400.1); similar to 60S ribosomal protein L23 (RPL23B) [Arabidopsis thaliana] (TAIR:AT2G33370.1); similar to ribosomal protein L17 [Castanea sativ…	0.0790323	0.828312	-0.292346	0.0720487
At1G05150	calcium-binding EF hand family protein; similar to calcium-binding EF hand family protein [Arabidopsis thaliana] (TAIR:AT2G32450.1); similar to Os03g0263900 [Oryza sativa (japonica cultivar-group)] (GB:NP_001049638.1); similar to O-GlcNAc-transferase-like protein [Castanea sativa] (GB:AAL15891.1); contains InterPro domain Tetratricopeptide region; (InterPro:IPR013026); contains InterPro domain Te…	-1.05434	0.0159973	-0.578033	0.194572	-0.409527	0.211911	-0.354915	0.0156085		At1G04490	similar to unknown protein [Arabidopsis thaliana] (TAIR:AT2G33360.2); similar to Os03g0139200 [Oryza sativa (japonica cultivar-group)] (GB:NP_001048913.1); similar to Bromo adjacent re (GB:ABE92116.1); contains domain Transcriptional factor tubby, C-terminal domain (SSF54518)	0.230041	0.0680924	0.377088	0.150806
At1G05160	Encodes an ent-kaurenoic acid hydroxylase, a member of the CYP88A cytochrome p450 family.	0.0749426	0.397327	-0.0279303	0.899469	0.150447	0.573817	0.304689	0.0466378		At1G04500	zinc finger CONSTANS-related; similar to unknown protein [Arabidopsis thaliana] (TAIR:AT2G33350.2); similar to CCT motif family protein, expressed [Oryza sativa (japonica cultivar-group)] (GB:ABF93890.1); contains InterPro domain CCT; (InterPro:IPR010402)	-0.0884433	0.65936	0.136875	0.183708
At1G05170	galactosyltransferase family protein; similar to galactosyltransferase family protein [Arabidopsis thaliana] (TAIR:AT2G32430.1); similar to Os03g0577500 [Oryza sativa (japonica cultivar-group)] (GB:NP_001050543.1); similar to putative Avr9 elicitor response protein [Oryza sativa (japonica cultivar-group)] (GB:BAD25162.1); contains InterPro domain Glycosyl transferase, family 31; (InterPro:IPR0026…	1.15802	0.222493	1.07169	0.0687648	0.0427238	0.905965	0.293834	0.508489		At1G04501	unknown protein	-0.323255	0.179677	-0.197693	0.19286
At1G05180	Encodes a subunit of the RUB1 activating enzyme that regulates the protein degradation activity of Skp1-Cullin-Fbox complexes, primarily, but not exclusively, affecting auxin responses. Acts alongside AS1 to exclude BP expression from leaves.	0.669409	0.0186528	0.292389	0.246823	-0.227736	0.0995201	-0.0178211	0.719388		At1G04510	transducin family protein / WD-40 repeat family protein; similar to transducin family protein / WD-40 repeat family protein [Arabidopsis thaliana] (TAIR:AT2G33340.2); similar to Os10g0466300 [Oryza sativa (japonica cultivar-group)] (GB:NP_001064804.1); similar to hypothetical protein MtrDRAFT_AC146759g5v1 [Medicago truncatula] (GB:ABE87995.1); contains InterPro domain WD-40 repeat; (InterPro:IPR0…	0.0528867	0.00271476	-0.114853	0.163718
At1G05190	EMB2394 (EMBRYO DEFECTIVE 2394); structural constituent of ribosome; Identical to 50S ribosomal protein L6, chloroplast precursor (RPL6) [Arabidopsis Thaliana] (GB:O23049); similar to ribosomal protein L6 family protein [Arabidopsis thaliana] (TAIR:AT2G18400.1); similar to Os03g0751400 [Oryza sativa (japonica cultivar-group)] (GB:NP_001051292.1); similar to putative ribosomal protein CtrL6e, 5'-p…	-0.355481	0.0526823	-0.917669	0.120894	-0.202099	0.21802	0.0410317	0.352696		At1G04520	33 kDa secretory protein-related; similar to 33 kDa secretory protein-related [Arabidopsis thaliana] (TAIR:AT2G33330.1); similar to Domain of unknown function, putative [Medicago truncatula] (GB:ABE87977.1); contains InterPro domain Protein of unknown function DUF26; (InterPro:IPR002902)	0.222828	0.0591031	0.359211	0.106771
At1G05200	member of Putative ligand-gated ion channel subunit family	-0.541631	0.0914877	-0.614318	0.106079	0.13164	0.57369	0.118346	0.551346		At1G04530	binding; similar to binding [Arabidopsis thaliana] (TAIR:AT4G17940.1); similar to Tetratricopeptide-like helical [Medicago truncatula] (GB:ABE92034.1); contains InterPro domain Tetratricopeptide region; (InterPro:IPR013026); contains InterPro domain Tetratricopeptide-like helical; (InterPro:IPR011990)	-0.302396	0.152246	-0.195402	0.341954
At1G05205	similar to unknown protein [Oryza sativa (japonica cultivar-group)] (GB:BAD45491.1)	-0.465088	0.303096	-0.077196	0.736637	0.121059	0.20896	0.3721	0.0421766		At1G04540	C2 domain-containing protein; similar to C2 domain-containing protein [Arabidopsis thaliana] (TAIR:AT2G33320.1); similar to C2 calcium/lipid-binding re (GB:ABE92950.1); contains InterPro domain C2; (InterPro:IPR000008); contains InterPro domain C2 calcium/lipid-binding region, CaLB; (InterPro:IPR008973)	-0.103402	0.42265	-0.116653	0.438723
At1G05210	similar to unknown protein [Arabidopsis thaliana] (TAIR:AT2G32380.1); similar to hypothetical protein [Oryza sativa (japonica cultivar-group)] (GB:BAC57387.1); similar to Os07g0458700 [Oryza sativa (japonica cultivar-group)] (GB:NP_001059570.1)	-1.84592	0.0914222	-0.679665	0.0192184	-0.093817	0.834126	0.0514574	0.772365		At1G04550	IAA12/BDL plays a role in auxin-mediated processes of apical-basal patterning in the embryo. bdl mutants lack a primary root meristem	-0.0207037	0.744701	0.046355	0.225133
At1G05230	homeobox-leucine zipper family protein / lipid-binding START domain-containing protein; similar to PDF2 (PROTODERMAL FACTOR2), DNA binding / transcription factor [Arabidopsis thaliana] (TAIR:AT4G04890.1); similar to ATML1 (MERISTEM LAYER 1), DNA binding [Arabidopsis thaliana] (TAIR:AT4G21750.2); similar to homeobox-leucine zipper family protein / lipid-binding START domain-containing protein [Ara…	-1.19692	0.0335502	-0.266904	0.0681789	-0.0398065	0.414989	-0.266393	0.209368		At1G04555	unknown protein	0.102563	0.367767	0.346388	0.109974
At1G05250	peroxidase, putative; Identical to Peroxidase 1/2 precursor (EC 1.11.1.7) (Atperox P1/P2) (ATP11a) (PER2) [Arabidopsis Thaliana] (GB:Q96506); similar to peroxidase, putative [Arabidopsis thaliana] (TAIR:AT1G05240.1); similar to peroxidase [Spinacia oleracea] (GB:CAA76374.2); contains InterPro domain Haem peroxidase; (InterPro:IPR010255); contains InterPro domain Haem peroxidase, plant/fungal/bact…	-0.563641	0.230774	-0.25068	0.454845	0.533898	0.187951	-0.304713	0.190408		At1G04560	AWPM-19-like membrane family protein; similar to AWPM-19-like membrane family protein [Arabidopsis thaliana] (TAIR:AT1G29520.1); similar to a Lea protein with hydrophobic domain, high pI value (11.6); 15kD protein; putative (GB:AAC37469.1); contains InterPro domain AWPM-19-like; (InterPro:IPR008390)	0.0449683	0.603825	0.063039	0.416133
At1G05260	Encodes a cold-inducible cationic peroxidase that is involved in the stress response. In response to low temperature, RCI3 transcripts accumulate in the aerial part and in roots of etiolated seedlings but only in roots of light-grown seedlings.	1.64806	0.0556763	-1.0979	0.205721	0.371026	0.497248	-0.100153	0.625287		At1G04570	integral membrane transporter family protein; similar to integral membrane transporter family protein [Arabidopsis thaliana] (TAIR:AT2G33280.1); similar to transporter, folate-biopterin transporter (FBT) family [Synechococcus sp. JA-3-3Ab] (GB:YP_476017.1); similar to folate/biopterin transporter [Synechococcus elongatus PCC 7942] (GB:YP_399216.1); similar to Os05g0389400 [Oryza sativa (japonica …	-0.02907	0.620779	0.105471	0.223718
At1G05270	TraB family protein; similar to TraB family protein [Arabidopsis thaliana] (TAIR:AT2G32340.1); similar to unknown protein [Oryza sativa (japonica cultivar-group)] (GB:AAT93860.1); similar to Os05g0499500 [Oryza sativa (japonica cultivar-group)] (GB:NP_001055957.1); contains InterPro domain TraB determinant; (InterPro:IPR002816)	0.861733	0.0828198	0.534352	0.327168	0.345419	0.258802	-0.301011	0.368597		At1G04580	Encodes aldehyde oxidase AAO4.	0.078738	0.829015	0.150735	0.835702
At1G05280	fringe-related protein; similar to fringe-related protein [Arabidopsis thaliana] (TAIR:AT4G15240.1); similar to hypothetical protein [Trifolium pratense] (GB:BAE71200.1); contains InterPro domain Protein of unknown function DUF604; (InterPro:IPR006740)	-1.01154	0.0792293	-0.0676419	0.441731	0.352433	0.22124	-0.0686218	0.840556		At1G04590	EMB2748 (EMBRYO DEFECTIVE 2748); similar to EMB1417 (EMBRYO DEFECTIVE 1417) [Arabidopsis thaliana] (TAIR:AT4G21190.1); similar to Os07g0545900 [Oryza sativa (japonica cultivar-group)] (GB:NP_001059918.1); similar to Os11g0125500 [Oryza sativa (japonica cultivar-group)] (GB:NP_001065620.1); similar to Os12g0123100 [Oryza sativa (japonica cultivar-group)] (GB:NP_001066030.1); contains InterPro doma…	-0.0420667	0.275835	0.0147697	0.803369
At1G05290	transcription factor; similar to zinc finger (B-box type) family protein [Arabidopsis thaliana] (TAIR:AT3G21880.1); similar to Os06g0298200 [Oryza sativa (japonica cultivar-group)] (GB:NP_001057441.1); similar to putative zinc-finger protein [Oryza sativa (japonica cultivar-group)] (GB:BAD07833.1); similar to Os02g0724000 [Oryza sativa (japonica cultivar-group)] (GB:NP_001047975.1); contains Inte…	-0.404453	0.426317	-0.69901	0.388982	0.241469	0.601802	0.0846921	0.276236		At1G04600	member of Myosin-like proteins	-0.328509	0.305642	-0.398837	0.260882
At1G05300	member of Fe(II) transporter isolog family	0.616483	0.525753	-0.287337	0.401041	-1.05844	0.419351	0.0706092	0.880859		At1G04610	flavin-containing monooxygenase / FMO (YUCCA3); similar to flavin-containing monooxygenase, putative / FMO, putative [Arabidopsis thaliana] (TAIR:AT2G33230.1); similar to Pyridine nucleotide-disulphide oxidoreductase, class I; FAD-dependent pyridine nucleotide-disulphide oxidoreductase [Medicago truncatula] (GB:ABE89940.1); contains InterPro domain Flavin-containing monooxygenase FMO; (InterPro:I…	0.0611833	0.717441	0.110154	0.587783
At1G05310	pectinesterase family protein; similar to pectinesterase family protein [Arabidopsis thaliana] (TAIR:AT2G36710.1); similar to Os05g0521600 [Oryza sativa (japonica cultivar-group)] (GB:NP_001056077.1); similar to pectin methylesterase precursor [Physcomitrella patens] (GB:CAH58712.1); similar to Os09g0571100 [Oryza sativa (japonica cultivar-group)] (GB:NP_001063991.1); contains InterPro domain Vir…	-0.396411	0.128655	-1.00652	0.270102	0.573475	0.251755	0.347804	0.471854		At1G04620	coenzyme F420 hydrogenase family / dehydrogenase, beta subunit family; similar to OSJNBb0026L04.9 [Oryza sativa (japonica cultivar-group)] (GB:CAE01504.2); similar to OSJNBb0026L04.9 [Oryza sativa (ISS) [Ostreococcus tauri] (GB:CAL54311.1); similar to coenzyme F420 hydrogenase/dehydrogenase beta subunit-like [Trichodesmium erythraeum IMS101] (GB:YP_720646.1); contains InterPro domain Coenzyme F42…	-0.374607	0.000210444	-0.348401	0.270575
At1G05320	similar to unknown protein [Arabidopsis thaliana] (TAIR:AT2G32240.1); similar to unnamed protein product [Candida glabrata] (GB:XP_445454.1); similar to OSIGBa0126B18.8 [Oryza sativa (indica cultivar-group)] (GB:CAH66915.1); similar to OSJNBa0008M17.5 [Oryza sativa (japonica cultivar-group)] (GB:CAE04334.2); contains domain MYOSIN HEAVY CHAIN-RELATED (PTHR23160)	-0.92284	0.132904	0.000356585	0.972125	-0.217327	0.369448	-0.320965	0.0116468		At1G04625	unknown protein	-0.161299	0.325727	-0.00875067	0.697285
At1G05330	unknown protein	-1.42831	0.437849	-0.0620173	0.892221	1.0241	0.379881	0.939938	0.398179		At1G04630	MEE4 (maternal effect embryo arrest 4); similar to unknown protein [Arabidopsis thaliana] (TAIR:AT2G33220.1); similar to F6 [Gossypium hirsutum] (GB:CAC84110.1); contains InterPro domain GRIM-19; (InterPro:IPR009346)	0.0182703	0.686594	-0.050846	0.0122114
At1G05340	similar to unknown protein [Arabidopsis thaliana] (TAIR:AT2G32210.1); similar to conserved hypothetical protein [Medicago truncatula] (GB:ABD32591.1)	3.47248	0.072035	4.71102	0.129046	0.230549	0.24496	-0.394934	0.651243		At1G04635	EMB1687 (EMBRYO DEFECTIVE 1687); ribonuclease P; Identical to Probable ribonuclease P protein subunit 2 (EC 3.1.26.5) [Arabidopsis Thaliana] (GB:Q6AWV1;GB:O23021); similar to unknown protein [Oryza sativa (japonica cultivar-group)] (GB:AAV67833.1); similar to Os04g0295100 [Oryza sativa (japonica cultivar-group)] (GB:NP_001052398.1); similar to OSJNBa0041M21.1 [Oryza sativa (japonica cultivar-grou…	-0.200887	0.374308	-0.0140807	0.947866
At1G05350	thiF family protein; similar to SAE2 (SUMO-ACTIVATING ENZYME 2) [Arabidopsis thaliana] (TAIR:AT2G21470.2); similar to Os02g0506500 [Oryza sativa (japonica cultivar-group)] (GB:NP_001046919.1); similar to putative Ubiquitin activating enzyme [Oryza sativa (japonica cultivar-group)] (GB:BAD23175.1); contains InterPro domain NAD-binding site; (InterPro:IPR000205); contains InterPro domain Molybdenum…	0.0842446	0.446551	0.262241	0.106115	0.0288074	0.778796	0.0591073	0.420472		At1G04640	Lipoyltransferase, located in mitochondria but not found in chloroplasts	-0.217479	0.0922782	-0.138	0.0326481
At1G05360	similar to unknown protein [Arabidopsis thaliana] (TAIR:AT4G14950.1); similar to conserved hypothetical protein [Medicago truncatula] (GB:ABE91712.1); contains domain VACUOLE MEMBRANE PROTEIN 1 (PTHR10281:SF1); contains domain MEMBRANE ASSOCIATED PROGESTERONE RECEPTOR-RELATED (PTHR10281)	-0.0841382	0.139257	-0.379949	0.00190575	-0.0964379	0.483667	-0.269912	0.133786		At1G04645	self-incompatibility protein-related; similar to self-incompatibility protein-related [Arabidopsis thaliana] (TAIR:AT3G16970.1); similar to S3 self-incompatibility protein [Papaver rhoeas] (GB:CAA60578.1); contains InterPro domain Plant self-incompatibility S1; (InterPro:IPR010264)	-0.106004	0.396384	-0.0867897	0.42265
At1G05370	similar to unknown protein [Arabidopsis thaliana] (TAIR:AT3G22410.1); similar to Cellular retinaldehyde-binding/triple function, N-terminal [Medicago truncatula] (GB:ABE78877.1); similar to Os03g0219100 [Oryza sativa (japonica cultivar-group)] (GB:NP_001049398.1); similar to Os03g0724100 [Oryza sativa (japonica cultivar-group)] (GB:NP_001051120.1); contains InterPro domain Phosphatidylinositol tr…	1.04983	0.491463	0.831908	0.322252	-0.248109	0.737031	-0.387676	0.508865		At1G04650	similar to hypothetical protein MtrDRAFT_AC161864g27v1 [Medicago truncatula] (GB:ABE86678.1)	-0.104785	0.49714	-0.313531	0.138263
At1G05380	DNA binding; similar to PHD finger transcription factor, putative [Arabidopsis thaliana] (TAIR:AT4G14920.1); similar to PHD finger transcription factor-like [Oryza sativa (japonica cultivar-group)] (GB:BAC83629.1); contains InterPro domain Zinc finger, FYVE/PHD-type; (InterPro:IPR011011); contains InterPro domain Zinc finger, PHD-type; (InterPro:IPR001965)	0.177284	0.186762	-0.170236	0.0681372	-0.361889	0.0910512	-0.245838	0.284459		At1G04660	glycine-rich protein; similar to glycine-rich protein [Arabidopsis thaliana] (TAIR:AT4G29020.1); similar to unnamed protein product [Triticum tur (GB:CAJ13547.1); contains InterPro domain Eggshell protein; (InterPro:IPR002952)	-0.226058	0.288001	0.0344533	0.817594
At1G05385	photosystem II 11 kDa protein-related; similar to unknown protein [Oryza sativa (japonica cultivar-group)] (GB:AAK71543.1)	-1.48313	0.00884068	-1.17825	0.0488663	-0.115081	0.306755	0.15442	0.28615		At1G04670	unknown protein	-0.123223	0.425331	-0.107927	0.596837
At1G05400	similar to unknown protein [Arabidopsis thaliana] (TAIR:AT1G06810.1); similar to Os12g0162900 [Oryza sativa (japonica cultivar-group)] (GB:NP_001066226.1); similar to Os07g0637200 [Oryza sativa (japonica cultivar-group)] (GB:NP_001060400.1); contains InterPro domain Protein of unknown function DUF537; (InterPro:IPR007491)	0.0852297	0.917636	0.355942	0.658624	-0.639925	0.458796	0.201108	0.400708		At1G04680	pectate lyase family protein; Identical to Probable pectate lyase 1 precursor (EC 4.2.2.2) (Pectate lyase A1) [Arabidopsis Thaliana] (GB:Q940Q1;GB:O23017;GB:O23666); similar to pectate lyase family protein [Arabidopsis thaliana] (TAIR:AT5G48900.1); similar to pectate lyase family protein [Arabidopsis thaliana] (TAIR:AT3G07010.1); similar to pectate lyase family protein [Arabidopsis thaliana] (TAI…	0.267427	0.0737175	-0.0239093	0.85182
At1G05410	similar to unknown protein [Arabidopsis thaliana] (TAIR:AT3G22520.1); similar to CDPK adapter protein 1 [Mesembryanthemum crystallinum] (GB:AAK69758.1); contains domain GAT domain (SSF89009)	0.262686	0.0434384	-0.228716	0.117447	-0.294074	0.236376	-0.0715635	0.238082		At1G04684	unknown protein	0.137904	0.247114	-0.00320933	0.975073
At1G05430	similar to hypothetical protein MtrDRAFT_AC135320g13v1 [Medicago truncatula] (GB:ABE82965.1)	-0.796859	0.0143889	-0.028903	0.3372	-0.168048	0.0610534	0.171151	0.418894		At1G04690	KAB1 (POTASSIUM CHANNEL BETA SUBUNIT); potassium channel; similar to aldo/keto reductase family protein [Arabidopsis thaliana] (TAIR:AT1G60690.1); similar to K+ channel protein (GB:AAA87294.1); contains InterPro domain Aldo/keto reductase; (InterPro:IPR001395); contains InterPro domain KCNAB voltage-gated K+ channel, beta subunit; (InterPro:IPR005399)	0.0130267	0.229004	0.06388	0.331394
At1G05440	similar to Os03g0747100 [Oryza sativa (japonica cultivar-group)] (GB:NP_001051255.1)	-0.438903	0.00380614	-1.06091	0.0546362	-0.211335	0.699028	-0.117999	0.365279		At1G04700	protein kinase family protein; similar to protein kinase family protein [Arabidopsis thaliana] (TAIR:AT3G24720.1); similar to Octicosapeptide/Phox/Bem1p; Protein kinase [Medicago truncatula] (GB:ABE86676.1); similar to Os12g0594300 [Oryza sativa (japonica cultivar-group)] (GB:NP_001067178.1); contains InterPro domain Serine/threonine protein kinase; (InterPro:IPR002290); contains InterPro domain …	-0.12744	0.288638	-0.105831	0.6313
At1G05450	Encodes a Protease inhibitor/seed storage/LTP family protein	-0.312166	0.0717323	0.0418208	0.668922	-0.244068	0.554026	0.157593	0.744107		At1G04710	acetyl-CoA C-acyltransferase, putative / 3-ketoacyl-CoA thiolase, putative; Identical to 3-ketoacyl-CoA thiolase 1, peroxisomal precursor (EC 2.3.1.16) (Beta- ketothiolase 1) (Acetyl-CoA acyltransferase 1) (Peroxisomal 3-oxoacyl- CoA thiolase 1) (KAT1) [Arabidopsis Thaliana] (GB:Q8LF48;GB:O23014;GB:Q8LPI4); similar to KAT5/PKT1/PKT2 (PEROXISOMAL 3-KETO-ACYL-COA THIOLASE 1, PEROXISOMAL 3-KETO-ACYL…	0.0688007	0.738775	0.277993	0.16125
At1G05460	Encodes a protein with similarity to RNA helicases. Mutants are defective in post-transcriptional gene silencing.	-0.901519	0.109728	0.604264	0.412459	0.600647	0.0480196	0.155866	0.618419		At1G04730	AAA-type ATPase family protein; similar to AAA-type ATPase family protein / BRCT domain-containing protein [Arabidopsis thaliana] (TAIR:AT5G22010.1); similar to ATPase, AAA family protein, expressed [Oryza sativa (japonica cultivar-group)] (GB:ABF95127.1); similar to unknown protein [Oryza sativa (japonica cultivar-group)] (GB:AAP06831.1); contains InterPro domain Replication factor C conserved r…	-0.04082	0.42265	0.048438	0.420622
At1G05470	endonuclease/exonuclease/phosphatase family protein; Identical to Type I inositol-1,4,5-trisphosphate 5-phosphatase CVP2 (EC 3.1.3.56) (Cotyledon vascular pattern 2 protein) (CVP2) [Arabidopsis Thaliana] (GB:Q9LR47); similar to endonuclease/exonuclease/phosphatase family protein [Arabidopsis thaliana] (TAIR:AT2G32010.1); similar to putative inositol polyphosphate 5-phosphatase [Oryza sativa (japo…	-1.46951	0.0531438	-0.684282	0.158282	-0.40754	0.497685	-0.876548	0.0478205		At1G04750	vesicle-associated membrane protein 7B (At VAMP7B) mRNA,	-0.047293	0.003802	-0.0626643	0.587976
At1G05480	unknown protein	-0.172912	0.88509	-0.661345	0.0564622	-1.64597	0.174736	-0.161374	0.572383		At1G04760	member of Synaptobrevin -like protein family	0.083195	0.189567	0.0587013	0.824655
At1G05490	CHR31 (chromatin remodeling 31); ATP binding / ATP-dependent helicase/ DNA binding / helicase/ nucleic acid binding; similar to CHR40 (chromatin remodeling 40), ATP binding / DNA binding / helicase [Arabidopsis thaliana] (TAIR:AT3G24340.1); similar to SNF2 domain-containing protein-like [Oryza sativa (japonica cultivar-group)] (GB:BAD26561.1); contains InterPro domain DEAD/DEAH box helicase, N-te…	0.73264	0.159002	0.162074	0.419058	-0.285173	0.305668	-0.179184	0.593192		At1G04770	male sterility MS5 family protein; similar to male sterility MS5 family protein [Arabidopsis thaliana] (TAIR:AT5G48850.1); similar to Os05g0506000 [Oryza sativa (japonica cultivar-group)] (GB:NP_001055980.1); similar to unknown [Oryza sativa] (GB:AAC72543.1); contains InterPro domain Tetratricopeptide region; (InterPro:IPR013026); contains InterPro domain Tetratricopeptide TPR_1; (InterPro:IPR001…	0.367031	0.00255911	0.16668	0.153934
At1G05500	C2 domain-containing protein; similar to C2 domain-containing protein [Arabidopsis thaliana] (TAIR:AT5G11100.1); similar to putative C2 domain-containing protein [Oryza sativa (japonica cultivar-group)] (GB:BAD30714.1); similar to C2 [Medicago truncatula] (GB:ABE86343.1); similar to C2 [Medicago truncatula] (GB:ABE81789.1); contains InterPro domain C2; (InterPro:IPR000008); contains InterPro doma…	-0.439073	0.12054	0.0668143	0.642246	0.0677323	0.567441	-0.270888	0.000910549		At1G04778	unknown protein	0.0598467	0.789661	0.112477	0.461754
At1G05510	similar to unknown protein [Arabidopsis thaliana] (TAIR:AT2G31985.1); similar to putative embryo-specific protein Ose731 [Oryza sativa (japonica cultivar-group)] (GB:AAT93933.1); similar to Os05g0569500 [Oryza sativa (japonica cultivar-group)] (GB:NP_001056364.1); contains InterPro domain Protein of unknown function DUF1264; (InterPro:IPR010686)	-0.814132	0.32524	0.679869	0.483721	0.268569	0.787722	-0.145262	0.996123		At1G04780	ankyrin repeat family protein; similar to ankyrin repeat family protein [Arabidopsis thaliana] (TAIR:AT3G24210.1); similar to unknown protein [Arabidopsis thaliana] (TAIR:AT3G04470.1); similar to Os02g0810100 [Oryza sativa (japonica cultivar-group)] (GB:NP_001048467.1); similar to Os07g0436100 [Oryza sativa (japonica cultivar-group)] (GB:NP_001059505.1); similar to hypothetical protein [Oryza sat…	-0.0882513	0.259235	-0.0728207	0.196916
At1G05520	transport protein, putative; similar to transport protein, putative [Arabidopsis thaliana] (TAIR:AT4G14160.2); similar to transport protein, putative [Arabidopsis thaliana] (TAIR:AT2G21630.1); similar to transport protein, putative [Arabidopsis thaliana] (TAIR:AT3G23660.1); similar to At1g05520/T25N20_16 [Oryza sativa (japonica cultivar-group)] (GB:AAX96396.1); similar to Vesicle coat complex COP…	0.63025	0.0616297	0.454129	0.1111	0.010989	0.89885	0.190936	0.348653		At1G04790	zinc finger (C3HC4-type RING finger) family protein; similar to zinc finger (C3HC4-type RING finger) family protein [Arabidopsis thaliana] (TAIR:AT3G55530.1); similar to hypothetical protein DDBDRAFT_0204786 [Dictyostelium discoideum AX4] (GB:XP_640074.1); similar to Os04g0511600 [Oryza sativa (japonica cultivar-group)] (GB:NP_001053293.1); contains InterPro domain Zinc finger, RING-type; (InterP…	0.0253353	0.722568	0.195347	0.136994
At1G05530	Encodes a protein with glucosyltransferase activity with high sequence homology to UGT1 (AT1G05560). It belongs to an UGT subfamily that binds UDP-glucose but not UDP-glucuronate, UDP-galactose, or UDP-rhamnose as the glycosyl donor. UGT2 was shown to be able to use abscisic acid as glycosylation substrate in the presence of UDP-glucose.	2.02448	0.141313	0.560068	0.768418	1.35847	0.332513	0.468687	0.429521		At1G04800	glycine-rich protein; similar to unknown protein [Arabidopsis thaliana] (TAIR:AT4G01985.1); similar to glycine-rich protein [Brassica oleracea var. alboglabra] (GB:CAA99171.1); contains InterPro domain Eggshell protein; (InterPro:IPR002952)	0.676698	0.00275149	-0.111447	0.518188
At1G05540	similar to unknown protein [Arabidopsis thaliana] (TAIR:AT1G30160.2); contains InterPro domain Protein of unknown function DUF295; (InterPro:IPR005174)	-0.62012	0.20417	-1.01224	0.0966191	0.0469244	0.717596	0.0962231	0.676511		At1G04810	26S proteasome regulatory subunit, putative; similar to 26S proteasome regulatory subunit, putative [Arabidopsis thaliana] (TAIR:AT2G32730.1); similar to Armadillo-like helical [Medicago truncatula] (GB:ABE85726.1); similar to B0402A04.3 [Oryza sativa (indica cultivar-group)] (GB:CAH67136.1); similar to 26S proteasome subunit RPN2A [synthetic construct] (GB:AAP82172.1); contains InterPro domain A…	0.0790713	0.536519	0.270504	0.079769
At1G05550	similar to unknown protein [Arabidopsis thaliana] (TAIR:AT1G05540.1); contains InterPro domain Protein of unknown function DUF295; (InterPro:IPR005174)	-0.605288	0.393622	-1.02299	0.260355	-0.182226	0.0299551	-0.346906	0.104905		At1G04820	Encodes an alpha tubulin isoform that is expressed in roots, leaves and flowers.	0.105158	0.571718	-0.29523	0.259409
At1G05560	A UDP-glucose transferase localized in the phragmoplast. It has been co-purified with the callose synthase complex and may transfer UDP-glucose from sucrose synthase to the callose synthase and thus help form a substrate channel for the synthesis of callose at the forming cell plate. Induced by salicylic acid. Independent of NPR1 for their induction by salicylic acid. UGT1 encodes a protein with …	-1.53344	0.124957	1.13903	0.0630792	0.0863019	0.169279	-0.301469	0.271504		At1G04830	RabGAP/TBC domain-containing protein; similar to RabGAP/TBC domain-containing protein [Arabidopsis thaliana] (TAIR:AT4G13730.1); similar to RabGAP/TBC [Medicago truncatula] (GB:ABE83596.1); contains InterPro domain RabGAP/TBC; (InterPro:IPR000195)	0.063666	0.0179956	0.112913	0.0683922
At1G05570	Encodes a callose synthase 1 catalytic subunit . Member of Glycosyltransferase Family- 48.	0.704851	0.118986	-0.00473076	0.970624	0.17701	0.299258	0.233696	0.134928		At1G04840	pentatricopeptide (PPR) repeat-containing protein; similar to pentatricopeptide (PPR) repeat-containing protein [Arabidopsis thaliana] (TAIR:AT1G08070.1); similar to Pancreatic ribonuclease; Tetratricopeptide-like helical [Medicago truncatula] (GB:ABE87347.1); contains InterPro domain Pentatricopeptide repeat; (InterPro:IPR002885); contains InterPro domain Protein prenyltransferase; (InterPro:IPR…	0.0870087	0.655994	0.00111533	0.994355
At1G05575	similar to unknown protein [Arabidopsis thaliana] (TAIR:AT2G31945.1); similar to hypothetical protein [Oryza sativa (japonica cultivar-group)] (GB:BAD38225.1); similar to Os06g0207200 [Oryza sativa (japonica cultivar-group)] (GB:NP_001057099.1); similar to Os02g0774200 [Oryza sativa (japonica cultivar-group)] (GB:NP_001048273.1)	1.5785	0.0163195	1.32232	0.0906161	0.144547	0.537202	0.436879	0.219486		At1G04850	ubiquitin-associated (UBA)/TS-N domain-containing protein; similar to unknown protein [Arabidopsis thaliana] (TAIR:AT5G48690.1); similar to PUG; Zinc finger, C2H2-type; UBA-like [Medicago truncatula] (GB:ABE83604.1); contains InterPro domain UBA-like; (InterPro:IPR009060); contains InterPro domain PUG; (InterPro:IPR006567); contains InterPro domain Ubiquitin-associated; (InterPro:IPR000449)	0.100623	0.294631	0.180473	0.123832
At1G05580	member of Putative Na+/H+ antiporter family	-0.222241	0.667449	-0.752555	0.393709	-0.873875	0.106826	-0.11904	0.942754		At1G04860	Encodes a ubiquitin-specific protease.	-0.075581	0.273179	0.0633443	0.210185
At1G05590	glycosyl hydrolase family 20 protein; similar to glycosyl hydrolase family 20 protein [Arabidopsis thaliana] (TAIR:AT3G55260.1); similar to Os07g0575500 [Oryza sativa (japonica cultivar-group)] (GB:NP_001060078.1); similar to Glycoside hydrolase, family 20 [Medicago truncatula] (GB:ABE82127.1); similar to Os03g0219400 [Oryza sativa (japonica cultivar-group)] (GB:NP_001049401.1); contains InterPro…	-1.45305	0.0570392	-0.48251	0.0801453	0.220364	0.345757	-0.0885413	0.297023		At1G04870	protein arginine N-methyltransferase family protein; similar to protein arginine N-methyltransferase family protein [Arabidopsis thaliana] (TAIR:AT3G20020.1); similar to Os06g0142800 [Oryza sativa (japonica cultivar-group)] (GB:NP_001056772.1); similar to Ar (GB:CAL54346.1); contains domain no description (G3D.2.70.160.11); contains domain PROTEIN ARGININE N-METHYLTRANSFERASE 2 (PTHR11006:SF13); …	0.00696333	0.866364	0.150269	0.104587
At1G05600	pentatricopeptide (PPR) repeat-containing protein; similar to pentatricopeptide (PPR) repeat-containing protein [Arabidopsis thaliana] (TAIR:AT5G46100.1); similar to fertility restorer homologue-like [Oryza sativa (japonica cultivar-group)] (GB:BAD82447.1); similar to Os01g0913800 [Oryza sativa (japonica cultivar-group)] (GB:NP_001045173.1); contains InterPro domain Pentatricopeptide repeat; (Int…	-0.547056	0.157758	-0.647096	0.234009	-0.098769	0.482718	-0.220357	0.639207		At1G04880	high mobility group (HMG1/2) family protein / ARID/BRIGHT DNA-binding domain-containing protein; similar to high mobility group (HMG1/2) family protein / ARID/BRIGHT DNA-binding domain-containing protein [Arabidopsis thaliana] (TAIR:AT1G76110.1); similar to High mobility group proteins HMG1 and HMG2; AT-rich interaction re (GB:ABE91338.1); contains InterPro domain High mobility group box HMG1 and…	0.0956303	0.270776	0.391219	0.0285132
At1G05610	Encodes the small subunit of ADP-glucose pyrophosphorylase. The small subunit is the catalytic isoform responsible for ADP-glucose pyrophosphorylase activity. The presence of the small subunit is required for large subunit stability. Two isoforms of the small subunit (ApS1 and ApS2) have been described. ApS2 is a minor small subunit isoform present in all plant tissues tested.	0.894132	0.714535	-0.815662	0.513992	0.902303	0.683382	1.09387	0.246796		At1G04890	similar to unknown protein [Arabidopsis thaliana] (TAIR:AT4G13630.1); similar to Os03g0708700 [Oryza sativa (japonica cultivar-group)] (GB:NP_001051039.1); similar to Protein of unknown function, DUF593, putative [Oryza sativa (japonica cultivar-group)] (GB:AAX95673.1); similar to Os04g0311500 [Oryza sativa (japonica cultivar-group)] (GB:NP_001052441.1); contains InterPro domain Protein of unknow…	-0.385782	0.0489016	-0.369672	0.0131598
At1G05620	inosine-uridine preferring nucleoside hydrolase family protein; similar to inosine-uridine preferring nucleoside hydrolase family protein [Arabidopsis thaliana] (TAIR:AT2G36310.1); similar to Os03g0425200 [Oryza sativa (japonica cultivar-group)] (GB:NP_001050402.1); similar to putative inosine-uridine preferring nucleoside hydrolase, 3'-partial (with alternative splicing) [Oryza sativa (japonica …	-0.575848	0.0580815	0.285297	0.408867	0.353816	0.310601	0.175139	0.370851		At1G04900	similar to hypothetical protein TTHERM_00446060 [Tetrahymena thermophila SB210] (GB:XP_001023370.1); contains InterPro domain Protein of unknown function DUF185; (InterPro:IPR003788)	0.0196307	0.596102	0.330746	0.0168281
At1G05630	Encodes an inositol polyphosphate 5-phosphatase with phosphatase activity toward only Ins(1,4,5)P3. Induced in response to ABA and wounding treatments. Expressed in young seedlings and flowers, while no transcripts were detectable in maturated roots, stems, and rosette leaves Modulates the development of cotyledon veins through its regulation of auxin homeostasis	-0.873764	0.253938	0.371473	0.115078	0.00899315	0.212702	0.187637	0.0128597		At1G04910	similar to unknown protein [Arabidopsis thaliana] (TAIR:AT1G22460.1); similar to Plant protein family protein, expressed [Oryza sativa (japonica cultivar-group)] (GB:ABA97941.2); similar to Os11g0481200 [Oryza sativa (japonica cultivar-group)] (GB:NP_001067896.1); similar to Plant protein family protein, expressed [Oryza sativa (japonica cultivar-group)] (GB:ABA93715.2); contains InterPro domain …	-0.033067	0.763515	-0.0642973	0.436039
At1G05650	polygalacturonase, putative / pectinase, putative; similar to polygalacturonase, putative / pectinase, putative [Arabidopsis thaliana] (TAIR:AT1G05660.1); similar to polygalacturonase [Pyrus communis] (GB:CAH18935.1); contains InterPro domain Virulence factor, pectin lyase fold; (InterPro:IPR011050); contains InterPro domain Glycoside hydrolase, family 28; (InterPro:IPR000743); contains InterPro …	-0.928317	0.839648	1.13107	0.133556	0.613711	0.358771	0.900131	0.488664		At1G04920	Encodes a protein with putative sucrose-phosphate synthase activity.	-0.015996	0.852316	-0.196125	0.287193
At1G05670	UDP-glucoronosyl/UDP-glucosyl transferase family protein; similar to UDP-glucoronosyl/UDP-glucosyl transferase family protein [Arabidopsis thaliana] (TAIR:AT1G05680.1); similar to UDP-xylose phenolic glycosyltransferase [Solanum lycopersicum] (GB:CAI62049.1); similar to Os07g0513200 [Oryza sativa (japonica cultivar-group)] (GB:NP_001059770.1); contains InterPro domain UDP-glucuronosyl/UDP-glucosy…	-1.64421	0.0897773	0.0501421	0.658232	-0.44411	0.0621974	-0.579512	0.160749		At1G04930	hydroxyproline-rich glycoprotein family protein; similar to proline-rich family protein [Arabidopsis thaliana] (TAIR:AT2G32840.1); similar to transposon protein, putative, unclassified, expressed [Oryza sativa (japonica cultivar-group)] (GB:ABF94827.1)	-0.06649	0.406521	-0.018359	0.86618
At1G05680	UDP-glucoronosyl/UDP-glucosyl transferase family protein; similar to UDP-glucoronosyl/UDP-glucosyl transferase family protein [Arabidopsis thaliana] (TAIR:AT1G05670.1); similar to UDP-xylose phenolic glycosyltransferase [Solanum lycopersicum] (GB:CAI62049.1); contains InterPro domain UDP-glucuronosyl/UDP-glucosyltransferase; (InterPro:IPR002213)	0.684192	0.26895	3.73996	0.0623491	0.12903	0.526065	-0.0945605	0.853985		At1G04945	unknown protein	-0.126774	0.261875	0.0358943	0.258956
At1G05690	BT3 (BTB and TAZ domain protein 3); protein binding / transcription regulator; similar to BT4 (BTB AND TAZ DOMAIN PROTEIN 4), protein binding [Arabidopsis thaliana] (TAIR:AT5G67480.2); similar to Os01g0893400 [Oryza sativa (japonica cultivar-group)] (GB:NP_001045064.1); similar to Zinc finger, TAZ-type; BTB/POZ [Medicago truncatula] (GB:ABE77424.1); contains InterPro domain Zinc finger, TAZ-type;…	-0.437946	0.279512	-1.15427	0.180586	-0.0574956	0.484392	0.0484356	0.841433		At1G04950	putative TBP-associated 59 kDa subunit protein (TAFII59)	0.099891	0.0680516	0.0196613	0.855695
At1G05700	leucine-rich repeat protein kinase, putative; similar to light repressible receptor protein kinase [Arabidopsis thaliana] (TAIR:AT4G29990.1); similar to leucine-rich repeat protein kinase, putative [Arabidopsis thaliana] (TAIR:AT2G19230.1); similar to leucine-rich repeat protein kinase, putative [Arabidopsis thaliana] (TAIR:AT2G19210.1); similar to Protein kinase [Medicago truncatula] (GB:ABE9032…	-1.0162	0.437012	-0.410885	0.299934	-0.0761749	0.663605	-0.156155	0.0159726		At1G04960	similar to bZIP family transcription factor [Arabidopsis thaliana] (TAIR:AT1G27000.1); similar to unknown [Striga asiatica] (GB:ABD98037.1); similar to Os05g0182700 [Oryza sativa (japonica cultivar-group)] (GB:NP_001054821.1); contains InterPro domain Protein of unknown function DUF1664; (InterPro:IPR012458)	-0.064352	0.489492	-0.071256	0.244725
At1G05710	ethylene-responsive protein, putative; similar to ethylene-responsive protein, putative [Arabidopsis thaliana] (TAIR:AT2G31730.1); similar to ER33 protein [Lycopersicon esculentum] (GB:AAD46413.1); contains InterPro domain Helix-loop-helix DNA-binding; (InterPro:IPR011598); contains InterPro domain Basic helix-loop-helix dimerisation region bHLH; (InterPro:IPR001092)	-1.60657	0.0333051	0.119197	0.175861	-0.325453	0.408742	0.0283648	0.806668		At1G04970	lipid-binding serum glycoprotein family protein; similar to lipid-binding serum glycoprotein family protein [Arabidopsis thaliana] (TAIR:AT3G20270.2); similar to Os06g0309200 [Oryza sativa (japonica cultivar-group)] (GB:NP_001057479.1); similar to LBP (LPS binding protein)/BPI (bactericidal/permeability-increasing protein) like-2 [Oncorhynchus mykiss] (GB:BAB91244.1); contains InterPro domain Lip…	0.0130323	0.69357	0.165755	0.18433
At1G05720	selenoprotein family protein; similar to Os01g0894500 [Oryza sativa (japonica cultivar-group)] (GB:NP_001045069.1); similar to conserved hypothetical protein [Aedes aegypti] (GB:EAT34234.1); contains domain SUBFAMILY NOT NAMED (PTHR13077:SF1); contains domain FAMILY NOT NAMED (PTHR13077)	0.268499	0.0872065	-0.122062	0.634852	0.0933746	0.393578	0.0697939	0.370661		At1G04980	Encodes a protein disulfide isomerase-like (PDIL) protein, a member of a multigene family within the thioredoxin (TRX) superfamily.	0.448055	0.0608281	-0.0765283	0.209283
At1G05740	similar to unknown protein [Arabidopsis thaliana] (TAIR:AT1G05730.1); similar to PREDICTED: similar to CG5323-PA [Canis familiaris] (GB:XP_855482.1); similar to Os11g0256200 [Oryza sativa (japonica cultivar-group)] (GB:NP_001067634.1); contains InterPro domain Protein of unknown function DUF842, eukaryotic; (InterPro:IPR008560)	-0.6609	0.44717	0.274595	0.10836	1.06709	0.0459619	0.632487	0.637597		At1G04985	similar to OSJNBa0043A12.17 [Oryza sativa (japonica cultivar-group)] (GB:CAE02812.1); similar to Os04g0669100 [Oryza sativa (japonica cultivar-group)] (GB:NP_001054200.1)	-0.055879	0.183727	-0.0142937	0.406612
At1G05750	PDE247 (PIGMENT DEFECTIVE 247); binding; similar to pentatricopeptide (PPR) repeat-containing protein [Arabidopsis thaliana] (TAIR:AT2G20540.1); similar to Tetratricopeptide-like helical [Medicago truncatula] (GB:ABD32761.1); contains InterPro domain Pentatricopeptide repeat; (InterPro:IPR002885); contains InterPro domain Protein prenyltransferase; (InterPro:IPR008940); contains InterPro domain T…	-0.0428207	0.763551	0.0364335	0.945096	-0.0651704	0.762171	0.0724801	0.85161		At1G04990	zinc finger (CCCH-type) family protein; Identical to Zinc finger CCCH domain-containing protein ZFN-like 4 [Arabidopsis Thaliana] (GB:Q94AD9;GB:Q9MAU8); similar to ZFN2 (ZINC FINGER PROTEIN 2), nucleic acid binding [Arabidopsis thaliana] (TAIR:AT2G32930.1); similar to Zinc finger, CCCH-type; Sugar transporter superfamily [Medicago truncatula] (GB:ABD28369.1); contains InterPro domain Zinc finger,…	0.128288	0.423766	0.331695	0.0213666
At1G05760	Specifically restrict the long-distance movement of tobacco etch potyvirus (TEV) without involving either hypersensitive cell death or systemic acquired resistance	-0.217715	0.618294	-0.264604	0.513853	-0.129298	0.74832	0.218848	0.704076		At1G05000	tyrosine specific protein phosphatase family protein; Identical to Probable tyrosine-protein phosphatase At1g05000 (EC 3.1.3.48) [Arabidopsis Thaliana] (GB:Q9ZVN4); similar to tyrosine specific protein phosphatase family protein [Arabidopsis thaliana] (TAIR:AT2G32960.1); similar to tyrosine specific protein phosphatase family protein [Capsicum annuum] (GB:AAX20039.1); contains InterPro domain Put…	0.745078	0.0715337	0.526709	0.0584495
At1G05770	jacalin lectin family protein; similar to RTM1 (RESTRICTED TEV MOVEMENT 1) [Arabidopsis thaliana] (TAIR:AT1G05760.1); similar to unknown [Solanum tuberosum] (GB:ABA40466.1); contains InterPro domain Jacalin-related lectin; (InterPro:IPR001229)	0.0258363	0.993086	0.258905	0.764377	0.495205	0.31805	0.910772	0.0837115		At1G05010	Encodes 1-aminocyclopropane-1-carboxylate oxidase	-0.166963	0.0499111	-0.23033	0.385147
At1G05790	lipase class 3 family protein; similar to lipase class 3 family protein [Arabidopsis thaliana] (TAIR:AT2G42450.1); similar to OJ991113_30.24 [Oryza sativa (japonica cultivar-group)] (GB:CAD41339.2); contains InterPro domain Lipase, class 3; (InterPro:IPR002921)	-0.845901	0.0563629	0.0556355	0.385988	0.0137735	0.913006	-0.0352802	0.877907		At1G05020	epsin N-terminal homology (ENTH) domain-containing protein / clathrin assembly protein-related; Identical to Putative clathrin assembly protein At1g05020 [Arabidopsis Thaliana] (GB:Q9ZVN6); similar to epsin N-terminal homology (ENTH) domain-containing protein / clathrin assembly protein-related [Arabidopsis thaliana] (TAIR:AT4G02650.1); similar to Os03g0275500 [Oryza sativa (japonica cultivar-gro…	-0.391894	0.00941728	-0.127982	0.0965578
At1G05800	lipase class 3 family protein; similar to lipase class 3 family protein [Arabidopsis thaliana] (TAIR:AT2G31690.1); similar to Lipase, putative [Oryza sativa (japonica cultivar-group)] (GB:AAX96672.1); similar to Os11g0299300 [Oryza sativa (japonica cultivar-group)] (GB:NP_001067729.1); contains InterPro domain Lipase, class 3; (InterPro:IPR002921)	-1.48857	0.0691409	-2.00511	0.211619	-1.32363	0.377664	-1.25859	0.689535		At1G05030	hexose transporter, putative; Identical to Probable plastidic glucose transporter 1 [Arabidopsis Thaliana] (GB:Q0WVE9;GB:Q5XF02;GB:Q9ZVN7); similar to GLT1/PGLCT (GLUCOSE TRANSPORTER 1), carbohydrate transporter/ sugar porter [Arabidopsis thaliana] (TAIR:AT5G16150.3); similar to putative hexose transporter [Oryza sativa (japonica cultivar-group)] (GB:BAD26445.1); contains InterPro domain Sugar tr…	-0.134374	0.204632	-0.440139	0.104257
At1G05805	basic helix-loop-helix (bHLH) family protein; similar to DNA binding / transcription factor [Arabidopsis thaliana] (TAIR:AT2G43140.1); similar to B1065G12.3 [Oryza sativa (japonica cultivar-group)] (GB:BAB90521.1); similar to Os01g0900800 [Oryza sativa (japonica cultivar-group)] (GB:NP_001045106.1); contains InterPro domain Helix-loop-helix DNA-binding; (InterPro:IPR011598); contains InterPro dom…	1.71804	0.027182	-0.743905	0.218195	0.749731	0.104181	-0.0962627	0.539751		At1G05040	similar to ubiquitin-associated (UBA)/TS-N domain-containing protein [Arabidopsis thaliana] (TAIR:AT2G33010.1); contains InterPro domain UBA-like; (InterPro:IPR009060)	0.00974933	0.95688	-0.168793	0.34516
At1G05810	ARA/Ara-1/AtRABA5e/AtRab11D (Arabidopsis Rab GTPase homolog A5e); GTP binding; Identical to Ras-related protein ARA-1 (ARA-1) [Arabidopsis Thaliana] (GB:P19892); similar to AtRABA5d (Arabidopsis Rab GTPase homolog A5d), GTP binding [Arabidopsis thaliana] (TAIR:AT2G31680.1); similar to small GTP-binding protein (GB:AAA68983.1); contains InterPro domain Small GTP-binding protein domain; (InterPro:I…	-0.717607	0.0766782	-0.14087	0.618063	0.0128388	0.834661	0.27779	0.429937		At1G05055	Member of transcription factor TFIIH complex. Involved in transcription and DNA repair and interacts with AtXPD.	0.155755	0.024254	0.20725	0.166746
At1G05840	aspartyl protease family protein; similar to aspartyl protease family protein [Arabidopsis thaliana] (TAIR:AT3G02740.1); similar to Os02g0473200 [Oryza sativa (japonica cultivar-group)] (GB:NP_001046837.1); similar to Eukaryotic aspartyl protease [Medicago truncatula] (GB:ABE89788.1); similar to OSJNBa0008A08.5 [Oryza sativa (japonica cultivar-group)] (GB:CAE01597.2); contains InterPro domain Pep…	-0.841108	0.0233265	-0.742907	0.0458809	0.137067	0.19847	0.271107	0.109404		At1G05060	similar to conserved hypothetical protein [Medicago truncatula] (GB:ABE78856.1)	0.0188867	0.617722	0.548522	0.0315192
At1G05850	Encodes an endo chitinase-like protein AtCTL1. Essential for tolerance to heat, salt and drought stresses. Also involved in root hair development, cell expansion and response to cytokinin. Allelic to erh2. 11 alleles described in Hauser (1995). Mutant is defective in acquired thermotolerance, appears semidwarf throughout its life cycle and has extra lateral branches. There are two EMS alleles. Ex…	0.248972	0.214465	0.123192	0.359702	0.187818	0.053681	0.201401	0.0198955		At1G05065	Member of a large family of putative ligands homologous to the Clavata3 gene. Consists of a single exon.	0.193717	0.615283	-0.202076	0.421782
At1G05860	similar to unknown protein [Arabidopsis thaliana] (TAIR:AT2G31600.1); similar to Os05g0304100 [Oryza sativa (japonica cultivar-group)] (GB:NP_001055141.1); similar to expressed protein [Oryza sativa (japonica cultivar-group)] (GB:ABA96319.2)	-1.88892	0.0124897	-0.306932	0.189187	0.0948305	0.437224	0.267233	0.529938		At1G05070	similar to unknown protein [Arabidopsis thaliana] (TAIR:AT2G32580.1); similar to unknown protein [Phytophthora sojae] (GB:AAO24648.1); contains InterPro domain Protein of unknown function DUF1068; (InterPro:IPR010471)	-0.087936	0.448681	-0.185904	0.184778
At1G05880	zinc ion binding; similar to IBR domain-containing protein / ARIADNE-like protein ARI7 (ARI7) [Arabidopsis thaliana] (TAIR:AT2G31510.1); similar to Zinc finger, RING-type; Zinc finger, RanBP2-type; Zinc finger, C6HC-type [Medicago truncatula] (GB:ABE85988.1); contains InterPro domain Zinc finger, C6HC-type; (InterPro:IPR002867)	2.60799	0.288321	0.408612	0.00327443	0.438505	0.0562856	-0.199464	0.831053		At1G05080	F-box family protein; similar to F-box family protein [Arabidopsis thaliana] (TAIR:AT1G22000.1); similar to Cyclin-like F-box; FBD [Medicago truncatula] (GB:ABE80758.1); contains InterPro domain FBD-like; (InterPro:IPR006566); contains InterPro domain Cyclin-like F-box; (InterPro:IPR001810); contains InterPro domain FBD; (InterPro:IPR013596); contains InterPro domain Leucine-rich repeat 2; (Inter…	0.048245	0.799631	0.00390067	0.987393
At1G05890	zinc finger protein-related; similar to zinc finger protein-related [Arabidopsis thaliana] (TAIR:AT1G65430.1); similar to zinc finger protein-related [Arabidopsis thaliana] (TAIR:AT2G31760.1); similar to IBR domain-containing protein / ARIADNE-like protein ARI7 (ARI7) [Arabidopsis thaliana] (TAIR:AT2G31510.1); similar to OJ990528_30.1 [Oryza sativa (japonica cultivar-group)] (GB:CAE02043.2); simi…	-0.181367	0.322655	-0.154533	0.217183	-0.125026	0.386883	0.0371943	0.618457		At1G05085	unknown protein	-0.347938	0.304431	-0.175782	0.610853
At1G05900	endonuclease-related; similar to endonuclease-related [Arabidopsis thaliana] (TAIR:AT2G31450.1); similar to HhH-GPD; Helix-hairpin-helix DNA-binding, class 1; Endonuclease III/Nth [Medicago truncatula] (GB:ABE85980.1); contains InterPro domain Helix-hairpin-helix motif; (InterPro:IPR000445); contains InterPro domain DNA glycosylase; (InterPro:IPR011257); contains InterPro domain Endonuclease III,…	-0.762005	0.219576	-0.330317	0.133909	-0.00304273	0.975069	0.184984	0.0551751		At1G05090	dentin sialophosphoprotein-related; similar to dentin sialophosphoprotein-related [Arabidopsis thaliana] (TAIR:AT4G20720.1); similar to putative dentin sialophosphoprotein precursor [Oryza sativa (japonica cultivar-group)] (GB:BAD09439.1)	0.077552	0.568191	0.067663	0.0153158
At1G05910	cell division cycle protein 48-related / CDC48-related; similar to AAA-type ATPase family protein [Arabidopsis thaliana] (TAIR:AT3G15120.1); similar to bromodomain protein 103 [Zea mays] (GB:AAN41251.1); similar to Os09g0515100 [Oryza sativa (japonica cultivar-group)] (GB:NP_001063664.1); contains InterPro domain AAA-protein subdomain; (InterPro:IPR003960); contains InterPro domain AAA ATPase; (I…	0.537878	0.208491	0.0661178	0.245635	0.022949	0.454806	-0.249775	0.0850063		At1G05100	member of MEKK subfamily	-0.179516	0.309265	0.0395447	0.0280662
At1G05920	DNA binding; similar to DNA binding [Arabidopsis thaliana] (TAIR:AT3G24850.1); similar to Protein of unknown function DUF313 [Medicago truncatula] (GB:ABE88646.1); contains InterPro domain Transcriptional factor B3; (InterPro:IPR003340); contains InterPro domain Protein of unknown function DUF313; (InterPro:IPR005508)	0.672726	0.571084	0.224479	0.659245	0.229353	0.159921	-0.530711	0.22887		At1G05120	SNF2 domain-containing protein / helicase domain-containing protein / RING finger domain-containing protein; similar to DNA repair protein, putative [Arabidopsis thaliana] (TAIR:AT1G02670.1); similar to putative DNA repair protein rhp16 [Oryza sativa (japonica cultivar-group)] (GB:BAD31171.1); similar to Os07g0511500 [Oryza sativa (japonica cultivar-group)] (GB:NP_001059763.1); contains InterPro …	0.047842	0.459271	0.124323	0.0943799
At1G05940	Arabidopsis thaliana amino acid permease family protein (At1g05940)	-0.720198	0.0315869	0.0613002	0.323662	0.138704	0.602303	-0.25297	0.0562211		At1G05136	unknown protein	-0.093765	0.309197	-0.143652	0.15345
At1G05950	similar to Double-stranded RNA binding; Fungal hydrophobin [Medicago truncatula] (GB:ABE90587.1); contains domain no description (G3D.3.30.160.20); contains domain dsRNA-binding domain-like (SSF54768)	-1.25608	0.49573	-2.71394	0.331617	-0.509661	0.555371	-0.111186	0.844623		At1G05140	membrane-associated zinc metalloprotease, putative; similar to membrane-associated zinc metalloprotease, putative [Arabidopsis thaliana] (TAIR:AT2G32480.1); similar to hypothetical protein slr1821 [Synechocystis sp. PCC 6803] (GB:NP_441081.1); similar to Os03g0579000 [Oryza sativa (japonica cultivar-group)] (GB:NP_001050547.1); contains InterPro domain Peptidase M50, putative membrane-associated …	-0.14937	0.212144	-0.111258	0.418908
At1G05960	binding; similar to cyclin-related [Arabidopsis thaliana] (TAIR:AT2G41830.1); similar to At1g05960/T21E18_20 [Medicago truncatula] (GB:ABE90589.1); similar to hypothetical protein MtrDRAFT_AC136506g30v1 [Medicago truncatula] (GB:ABE82339.1); similar to Os01g0898300 [Oryza sativa (japonica cultivar-group)] (GB:NP_001045092.1); contains InterPro domain Armadillo-like helical; (InterPro:IPR011989)	-0.125592	0.0857636	0.258794	0.0365678	-0.0814974	0.691908	-0.117024	0.100595		At1G05150	calcium-binding EF hand family protein; similar to calcium-binding EF hand family protein [Arabidopsis thaliana] (TAIR:AT2G32450.1); similar to Os03g0263900 [Oryza sativa (japonica cultivar-group)] (GB:NP_001049638.1); similar to O-GlcNAc-transferase-like protein [Castanea sativa] (GB:AAL15891.1); contains InterPro domain Tetratricopeptide region; (InterPro:IPR013026); contains InterPro domain Te…	-0.053977	0.591375	-0.351723	0.345409
At1G05990	calcium-binding protein, putative; similar to MSS3 (MULTICOPY SUPPRESSORS OF SNF4 DEFICIENCY IN YEAST 3), calcium ion binding [Arabidopsis thaliana] (TAIR:AT2G43290.1); similar to calcium-binding protein [Lotus japonicus] (GB:CAB63264.3); contains InterPro domain EF-Hand type; (InterPro:IPR011992); contains InterPro domain Calcium-binding EF-hand; (InterPro:IPR002048); contains InterPro domain Pa…	-2.18697	0.442763	0.746272	0.56208	-1.23684	0.126752	0.361504	0.973083		At1G05160	Encodes an ent-kaurenoic acid hydroxylase, a member of the CYP88A cytochrome p450 family.	-0.222605	0.0671075	-0.054035	0.142842
At1G06000	encodes a flavonol-7-O-rhamnosyltransferase involved in the formation of rhamnosylated flavonols	0.259746	0.759366	-0.0649565	0.927661	0.0761558	0.964371	-0.118587	0.732286		At1G05170	galactosyltransferase family protein; similar to galactosyltransferase family protein [Arabidopsis thaliana] (TAIR:AT2G32430.1); similar to Os03g0577500 [Oryza sativa (japonica cultivar-group)] (GB:NP_001050543.1); similar to putative Avr9 elicitor response protein [Oryza sativa (japonica cultivar-group)] (GB:BAD25162.1); contains InterPro domain Glycosyl transferase, family 31; (InterPro:IPR0026…	-0.198666	0.265391	-0.184247	0.344496
At1G06010	similar to OSJNBa0084K01.1 [Oryza sativa (japonica cultivar-group)] (GB:CAE04829.1)	-0.17356	0.074478	-0.148876	0.0309455	0.0217495	0.821456	-0.0245146	0.936608		At1G05180	Encodes a subunit of the RUB1 activating enzyme that regulates the protein degradation activity of Skp1-Cullin-Fbox complexes, primarily, but not exclusively, affecting auxin responses. Acts alongside AS1 to exclude BP expression from leaves.	-0.026378	0.694728	0.146854	0.236518
At1G06020	pfkB-type carbohydrate kinase family protein; Identical to Probable fructokinase-3 (EC 2.7.1.4) [Arabidopsis Thaliana] (GB:Q9LNE4); similar to pfkB-type carbohydrate kinase family protein [Arabidopsis thaliana] (TAIR:AT1G06030.1); similar to putative fructokinase 2; S2 self-incompatibility locus-linked 3.16 protein [Petunia integrifolia subsp. inflata] (GB:AAQ10000.1); similar to putative fructok…	0.3211	0.876434	-0.46646	0.762706	-1.11122	0.371416	-0.621521	0.596464		At1G05190	EMB2394 (EMBRYO DEFECTIVE 2394); structural constituent of ribosome; Identical to 50S ribosomal protein L6, chloroplast precursor (RPL6) [Arabidopsis Thaliana] (GB:O23049); similar to ribosomal protein L6 family protein [Arabidopsis thaliana] (TAIR:AT2G18400.1); similar to Os03g0751400 [Oryza sativa (japonica cultivar-group)] (GB:NP_001051292.1); similar to putative ribosomal protein CtrL6e, 5'-p…	-0.361921	0.0238937	-0.328412	0.150447
At1G06040	Fully complements calcineurin deficient yeast but does not encode a phosphoprotein phosphatase. Sequence has similarities to CONSTANS.	-0.0727212	0.1818	-0.292445	0.0668531	0.273471	0.176404	0.263576	0.0937564		At1G05200	member of Putative ligand-gated ion channel subunit family	-0.558315	0.0448631	-0.442258	0.0319972
At1G06050	similar to unknown protein [Arabidopsis thaliana] (TAIR:AT5G10750.1); similar to START domain-containing protein [Poa pratensis] (GB:CAH10188.1); similar to Os08g0152600 [Oryza sativa (japonica cultivar-group)] (GB:NP_001061005.1); similar to START domain-containing protein [Poa pratensis] (GB:CAH10187.1); contains InterPro domain Protein of unknown function DUF1336; (InterPro:IPR009769)	0.260463	0.084065	-0.161401	0.274427	-0.0797014	0.689542	0.143179	0.264238		At1G05205	similar to unknown protein [Oryza sativa (japonica cultivar-group)] (GB:BAD45491.1)	0.0939937	0.578759	0.204658	0.283963
At1G06060	RanBPM-related; similar to unknown protein [Arabidopsis thaliana] (TAIR:AT1G61150.6); similar to Os01g0775600 [Oryza sativa (japonica cultivar-group)] (GB:NP_001044411.1); similar to unknown protein [Oryza sativa (japonica cultivar-group)] (GB:BAD53233.1); contains InterPro domain CTLH, C-terminal to LisH motif; (InterPro:IPR006595); contains InterPro domain CT11-RanBPM; (InterPro:IPR013144); con…	-0.761646	0.0708549	-0.0456264	0.665709	0.0572442	0.644961	0.313727	0.0280447		At1G05210	similar to unknown protein [Arabidopsis thaliana] (TAIR:AT2G32380.1); similar to hypothetical protein [Oryza sativa (japonica cultivar-group)] (GB:BAC57387.1); similar to Os07g0458700 [Oryza sativa (japonica cultivar-group)] (GB:NP_001059570.1)	0.036442	0.0106666	-0.01616	0.224343
At1G06070	bZIP transcription factor, putative (bZIP69); similar to DNA binding / transcription factor [Arabidopsis thaliana] (TAIR:AT2G31370.4); similar to Transcription factor RF2a (GB:Q69IL4); contains InterPro domain Eukaryotic transcription factor, DNA-binding; (InterPro:IPR008917); contains InterPro domain bZIP transcription factor, bZIP_1; (InterPro:IPR011616); contains InterPro domain Basic-leucine …	-0.171461	0.163837	0.151026	0.282696	0.181665	0.056267	0.202378	0.292426		At1G05220	similar to unknown protein [Arabidopsis thaliana] (TAIR:AT1G05210.1); similar to hypothetical protein [Oryza sativa (japonica cultivar-group)] (GB:BAC57387.1); similar to Os07g0458700 [Oryza sativa (japonica cultivar-group)] (GB:NP_001059570.1)	0.182421	0.249457	0.252344	0.0187101
At1G06080	homologous to delta 9 acyl-lipid desaturases of cyanobacteria and acyl-CoA desaturases of yeast and mammals. expression down-regulated by cold temperature.	0.560028	0.0306742	-1.1476	0.243145	0.418894	0.595362	0.258592	0.531392		At1G05230	homeobox-leucine zipper family protein / lipid-binding START domain-containing protein; similar to PDF2 (PROTODERMAL FACTOR2), DNA binding / transcription factor [Arabidopsis thaliana] (TAIR:AT4G04890.1); similar to ATML1 (MERISTEM LAYER 1), DNA binding [Arabidopsis thaliana] (TAIR:AT4G21750.2); similar to homeobox-leucine zipper family protein / lipid-binding START domain-containing protein [Ara…	-0.0136953	0.881574	0.0869877	0.396997
At1G06100	fatty acid desaturase family protein; Identical to Delta-9 desaturase-like 2 protein (EC 1.14.19.-) [Arabidopsis Thaliana] (GB:Q9LND8); similar to fatty acid desaturase family protein [Arabidopsis thaliana] (TAIR:AT1G06090.1); similar to desaturase delta 9 [Picea glauca] (GB:AAM12238.1); contains InterPro domain Fatty acid desaturase, type 1; (InterPro:IPR001522); contains InterPro domain Fatty a…	-0.709702	0.124653	-0.407048	0.0711132	-0.122612	0.839744	-0.18338	0.684527		At1G05240	peroxidase, putative; Identical to Peroxidase 1/2 precursor (EC 1.11.1.7) (Atperox P1/P2) (ATP11a) (PER2) [Arabidopsis Thaliana] (GB:Q96506); similar to peroxidase, putative [Arabidopsis thaliana] (TAIR:AT1G05250.1); similar to peroxidase [Spinacia oleracea] (GB:CAA76374.2); contains InterPro domain Haem peroxidase; (InterPro:IPR010255); contains InterPro domain Haem peroxidase, plant/fungal/bact…	-0.0382703	0.464603	-0.889656	0.329224
At1G06110	SKIP16 (SKP1/ASK-INTERACTING PROTEIN 16); similar to Os11g0265200 [Oryza sativa (japonica cultivar-group)] (GB:NP_001067658.1); similar to expressed protein [Oryza sativa (japonica cultivar-group)] (GB:AAX96082.1); contains InterPro domain ApaG; (InterPro:IPR007474)	-0.758683	0.165711	0.618394	0.0633565	0.127945	0.682318	0.0434948	0.224229		At1G05250	peroxidase, putative; Identical to Peroxidase 1/2 precursor (EC 1.11.1.7) (Atperox P1/P2) (ATP11a) (PER2) [Arabidopsis Thaliana] (GB:Q96506); similar to peroxidase, putative [Arabidopsis thaliana] (TAIR:AT1G05240.1); similar to peroxidase [Spinacia oleracea] (GB:CAA76374.2); contains InterPro domain Haem peroxidase; (InterPro:IPR010255); contains InterPro domain Haem peroxidase, plant/fungal/bact…	-0.081129	0.381965	-0.752828	0.295525
At1G06120	fatty acid desaturase family protein; Identical to Delta-9 desaturase-like 3 protein (EC 1.14.19.-) [Arabidopsis Thaliana] (GB:Q9FPD5;GB:Q9LND6); similar to fatty acid desaturase family protein [Arabidopsis thaliana] (TAIR:AT1G06090.1); similar to desaturase delta 9 [Picea glauca] (GB:AAM12238.1); contains InterPro domain Fatty acid desaturase, type 1; (InterPro:IPR001522); contains InterPro doma…	0.221053	0.167012	0.646788	0.364427	0.625939	0.0961085	-0.0353203	0.857768		At1G05260	Encodes a cold-inducible cationic peroxidase that is involved in the stress response. In response to low temperature, RCI3 transcripts accumulate in the aerial part and in roots of etiolated seedlings but only in roots of light-grown seedlings.	0.221679	0.364839	0.332033	0.386007
At1G06130	GLX2-4 (GLYOXALASE 2-4); hydroxyacylglutathione hydrolase; similar to GLX2-5 (GLYOXALASE 2-5), hydroxyacylglutathione hydrolase/ iron ion binding / zinc ion binding [Arabidopsis thaliana] (TAIR:AT2G31350.1); similar to Os09g0516600 [Oryza sativa (japonica cultivar-group)] (GB:NP_001063673.1); similar to glyoxalase II [Pennisetum glaucum] (GB:AAM34273.1); contains InterPro domain Beta-lactamase-li…	-0.780065	0.113377	0.363878	0.196299	0.309131	0.0445737	-0.0196466	0.903038		At1G05270	TraB family protein; similar to TraB family protein [Arabidopsis thaliana] (TAIR:AT2G32340.1); similar to unknown protein [Oryza sativa (japonica cultivar-group)] (GB:AAT93860.1); similar to Os05g0499500 [Oryza sativa (japonica cultivar-group)] (GB:NP_001055957.1); contains InterPro domain TraB determinant; (InterPro:IPR002816)	-0.047881	0.489892	-0.0480367	0.550149
At1G06140	pentatricopeptide (PPR) repeat-containing protein; similar to EMB2758 (EMBRYO DEFECTIVE 2758), binding [Arabidopsis thaliana] (TAIR:AT4G33990.1); similar to unknown [Sorghum bicolor] (GB:ABE77204.1); contains InterPro domain Pentatricopeptide repeat; (InterPro:IPR002885); contains InterPro domain Protein prenyltransferase; (InterPro:IPR008940); contains InterPro domain Tetratricopeptide-like heli…	-0.894356	0.346959	-0.19929	0.503342	-0.0978358	0.907828	-0.0210604	0.76872		At1G05280	fringe-related protein; similar to fringe-related protein [Arabidopsis thaliana] (TAIR:AT4G15240.1); similar to hypothetical protein [Trifolium pratense] (GB:BAE71200.1); contains InterPro domain Protein of unknown function DUF604; (InterPro:IPR006740)	1.14009	0.0145873	1.57822	0.0321127
At1G06150	EMB1444 (EMBRYO DEFECTIVE 1444); transcription factor; similar to basic helix-loop-helix (bHLH) protein-related [Arabidopsis thaliana] (TAIR:AT2G31280.1); similar to Prf interactor 30137 [Lycopersicon esculentum] (GB:AAV80420.1); contains InterPro domain Helix-loop-helix DNA-binding; (InterPro:IPR011598); contains InterPro domain Basic helix-loop-helix dimerisation region bHLH; (InterPro:IPR00109…	-0.0454219	0.907671	-1.02117	0.202223	-0.489189	0.203916	-0.291834	0.650158		At1G05290	transcription factor; similar to zinc finger (B-box type) family protein [Arabidopsis thaliana] (TAIR:AT3G21880.1); similar to Os06g0298200 [Oryza sativa (japonica cultivar-group)] (GB:NP_001057441.1); similar to putative zinc-finger protein [Oryza sativa (japonica cultivar-group)] (GB:BAD07833.1); similar to Os02g0724000 [Oryza sativa (japonica cultivar-group)] (GB:NP_001047975.1); contains Inte…	0.100002	0.592502	0.0576847	0.42265
At1G06160	encodes a member of the ERF (ethylene response factor) subfamily B-3 of ERF/AP2 transcription factor family. The protein contains one AP2 domain. There are 18 members in this subfamily including ATERF-1, ATERF-2, AND ATERF-5.	-1.41219	0.216491	0.366518	0.227953	1.20703	0.0438883	0.36554	0.542731		At1G05291	unknown protein	-0.239399	0.475333	-0.108037	0.470359
At1G06170	basic helix-loop-helix (bHLH) family protein; similar to basic helix-loop-helix (bHLH) family protein [Arabidopsis thaliana] (TAIR:AT2G31220.1); similar to Os04g0599300 [Oryza sativa (japonica cultivar-group)] (GB:NP_001053749.1); similar to myc-like anthocyanin regulatory protein [Cornus cf. canadensis Xiang and Fan 20-1] (GB:AAS86284.1); similar to myc-like anthocyanin regulatory protein [Cornu…	-1.80277	0.121908	-1.2959	0.345449	-1.64236	0.343334	-1.30453	0.579011		At1G05300	member of Fe(II) transporter isolog family	0.521805	0.0230455	0.482107	0.124813
At1G06180	member of MYB3R- and R2R3- type MYB- encoding genes	-0.639279	0.0854626	0.763182	0.0103147	-0.374144	0.0972053	0.00680896	0.967984		At1G05310	pectinesterase family protein; similar to pectinesterase family protein [Arabidopsis thaliana] (TAIR:AT2G36710.1); similar to Os05g0521600 [Oryza sativa (japonica cultivar-group)] (GB:NP_001056077.1); similar to pectin methylesterase precursor [Physcomitrella patens] (GB:CAH58712.1); similar to Os09g0571100 [Oryza sativa (japonica cultivar-group)] (GB:NP_001063991.1); contains InterPro domain Vir…	0.269621	0.122851	0.239785	0.16062
At1G06190	ATP binding / ATPase, coupled to transmembrane movement of ions, phosphorylative mechanism; similar to ATP binding / ATPase, coupled to transmembrane movement of ions, phosphorylative mechanism [Arabidopsis thaliana] (TAIR:AT2G31150.1); similar to Os03g0183100 [Oryza sativa (japonica cultivar-group)] (GB:NP_001049178.1); similar to Putative plasma membrane proton ATPase [Oryza sativa] (GB:AAK9263…	0.250296	0.169279	-0.749796	0.0304263	-0.174796	0.345406	0.00571135	0.907343		At1G05320	similar to unknown protein [Arabidopsis thaliana] (TAIR:AT2G32240.1); similar to unnamed protein product [Candida glabrata] (GB:XP_445454.1); similar to OSIGBa0126B18.8 [Oryza sativa (indica cultivar-group)] (GB:CAH66915.1); similar to OSJNBa0008M17.5 [Oryza sativa (japonica cultivar-group)] (GB:CAE04334.2); contains domain MYOSIN HEAVY CHAIN-RELATED (PTHR23160)	0.0107007	0.900445	0.044519	0.83649
At1G06200	serine-type peptidase; similar to serine-type peptidase [Arabidopsis thaliana] (TAIR:AT2G31140.1); similar to Mitochondrial inner membrane protease, subunit IMP2 (ISS) [Ostreococcus tauri] (GB:CAL55762.1); similar to OSJNBa0068L06.9 [Oryza sativa (japonica cultivar-group)] (GB:CAE01583.2); contains InterPro domain Peptidase S26A, signal peptidase I; (InterPro:IPR000223); contains InterPro domain …	-0.296836	0.136961	0.0449706	0.610584	-0.0387273	0.705634	0.365904	0.102021		At1G05330	unknown protein	-0.031604	0.756153	-0.0403937	0.423088
At1G06210	VHS domain-containing protein / GAT domain-containing protein; similar to VHS domain-containing protein / GAT domain-containing protein [Arabidopsis thaliana] (TAIR:AT5G16880.2); similar to hepatocyte growth factor-regulated tyrosine kinase substrate-like protein [Oryza sativa (japonica cultivar-group)] (GB:AAL58181.1); contains InterPro domain GAT; (InterPro:IPR004152); contains InterPro domain …	0.164747	0.0914821	0.508907	0.030181	-0.188237	0.344608	0.0183877	0.205444		At1G05340	similar to unknown protein [Arabidopsis thaliana] (TAIR:AT2G32210.1); similar to conserved hypothetical protein [Medicago truncatula] (GB:ABD32591.1)	1.20584	0.0802607	2.48023	0.00168469
At1G06220	unknown protein	0.690348	0.0641714	-0.678096	0.0495696	-0.337239	0.102919	0.0217195	0.177389		At1G05350	thiF family protein; similar to SAE2 (SUMO-ACTIVATING ENZYME 2) [Arabidopsis thaliana] (TAIR:AT2G21470.2); similar to Os02g0506500 [Oryza sativa (japonica cultivar-group)] (GB:NP_001046919.1); similar to putative Ubiquitin activating enzyme [Oryza sativa (japonica cultivar-group)] (GB:BAD23175.1); contains InterPro domain NAD-binding site; (InterPro:IPR000205); contains InterPro domain Molybdenum…	-0.0406223	0.715151	-0.157915	0.237064
At1G06225	Member of a large family of putative ligands homologous to the Clavata3 gene. Consists of a single exon.	-0.593613	0.837601	-0.597408	0.523113	-0.211208	0.695608	0.085079	0.974457		At1G05360	similar to unknown protein [Arabidopsis thaliana] (TAIR:AT4G14950.1); similar to conserved hypothetical protein [Medicago truncatula] (GB:ABE91712.1); contains domain VACUOLE MEMBRANE PROTEIN 1 (PTHR10281:SF1); contains domain MEMBRANE ASSOCIATED PROGESTERONE RECEPTOR-RELATED (PTHR10281)	0.059036	0.707057	0.194903	0.221447
At1G06230	DNA-binding bromodomain-containing protein; similar to DNA-binding bromodomain-containing protein [Arabidopsis thaliana] (TAIR:AT1G17790.1); similar to Bromodomain [Medicago truncatula] (GB:ABE82885.1); contains InterPro domain Bromodomain; (InterPro:IPR001487)	0.69443	0.0596147	0.416162	0.0445605	0.250827	0.285846	0.286466	0.322037		At1G05370	similar to unknown protein [Arabidopsis thaliana] (TAIR:AT3G22410.1); similar to Cellular retinaldehyde-binding/triple function, N-terminal [Medicago truncatula] (GB:ABE78877.1); similar to Os03g0219100 [Oryza sativa (japonica cultivar-group)] (GB:NP_001049398.1); similar to Os03g0724100 [Oryza sativa (japonica cultivar-group)] (GB:NP_001051120.1); contains InterPro domain Phosphatidylinositol tr…	0.585402	0.0695523	0.629	0.0999944
At1G06240	oxidoreductase/ transition metal ion binding; similar to oxidoreductase/ transition metal ion binding [Arabidopsis thaliana] (TAIR:AT5G04520.1); similar to unknown protein [Oryza sativa (japonica cultivar-group)] (GB:BAD73001.1); contains InterPro domain Ferritin/ribonucleotide reductase-like; (InterPro:IPR009078); contains InterPro domain Protein of unknown function DUF455; (InterPro:IPR007402)	-1.22486	0.0344119	-0.414423	0.138506	-0.0642382	0.738352	-0.2478	0.0204418		At1G05380	DNA binding; similar to PHD finger transcription factor, putative [Arabidopsis thaliana] (TAIR:AT4G14920.1); similar to PHD finger transcription factor-like [Oryza sativa (japonica cultivar-group)] (GB:BAC83629.1); contains InterPro domain Zinc finger, FYVE/PHD-type; (InterPro:IPR011011); contains InterPro domain Zinc finger, PHD-type; (InterPro:IPR001965)	0.103303	0.425866	-0.0663787	0.43648
At1G06250	lipase class 3 family protein; similar to lipase class 3 family protein [Arabidopsis thaliana] (TAIR:AT4G18550.1); similar to Ipomoea nil Pn47p (GB:AAB07724.1); similar to Os05g0574000 [Oryza sativa (japonica cultivar-group)] (GB:NP_001056386.1); similar to Os05g0574100 [Oryza sativa (japonica cultivar-group)] (GB:NP_001056387.1); contains InterPro domain Lipase, class 3; (InterPro:IPR002921)	-0.153663	0.282393	-0.476108	0.00281264	-0.0315535	0.894181	-0.143202	0.419962		At1G05385	photosystem II 11 kDa protein-related; similar to unknown protein [Oryza sativa (japonica cultivar-group)] (GB:AAK71543.1)	-0.387924	0.0181206	-0.216381	0.0429373
At1G06260	cysteine proteinase, putative; similar to cysteine proteinase, putative / thiol protease, putative [Arabidopsis thaliana] (TAIR:AT3G19390.1); similar to Peptidase C1A, papain [Medicago truncatula] (GB:ABE80505.1); contains InterPro domain Peptidase, cysteine peptidase active site; (InterPro:IPR000169); contains InterPro domain Peptidase C1A, papain; (InterPro:IPR013128); contains InterPro domain …	0.137295	0.782542	-0.152399	0.736852	-0.210542	0.739325	0.352421	0.599885		At1G05400	similar to unknown protein [Arabidopsis thaliana] (TAIR:AT1G06810.1); similar to Os12g0162900 [Oryza sativa (japonica cultivar-group)] (GB:NP_001066226.1); similar to Os07g0637200 [Oryza sativa (japonica cultivar-group)] (GB:NP_001060400.1); contains InterPro domain Protein of unknown function DUF537; (InterPro:IPR007491)	-0.0190917	0.725646	0.0686077	0.716572
At1G06270	pentatricopeptide (PPR) repeat-containing protein; similar to pentatricopeptide (PPR) repeat-containing protein [Arabidopsis thaliana] (TAIR:AT1G09900.1); similar to Tetratricopeptide-like helical [Medicago truncatula] (GB:ABE79475.1); contains InterPro domain Pentatricopeptide repeat; (InterPro:IPR002885); contains InterPro domain Protein prenyltransferase; (InterPro:IPR008940)	0.075575	0.844517	-0.085445	0.0443788	0.0272208	0.867744	-0.584933	0.0823728		At1G05410	similar to unknown protein [Arabidopsis thaliana] (TAIR:AT3G22520.1); similar to CDPK adapter protein 1 [Mesembryanthemum crystallinum] (GB:AAK69758.1); contains domain GAT domain (SSF89009)	-0.046904	0.754045	-0.0381153	0.261578
At1G06290	Encodes an acyl-CoA oxidase with specificity for medium chain fatty acids.	-1.34132	0.00467063	0.358012	0.0220833	0.00689045	0.891353	-0.0475096	0.158869		At1G05420	ATOFP12/OFP12 (Arabidopsis thaliana ovate family protein 12); similar to ATOFP16/OFP16 (Arabidopsis thaliana ovate family protein 16) [Arabidopsis thaliana] (TAIR:AT2G32100.1); similar to ethylene receptor [Litchi chinensis] (GB:AAQ56281.1); contains InterPro domain Protein of unknown function DUF623, plant; (InterPro:IPR006458)	0.029487	0.910056	0.330904	0.0660864
At1G06310	Encodes a putative acyl-CoA oxidase. However, no transcripts have been detected for this gene and no altered phenotypes have been detected in plants mutant for this gene. This suggests that ACX6 does not significantly contribute to seedling beta-oxidation of fatty acids or indole-3-butyric acid in vivo.	-0.516276	0.268863	-0.579534	0.087729	-0.388528	0.535991	-0.364015	0.245923		At1G05430	similar to hypothetical protein MtrDRAFT_AC135320g13v1 [Medicago truncatula] (GB:ABE82965.1)	-0.0595713	0.249981	-0.0887873	0.495795
At1G06320	similar to hypothetical protein MtrDRAFT_AC140034g4v1 [Medicago truncatula] (GB:ABE80503.1)	-0.378205	0.486336	-0.387249	0.126237	0.336508	0.522367	0.371651	0.446172		At1G05440	similar to Os03g0747100 [Oryza sativa (japonica cultivar-group)] (GB:NP_001051255.1)	-0.187451	0.334829	-0.0426037	0.490514
At1G06340	agenet domain-containing protein; similar to agenet domain-containing protein [Arabidopsis thaliana] (TAIR:AT1G09320.1); similar to Agenet [Medicago truncatula] (GB:ABE82901.1); contains InterPro domain Agenet; (InterPro:IPR008395)	0.348878	0.0658307	-0.263836	0.0741055	1.56433	0.493974	-0.370749	0.383612		At1G05450	Encodes a Protease inhibitor/seed storage/LTP family protein	0.795334	0.181001	0.92212	0.101211
At1G06350	fatty acid desaturase family protein; Identical to Putative delta-9 desaturase-like 4 protein (EC 1.14.19.-) [Arabidopsis Thaliana] (GB:Q9LMI4); similar to fatty acid desaturase family protein [Arabidopsis thaliana] (TAIR:AT1G06360.1); similar to desaturase delta 9 [Picea glauca] (GB:AAM12238.1); contains InterPro domain Fatty acid desaturase, type 1; (InterPro:IPR001522); contains InterPro domai…	0.0606448	0.874757	-0.334421	0.463956	-0.549645	0.496288	-0.800654	0.149923		At1G05460	Encodes a protein with similarity to RNA helicases. Mutants are defective in post-transcriptional gene silencing.	-0.0476963	0.549802	-0.170509	0.0872795
At1G06380	ribosomal protein-related; similar to 60S ribosomal protein-related [Arabidopsis thaliana] (TAIR:AT2G42650.1); similar to 60S ribosomal protein-related (ISS) [Ostreococcus tauri] (GB:CAL54265.1); similar to Os05g0558000 [Oryza sativa (japonica cultivar-group)] (GB:NP_001056294.1); contains InterPro domain Ribosomal protein L1; (InterPro:IPR002143)	1.42282	0.0570649	-0.272234	0.459886	-0.120438	0.686958	0.0513643	0.47734		At1G05470	endonuclease/exonuclease/phosphatase family protein; Identical to Type I inositol-1,4,5-trisphosphate 5-phosphatase CVP2 (EC 3.1.3.56) (Cotyledon vascular pattern 2 protein) (CVP2) [Arabidopsis Thaliana] (GB:Q9LR47); similar to endonuclease/exonuclease/phosphatase family protein [Arabidopsis thaliana] (TAIR:AT2G32010.1); similar to putative inositol polyphosphate 5-phosphatase [Oryza sativa (japo…	0.428974	0.0785394	0.199897	0.273309
At1G06390	encodes a GSK3/shaggy-like protein kinase. Gene expression is induced by NaCl and ABA but not KCl, suggesting that this gene may be involved in response to osmotic stress.	-0.179551	0.344233	-0.210821	0.00145867	-0.1308	0.245165	-0.415731	0.122862		At1G05490	CHR31 (chromatin remodeling 31); ATP binding / ATP-dependent helicase/ DNA binding / helicase/ nucleic acid binding; similar to CHR40 (chromatin remodeling 40), ATP binding / DNA binding / helicase [Arabidopsis thaliana] (TAIR:AT3G24340.1); similar to SNF2 domain-containing protein-like [Oryza sativa (japonica cultivar-group)] (GB:BAD26561.1); contains InterPro domain DEAD/DEAH box helicase, N-te…	-0.187112	0.291083	0.094212	0.442744
At1G06400	small GTP-binding protein (ara-2)	-0.491571	0.169742	0.469628	0.143862	0.228489	0.0260755	-0.0149053	0.858436		At1G05500	C2 domain-containing protein; similar to C2 domain-containing protein [Arabidopsis thaliana] (TAIR:AT5G11100.1); similar to putative C2 domain-containing protein [Oryza sativa (japonica cultivar-group)] (GB:BAD30714.1); similar to C2 [Medicago truncatula] (GB:ABE86343.1); similar to C2 [Medicago truncatula] (GB:ABE81789.1); contains InterPro domain C2; (InterPro:IPR000008); contains InterPro doma…	0.026349	0.0934184	-0.0207903	0.366087
At1G06410	Encodes an enzyme putatively involved in trehalose biosynthesis. Though the protein has both trehalose-6-phosphate synthase (TPS)-like and trehalose-6-phosphate phosphatase (TPP)-like domains, neither activity has been detected in enzymatic assays nor has the protein been able to complement yeast TPS or TPP mutants.	0.472773	0.096114	0.434681	0.12437	0.1664	0.131805	-0.367605	0.00827869		At1G05510	similar to unknown protein [Arabidopsis thaliana] (TAIR:AT2G31985.1); similar to putative embryo-specific protein Ose731 [Oryza sativa (japonica cultivar-group)] (GB:AAT93933.1); similar to Os05g0569500 [Oryza sativa (japonica cultivar-group)] (GB:NP_001056364.1); contains InterPro domain Protein of unknown function DUF1264; (InterPro:IPR010686)	0.0758643	0.820667	-0.100396	0.505784
At1G06420	similar to unknown protein [Arabidopsis thaliana] (TAIR:AT2G30960.1); similar to villin-related protein [Entamoeba histolytica HM-1:IMSS] (GB:XP_655822.1)	-3.27595	0.0217204	-1.15246	0.236855	-1.13159	0.570015	-0.767148	0.147098		At1G05520	transport protein, putative; similar to transport protein, putative [Arabidopsis thaliana] (TAIR:AT4G14160.2); similar to transport protein, putative [Arabidopsis thaliana] (TAIR:AT2G21630.1); similar to transport protein, putative [Arabidopsis thaliana] (TAIR:AT3G23660.1); similar to At1g05520/T25N20_16 [Oryza sativa (japonica cultivar-group)] (GB:AAX96396.1); similar to Vesicle coat complex COP…	0.0379167	0.42467	-0.0177713	0.829186
At1G06430	encodes a FtsH protease that is localized to the chloroplast	-0.0768523	0.362677	0.515212	0.0706198	-0.0508055	0.469797	0.163225	0.531906		At1G05530	Encodes a protein with glucosyltransferase activity with high sequence homology to UGT1 (AT1G05560). It belongs to an UGT subfamily that binds UDP-glucose but not UDP-glucuronate, UDP-galactose, or UDP-rhamnose as the glycosyl donor. UGT2 was shown to be able to use abscisic acid as glycosylation substrate in the presence of UDP-glucose.	-0.051515	0.846396	0.0937157	0.678363
At1G06440	similar to unknown protein [Arabidopsis thaliana] (TAIR:AT5G45790.1); similar to Os10g0510300 [Oryza sativa (japonica cultivar-group)] (GB:NP_001065035.1); similar to Protein of unknown function DUF860, plant [Medicago truncatula] (GB:ABE79863.1); contains InterPro domain Protein of unknown function DUF860, plant; (InterPro:IPR008578)	0.673805	0.142507	0.290923	0.146144	0.138856	0.697538	0.479405	0.271614		At1G05540	similar to unknown protein [Arabidopsis thaliana] (TAIR:AT1G30160.2); contains InterPro domain Protein of unknown function DUF295; (InterPro:IPR005174)	-0.468571	0.142778	-0.504679	0.0906104
At1G06450	CCR4-NOT transcription complex protein, putative; similar to CCR4-NOT transcription complex protein, putative [Arabidopsis thaliana] (TAIR:AT3G44240.1); similar to putative CCR4-NOT transcription complex subunit 7 [Oryza sativa (japonica cultivar-group)] (GB:BAD19081.1); similar to Os02g0796300 [Oryza sativa (japonica cultivar-group)] (GB:NP_001048387.1); contains InterPro domain Ribonuclease CAF…	0.367115	0.0331758	0.406744	0.21497	0.222755	0.149043	-0.340164	0.243249		At1G05550	similar to unknown protein [Arabidopsis thaliana] (TAIR:AT1G05540.1); contains InterPro domain Protein of unknown function DUF295; (InterPro:IPR005174)	0.0188723	0.450893	0.0957493	0.377679
At1G06460	ACD32.1 encodes an alpha-crystallin domain containing protein with homology to small heat shock proteins.	0.886846	0.0374688	-0.0302527	0.698375	0.31237	0.369474	0.174555	0.378324		At1G05560	A UDP-glucose transferase localized in the phragmoplast. It has been co-purified with the callose synthase complex and may transfer UDP-glucose from sucrose synthase to the callose synthase and thus help form a substrate channel for the synthesis of callose at the forming cell plate. Induced by salicylic acid. Independent of NPR1 for their induction by salicylic acid. UGT1 encodes a protein with …	0.153248	0.595152	0.459048	0.0663619
At1G06470	phosphate translocator-related; similar to transporter-related [Arabidopsis thaliana] (TAIR:AT3G14410.1); similar to Os06g0153200 [Oryza sativa (japonica cultivar-group)] (GB:NP_001056840.1); similar to Os01g0749900 [Oryza sativa (japonica cultivar-group)] (GB:NP_001044249.1); similar to phosphate translocator-related-like [Oryza sativa (japonica cultivar-group)] (GB:BAD86978.1); contains InterPr…	0.14446	0.593139	-0.210476	0.118786	-0.0797739	0.302116	-0.174671	0.473811		At1G05570	Encodes a callose synthase 1 catalytic subunit . Member of Glycosyltransferase Family- 48.	-0.0440477	0.759886	-0.252127	0.110998
At1G06490	encodes a gene similar to callose synthase	-0.0514759	0.908534	-0.119565	0.577229	0.216466	0.266588	-0.0458382	0.641629		At1G05575	similar to unknown protein [Arabidopsis thaliana] (TAIR:AT2G31945.1); similar to hypothetical protein [Oryza sativa (japonica cultivar-group)] (GB:BAD38225.1); similar to Os06g0207200 [Oryza sativa (japonica cultivar-group)] (GB:NP_001057099.1); similar to Os02g0774200 [Oryza sativa (japonica cultivar-group)] (GB:NP_001048273.1)	0.0612473	0.64148	0.27185	0.350153
At1G06500	unknown protein	-1.17262	0.0288489	-0.703703	0.0483344	-0.296663	0.300144	-0.290993	0.268799		At1G05577	similar to unknown protein [Arabidopsis thaliana] (TAIR:AT5G59790.1); similar to 4D11_16 [Brassica rapa subsp. pekinensis] (GB:AAZ67530.1); contains InterPro domain Protein of unknown function DUF966; (InterPro:IPR010369)	-0.0825093	0.60494	-0.068268	0.553007
At1G06510	unknown protein	-1.41779	0.0479452	-1.18678	0.0492498	-0.377508	0.0348887	0.126354	0.283647		At1G05580	member of Putative Na+/H+ antiporter family	-0.228121	0.361304	-0.032705	0.758724
At1G06520	Encodes a membrane associated mitochondrial localized protein with glycerol-3-phosphate acyltransferase activity.Expressed in flower buds and siliques. Homozygous mutant plants are male sterile and have abnormal glycerolipid levels.	-0.887397	0.205359	-0.229004	0.907399	-0.0376414	0.945489	-0.304708	0.471669		At1G05590	glycosyl hydrolase family 20 protein; similar to glycosyl hydrolase family 20 protein [Arabidopsis thaliana] (TAIR:AT3G55260.1); similar to Os07g0575500 [Oryza sativa (japonica cultivar-group)] (GB:NP_001060078.1); similar to Glycoside hydrolase, family 20 [Medicago truncatula] (GB:ABE82127.1); similar to Os03g0219400 [Oryza sativa (japonica cultivar-group)] (GB:NP_001049401.1); contains InterPro…	-0.27781	0.187552	-0.350245	0.0290728
At1G06530	myosin heavy chain-related; similar to unknown protein [Arabidopsis thaliana] (TAIR:AT3G58840.2); similar to Putative surface protein [Streptococcus pyogenes MGAS10750] (GB:YP_603188.1); contains InterPro domain Prefoldin; (InterPro:IPR009053)	0.651661	0.0210467	0.00310411	0.93879	-0.297203	0.0439637	-0.371304	0.078169		At1G05600	pentatricopeptide (PPR) repeat-containing protein; similar to pentatricopeptide (PPR) repeat-containing protein [Arabidopsis thaliana] (TAIR:AT5G46100.1); similar to fertility restorer homologue-like [Oryza sativa (japonica cultivar-group)] (GB:BAD82447.1); similar to Os01g0913800 [Oryza sativa (japonica cultivar-group)] (GB:NP_001045173.1); contains InterPro domain Pentatricopeptide repeat; (Int…	-0.454951	0.251312	-0.544565	0.306787
At1G06540	similar to unknown protein [Arabidopsis thaliana] (TAIR:AT2G30930.1)	-0.733192	0.261582	-1.07883	0.320021	-1.83144	0.0040816	-0.185563	0.807763		At1G05610	Encodes the small subunit of ADP-glucose pyrophosphorylase. The small subunit is the catalytic isoform responsible for ADP-glucose pyrophosphorylase activity. The presence of the small subunit is required for large subunit stability. Two isoforms of the small subunit (ApS1 and ApS2) have been described. ApS2 is a minor small subunit isoform present in all plant tissues tested.	-0.114349	0.668614	-0.087377	0.64395
At1G06550	enoyl-CoA hydratase/isomerase family protein; similar to CHY1 (BETA-HYDROXYISOBUTYRYL-COA HYDROLASE 1), 3-hydroxyisobutyryl-CoA hydrolase [Arabidopsis thaliana] (TAIR:AT5G65940.1); similar to Os01g0752200 [Oryza sativa (japonica cultivar-group)] (GB:NP_001044263.1); similar to 3-hydroxyisobutyryl-coenzyme A hydrolase, putative, expressed [Oryza sativa (japonica cultivar-group)] (GB:ABA97000.2); s…	-1.64136	0.070008	-0.558287	0.325832	-0.356763	0.317444	0.2515	0.115168		At1G05615	similar to unknown protein [Arabidopsis thaliana] (TAIR:AT2G24670.1); contains InterPro domain Protein of unknown function DUF313; (InterPro:IPR005508)	-0.22571	0.189585	-0.16184	0.421359
At1G06560	NOL1/NOP2/sun family protein; similar to nucleolar protein, putative [Arabidopsis thaliana] (TAIR:AT4G26600.1); similar to Os08g0365900 [Oryza sativa (japonica cultivar-group)] (GB:NP_001061645.1); similar to PREDICTED: similar to NOL1/NOP2/Sun domain family 6 [Rattus norve (GB:XP_225588.4); contains InterPro domain PUA; (InterPro:IPR002478); contains InterPro domain Bacterial Fmu (Sun)/eukaryoti…	0.10856	0.726767	-0.0789306	0.630866	0.163165	0.289561	0.034079	0.927089		At1G05620	inosine-uridine preferring nucleoside hydrolase family protein; similar to inosine-uridine preferring nucleoside hydrolase family protein [Arabidopsis thaliana] (TAIR:AT2G36310.1); similar to Os03g0425200 [Oryza sativa (japonica cultivar-group)] (GB:NP_001050402.1); similar to putative inosine-uridine preferring nucleoside hydrolase, 3'-partial (with alternative splicing) [Oryza sativa (japonica …	0.813723	0.0776573	1.14915	0.0109351
At1G06570	Mutation of the PDS1 locus disrupts the activity of p-hydroxyphenylpyruvate dioxygenase (HPPDase), the first committed step in the synthesis of both plastoquinone and tocopherols in plants.	-0.634854	0.121348	0.651827	0.125123	0.299428	0.155594	0.129075	0.508558		At1G05630	Encodes an inositol polyphosphate 5-phosphatase with phosphatase activity toward only Ins(1,4,5)P3. Induced in response to ABA and wounding treatments. Expressed in young seedlings and flowers, while no transcripts were detectable in maturated roots, stems, and rosette leaves Modulates the development of cotyledon veins through its regulation of auxin homeostasis	-0.322774	0.302515	-0.80107	0.0201346
At1G06580	pentatricopeptide (PPR) repeat-containing protein; similar to pentatricopeptide (PPR) repeat-containing protein [Arabidopsis thaliana] (TAIR:AT1G64580.1); similar to fertility restorer homologue C [Raphanus sativus] (GB:CAD80164.1); contains InterPro domain Pentatricopeptide repeat; (InterPro:IPR002885); contains InterPro domain Protein prenyltransferase; (InterPro:IPR008940); contains InterPro d…	-1.47368	0.0878042	-1.36202	0.0665936	-0.542418	0.00631808	1.17723	0.236252		At1G05640	ankyrin repeat family protein; similar to ankyrin repeat family protein [Arabidopsis thaliana] (TAIR:AT2G31820.1); similar to Os08g0542700 [Oryza sativa (japonica cultivar-group)] (GB:NP_001062394.1); similar to ankyrin-like protein [Oryza sativa (japonica cultivar-group)] (GB:BAD08980.1); similar to Os09g0518500 [Oryza sativa (japonica cultivar-group)] (GB:NP_001063687.1); contains InterPro doma…	-0.00186167	0.991659	-0.0965753	0.190778
At1G06590	binding; similar to expressed protein [Oryza sativa (japonica cultivar-group)] (GB:ABA99493.2); similar to Os12g0626300 [Oryza sativa (japonica cultivar-group)] (GB:NP_001067324.1); contains InterPro domain Tetratricopeptide-like helical; (InterPro:IPR011990)	-0.713592	0.0979044	-0.635916	0.302171	-0.491146	0.166062	-0.384631	0.570404		At1G05650	polygalacturonase, putative / pectinase, putative; similar to polygalacturonase, putative / pectinase, putative [Arabidopsis thaliana] (TAIR:AT1G05660.1); similar to polygalacturonase [Pyrus communis] (GB:CAH18935.1); contains InterPro domain Virulence factor, pectin lyase fold; (InterPro:IPR011050); contains InterPro domain Glycoside hydrolase, family 28; (InterPro:IPR000743); contains InterPro …	0.194533	0.141136	0.721282	0.0768253
At1G06620	encodes a protein whose sequence is similar to a 2-oxoglutarate-dependent dioxygenase	-1.55422	0.170704	0.905485	0.0169046	0.339926	0.308324	-0.718146	0.18426		At1G05660	polygalacturonase, putative / pectinase, putative; similar to polygalacturonase, putative / pectinase, putative [Arabidopsis thaliana] (TAIR:AT1G05650.1); similar to polygalacturonase [Pyrus communis] (GB:CAH18935.1); contains InterPro domain Virulence factor, pectin lyase fold; (InterPro:IPR011050); contains InterPro domain Glycoside hydrolase, family 28; (InterPro:IPR000743); contains InterPro …	0.275905	0.2332	1.35704	0.176922
At1G06630	F-box family protein; similar to F-box family protein [Arabidopsis thaliana] (TAIR:AT3G60040.1); similar to Cyclin-like F-box; FBD [Medicago truncatula] (GB:ABE84776.1); contains InterPro domain Cyclin-like F-box; (InterPro:IPR001810); contains InterPro domain Leucine-rich repeat 2; (InterPro:IPR013101)	-0.829696	0.0364797	-0.101759	0.0651441	0.0492609	0.662624	0.0301714	0.122329		At1G05670	UDP-glucoronosyl/UDP-glucosyl transferase family protein; similar to UDP-glucoronosyl/UDP-glucosyl transferase family protein [Arabidopsis thaliana] (TAIR:AT1G05680.1); similar to UDP-xylose phenolic glycosyltransferase [Solanum lycopersicum] (GB:CAI62049.1); similar to Os07g0513200 [Oryza sativa (japonica cultivar-group)] (GB:NP_001059770.1); contains InterPro domain UDP-glucuronosyl/UDP-glucosy…	-0.33645	0.143576	-0.243409	0.108895
At1G06640	encodes a protein whose sequence is similar to a 2-oxoglutarate-dependent dioxygenase	-0.932176	0.0810862	0.378062	0.146395	0.440531	0.216865	0.165118	0.0114819		At1G05675	unknown protein	-0.179783	0.573252	0.302293	0.357739
At1G06650	encodes a protein whose sequence is similar to 2-oxoglutarate-dependent dioxygenase	-0.588695	0.133048	0.0046414	0.991631	-0.0832336	0.324612	0.151065	0.481558		At1G05680	UDP-glucoronosyl/UDP-glucosyl transferase family protein; similar to UDP-glucoronosyl/UDP-glucosyl transferase family protein [Arabidopsis thaliana] (TAIR:AT1G05670.1); similar to UDP-xylose phenolic glycosyltransferase [Solanum lycopersicum] (GB:CAI62049.1); contains InterPro domain UDP-glucuronosyl/UDP-glucosyltransferase; (InterPro:IPR002213)	0.623576	0.161349	1.33207	0.00544449
At1G06670	nuclear DEIH-box helicase (NIH) encoding a putative RNA and/or DNA helicase homologous to a group of nucleic acid helicases from the DEAD/H family with nuclear DEIH-box helicase (NIH) distinct N- and C-terminal regions that differ from animal DEIH proteins	0.379539	0.151182	0.0468676	0.522799	0.218573	0.442889	0.313601	0.36846		At1G05690	BT3 (BTB and TAZ domain protein 3); protein binding / transcription regulator; similar to BT4 (BTB AND TAZ DOMAIN PROTEIN 4), protein binding [Arabidopsis thaliana] (TAIR:AT5G67480.2); similar to Os01g0893400 [Oryza sativa (japonica cultivar-group)] (GB:NP_001045064.1); similar to Zinc finger, TAZ-type; BTB/POZ [Medicago truncatula] (GB:ABE77424.1); contains InterPro domain Zinc finger, TAZ-type;…	-0.098529	0.578409	0.0991367	0.363586
At1G06680	Encodes a 23 kD extrinsic protein that is part of photosystem II and participates in the regulation of oxygen evolution.	-0.0171226	0.87106	-0.357135	0.185555	0.145718	0.491644	-0.0528537	0.346883		At1G05700	leucine-rich repeat protein kinase, putative; similar to light repressible receptor protein kinase [Arabidopsis thaliana] (TAIR:AT4G29990.1); similar to leucine-rich repeat protein kinase, putative [Arabidopsis thaliana] (TAIR:AT2G19230.1); similar to leucine-rich repeat protein kinase, putative [Arabidopsis thaliana] (TAIR:AT2G19210.1); similar to Protein kinase [Medicago truncatula] (GB:ABE9032…	-0.00326033	0.993695	0.348545	0.483085
At1G06690	aldo/keto reductase family protein; similar to aldo/keto reductase family protein [Arabidopsis thaliana] (TAIR:AT5G53580.1); similar to Os07g0143000 [Oryza sativa (japonica cultivar-group)] (GB:NP_001058875.1); similar to aldo/keto reductase family-like protein [Oryza sativa (japonica cultivar-group)] (GB:BAC19952.1); contains InterPro domain Aldo/keto reductase; (InterPro:IPR001395)	-0.844739	0.0539254	-0.754536	0.160634	-0.46748	0.0229413	0.211401	0.326679		At1G05710	ethylene-responsive protein, putative; similar to ethylene-responsive protein, putative [Arabidopsis thaliana] (TAIR:AT2G31730.1); similar to ER33 protein [Lycopersicon esculentum] (GB:AAD46413.1); contains InterPro domain Helix-loop-helix DNA-binding; (InterPro:IPR011598); contains InterPro domain Basic helix-loop-helix dimerisation region bHLH; (InterPro:IPR001092)	0.688953	0.00617406	0.755489	0.0481582
At1G06700	serine/threonine protein kinase, putative; similar to serine/threonine protein kinase, putative [Arabidopsis thaliana] (TAIR:AT2G30740.1); similar to protein kinase Pti1 [Glycine max] (GB:AAO92595.1); contains InterPro domain Protein kinase-like; (InterPro:IPR011009); contains InterPro domain Protein kinase; (InterPro:IPR000719); contains InterPro domain Tyrosine protein kinase, active site; (Int…	-0.25324	0.0225653	0.290841	0.258567	0.00595114	0.935594	-0.438063	0.200001		At1G05720	selenoprotein family protein; similar to Os01g0894500 [Oryza sativa (japonica cultivar-group)] (GB:NP_001045069.1); similar to conserved hypothetical protein [Aedes aegypti] (GB:EAT34234.1); contains domain SUBFAMILY NOT NAMED (PTHR13077:SF1); contains domain FAMILY NOT NAMED (PTHR13077)	0.0723073	0.744205	0.14763	0.364429
At1G06710	pentatricopeptide (PPR) repeat-containing protein; similar to pentatricopeptide (PPR) repeat-containing protein [Arabidopsis thaliana] (TAIR:AT3G06920.1); similar to Os04g0488500 [Oryza sativa (japonica cultivar-group)] (GB:NP_001053152.1); similar to OJ991113_30.18 [Oryza sativa (japonica cultivar-group)] (GB:CAE02059.2); similar to Pentatricopeptide repeat [Medicago truncatula] (GB:ABE94700.1);…	0.648907	0.13672	0.100061	0.139754	0.132332	0.582176	0.35285	0.615973		At1G05730	similar to unknown protein [Arabidopsis thaliana] (TAIR:AT2G31725.1); similar to hypothetical protein LOC406709 [Danio rerio] (GB:NP_998565.1); similar to Os11g0256200 [Oryza sativa (japonica cultivar-group)] (GB:NP_001067634.1); contains InterPro domain Protein of unknown function DUF842, eukaryotic; (InterPro:IPR008560)	0.362568	0.00373129	0.623058	0.0506021
At1G06720	similar to unknown protein [Arabidopsis thaliana] (TAIR:AT1G42440.1); similar to PREDICTED: hypothetical protein LOC553241 isoform 2 [Danio rerio] (GB:XP_709801.1); similar to PREDICTED: hypothetical protein XP_679814 isoform 1 [Danio rerio] (GB:XP_684906.1); similar to unnamed protein product [Ostreococcus tauri] (GB:CAL57303.1); contains InterPro domain AARP2CN; (InterPro:IPR012948); contains I…	1.38409	0.000900318	0.303036	0.32277	-0.0621234	0.953602	0.598913	0.185195		At1G05740	similar to unknown protein [Arabidopsis thaliana] (TAIR:AT1G05730.1); similar to PREDICTED: similar to CG5323-PA [Canis familiaris] (GB:XP_855482.1); similar to Os11g0256200 [Oryza sativa (japonica cultivar-group)] (GB:NP_001067634.1); contains InterPro domain Protein of unknown function DUF842, eukaryotic; (InterPro:IPR008560)	-0.276551	0.0732732	-0.230084	0.218047
At1G06730	pfkB-type carbohydrate kinase family protein; similar to pfkB-type carbohydrate kinase family protein [Arabidopsis thaliana] (TAIR:AT3G59480.1); similar to Ribokinase (ISS) [Ostreococcus tauri] (GB:CAL55568.1); similar to Os03g0164700 [Oryza sativa (japonica cultivar-group)] (GB:NP_001049064.1); contains InterPro domain PfkB; (InterPro:IPR011611)	-0.389929	0.190657	-0.583234	0.0548703	-0.168842	0.348194	-0.595376	0.0202144		At1G05750	PDE247 (PIGMENT DEFECTIVE 247); binding; similar to pentatricopeptide (PPR) repeat-containing protein [Arabidopsis thaliana] (TAIR:AT2G20540.1); similar to Tetratricopeptide-like helical [Medicago truncatula] (GB:ABD32761.1); contains InterPro domain Pentatricopeptide repeat; (InterPro:IPR002885); contains InterPro domain Protein prenyltransferase; (InterPro:IPR008940); contains InterPro domain T…	0.102606	0.46389	-0.12161	0.518445
At1G06740	unknown protein	0.049608	0.738933	-0.130338	0.323759	0.411447	0.197715	0.0909303	0.586838		At1G05770	jacalin lectin family protein; similar to RTM1 (RESTRICTED TEV MOVEMENT 1) [Arabidopsis thaliana] (TAIR:AT1G05760.1); similar to unknown [Solanum tuberosum] (GB:ABA40466.1); contains InterPro domain Jacalin-related lectin; (InterPro:IPR001229)	0.269861	0.0369881	0.330479	0.0260756
At1G06750	similar to unknown protein [Arabidopsis thaliana] (TAIR:AT2G30630.1); similar to conserved hypothetical protein [Medicago truncatula] (GB:ABE83048.1); contains domain no description (G3D.3.40.50.300); contains domain P-loop containing nucleoside triphosphate hydrolases (SSF52540)	0.338779	0.75605	0.151322	0.878057	-0.0874635	0.816127	0.258892	0.145362		At1G05780	similar to unknown protein [Arabidopsis thaliana] (TAIR:AT2G31710.1); similar to Os04g0612900 [Oryza sativa (japonica cultivar-group)] (GB:NP_001053850.1)	0.0801827	0.612973	0.228603	0.1426
At1G06760	histone H1, putative; Identical to Histone H1.1 [Arabidopsis Thaliana] (GB:P26568); similar to histone H1.2 [Arabidopsis thaliana] (TAIR:AT2G30620.1); similar to histone H1 [Lathyrus sativus] (GB:AAK29452.1); similar to histone H1 (GB:AAC41651.1); similar to histone H1 [Lathyrus sativus] (GB:AAK29453.1); contains InterPro domain Linker histone, N-terminal; (InterPro:IPR003216); contains InterPro …	-0.638851	0.0695955	-0.644614	0.0533622	0.335965	0.0526293	-0.0561561	0.459721		At1G05785	Got1-like family protein; similar to Got1-like family protein [Arabidopsis thaliana] (TAIR:AT3G49420.1); similar to Got1-like family protein [Arabidopsis thaliana] (TAIR:AT5G01430.1); similar to Os02g0602800 [Oryza sativa (japonica cultivar-group)] (GB:NP_001047360.1); similar to Got1-like family protein, expressed [Oryza sativa (japonica cultivar-group)] (GB:ABB47215.1); similar to Os03g0209400 …	0.275424	0.0934641	0.178399	0.391294
At1G06770	zinc finger (C3HC4-type RING finger) family protein; similar to zinc finger (C3HC4-type RING finger) family protein [Arabidopsis thaliana] (TAIR:AT2G30580.1); similar to Zinc finger, C3HC4 type family protein, expressed [Oryza sativa (japonica cultivar-group)] (GB:ABF97766.1); contains InterPro domain Zinc finger, RING-type; (InterPro:IPR001841)	1.30407	0.136642	0.401195	0.176974	-0.20619	0.34137	-0.455215	0.162761		At1G05790	lipase class 3 family protein; similar to lipase class 3 family protein [Arabidopsis thaliana] (TAIR:AT2G42450.1); similar to OJ991113_30.24 [Oryza sativa (japonica cultivar-group)] (GB:CAD41339.2); contains InterPro domain Lipase, class 3; (InterPro:IPR002921)	-0.172398	0.0236813	-0.287645	0.0168768
At1G06780	Encodes a protein with putative galacturonosyltransferase activity.	2.72309	0.00015097	0.719916	0.167947	0.174115	0.209398	-0.0283742	0.618827		At1G05800	lipase class 3 family protein; similar to lipase class 3 family protein [Arabidopsis thaliana] (TAIR:AT2G31690.1); similar to Lipase, putative [Oryza sativa (japonica cultivar-group)] (GB:AAX96672.1); similar to Os11g0299300 [Oryza sativa (japonica cultivar-group)] (GB:NP_001067729.1); contains InterPro domain Lipase, class 3; (InterPro:IPR002921)	-0.002749	0.994335	-0.0211403	0.968061
At1G06790	RNA polymerase Rpb7 N-terminal domain-containing protein; similar to PREDICTED: similar to polymerase (RNA) III (DNA directed) polypeptide H [Tribolium castaneum] (GB:XP_971430.1); similar to Os07g0477000 [Oryza sativa (japonica cultivar-group)] (GB:NP_001059628.1); contains InterPro domain RNA polymerase III, subunit Rpc25; (InterPro:IPR013238); contains InterPro domain RNA polymerase Rpb7, N-te…	-0.532434	0.0483824	-0.180963	0.382483	-0.059522	0.844384	0.113123	0.382234		At1G05805	basic helix-loop-helix (bHLH) family protein; similar to DNA binding / transcription factor [Arabidopsis thaliana] (TAIR:AT2G43140.1); similar to B1065G12.3 [Oryza sativa (japonica cultivar-group)] (GB:BAB90521.1); similar to Os01g0900800 [Oryza sativa (japonica cultivar-group)] (GB:NP_001045106.1); contains InterPro domain Helix-loop-helix DNA-binding; (InterPro:IPR011598); contains InterPro dom…	-0.268639	0.0572139	-0.339953	0.0485515
At1G06800	lipase class 3 family protein; similar to lipase class 3 family protein [Arabidopsis thaliana] (TAIR:AT2G30550.2); similar to Os01g0900400 [Oryza sativa (japonica cultivar-group)] (GB:NP_001045105.1); similar to putative DAD1 [Oryza sativa (japonica cultivar-group)] (GB:BAB89948.1); similar to Os05g0390000 [Oryza sativa (japonica cultivar-group)] (GB:NP_001055438.1); contains InterPro domain Este…	-2.37791	0.332334	1.35895	0.305547	0.00995799	0.91094	-0.385701	0.675606		At1G05810	ARA/Ara-1/AtRABA5e/AtRab11D (Arabidopsis Rab GTPase homolog A5e); GTP binding; Identical to Ras-related protein ARA-1 (ARA-1) [Arabidopsis Thaliana] (GB:P19892); similar to AtRABA5d (Arabidopsis Rab GTPase homolog A5d), GTP binding [Arabidopsis thaliana] (TAIR:AT2G31680.1); similar to small GTP-binding protein (GB:AAA68983.1); contains InterPro domain Small GTP-binding protein domain; (InterPro:I…	-0.02177	0.554502	-0.019289	0.549883
At1G06810	similar to unknown protein [Arabidopsis thaliana] (TAIR:AT1G05400.1); contains InterPro domain Protein of unknown function DUF537; (InterPro:IPR007491)	-1.47188	0.419193	-0.381103	0.245816	-0.153786	0.72303	0.246079	0.83874		At1G05820	protease-associated (PA) domain-containing protein; similar to protease-associated (PA) domain-containing protein [Arabidopsis thaliana] (TAIR:AT2G43070.1); similar to hypothetical protein [Trifolium pratense] (GB:BAE71293.1); contains InterPro domain Protease-associated PA; (InterPro:IPR003137); contains InterPro domain Peptidase A22, presenilin signal peptide; (InterPro:IPR006639); contains Int…	0.0140523	0.841832	-0.153411	0.39049
At1G06820	Encodes carotenoid isomerase. Catalyzes the isomerization of poly-cis-carotenoids to all-trans-carotenoids. Together with PDS and ZDS, CRTiso is required to complete the synthesis of lycopene from phytoene.	-0.0352413	0.805971	-0.272839	0.525589	0.100595	0.641333	-0.319233	0.37389		At1G05830	trithorax protein, putative / PHD finger family protein / SET domain-containing protein; Identical to Histone-lysine N-methyltransferase ATX2 (EC 2.1.1.43) (Trithorax- homolog protein 2) (TRX-homolog protein 2) (Protein SET DOMAIN GROUP 30) (ATX2) [Arabidopsis Thaliana] (GB:Q9MA43;GB:Q8RXL4); similar to ATX1 (ARABIDOPSIS HOMOLOGUE OF TRITHORAX), histone-lysine N-methyltransferase/ phosphatidylino…	-0.0591497	0.329744	-0.0759317	0.258944
At1G06830	glutaredoxin family protein; Identical to Monothiol glutaredoxin-S11 (AtGrxS11) (GRXS11) [Arabidopsis Thaliana] (GB:Q9M9Y9); similar to glutaredoxin family protein [Arabidopsis thaliana] (TAIR:AT2G30540.1); similar to glutaredoxin 1 [Plantago major] (GB:CAH59431.1); contains InterPro domain Thioredoxin-like fold; (InterPro:IPR012336); contains InterPro domain Glutaredoxin; (InterPro:IPR002109); c…	-2.62411	0.063509	-2.4491	0.0592123	0.247248	0.288202	0.0871382	0.661093		At1G05835	unknown protein	-0.317776	0.0639882	-0.431435	0.383803
At1G06840	leucine-rich repeat transmembrane protein kinase, putative; similar to ATP binding / kinase/ protein serine/threonine kinase [Arabidopsis thaliana] (TAIR:AT5G01950.1); similar to leucine-rich repeat transmembrane protein kinase, putative [Arabidopsis thaliana] (TAIR:AT5G37450.1); similar to leucine-rich repeat transmembrane protein kinase, putative [Arabidopsis thaliana] (TAIR:AT3G53590.1); simil…	-0.111533	0.0756745	0.0577028	0.666324	0.11686	0.00160864	-0.147122	0.370097		At1G05840	aspartyl protease family protein; similar to aspartyl protease family protein [Arabidopsis thaliana] (TAIR:AT3G02740.1); similar to Os02g0473200 [Oryza sativa (japonica cultivar-group)] (GB:NP_001046837.1); similar to Eukaryotic aspartyl protease [Medicago truncatula] (GB:ABE89788.1); similar to OSJNBa0008A08.5 [Oryza sativa (japonica cultivar-group)] (GB:CAE01597.2); contains InterPro domain Pep…	-0.010858	0.818726	0.124845	0.385446
At1G06850	bZIP transcription factor, putative; similar to bZIP transcription factor family protein [Arabidopsis thaliana] (TAIR:AT2G40620.1); similar to cAMP response element binding (CREB) protein [Medicago truncatula] (GB:ABE94130.1); contains InterPro domain Eukaryotic transcription factor, DNA-binding; (InterPro:IPR008917); contains InterPro domain Basic leucine zipper; (InterPro:IPR011700); contains I…	-0.715999	0.199653	0.180644	0.475425	0.0883408	0.21159	-0.552249	0.0249148		At1G05850	Encodes an endo chitinase-like protein AtCTL1. Essential for tolerance to heat, salt and drought stresses. Also involved in root hair development, cell expansion and response to cytokinin. Allelic to erh2. 11 alleles described in Hauser (1995). Mutant is defective in acquired thermotolerance, appears semidwarf throughout its life cycle and has extra lateral branches. There are two EMS alleles. Ex…	0.0272267	0.146179	-0.0519	0.239283
At1G06870	signal peptidase, putative; similar to chloroplast thylakoidal processing peptidase [Arabidopsis thaliana] (TAIR:AT2G30440.1); similar to chloroplast thylakoidal processing peptidase [Medicago sativa] (GB:AAZ32902.1); similar to Os09g0453400 [Oryza sativa (japonica cultivar-group)] (GB:NP_001063344.1); similar to Os03g0765200 [Oryza sativa (japonica cultivar-group)] (GB:NP_001051375.1); contains …	-0.818021	0.0377357	0.604392	0.0313368	0.310876	0.139664	0.17703	0.165927		At1G05860	similar to unknown protein [Arabidopsis thaliana] (TAIR:AT2G31600.1); similar to Os05g0304100 [Oryza sativa (japonica cultivar-group)] (GB:NP_001055141.1); similar to expressed protein [Oryza sativa (japonica cultivar-group)] (GB:ABA96319.2)	0.216455	0.200098	-0.0580947	0.34537
At1G06890	transporter-related; similar to transporter-related [Arabidopsis thaliana] (TAIR:AT2G28315.1); similar to Os05g0168700 [Oryza sativa (japonica cultivar-group)] (GB:NP_001054756.1); similar to Os01g0167500 [Oryza sativa (japonica cultivar-group)] (GB:NP_001042121.1); similar to putative glucose-6-phosphate/phosphate-tranlocat or [Oryza sativa] (GB:BAB41206.1); contains InterPro domain Protein of u…	-0.18063	0.496121	0.924975	0.0638157	0.323366	0.14352	-0.317602	0.185271		At1G05870	similar to unknown protein [Arabidopsis thaliana] (TAIR:AT2G31560.2); similar to hypothetical protein [Oryza sativa (japonica cultivar-group)] (GB:BAB86085.1); similar to Os11g0282300 [Oryza sativa (japonica cultivar-group)] (GB:NP_001067693.1); similar to Os12g0230600 [Oryza sativa (japonica cultivar-group)] (GB:NP_001066444.1); contains InterPro domain Protein of unknown function DUF1685; (Inte…	0.056008	0.829106	0.327471	0.102551
At1G06900	metalloendopeptidase; similar to peptidase M16 family protein / insulinase family protein [Arabidopsis thaliana] (TAIR:AT2G41790.1); similar to PREDICTED: nardilysin (N-ar (GB:XP_001140801.1); similar to Os03g0336300 [Oryza sativa (japonica cultivar-group)] (GB:NP_001050040.1); contains InterPro domain Peptidase M16, C-terminal; (InterPro:IPR007863); contains InterPro domain Peptidase M16, zinc-b…	-0.156266	0.568628	-0.203166	0.13577	-0.21069	0.202325	-0.308854	0.114438		At1G05880	zinc ion binding; similar to IBR domain-containing protein / ARIADNE-like protein ARI7 (ARI7) [Arabidopsis thaliana] (TAIR:AT2G31510.1); similar to Zinc finger, RING-type; Zinc finger, RanBP2-type; Zinc finger, C6HC-type [Medicago truncatula] (GB:ABE85988.1); contains InterPro domain Zinc finger, C6HC-type; (InterPro:IPR002867)	-0.237563	0.504105	0.517862	0.0551235
At1G06930	similar to unknown protein [Arabidopsis thaliana] (TAIR:AT2G40475.1); similar to Epa5p [Candida glabrata] (GB:AAQ82687.1); similar to Epa4p [Candida glabrata] (GB:AAQ82688.1); similar to hypothetical protein SPBC215.13 [Schizosaccharomyces pombe 972h-] (GB:NP_596690.1)	-0.327747	0.310113	-0.622713	0.241046	-0.0410791	0.85174	-0.075929	0.841688		At1G05890	zinc finger protein-related; similar to zinc finger protein-related [Arabidopsis thaliana] (TAIR:AT1G65430.1); similar to zinc finger protein-related [Arabidopsis thaliana] (TAIR:AT2G31760.1); similar to IBR domain-containing protein / ARIADNE-like protein ARI7 (ARI7) [Arabidopsis thaliana] (TAIR:AT2G31510.1); similar to OJ990528_30.1 [Oryza sativa (japonica cultivar-group)] (GB:CAE02043.2); simi…	0.00074	0.979718	0.119465	0.0663604
At1G06950	Encodes a protein thought to be a part of the translocon at the chloroplast inner envelope. Involved in protein import into the chloroplast and chloroplast biogenesis.	0.138722	0.0530487	-0.704975	0.0332964	-0.294499	0.0893442	0.247884	0.12874		At1G05894	unknown protein	-0.0600607	0.198339	-0.133518	0.402894
At1G06960	small nuclear ribonucleoprotein U2B, putative / spliceosomal protein, putative; similar to U2B'' (U2 small nuclear ribonucleoprotein B), RNA binding [Arabidopsis thaliana] (TAIR:AT2G30260.1); similar to spliceosomal protein (GB:AAA33847.1); contains InterPro domain Nucleotide-binding, alpha-beta plait; (InterPro:IPR012677); contains InterPro domain RNA-binding region RNP-1 (RNA recognition motif)…	-0.175336	0.602489	-0.237622	0.132884	-0.00421175	0.994345	0.350324	0.0328258		At1G05900	endonuclease-related; similar to endonuclease-related [Arabidopsis thaliana] (TAIR:AT2G31450.1); similar to HhH-GPD; Helix-hairpin-helix DNA-binding, class 1; Endonuclease III/Nth [Medicago truncatula] (GB:ABE85980.1); contains InterPro domain Helix-hairpin-helix motif; (InterPro:IPR000445); contains InterPro domain DNA glycosylase; (InterPro:IPR011257); contains InterPro domain Endonuclease III,…	-0.0283577	0.802156	-0.131675	0.00130373
At1G06970	member of Putative Na+/H+ antiporter family	-0.591115	0.586098	-0.483841	0.580466	1.49649	0.100962	0.553406	0.233725		At1G05910	cell division cycle protein 48-related / CDC48-related; similar to AAA-type ATPase family protein [Arabidopsis thaliana] (TAIR:AT3G15120.1); similar to bromodomain protein 103 [Zea mays] (GB:AAN41251.1); similar to Os09g0515100 [Oryza sativa (japonica cultivar-group)] (GB:NP_001063664.1); contains InterPro domain AAA-protein subdomain; (InterPro:IPR003960); contains InterPro domain AAA ATPase; (I…	-0.111567	0.26609	-0.0220327	0.794065
At1G06980	similar to unknown protein [Arabidopsis thaliana] (TAIR:AT2G30230.1); similar to hypothetical protein LOC_Os03g18660 [Oryza sativa (japonica cultivar-group)] (GB:ABF95458.1)	-0.124876	0.373196	-0.0741525	0.833557	-0.117226	0.870098	0.217879	0.256193		At1G05920	DNA binding; similar to DNA binding [Arabidopsis thaliana] (TAIR:AT3G24850.1); similar to Protein of unknown function DUF313 [Medicago truncatula] (GB:ABE88646.1); contains InterPro domain Transcriptional factor B3; (InterPro:IPR003340); contains InterPro domain Protein of unknown function DUF313; (InterPro:IPR005508)	-0.260711	0.284068	-0.158934	0.252592
At1G06990	GDSL-motif lipase/hydrolase family protein; similar to RXF26, carboxylic ester hydrolase [Arabidopsis thaliana] (TAIR:AT1G58430.1); similar to Os01g0827700 [Oryza sativa (japonica cultivar-group)] (GB:NP_001044683.1); similar to Lipolytic enzyme, G-D-S-L [Medicago truncatula] (GB:ABE88960.1); contains InterPro domain Lipolytic enzyme, G-D-S-L; (InterPro:IPR001087)	0.698131	0.949758	-1.05789	0.58275	-1.14711	0.622849	-0.676781	0.59272		At1G05925	unknown protein	-0.435179	0.225329	-0.169184	0.473998
At1G07000	A member of EXO70 gene family, putative exocyst subunits, conserved in land plants. Arabidopsis thaliana contains 23 putative EXO70 genes, which can be classified into eight clusters on the phylogenetic tree.	0.859543	0.325904	1.38106	0.0773397	0.525707	0.246274	-0.075693	0.458003		At1G05930	DNA binding; similar to DNA binding [Arabidopsis thaliana] (TAIR:AT5G24050.1); contains InterPro domain Transcriptional factor B3; (InterPro:IPR003340); contains InterPro domain Protein of unknown function DUF313; (InterPro:IPR005508)	-0.0303873	0.853465	-0.089304	0.321856
At1G07010	calcineurin-like phosphoesterase family protein; similar to calcineurin-like phosphoesterase family protein [Arabidopsis thaliana] (TAIR:AT1G18480.1); similar to putative protein-tyrosine-phosphatase [Oryza sativa (japonica cultivar-group)] (GB:AAM22720.1); contains InterPro domain Serine/threonine-specific protein phosphatase and bis(5-nucleosyl)-tetraphosphatase; (InterPro:IPR006186); contains …	-1.28874	0.0452761	0.160572	0.250214	-0.108882	0.479467	0.171573	0.196913		At1G05940	Arabidopsis thaliana amino acid permease family protein (At1g05940)	-0.007793	0.872046	0.0149133	0.681968
At1G07020	similar to hypothetical protein [Oryza sativa (japonica cultivar-group)] (GB:BAD45080.1)	-0.635134	0.0914283	0.35029	0.177028	0.215067	0.475998	0.241321	0.120118		At1G05950	similar to Double-stranded RNA binding; Fungal hydrophobin [Medicago truncatula] (GB:ABE90587.1); contains domain no description (G3D.3.30.160.20); contains domain dsRNA-binding domain-like (SSF54768)	-0.050037	0.771219	-0.081884	0.687349
At1G07025	mitochondrial substrate carrier family protein; similar to mitochondrial substrate carrier family protein [Arabidopsis thaliana] (TAIR:AT2G30160.1); similar to Mitochondrial carrier protein [Ribes nigrum] (GB:CAA07568.1); contains InterPro domain Mitochondrial substrate carrier; (InterPro:IPR001993)	-0.0113655	0.656501	-1.15791	0.203403	-1.17306	0.17903	0.652261	0.412779		At1G05960	binding; similar to cyclin-related [Arabidopsis thaliana] (TAIR:AT2G41830.1); similar to At1g05960/T21E18_20 [Medicago truncatula] (GB:ABE90589.1); similar to hypothetical protein MtrDRAFT_AC136506g30v1 [Medicago truncatula] (GB:ABE82339.1); similar to Os01g0898300 [Oryza sativa (japonica cultivar-group)] (GB:NP_001045092.1); contains InterPro domain Armadillo-like helical; (InterPro:IPR011989)	-0.0104627	0.93155	-0.272031	0.0544995
At1G07030	mitochondrial substrate carrier family protein; similar to mitochondrial substrate carrier family protein [Arabidopsis thaliana] (TAIR:AT2G30160.1); similar to Mitochondrial carrier protein [Ribes nigrum] (GB:CAA07568.1); contains InterPro domain Mitochondrial carrier protein; (InterPro:IPR002067); contains InterPro domain Mitochondrial substrate carrier; (InterPro:IPR001993)	0.0740207	0.770409	0.0851119	0.634915	0.127777	0.229163	0.254983	0.169712		At1G05970	nucleotide binding; similar to hypothetical protein [Musa acuminata] (GB:AAR95999.1); contains InterPro domain Nucleotide-binding, alpha-beta plait; (InterPro:IPR012677)	0.003741	0.969032	0.001012	0.991213
At1G07040	similar to unknown protein [Arabidopsis thaliana] (TAIR:AT1G27030.1); similar to unknown protein [Oryza sativa (japonica cultivar-group)] (GB:AAN05517.1); similar to Os10g0463800 [Oryza sativa (japonica cultivar-group)] (GB:NP_001064789.1)	1.20609	0.12472	2.03529	0.0355369	0.214483	0.363232	-0.0377529	0.875741		At1G05980	unknown protein	-0.426966	0.312441	-0.404008	0.00570061
At1G07050	CONSTANS-like protein-related; similar to CIL [Arabidopsis thaliana] (TAIR:AT4G25990.1); similar to putative stress resistance-related protein [Oryza sativa (japonica cultivar-group)] (GB:ABF00989.1); similar to Os06g0264200 [Oryza sativa (japonica cultivar-group)] (GB:NP_001057333.1); contains InterPro domain CCT; (InterPro:IPR010402)	2.00657	0.0526973	-2.39273	0.190997	0.156577	0.51782	0.18148	0.210178		At1G05990	calcium-binding protein, putative; similar to MSS3 (MULTICOPY SUPPRESSORS OF SNF4 DEFICIENCY IN YEAST 3), calcium ion binding [Arabidopsis thaliana] (TAIR:AT2G43290.1); similar to calcium-binding protein [Lotus japonicus] (GB:CAB63264.3); contains InterPro domain EF-Hand type; (InterPro:IPR011992); contains InterPro domain Calcium-binding EF-hand; (InterPro:IPR002048); contains InterPro domain Pa…	-0.180493	0.27096	-0.37902	0.133955
At1G07060	similar to hypothetical protein LOC_Os12g01540 [Oryza sativa (japonica cultivar-group)] (GB:ABA95616.1); similar to Os12g0106100 [Oryza sativa (japonica cultivar-group)] (GB:NP_001065937.1)	-1.15612	0.491995	-1.13126	0.223436	-0.853708	0.749485	-1.24437	0.331564		At1G06000	encodes a flavonol-7-O-rhamnosyltransferase involved in the formation of rhamnosylated flavonols	0.103614	0.340389	-0.0199493	0.760149
At1G07070	60S ribosomal protein L35a (RPL35aA); Identical to 60S ribosomal protein L35a-1 (RPL35AA) [Arabidopsis Thaliana] (GB:Q9LMK0); similar to 60S ribosomal protein L35a (RPL35aC) [Arabidopsis thaliana] (TAIR:AT1G74270.1); similar to ribosomal protein L33 [Castanea sativa] (GB:AAK25760.1); contains InterPro domain Ribosomal protein L35Ae; (InterPro:IPR001780)	0.716089	0.0141447	-0.938205	0.00274877	-0.125515	0.529555	0.405746	0.05455		At1G06010	similar to OSJNBa0084K01.1 [Oryza sativa (japonica cultivar-group)] (GB:CAE04829.1)	0.0401387	0.526109	0.247467	0.326092
At1G07080	gamma interferon responsive lysosomal thiol reductase family protein / GILT family protein; similar to OSH1 (OAS HIGH ACCUMULATION 1), catalytic [Arabidopsis thaliana] (TAIR:AT5G01580.1); similar to Os03g0295800 [Oryza sativa (japonica cultivar-group)] (GB:NP_001049827.1); similar to Gamma interferon inducible lysosomal thiol reductase family protein, expressed [Oryza sativa (japonica cultivar-gr…	-0.639802	0.0561778	0.663166	0.0592924	0.482461	0.00538986	0.00762498	0.823527		At1G06020	pfkB-type carbohydrate kinase family protein; Identical to Probable fructokinase-3 (EC 2.7.1.4) [Arabidopsis Thaliana] (GB:Q9LNE4); similar to pfkB-type carbohydrate kinase family protein [Arabidopsis thaliana] (TAIR:AT1G06030.1); similar to putative fructokinase 2; S2 self-incompatibility locus-linked 3.16 protein [Petunia integrifolia subsp. inflata] (GB:AAQ10000.1); similar to putative fructok…	0.0130147	0.844693	0.071606	0.473183
At1G07090	similar to unknown protein [Arabidopsis thaliana] (TAIR:AT5G58500.1); similar to hypothetical protein [Oryza sativa (japonica cultivar-group)] (GB:BAB68109.1); contains InterPro domain Protein of unknown function DUF640; (InterPro:IPR006936)	1.17314	0.101464	-1.20556	0.041073	-0.0302119	0.865731	0.522227	0.173318		At1G06030	pfkB-type carbohydrate kinase family protein; Identical to Probable fructokinase-2 (EC 2.7.1.4) [Arabidopsis Thaliana] (GB:Q9LNE3); similar to pfkB-type carbohydrate kinase family protein [Arabidopsis thaliana] (TAIR:AT1G06020.1); similar to putative fructokinase 2; S2 self-incompatibility locus-linked 3.16 protein [Petunia integrifolia subsp. inflata] (GB:AAQ10000.1); contains InterPro domain Pf…	-0.320358	0.069639	-0.409432	0.140769
At1G07110	Encodes the bifunctional enzyme fructose-6-phosphate 2-kinase/fructose-2,6-bisphosphatase.	-0.287847	0.251838	-1.05155	0.0774562	-0.0518787	0.7589	0.0692605	0.0638902		At1G06040	Fully complements calcineurin deficient yeast but does not encode a phosphoprotein phosphatase. Sequence has similarities to CONSTANS.	-0.150737	0.287885	-0.378373	0.101902
At1G07120	similar to proline-rich family protein [Arabidopsis thaliana] (TAIR:AT4G18570.1); similar to Os03g0294100 [Oryza sativa (japonica cultivar-group)] (GB:NP_001049814.1); similar to pherophorin, putative, expressed [Oryza sativa (japonica cultivar-group)] (GB:ABF95418.1)	0.0923755	0.729831	2.61376	0.0648338	0.914921	0.416682	-0.0554328	0.0732744		At1G06050	similar to unknown protein [Arabidopsis thaliana] (TAIR:AT5G10750.1); similar to START domain-containing protein [Poa pratensis] (GB:CAH10188.1); similar to Os08g0152600 [Oryza sativa (japonica cultivar-group)] (GB:NP_001061005.1); similar to START domain-containing protein [Poa pratensis] (GB:CAH10187.1); contains InterPro domain Protein of unknown function DUF1336; (InterPro:IPR009769)	-0.315896	0.0277719	0.0459703	0.595604
At1G07130	OB-fold nucleic acid binding domain-containing protein; similar to Os03g0366900 [Oryza sativa (japonica cultivar-group)] (GB:NP_001050181.1); similar to unnamed protein product [Ostreococcus tauri] (GB:CAL51547.1); contains InterPro domain Nucleic acid-binding, OB-fold, subgroup; (InterPro:IPR012340); contains InterPro domain Nucleic acid-binding, OB-fold; (InterPro:IPR008994); contains InterPro …	-2.45309	0.216133	-0.0635907	0.919938	-0.449942	0.518684	-0.484996	0.735979		At1G06060	RanBPM-related; similar to unknown protein [Arabidopsis thaliana] (TAIR:AT1G61150.6); similar to Os01g0775600 [Oryza sativa (japonica cultivar-group)] (GB:NP_001044411.1); similar to unknown protein [Oryza sativa (japonica cultivar-group)] (GB:BAD53233.1); contains InterPro domain CTLH, C-terminal to LisH motif; (InterPro:IPR006595); contains InterPro domain CT11-RanBPM; (InterPro:IPR013144); con…	-0.007141	0.93232	0.240138	0.00501027
At1G07135	glycine-rich protein; similar to glycine-rich protein [Arabidopsis thaliana] (TAIR:AT3G04640.2); similar to RH06401p [Drosophila melanogaster] (GB:AAM29562.1)	1.03046	0.167874	0.803752	0.014127	0.408871	0.412172	-0.0509155	0.455782		At1G06070	bZIP transcription factor, putative (bZIP69); similar to DNA binding / transcription factor [Arabidopsis thaliana] (TAIR:AT2G31370.4); similar to Transcription factor RF2a (GB:Q69IL4); contains InterPro domain Eukaryotic transcription factor, DNA-binding; (InterPro:IPR008917); contains InterPro domain bZIP transcription factor, bZIP_1; (InterPro:IPR011616); contains InterPro domain Basic-leucine …	-0.0253967	0.412325	0.00501933	0.944449
At1G07140	Encodes a putative Ran-binding protein (siRanBP).	-0.247142	0.0847344	0.363867	0.041674	0.0547155	0.623975	-0.168006	0.176368		At1G06080	homologous to delta 9 acyl-lipid desaturases of cyanobacteria and acyl-CoA desaturases of yeast and mammals. expression down-regulated by cold temperature.	-0.492315	0.0377484	-0.223612	0.415183
At1G07150	member of MEKK subfamily	0.807863	0.454412	0.260799	0.953508	0.530139	0.778423	0.192254	0.987853		At1G06090	fatty acid desaturase family protein; Identical to Delta-9 desaturase-like 1 protein (EC 1.14.19.-) [Arabidopsis Thaliana] (GB:Q9LND9;GB:Q8LDI2); similar to fatty acid desaturase family protein [Arabidopsis thaliana] (TAIR:AT1G06120.1); similar to desaturase delta 9 [Picea glauca] (GB:AAM12238.1); contains InterPro domain Fatty acid desaturase, type 1; (InterPro:IPR001522); contains InterPro doma…	0.283617	0.120611	0.360931	0.492328
At1G07160	protein phosphatase 2C, putative / PP2C, putative; similar to protein phosphatase 2C, putative / PP2C, putative [Arabidopsis thaliana] (TAIR:AT2G30020.1); similar to protein phosphatase 2C [Medicago sativa] (GB:CAA72341.1); contains InterPro domain Protein phosphatase 2C; (InterPro:IPR000222); contains InterPro domain Protein phosphatase 2C-like; (InterPro:IPR001932)	1.03026	0.314779	0.794113	0.360649	0.467364	0.672353	0.438204	0.733018		At1G06100	fatty acid desaturase family protein; Identical to Delta-9 desaturase-like 2 protein (EC 1.14.19.-) [Arabidopsis Thaliana] (GB:Q9LND8); similar to fatty acid desaturase family protein [Arabidopsis thaliana] (TAIR:AT1G06090.1); similar to desaturase delta 9 [Picea glauca] (GB:AAM12238.1); contains InterPro domain Fatty acid desaturase, type 1; (InterPro:IPR001522); contains InterPro domain Fatty a…	-0.910055	0.26392	-0.790544	0.463541
At1G07170	Identical to Hypothetical protein At1g07170/At2g30000 [Arabidopsis Thaliana] (GB:O80873); similar to unknown protein [Arabidopsis thaliana] (TAIR:AT2G30000.1); similar to Os04g0663300 [Oryza sativa (japonica cultivar-group)] (GB:NP_001054163.1); similar to PREDICTED: similar to conserved hypothetical protein [Strongylocentrotus purpuratus] (GB:XP_799069.1); contains InterPro domain PHF5-like; (In…	-0.400805	0.118868	0.065467	0.101662	0.185242	0.374362	0.0999573	0.252374		At1G06110	SKIP16 (SKP1/ASK-INTERACTING PROTEIN 16); similar to Os11g0265200 [Oryza sativa (japonica cultivar-group)] (GB:NP_001067658.1); similar to expressed protein [Oryza sativa (japonica cultivar-group)] (GB:AAX96082.1); contains InterPro domain ApaG; (InterPro:IPR007474)	-0.104039	0.216226	-0.0201933	0.607289
At1G07180	Internal NAD(P)H dehydrogenase in mitochondria. The predicted protein sequence has high homology with other designated NAD(P)H DHs from microorganisms; the capacity for matrix NAD(P)H oxidation via the rotenone-insensitive pathway is significantly reduced in the Atndi1 mutant plant line; the in vitro translation product of AtNDI1 is imported into isolated mitochondria and located on the inside of…	-0.890116	0.0702941	-0.448452	0.0584466	-0.000362873	0.955884	0.241509	0.0959949		At1G06120	fatty acid desaturase family protein; Identical to Delta-9 desaturase-like 3 protein (EC 1.14.19.-) [Arabidopsis Thaliana] (GB:Q9FPD5;GB:Q9LND6); similar to fatty acid desaturase family protein [Arabidopsis thaliana] (TAIR:AT1G06090.1); similar to desaturase delta 9 [Picea glauca] (GB:AAM12238.1); contains InterPro domain Fatty acid desaturase, type 1; (InterPro:IPR001522); contains InterPro doma…	0.351176	0.467186	-0.00803367	0.936401
At1G07190	similar to LON_ARA_ARA (Lon protease homolog gene), ATP binding / ATP-dependent peptidase/ serine-type peptidase [Arabidopsis thaliana] (TAIR:AT5G26860.1); contains domain ATP DEPENDENT LON PROTEASE FAMILY MEMBER (PTHR10046)	-3.01228	0.0900796	-1.26563	0.0267815	-2.57028	0.123179	-2.81661	0.0604858		At1G06130	GLX2-4 (GLYOXALASE 2-4); hydroxyacylglutathione hydrolase; similar to GLX2-5 (GLYOXALASE 2-5), hydroxyacylglutathione hydrolase/ iron ion binding / zinc ion binding [Arabidopsis thaliana] (TAIR:AT2G31350.1); similar to Os09g0516600 [Oryza sativa (japonica cultivar-group)] (GB:NP_001063673.1); similar to glyoxalase II [Pennisetum glaucum] (GB:AAM34273.1); contains InterPro domain Beta-lactamase-li…	-0.0653737	0.314598	0.152326	0.108442
At1G07210	30S ribosomal protein S18 family; similar to Mitochondrial/chloroplast ribosomal protein S18 (ISS) [Ostreococcus tauri] (GB:CAL56850.1); similar to Os10g0500500 [Oryza sativa (japonica cultivar-group)] (GB:NP_001064980.1); similar to Ribosomal protein S18 [Psychroflexus torquis ATCC 700755] (GB:ZP_01257753.1); contains InterPro domain Ribosomal protein S18; (InterPro:IPR001648)	-0.34562	0.168184	0.0575435	0.28434	-0.141941	0.572618	0.110996	0.0681062		At1G06135	similar to unknown protein [Arabidopsis thaliana] (TAIR:AT2G31345.1)	-0.124111	0.38695	0.273558	0.249624
At1G07220	similar to unknown protein [Arabidopsis thaliana] (TAIR:AT5G23850.1); similar to OSIGBa0159I10.7 [Oryza sativa (indica cultivar-group)] (GB:CAH67462.1); similar to Os02g0642700 [Oryza sativa (japonica cultivar-group)] (GB:NP_001047557.1); similar to Lipopolysaccharide-modifying protein [Medicago truncatula] (GB:ABD33425.1); contains InterPro domain Lipopolysaccharide-modifying protein; (InterPro:…	-0.281769	0.559481	0.517543	0.00772114	0.144662	0.00905636	0.277201	0.470827		At1G06137	unknown protein	-0.220464	0.493493	-0.0934563	0.799724
At1G07230	phosphoesterase family protein; similar to phosphoesterase family protein [Arabidopsis thaliana] (TAIR:AT2G26870.1); similar to Os03g0826600 [Oryza sativa (japonica cultivar-group)] (GB:NP_001051765.1); similar to putative phospholipase [Oryza sativa] (GB:AAK82449.1); contains InterPro domain Phosphoesterase; (InterPro:IPR007312)	-0.6333	0.00830717	0.135831	0.247364	0.169969	0.308923	0.316236	0.0111963		At1G06140	pentatricopeptide (PPR) repeat-containing protein; similar to EMB2758 (EMBRYO DEFECTIVE 2758), binding [Arabidopsis thaliana] (TAIR:AT4G33990.1); similar to unknown [Sorghum bicolor] (GB:ABE77204.1); contains InterPro domain Pentatricopeptide repeat; (InterPro:IPR002885); contains InterPro domain Protein prenyltransferase; (InterPro:IPR008940); contains InterPro domain Tetratricopeptide-like heli…	-0.0584717	0.797424	0.0685183	0.693682
At1G07240	UDP-glucoronosyl/UDP-glucosyl transferase family protein; similar to UDP-glucoronosyl/UDP-glucosyl transferase family protein [Arabidopsis thaliana] (TAIR:AT1G07250.1); similar to Chain A, Crystal Structure Of Medicago Truncatula Ugt71g1 Complexed With Udp-Glucose (GB:2ACW); contains InterPro domain UDP-glucuronosyl/UDP-glucosyltransferase; (InterPro:IPR002213)	0.328765	0.272273	-0.49999	0.0258555	0.0773097	0.632543	-0.039075	0.696008		At1G06148	unknown protein	-0.099225	0.354922	-0.143562	0.331035
At1G07250	UDP-glucoronosyl/UDP-glucosyl transferase family protein; similar to UDP-glucoronosyl/UDP-glucosyl transferase family protein [Arabidopsis thaliana] (TAIR:AT1G07260.1); similar to Chain A, Crystal Structure Of Medicago Truncatula Ugt71g1 (GB:2ACV); similar to Chain A, Crystal Structure Of Medicago Truncatula Ugt71g1 Complexed With Udp-Glucose (GB:2ACW); contains InterPro domain UDP-glucuronosyl/U…	-0.810523	0.120102	0.419152	0.0577169	0.139588	0.493593	0.0332136	0.27139		At1G06150	EMB1444 (EMBRYO DEFECTIVE 1444); transcription factor; similar to basic helix-loop-helix (bHLH) protein-related [Arabidopsis thaliana] (TAIR:AT2G31280.1); similar to Prf interactor 30137 [Lycopersicon esculentum] (GB:AAV80420.1); contains InterPro domain Helix-loop-helix DNA-binding; (InterPro:IPR011598); contains InterPro domain Basic helix-loop-helix dimerisation region bHLH; (InterPro:IPR00109…	0.00568867	0.964154	-0.108782	0.462633
At1G07260	UDP-glucoronosyl/UDP-glucosyl transferase family protein; similar to UDP-glucoronosyl/UDP-glucosyl transferase family protein [Arabidopsis thaliana] (TAIR:AT2G29740.1); similar to UDP-glucoronosyl/UDP-glucosyl transferase family protein [Arabidopsis thaliana] (TAIR:AT2G29750.1); similar to Chain A, Crystal Structure Of Medicago Truncatula Ugt71g1 (GB:2ACV); similar to Chain A, Crystal Structure O…	0.593198	0.251012	-0.476034	0.347218	0.448342	0.0303967	0.463011	0.166753		At1G06160	encodes a member of the ERF (ethylene response factor) subfamily B-3 of ERF/AP2 transcription factor family. The protein contains one AP2 domain. There are 18 members in this subfamily including ATERF-1, ATERF-2, AND ATERF-5.	-0.558587	0.078586	-0.759344	0.0309144
At1G07270	cell division control protein CDC6b, putative (CDC6b); similar to CDC6 (CDC6) [Arabidopsis thaliana] (TAIR:AT2G29680.2); similar to Os01g0856000 [Oryza sativa (japonica cultivar-group)] (GB:NP_001044845.1); similar to putative cell division control protein 6 [Oryza sativa (japonica cultivar-group)] (GB:BAD82304.1); contains InterPro domain Winged helix repressor DNA-binding; (InterPro:IPR011991)	-0.247973	0.320775	0.0886417	0.646387	-0.00613195	0.827568	0.381892	0.159511		At1G06170	basic helix-loop-helix (bHLH) family protein; similar to basic helix-loop-helix (bHLH) family protein [Arabidopsis thaliana] (TAIR:AT2G31220.1); similar to Os04g0599300 [Oryza sativa (japonica cultivar-group)] (GB:NP_001053749.1); similar to myc-like anthocyanin regulatory protein [Cornus cf. canadensis Xiang and Fan 20-1] (GB:AAS86284.1); similar to myc-like anthocyanin regulatory protein [Cornu…	-0.043377	0.529774	0.00297367	0.980397
At1G07280	binding; similar to binding [Arabidopsis thaliana] (TAIR:AT2G29670.1); similar to Os05g0447700 [Oryza sativa (japonica cultivar-group)] (GB:NP_001055695.1); similar to Os01g0855200 [Oryza sativa (japonica cultivar-group)] (GB:NP_001044840.1); similar to putative peroxidase [Oryza sativa (japonica cultivar-group)] (GB:AAM93690.1); contains InterPro domain Tetratricopeptide region; (InterPro:IPR013…	-0.402091	0.0643553	-0.985784	0.0376485	0.278122	0.198964	0.0227238	0.589886		At1G06180	member of MYB3R- and R2R3- type MYB- encoding genes	-0.126581	0.262328	-0.00480533	0.972122
At1G07290	nucleotide-sugar transporter family protein; similar to GONST1 (GOLGI NUCLEOTIDE SUGAR TRANSPORTER 1) [Arabidopsis thaliana] (TAIR:AT2G13650.2); similar to GONST2 Gol (GB:ABF99644.1); similar to putative lipophosphoglycan biosynthetic [Oryza sativa] (GB:AAK82435.1); contains domain SOLUTE CARRIER FAMILY 35 MEMBER D (PTHR11132:SF13); contains domain SOLUTE CARRIER FAMILY 35 (PTHR11132)	0.564825	0.532077	0.767421	0.411504	0.775607	0.315899	1.29455	0.0125416		At1G06190	ATP binding / ATPase, coupled to transmembrane movement of ions, phosphorylative mechanism; similar to ATP binding / ATPase, coupled to transmembrane movement of ions, phosphorylative mechanism [Arabidopsis thaliana] (TAIR:AT2G31150.1); similar to Os03g0183100 [Oryza sativa (japonica cultivar-group)] (GB:NP_001049178.1); similar to Putative plasma membrane proton ATPase [Oryza sativa] (GB:AAK9263…	-0.203426	0.0617061	-0.107356	0.477721
At1G07300	josephin protein-related; similar to josephin family protein [Arabidopsis thaliana] (TAIR:AT2G29640.1); contains domain FAMILY NOT NAMED (PTHR13291); contains domain SUBFAMILY NOT NAMED (PTHR13291:SF1)	-0.780912	0.0887754	-0.181648	0.710776	0.0248845	0.415065	0.484048	0.176837		At1G06200	serine-type peptidase; similar to serine-type peptidase [Arabidopsis thaliana] (TAIR:AT2G31140.1); similar to Mitochondrial inner membrane protease, subunit IMP2 (ISS) [Ostreococcus tauri] (GB:CAL55762.1); similar to OSJNBa0068L06.9 [Oryza sativa (japonica cultivar-group)] (GB:CAE01583.2); contains InterPro domain Peptidase S26A, signal peptidase I; (InterPro:IPR000223); contains InterPro domain …	0.056109	0.472013	0.143296	0.0394904
At1G07310	C2 domain-containing protein; similar to C2 domain-containing protein [Arabidopsis thaliana] (TAIR:AT5G23950.1); similar to C2 domain-containing protein [Hordeum vulgare subsp. vulgare] (GB:CAI58613.1); similar to Os09g0571200 [Oryza sativa (japonica cultivar-group)] (GB:NP_001063992.1); similar to Os01g0853800 [Oryza sativa (japonica cultivar-group)] (GB:NP_001044834.1); contains InterPro domain…	1.0442	0.0677705	0.723441	0.101018	0.670398	0.299629	0.135824	0.838373		At1G06210	VHS domain-containing protein / GAT domain-containing protein; similar to VHS domain-containing protein / GAT domain-containing protein [Arabidopsis thaliana] (TAIR:AT5G16880.2); similar to hepatocyte growth factor-regulated tyrosine kinase substrate-like protein [Oryza sativa (japonica cultivar-group)] (GB:AAL58181.1); contains InterPro domain GAT; (InterPro:IPR004152); contains InterPro domain …	0.107231	0.447102	0.0905347	0.650439
At1G07320	encodes a plastid ribosomal protein L4	-0.243642	0.111039	-1.02743	0.0718154	0.0507021	0.453491	0.145832	0.0648914		At1G06220	unknown protein	-0.08518	0.0962701	-0.224727	0.128052
At1G07330	similar to unknown protein [Arabidopsis thaliana] (TAIR:AT2G29620.1); similar to H+-transporting two-sector ATPase, alpha/beta subunit, central re (GB:ABE91554.1); similar to hypothetical protein [Glycine max] (GB:BAB41198.1)	1.11393	0.269516	0.431144	0.598372	-0.503085	0.0519394	0.602123	0.427331		At1G06225	Member of a large family of putative ligands homologous to the Clavata3 gene. Consists of a single exon.	-0.103722	0.451038	0.0797883	0.506142
At1G07340	ATSTP2 (SUGAR TRANSPORTER 2); carbohydrate transporter/ sugar porter; Identical to Sugar transport protein 2 (Hexose transporter 2) (STP2) [Arabidopsis Thaliana] (GB:Q9LNV3;GB:Q9SMV5); similar to sugar transporter, putative [Arabidopsis thaliana] (TAIR:AT5G26250.1); similar to Sugar transport protein 2 (Hexose transporter 2) (GB:Q9LNV3); contains InterPro domain Sugar transporter; (InterPro:IPR00…	-0.189799	0.309934	-0.451191	0.382854	-0.346058	0.486157	-0.77124	0.201363		At1G06230	DNA-binding bromodomain-containing protein; similar to DNA-binding bromodomain-containing protein [Arabidopsis thaliana] (TAIR:AT1G17790.1); similar to Bromodomain [Medicago truncatula] (GB:ABE82885.1); contains InterPro domain Bromodomain; (InterPro:IPR001487)	-0.00820433	0.889112	-0.133875	0.18174
At1G07350	transformer serine/arginine-rich ribonucleoprotein, putative; similar to transformer serine/arginine-rich ribonucleoprotein, putative [Arabidopsis thaliana] (TAIR:AT4G35785.1); similar to RNA recognition motif family protein, expressed [Oryza sativa (japonica cultivar-group)] (GB:ABF95136.1); contains InterPro domain Nucleotide-binding, alpha-beta plait; (InterPro:IPR012677); contains InterPro do…	-1.3542	0.00579668	0.670268	0.0296136	-0.0960326	0.531201	0.459932	0.167234		At1G06240	oxidoreductase/ transition metal ion binding; similar to oxidoreductase/ transition metal ion binding [Arabidopsis thaliana] (TAIR:AT5G04520.1); similar to unknown protein [Oryza sativa (japonica cultivar-group)] (GB:BAD73001.1); contains InterPro domain Ferritin/ribonucleotide reductase-like; (InterPro:IPR009078); contains InterPro domain Protein of unknown function DUF455; (InterPro:IPR007402)	-0.0465737	0.395389	-0.0769577	0.0848705
At1G07360	zinc finger (CCCH-type) family protein / RNA recognition motif (RRM)-containing protein; similar to zinc finger (CCCH-type) family protein / RNA recognition motif (RRM)-containing protein [Arabidopsis thaliana] (TAIR:AT2G29580.1); similar to RRM-containing RNA-binding protein-like protein [Solanum tuberosum] (GB:ABC01900.1); similar to RRM-containing RNA-binding protein-like protein [Solanum tube…	1.15829	0.0158072	-0.396903	0.0395606	0.0717427	0.698718	-0.00884116	0.93268		At1G06250	lipase class 3 family protein; similar to lipase class 3 family protein [Arabidopsis thaliana] (TAIR:AT4G18550.1); similar to Ipomoea nil Pn47p (GB:AAB07724.1); similar to Os05g0574000 [Oryza sativa (japonica cultivar-group)] (GB:NP_001056386.1); similar to Os05g0574100 [Oryza sativa (japonica cultivar-group)] (GB:NP_001056387.1); contains InterPro domain Lipase, class 3; (InterPro:IPR002921)	-0.203902	0.258987	-0.0190987	0.883313
At1G07370	Encodes putative proliferating cell nuclear antigen involved in cell cycle regulation.	-0.466234	0.146828	-1.124	0.0666549	-0.404337	0.567744	-0.364575	0.121113		At1G06260	cysteine proteinase, putative; similar to cysteine proteinase, putative / thiol protease, putative [Arabidopsis thaliana] (TAIR:AT3G19390.1); similar to Peptidase C1A, papain [Medicago truncatula] (GB:ABE80505.1); contains InterPro domain Peptidase, cysteine peptidase active site; (InterPro:IPR000169); contains InterPro domain Peptidase C1A, papain; (InterPro:IPR013128); contains InterPro domain …	-0.51867	0.157495	-0.418032	0.349709
At1G07380	ceramidase family protein; similar to ceramidase family protein [Arabidopsis thaliana] (TAIR:AT5G58980.1); similar to ceramidase family protein [Arabidopsis thaliana] (TAIR:AT2G38010.1); similar to Os01g0624000 [Oryza sativa (japonica cultivar-group)] (GB:NP_001043618.1); similar to Neutral/alkaline nonlysosomal ceramidase [Medicago truncatula] (GB:ABE89511.1); contains InterPro domain Neutral/al…	-0.37036	0.0895474	0.387588	0.205706	0.234029	0.059468	0.17576	0.491865		At1G06270	pentatricopeptide (PPR) repeat-containing protein; similar to pentatricopeptide (PPR) repeat-containing protein [Arabidopsis thaliana] (TAIR:AT1G09900.1); similar to Tetratricopeptide-like helical [Medicago truncatula] (GB:ABE79475.1); contains InterPro domain Pentatricopeptide repeat; (InterPro:IPR002885); contains InterPro domain Protein prenyltransferase; (InterPro:IPR008940)	0.22873	0.0362836	0.268902	0.162528
At1G07390	protein binding; similar to leucine-rich repeat family protein [Arabidopsis thaliana] (TAIR:AT1G74170.1); similar to H0821G03.10 [Oryza sativa (indica cultivar-group)] (GB:CAJ86059.1); contains InterPro domain Leucine-rich repeat; (InterPro:IPR001611); contains InterPro domain Leucine-rich repeat, typical subtype; (InterPro:IPR003591); contains InterPro domain Leucine-rich repeat, plant specific;…	-1.13168	0.0122189	0.229694	0.350794	0.0466648	0.635268	0.134938	0.480998		At1G06280	LOB domain family protein / lateral organ boundaries domain family protein (LBD2); Identical to Putative LOB domain-containing protein 2 (LBD2) [Arabidopsis Thaliana] (GB:Q9LNB9); similar to LOB domain family protein / lateral organ boundaries domain family protein (LBD22) [Arabidopsis thaliana] (TAIR:AT3G13850.1); similar to Protein of unknown function DUF260 [Medicago truncatula] (GB:ABE80507.1…	-0.365522	0.0522677	-0.330892	0.15751
At1G07410	AtRABA2b (Arabidopsis Rab GTPase homolog A2b); GTP binding; similar to AtRABA2d (Arabidopsis Rab GTPase homolog A2d), GTP binding [Arabidopsis thaliana] (TAIR:AT5G59150.1); similar to Ras-related protein Rab2BV (GB:Q39434); contains InterPro domain GTP-binding nuclear protein Ran; (InterPro:IPR002041); contains InterPro domain Ras small GTPase, Rho type; (InterPro:IPR003578); contains InterPro do…	-0.86147	0.402465	0.92561	0.00327105	-0.589918	0.317672	-0.713499	0.376912		At1G06290	Encodes an acyl-CoA oxidase with specificity for medium chain fatty acids.	-0.003189	0.970953	0.0162517	0.911282
At1G07420	Arabidopsis thaliana sterol 4-alpha-methyl-oxidase mRNA	1.52256	0.0429212	0.0998567	0.666544	-0.39266	0.0703423	-0.0884391	0.519272		At1G06310	Encodes a putative acyl-CoA oxidase. However, no transcripts have been detected for this gene and no altered phenotypes have been detected in plants mutant for this gene. This suggests that ACX6 does not significantly contribute to seedling beta-oxidation of fatty acids or indole-3-butyric acid in vivo.	0.0714163	0.882805	0.0324103	0.812281
At1G07430	protein phosphatase 2C, putative / PP2C, putative; similar to protein phosphatase 2C, putative / PP2C, putative [Arabidopsis thaliana] (TAIR:AT2G29380.1); similar to protein phosphatase 2C [Nicotiana tabacum] (GB:CAC10358.1); contains InterPro domain Protein phosphatase 2C-like; (InterPro:IPR001932)	4.89457	0.0282598	6.18037	0.0615896	1.37277	0.0280128	0.292228	0.523347		At1G06320	similar to hypothetical protein MtrDRAFT_AC140034g4v1 [Medicago truncatula] (GB:ABE80503.1)	-0.058845	0.637656	0.388636	0.373534
At1G07440	tropinone reductase, putative / tropine dehydrogenase, putative; Identical to Putative tropinone reductase homolog At1g07440 (EC 1.1.1.-) [Arabidopsis Thaliana] (GB:Q9ASX2;GB:Q9LNW5); similar to short-chain dehydrogenase/reductase (SDR) family protein [Arabidopsis thaliana] (TAIR:AT2G29340.1); similar to Tropinone reductase, putative, expressed [Oryza sativa (japonica cultivar-group)] (GB:ABF9518…	-2.43212	0.0271532	0.622281	0.13512	0.23149	0.543386	0.135133	0.15057		At1G06330	copper-binding family protein; similar to copper-binding family protein [Arabidopsis thaliana] (TAIR:AT1G29100.1); similar to copper-binding protein-like [Oryza sativa (japonica cultivar-group)] (GB:BAD87580.1); similar to Os01g0758000 [Oryza sativa (japonica cultivar-group)] (GB:NP_001044299.1); contains InterPro domain Heavy metal transport/detoxification protein; (InterPro:IPR006121)	-0.272349	0.0529076	0.0211573	0.893835
At1G07450	tropinone reductase, putative / tropine dehydrogenase, putative; similar to tropinone reductase, putative / tropine dehydrogenase, putative [Arabidopsis thaliana] (TAIR:AT2G29330.1); similar to Tropinone reductase, putative, expressed [Oryza sativa (japonica cultivar-group)] (GB:ABF95188.1); contains InterPro domain Short-chain dehydrogenase/reductase SDR; (InterPro:IPR002198); contains InterPro …	-1.43503	0.141514	-2.2851	0.0962583	-0.521189	0.448805	0.219217	0.0342596		At1G06340	agenet domain-containing protein; similar to agenet domain-containing protein [Arabidopsis thaliana] (TAIR:AT1G09320.1); similar to Agenet [Medicago truncatula] (GB:ABE82901.1); contains InterPro domain Agenet; (InterPro:IPR008395)	-0.035856	0.329874	0.069545	0.479227
At1G07460	legume lectin family protein; similar to lectin protein kinase, putative [Arabidopsis thaliana] (TAIR:AT2G29220.1); similar to lectin-like receptor kinase 7;2 [Medicago truncatula] (GB:AAR11299.1); contains InterPro domain Concanavalin A-like lectin/glucanase, subgroup; (InterPro:IPR013320); contains InterPro domain Concanavalin A-like lectin/glucanase; (InterPro:IPR008985); contains InterPro dom…	-2.18154	0.353377	-0.535159	0.678901	0.432136	0.370272	-0.140505	0.665694		At1G06350	fatty acid desaturase family protein; Identical to Putative delta-9 desaturase-like 4 protein (EC 1.14.19.-) [Arabidopsis Thaliana] (GB:Q9LMI4); similar to fatty acid desaturase family protein [Arabidopsis thaliana] (TAIR:AT1G06360.1); similar to desaturase delta 9 [Picea glauca] (GB:AAM12238.1); contains InterPro domain Fatty acid desaturase, type 1; (InterPro:IPR001522); contains InterPro domai…	0.392349	0.265857	0.359112	0.368326
At1G07470	transcription factor IIA large subunit, putative / TFIIA large subunit, putative; similar to transcription factor IIA large subunit / TFIIA large subunit (TFIIA-L) [Arabidopsis thaliana] (TAIR:AT1G07480.2); similar to Os05g0292200 [Oryza sativa (japonica cultivar-group)] (GB:NP_001055101.1); similar to Transcription factor IIA, helical [Medicago truncatula] (GB:ABD33143.1); contains InterPro doma…	1.08668	0.0147802	0.300336	0.0372215	0.202631	0.0410774	-0.00446283	0.974063		At1G06360	fatty acid desaturase family protein; Identical to Delta-9 desaturase-like 5 protein (EC 1.14.19.-) [Arabidopsis Thaliana] (GB:Q9LMI3); similar to fatty acid desaturase family protein [Arabidopsis thaliana] (TAIR:AT1G06350.1); similar to desaturase delta 9 [Picea glauca] (GB:AAM12238.1); contains InterPro domain Fatty acid desaturase, type 1; (InterPro:IPR001522); contains InterPro domain Fatty a…	-0.226126	0.233783	-0.502213	0.370187
At1G07490	DVL9/RTFL3 (ROTUNDIFOLIA LIKE 3); similar to DVL13/RTFL2 (ROTUNDIFOLIA LIKE 2) [Arabidopsis thaliana] (TAIR:AT2G29125.1); similar to hypothetical protein MtrDRAFT_AC135467g8v1 [Medicago truncatula] (GB:ABE81994.1); contains InterPro domain DVL; (InterPro:IPR012552)	-4.10708	0.0978564	-1.38744	0.153684	-0.129063	0.638661	-1.13534	0.361129		At1G06380	ribosomal protein-related; similar to 60S ribosomal protein-related [Arabidopsis thaliana] (TAIR:AT2G42650.1); similar to 60S ribosomal protein-related (ISS) [Ostreococcus tauri] (GB:CAL54265.1); similar to Os05g0558000 [Oryza sativa (japonica cultivar-group)] (GB:NP_001056294.1); contains InterPro domain Ribosomal protein L1; (InterPro:IPR002143)	-0.0399533	0.404368	0.008086	0.954355
At1G07500	unknown protein	0.471874	0.229513	2.29463	0.0177633	-0.611715	0.00622631	0.241409	0.274149		At1G06390	encodes a GSK3/shaggy-like protein kinase. Gene expression is induced by NaCl and ABA but not KCl, suggesting that this gene may be involved in response to osmotic stress.	-0.129578	0.156337	0.17499	0.0431755
At1G07510	encodes an FtsH protease that is localized to the mitochondrion	-0.360279	0.108255	0.0902498	0.206394	-0.257508	0.0614649	-0.0807567	0.056015		At1G06400	small GTP-binding protein (ara-2)	0.099246	0.290715	0.170953	0.230219
At1G07520	scarecrow transcription factor family protein; similar to scarecrow transcription factor family protein [Arabidopsis thaliana] (TAIR:AT2G29060.1); similar to SCARECROW-like protein [Lilium lon (GB:BAC77269.2); contains InterPro domain GRAS transcription factor; (InterPro:IPR005202)	-0.51164	0.42986	0.719935	0.0857636	0.301025	0.631183	0.210436	0.0810262		At1G06410	Encodes an enzyme putatively involved in trehalose biosynthesis. Though the protein has both trehalose-6-phosphate synthase (TPS)-like and trehalose-6-phosphate phosphatase (TPP)-like domains, neither activity has been detected in enzymatic assays nor has the protein been able to complement yeast TPS or TPP mutants.	-0.0293647	0.802397	-0.182827	0.411181
At1G07530	scarecrow-like transcription factor 14 (SCL14); similar to scarecrow transcription factor family protein [Arabidopsis thaliana] (TAIR:AT2G29060.1); similar to SCARECROW-like protein [Lilium lon (GB:BAC77269.2); contains InterPro domain GRAS transcription factor; (InterPro:IPR005202)	0.944052	0.0169813	0.536253	0.00841305	0.0625977	0.311841	0.049553	0.295942		At1G06420	similar to unknown protein [Arabidopsis thaliana] (TAIR:AT2G30960.1); similar to villin-related protein [Entamoeba histolytica HM-1:IMSS] (GB:XP_655822.1)	-0.598849	0.010961	-0.49042	0.215739
At1G07540	Arabidopsis thaliana telomere-binding protein, putative (At1g07540)	-0.640654	0.591514	1.8404	0.00433585	-0.448024	0.2356	-0.421087	0.0299396		At1G06430	encodes a FtsH protease that is localized to the chloroplast	-0.241797	0.100896	-0.0871567	0.6853
At1G07550	leucine-rich repeat protein kinase, putative; similar to leucine-rich repeat protein kinase, putative [Arabidopsis thaliana] (TAIR:AT2G14510.1); similar to leucine-rich repeat protein kinase, putative [Arabidopsis thaliana] (TAIR:AT2G14440.1); similar to leucine-rich repeat protein kinase, putative [Arabidopsis thaliana] (TAIR:AT1G07560.1); similar to Protein kinase [Medicago truncatula] (GB:ABE9…	0.226347	0.193592	-0.391407	0.302126	0.0342891	0.845824	0.301794	0.188594		At1G06440	similar to unknown protein [Arabidopsis thaliana] (TAIR:AT5G45790.1); similar to Os10g0510300 [Oryza sativa (japonica cultivar-group)] (GB:NP_001065035.1); similar to Protein of unknown function DUF860, plant [Medicago truncatula] (GB:ABE79863.1); contains InterPro domain Protein of unknown function DUF860, plant; (InterPro:IPR008578)	0.066365	0.42265	0.138462	0.42265
At1G07560	leucine-rich repeat protein kinase, putative; similar to leucine-rich repeat protein kinase, putative [Arabidopsis thaliana] (TAIR:AT3G21340.1); similar to MEE39 (maternal effect embryo arrest 39), kinase [Arabidopsis thaliana] (TAIR:AT3G46330.1); similar to leucine-rich repeat protein kinase, putative [Arabidopsis thaliana] (TAIR:AT1G51820.1); similar to Protein kinase [Medicago truncatula] (GB:…	-0.382216	0.146999	-0.50257	0.31475	0.0375688	0.740665	0.0993318	0.795785		At1G06450	CCR4-NOT transcription complex protein, putative; similar to CCR4-NOT transcription complex protein, putative [Arabidopsis thaliana] (TAIR:AT3G44240.1); similar to putative CCR4-NOT transcription complex subunit 7 [Oryza sativa (japonica cultivar-group)] (GB:BAD19081.1); similar to Os02g0796300 [Oryza sativa (japonica cultivar-group)] (GB:NP_001048387.1); contains InterPro domain Ribonuclease CAF…	-0.0556727	0.271905	0.128924	0.382552
At1G07570	Protein kinase capable of phosphorylating tyrosine, serine, and threonine residues	0.67877	0.0137055	-0.595285	0.088062	0.00153488	0.856449	-0.0891681	0.67654		At1G06460	ACD32.1 encodes an alpha-crystallin domain containing protein with homology to small heat shock proteins.	-0.619393	0.0549268	-0.909334	0.00662053
At1G07590	pentatricopeptide (PPR) repeat-containing protein; similar to DNA-binding protein, putative [Arabidopsis thaliana] (TAIR:AT1G80270.3); similar to DNA-binding protein [Triticum aestivum] (GB:AAF32491.1); contains InterPro domain Pentatricopeptide repeat; (InterPro:IPR002885); contains InterPro domain Protein prenyltransferase; (InterPro:IPR008940); contains InterPro domain Tetratricopeptide-like h…	0.108591	0.503884	0.708814	0.059757	-1.22592	0.311864	-0.436944	0.505034		At1G06470	phosphate translocator-related; similar to transporter-related [Arabidopsis thaliana] (TAIR:AT3G14410.1); similar to Os06g0153200 [Oryza sativa (japonica cultivar-group)] (GB:NP_001056840.1); similar to Os01g0749900 [Oryza sativa (japonica cultivar-group)] (GB:NP_001044249.1); similar to phosphate translocator-related-like [Oryza sativa (japonica cultivar-group)] (GB:BAD86978.1); contains InterPr…	0.061311	0.503663	-0.170005	0.0244219
At1G07600	metallothionein, binds to and detoxifies excess copper and other metals, limiting oxidative damage.	0.302135	0.375388	0.217072	0.47484	0.110806	0.627605	0.0906654	0.210992		At1G06475	similar to unknown protein [Arabidopsis thaliana] (TAIR:AT5G26790.1); similar to hypothetical protein MtrDRAFT_AC157648g13v1 [Medicago truncatula] (GB:ABE86474.1)	-0.120778	0.195289	-0.0270237	0.843377
At1G07610	one of the five metallothioneins (MTs) genes identified in Arabidopsis. MTs are cysteine-rich proteins required for heavy metal tolerance.	0.356177	0.279856	0.357564	0.204713	-0.0592414	0.520711	0.360501	0.0237363		At1G06480	unknown protein	0.0916427	0.889258	-0.199001	0.683094
At1G07620	similar to unknown protein [Arabidopsis thaliana] (TAIR:AT5G02390.1); similar to Os10g0550000 [Oryza sativa (japonica cultivar-group)] (GB:NP_001065314.1); similar to B0103C08-B0602B01.7 [Oryza sativa (indica cultivar-group)] (GB:CAH68050.1); similar to Os12g0570500 [Oryza sativa (japonica cultivar-group)] (GB:NP_001067080.1); contains domain MITOCHONDRIAL GTPASE 2(YEAST)/OBG-RELATED (PTHR11702:S…	0.00582587	0.915146	1.59388	0.0875483	0.723877	0.486226	1.03191	0.0347527		At1G06490	encodes a gene similar to callose synthase	0.24298	0.0743771	0.206752	0.202189
At1G07630	Encodes a protein phosphatase 2C like gene, similar to POL. Involved in leaf development. Knockout mutants have abnormally shaped leaves.	0.433251	0.176766	0.565151	0.197781	0.298775	0.285214	0.0772593	0.102961		At1G06500	unknown protein	0.0347333	0.564549	0.124245	0.140259
At1G07640	A member of the DOF transcription factors. Prominently expressed in the phloem of leaves and other organs. Expression is induced by wounding, MeJA and insect feeding. Upregulates glucosinolate biosynthesis.	-0.985325	0.0284513	-0.141266	0.542588	-0.0846076	0.549518	0.340178	0.0145383		At1G06510	unknown protein	-0.112136	0.517888	-0.108964	0.652596
At1G07650	leucine-rich repeat transmembrane protein kinase, putative; similar to leucine-rich repeat family protein / protein kinase family protein [Arabidopsis thaliana] (TAIR:AT1G53430.1); similar to leucine-rich repeat family protein / protein kinase family protein [Arabidopsis thaliana] (TAIR:AT1G53440.1); similar to leucine-rich repeat family protein / protein kinase family protein [Arabidopsis thalia…	0.424243	0.00987565	-0.0965564	0.678025	-0.0271753	0.865289	0.0725421	0.750177		At1G06515	unknown protein	0.0389417	0.645001	0.24549	0.00689376
At1G07670	calcium-transporting ATPase 4, endoplasmic reticulum-type (ECA4); Identical to Calcium-transporting ATPase 4, endoplasmic reticulum-type (EC 3.6.3.8) (ECA4) [Arabidopsis Thaliana] (GB:Q9XES1;GB:Q9LQP2); similar to ECA2 ("calcium-transporting ATPase 2, endoplasmic reticulum-type"), calcium-transporting ATPase [Arabidopsis thaliana] (TAIR:AT4G00900.1); similar to ECA1 ("calcium-transporting ATPase …	0.0219658	0.0998752	0.56834	0.09649	0.063913	0.793456	-0.0613448	0.109791		At1G06520	Encodes a membrane associated mitochondrial localized protein with glycerol-3-phosphate acyltransferase activity.Expressed in flower buds and siliques. Homozygous mutant plants are male sterile and have abnormal glycerolipid levels.	0.578065	0.0168194	0.989272	0.0583146
At1G07680	unknown protein	3.00525	0.16875	0.686078	0.562055	1.93145	0.0556734	-0.268903	0.530059		At1G06530	myosin heavy chain-related; similar to unknown protein [Arabidopsis thaliana] (TAIR:AT3G58840.2); similar to Putative surface protein [Streptococcus pyogenes MGAS10750] (GB:YP_603188.1); contains InterPro domain Prefoldin; (InterPro:IPR009053)	0.0279553	0.474797	-0.0724923	0.251303
At1G07690	similar to unknown protein [Arabidopsis thaliana] (TAIR:AT1G54950.1)	-0.825516	0.280401	0.412563	0.359781	-0.429503	0.641944	-0.697506	0.729443		At1G06540	similar to unknown protein [Arabidopsis thaliana] (TAIR:AT2G30930.1)	-0.358585	0.190752	0.00781933	0.943294
At1G07700	thioredoxin family protein; similar to ATTRX4 (thioredoxin H-type 4), thiol-disulfide exchange intermediate [Arabidopsis thaliana] (TAIR:AT1G19730.1); similar to thioredoxin 1 [Melopsittacus undulatus] (GB:AAO72714.1); similar to Os02g0567100 [Oryza sativa (japonica cultivar-group)] (GB:NP_001047177.1); contains InterPro domain Thioredoxin-like fold; (InterPro:IPR012336); contains InterPro domain…	-0.792134	0.0231627	-0.156765	0.242	-0.330556	0.424781	0.236582	0.284048		At1G06550	enoyl-CoA hydratase/isomerase family protein; similar to CHY1 (BETA-HYDROXYISOBUTYRYL-COA HYDROLASE 1), 3-hydroxyisobutyryl-CoA hydrolase [Arabidopsis thaliana] (TAIR:AT5G65940.1); similar to Os01g0752200 [Oryza sativa (japonica cultivar-group)] (GB:NP_001044263.1); similar to 3-hydroxyisobutyryl-coenzyme A hydrolase, putative, expressed [Oryza sativa (japonica cultivar-group)] (GB:ABA97000.2); s…	0.403932	0.0290969	0.359705	0.0607654
At1G07705	transcription regulator; similar to VIP2 (VIRE2 INTERACTING PROTEIN2), transcription regulator [Arabidopsis thaliana] (TAIR:AT5G59710.1); similar to NOT2/NOT3/NOT5 [Medicago truncatula] (GB:ABE93791.1); similar to VIP2 [Nicotiana benthamiana] (GB:AAY15746.1); contains InterPro domain NOT2/NOT3/NOT5; (InterPro:IPR007282)	-0.177683	0.252623	0.103107	0.278731	-0.0558133	0.575868	0.0821419	0.382721		At1G06560	NOL1/NOP2/sun family protein; similar to nucleolar protein, putative [Arabidopsis thaliana] (TAIR:AT4G26600.1); similar to Os08g0365900 [Oryza sativa (japonica cultivar-group)] (GB:NP_001061645.1); similar to PREDICTED: similar to NOL1/NOP2/Sun domain family 6 [Rattus norve (GB:XP_225588.4); contains InterPro domain PUA; (InterPro:IPR002478); contains InterPro domain Bacterial Fmu (Sun)/eukaryoti…	0.066616	0.168353	0.076786	0.578713
[truncated: 26,703 more rows]
