# Supplementary material for: Gene Expression, Protein Function and Pathways of Arabidopsis thaliana Responding to Silver Nanoparticles in Comparison to Silver Ions, Cold, Salt, Drought, and Heat
Source: Nanomaterials (Basel). 2015 Mar 27;5(2):436–67. doi: 10.3390/nano5020436 (PMC5312895; doi:10.3390/nano5020436)
Supplement: Supplementary file 1 [file nanomaterials-05-00436-s001.zip › Supplementary documents/Geisler-Lee_Table S10.xlsx]

## Sheet: Sheet1
Table S10. The list of interacting partners of HHP2.
Gene_ID	Gene description	AgNPs M-value	AgNPs P-value	AgNO3 M-value	AgNO3 P-value	Stimulus	Degree
At5G55930	oligopeptide transporter 1 [Source:TAIR_LOCUS;Acc:AT5G55930]	-0.412818	0.240204	-1.01375	0.142321	AgNO3	1
At4G01450	nodulin MtN21 /EamA-like transporter family protein [Source:TAIR_LOCUS;Acc:AT4G01450]	0.843228	0.00606467	1.10583	0.026577	AgNO3	1
At5G01550	lectin receptor kinase a4.1 [Source:TAIR_LOCUS;Acc:AT5G01550]	0.654852	0.105754	1.16724	0.0340139	AgNO3	1
At2G28960	Leucine-rich repeat protein kinase family protein [Source:TAIR_LOCUS;Acc:AT2G28960]	0.655923	0.0455159	1.14737	0.0741491	AgNO3	1
At1G71110	unknown protein; FUNCTIONS IN: molecular_function unknown; INVOLVED IN: biological_process unknown; LOCATED IN: endomembrane system; BEST Arabidopsis thaliana protein match is: unknown protein (TAIR:AT2G12400.1); Has 173 Blast hits to 169 proteins i /.../pecies: Archae - 0; Bacteria - 0; Metazoa - 3; Fungi - 0; Plants - 165; Viruses - 0; Other Eukaryotes - 5 (source: NCBI BLink). [Source:TAIR_LOC…	0.452819	0.0928281	1.01252	0.0539733	AgNO3	1
At5G20230	blue-copper-binding protein [Source:TAIR_LOCUS;Acc:AT5G20230]	0.954313	0.00260585	1.41626	0.0596698	AgNO3	3
At2G04050	MATE efflux family protein [Source:TAIR_LOCUS;Acc:AT2G04050]	0.444756	0.245155	1.92162	0.000815289	AgNO3	1
At2G25810	tonoplast intrinsic protein 4;1 [Source:TAIR_LOCUS;Acc:AT2G25810]	0.708466	0.0464809	1.10473	0.125118	AgNO3	1
At5G06530	ABC-2 type transporter family protein [Source:TAIR_LOCUS;Acc:AT5G06530]	-0.698336	0.00418556	-1.1802	0.0227528	AgNO3	1
At4G19030	NOD26-like major intrinsic protein 1 [Source:TAIR_LOCUS;Acc:AT4G19030]	0.71884	0.0762089	1.15144	0.104031	AgNO3	2
At1G23080	Auxin efflux carrier family protein [Source:TAIR_LOCUS;Acc:AT1G23080]	-0.980518	0.0016343	-1.15292	0.00434178	AgNO3	1
At2G04040	MATE efflux family protein [Source:TAIR_LOCUS;Acc:AT2G04040]	0.0891223	0.559676	1.10128	0.0271669	AgNO3	1
At5G59670	Leucine-rich repeat protein kinase family protein [Source:TAIR_LOCUS;Acc:AT5G59670]	-0.0923707	0.769366	-1.2127	0.002929	AgNO3	1
At1G14390	Leucine-rich repeat protein kinase family protein [Source:TAIR_LOCUS;Acc:AT1G14390]	0.796066	0.150977	1.07887	0.0470148	AgNO3	1
At1G18880	Major facilitator superfamily protein [Source:TAIR_LOCUS;Acc:AT1G18880]	0.965413	0.00519635	1.11063	0.0488365	AgNO3	1
At1G78995	unknown protein; Has 30201 Blast hits to 17322 proteins in 780 species: Archae - 12; Bacteria - 1396; Metazoa - 17338; Fungi - 3422; Plants - 5037; Viruses - 0; Other Eukaryotes - 2996 (source: NCBI BLink). [Source:TAIR_LOCUS;Acc:AT1G78995]	-0.968292	0.0138894	-1.04555	0.0515452	AgNO3	1
At2G13610	ABC-2 type transporter family protein [Source:TAIR_LOCUS;Acc:AT2G13610]	-0.85889	0.0110537	-1.1086	0.0223545	AgNO3	1
At4G04540	cysteine-rich RLK (RECEPTOR-like protein kinase) 39 [Source:TAIR_LOCUS;Acc:AT4G04540]	-0.712291	0.158673	-1.17772	0.320279	AgNO3	2
At1G08920	ERD (early response to dehydration) six-like 1 [Source:TAIR_LOCUS;Acc:AT1G08920]	0.998343	0.0262432	1.32663	0.0396658	AgNO3	1
At1G61610	S-locus lectin protein kinase family protein [Source:TAIR_LOCUS;Acc:AT1G61610]	0.997532	0.22105	1.13043	0.226546	AgNO3	2
At5G07475	Cupredoxin superfamily protein [Source:TAIR_LOCUS;Acc:AT5G07475]	1.10402	0.0695018	0.945258	0.105584	AgNPs	2
At1G57980	Nucleotide-sugar transporter family protein [Source:TAIR_LOCUS;Acc:AT1G57980]	-1.12827	0.070504	-0.58481	0.522035	AgNPs	1
At4G30850	heptahelical transmembrane protein2 [Source:TAIR_LOCUS;Acc:AT4G30850]	1.07472	0.0246342	0.996847	0.0797287	AgNPs	36
At3G46280	protein kinase-related [Source:TAIR_LOCUS;Acc:AT3G46280]	-1.10402	0.0829029	-0.692609	0.0826643	AgNPs	1
At1G08430	aluminum-activated malate transporter 1 [Source:TAIR_LOCUS;Acc:AT1G08430]	1.17146	0.00739753	0.943868	0.30956	AgNPs	2
At2G39510	nodulin MtN21 /EamA-like transporter family protein [Source:TAIR_LOCUS;Acc:AT2G39510]	1.47468	0.0272278	0.622375	0.319288	AgNPs	2
At3G47780	ABC2 homolog 6 [Source:TAIR_LOCUS;Acc:AT3G47780]	1.21629	0.0201944	1.62876	0.00269377	Shared (AgNPs & AgNO3)	1
At3G55090	ABC-2 type transporter family protein [Source:TAIR_LOCUS;Acc:AT3G55090]	1.23706	0.096409	1.56098	0.0990222	Shared (AgNPs & AgNO3)	2
At1G11450	nodulin MtN21 /EamA-like transporter family protein [Source:TAIR_LOCUS;Acc:AT1G11450]	1.07286	0.124947	1.24844	0.125198	Shared (AgNPs & AgNO3)	3
At4G15380	cytochrome P450, family 705, subfamily A, polypeptide 4 [Source:TAIR_LOCUS;Acc:AT4G15380]	1.25739	0.0113739	1.04597	0.116436	Shared (AgNPs & AgNO3)	1
At3G46900	copper transporter 2 [Source:TAIR_LOCUS;Acc:AT3G46900]	-1.67579	0.00103019	-1.65459	0.00206405	Shared (AgNPs & AgNO3)	1
At1G49200	RING/U-box superfamily protein [Source:TAIR_LOCUS;Acc:AT1G49200]	-1.15913	0.0789167	-1.36542	0.0199546	Shared (AgNPs & AgNO3)	2
At4G20390	Uncharacterised protein family (UPF0497) [Source:TAIR_LOCUS;Acc:AT4G20390]	1.22933	0.0446369	1.44096	0.0368942	Shared (AgNPs & AgNO3)	2
At2G28315	Nucleotide/sugar transporter family protein [Source:TAIR_LOCUS;Acc:AT2G28315]	1.4655	0.00267304	1.47398	0.0180169	Shared (AgNPs & AgNO3)	6
At2G01275	RING/FYVE/PHD zinc finger superfamily protein [Source:TAIR_LOCUS;Acc:AT2G01275]	1.14865	0.00432184	1.59394	0.046932	Shared (AgNPs & AgNO3)	1
At5G19410	ABC-2 type transporter family protein [Source:TAIR_LOCUS;Acc:AT5G19410]	1.23101	0.0265658	1.23919	0.103739	Shared (AgNPs & AgNO3)	1
At3G26200	cytochrome P450, family 71, subfamily B, polypeptide 22 [Source:TAIR_LOCUS;Acc:AT3G26200]	-1.2251	0.111114	-1.73268	0.0494153	Shared (AgNPs & AgNO3)	1
