# Supplementary material for: Gene Expression, Protein Function and Pathways of Arabidopsis thaliana Responding to Silver Nanoparticles in Comparison to Silver Ions, Cold, Salt, Drought, and Heat
Source: Nanomaterials (Basel). 2015 Mar 27;5(2):436–67. doi: 10.3390/nano5020436 (PMC5312895; doi:10.3390/nano5020436)
Supplement: Supplementary file 1 [file nanomaterials-05-00436-s001.zip › Supplementary documents/Geisler-Lee_Table S11.xlsx]

## Sheet: Sheet1
Table S11. GO term enrichment for AgNP and/or AgNO3 up-regulated genes.
GO enrichment For AgNPs up regulated genes, Processes							GO enrichment For AgNO3 up regulated genes, Processes
GO Term	Description	P-value	FDR q-value	Enrichment			GO Term	Description	P-value	FDR q-value	Enrichment
GO:0006869	lipid transport	1.71e-06	0.00399	6.88			GO:0006869	lipid transport	1.71e-06	0.00399	6.88
GO:0000041	transition metal ion transport	2.04e-06	0.00237	6.01			GO:0000041	transition metal ion transport	2.04e-06	0.00237	6.01
GO:0001666	response to hypoxia	0.000126	0.0977	7.57			GO:0001666	response to hypoxia	0.000126	0.0977	7.57
GO:0036293	response to decreased oxygen levels	0.000126	0.0733	7.57			GO:0036293	response to decreased oxygen levels	0.000126	0.0733	7.57
GO:0070482	response to oxygen levels	0.000144	0.067	7.39			GO:0070482	response to oxygen levels	0.000144	0.067	7.39
GO:0006591	ornithine metabolic process	0.000355	0.138	52.96			GO:0006591	ornithine metabolic process	0.000355	0.138	52.96
GO:0001101	response to acid	0.00036	0.12	2.48			GO:0001101	response to acid	0.00036	0.12	2.48
GO:0030001	metal ion transport	0.00044	0.128	3.37			GO:0030001	metal ion transport	0.00044	0.128	3.37
GO:0010087	phloem or xylem histogenesis	0.000469	0.121	7.57			GO:0010087	phloem or xylem histogenesis	0.000469	0.121	7.57
GO:0009611	response to wounding	0.000959	0.223	4.47			GO:0009611	response to wounding	0.000959	0.223	4.47
GO enrichment For AgNPs up regulated genes, Function							GO enrichment For AgNO3 up regulated genes, Function
GO Term	Description	P-value	FDR q-value	Enrichment			GO Term	Description	P-value	FDR q-value	Enrichment
GO:0004601	peroxidase activity	5.16e-11	5.35e-08	11.67			GO:0004601	peroxidase activity	5.16e-11	5.35e-08	11.67
GO:0016684	oxidoreductase activity, acting on peroxide as acceptor	5.16e-11	2.68e-08	11.67			GO:0016684	oxidoreductase activity, acting on peroxide as acceptor	5.16e-11	2.68e-08	11.67
GO:0016209	antioxidant activity	1.01e-10	3.48e-08	11.11			GO:0016209	antioxidant activity	1.01e-10	3.48e-08	11.11
GO:0008289	lipid binding	6.52e-06	0.00169	5.95			GO:0008289	lipid binding	6.52e-06	0.00169	5.95
GO:0016491	oxidoreductase activity	2.71e-05	0.00562	2.93			GO:0016491	oxidoreductase activity	2.71e-05	0.00562	2.93
GO:0005507	copper ion binding	0.000626	0.108	5.67			GO:0005507	copper ion binding	0.000626	0.108	5.67
GO enrichment For AgNPs up regulated genes, Component							GO enrichment For AgNO3 up regulated genes, Component
GO Term	Description	P-value	FDR q-value	Enrichment			GO Term	Description	P-value	FDR q-value	Enrichment
GO:0005576	extracellular region	4.98e-21	1.43e-18	3.5			GO:0005576	extracellular region	4.98e-21	1.43e-18	3.5
GO:0031225	anchored component of membrane	7.76e-05	0.0112	4.49			GO:0031225	anchored component of membrane	7.76e-05	0.0112	4.49
