# Supplementary material for: Gene Expression, Protein Function and Pathways of Arabidopsis thaliana Responding to Silver Nanoparticles in Comparison to Silver Ions, Cold, Salt, Drought, and Heat
Source: Nanomaterials (Basel). 2015 Mar 27;5(2):436–67. doi: 10.3390/nano5020436 (PMC5312895; doi:10.3390/nano5020436)
Supplement: Supplementary file 1 [file nanomaterials-05-00436-s001.zip › Supplementary documents/Geisler-Lee_Table S12.xlsx]

## Sheet: Overall
Table S12. List of differentially expressed genes for six abiotic stresses.							Up: Up-Regulated Genes
							Down: Down Regulated Genes
Up-AgNPs	Down-AgNPs	Up-AgNO3	Down-AgNO3	Up-Cold	Down-Cold	Up-Salt	Down-Salt	Up-Drought	Down-Drought	Up-Heat	Down-Heat
AT1G02520	AT1G01130	AT1G02310	AT1G01130	AT1G01130	AT1G01030	AT1G01130	AT1G01080	AT1G01130	AT1G01280	AT1G01130	AT1G01280
AT1G02940	AT1G02470	AT1G02520	AT1G02470	AT1G01140	AT1G01070	AT1G01140	AT1G01190	AT1G02670	AT1G01410	AT1G01380	AT1G01300
AT1G03940	AT1G07050	AT1G02940	AT1G04110	AT1G01230	AT1G01110	AT1G01250	AT1G01200	AT1G03170	AT1G02050	AT1G03540	AT1G01530
AT1G04180	AT1G08630	AT1G03200	AT1G07050	AT1G01420	AT1G01120	AT1G01470	AT1G01280	AT1G03770	AT1G02190	AT1G04670	AT1G01640
AT1G05280	AT1G09240	AT1G03820	AT1G08630	AT1G01470	AT1G01280	AT1G01480	AT1G01390	AT1G04330	AT1G03260	AT1G05610	AT1G01760
AT1G05340	AT1G10070	AT1G03840	AT1G09240	AT1G01480	AT1G01290	AT1G01560	AT1G01490	AT1G04540	AT1G03710	AT1G06580	AT1G01960
AT1G06620	AT1G10657	AT1G04180	AT1G10060	AT1G01500	AT1G01320	AT1G01720	AT1G01700	AT1G05330	AT1G03890	AT1G07290	AT1G02490
AT1G07880	AT1G12940	AT1G05280	AT1G10657	AT1G01560	AT1G01330	AT1G01730	AT1G01760	AT1G05530	AT1G04090	AT1G07620	AT1G03390
AT1G08090	AT1G13200	AT1G05340	AT1G10760	AT1G01650	AT1G01430	AT1G01830	AT1G01790	AT1G05740	AT1G04500	AT1G08310	AT1G03710
AT1G08430	AT1G14880	AT1G05620	AT1G11850	AT1G01720	AT1G01490	AT1G02200	AT1G01980	AT1G06160	AT1G04580	AT1G08830	AT1G04645
AT1G08830	AT1G15010	AT1G05660	AT1G12090	AT1G01940	AT1G01530	AT1G02205	AT1G02050	AT1G06340	AT1G04645	AT1G09030	AT1G05800
AT1G10140	AT1G21320	AT1G05680	AT1G12480	AT1G02090	AT1G01620	AT1G02310	AT1G02320	AT1G06970	AT1G04880	AT1G09410	AT1G06170
AT1G11190	AT1G23060	AT1G06620	AT1G12845	AT1G02270	AT1G01630	AT1G02390	AT1G02340	AT1G07430	AT1G05300	AT1G11070	AT1G07060
AT1G11450	AT1G23730	AT1G08090	AT1G12940	AT1G02310	AT1G01710	AT1G02400	AT1G02460	AT1G07680	AT1G05480	AT1G11990	AT1G07190
AT1G11580	AT1G24260	AT1G08160	AT1G13200	AT1G02330	AT1G01760	AT1G02450	AT1G02490	AT1G08080	AT1G05800	AT1G13290	AT1G07490
AT1G12520	AT1G28660	AT1G08830	AT1G13260	AT1G02340	AT1G01770	AT1G02530	AT1G02690	AT1G08170	AT1G05990	AT1G13310	AT1G07745
AT1G14120	AT1G43160	AT1G08920	AT1G14880	AT1G02370	AT1G01800	AT1G02660	AT1G02813	AT1G08310	AT1G06020	AT1G13680	AT1G07860
AT1G14250	AT1G49200	AT1G09460	AT1G15125	AT1G02400	AT1G01860	AT1G02700	AT1G02900	AT1G09410	AT1G06170	AT1G14110	AT1G08270
AT1G14540	AT1G53870	AT1G10140	AT1G19350	AT1G02420	AT1G02050	AT1G02790	AT1G03390	AT1G10810	AT1G06420	AT1G14470	AT1G08650
AT1G14550	AT1G55440	AT1G11190	AT1G19373	AT1G02530	AT1G02070	AT1G02816	AT1G03600	AT1G11070	AT1G06540	AT1G14800	AT1G09250
AT1G14730	AT1G56120	AT1G11450	AT1G20210	AT1G02660	AT1G02300	AT1G02850	AT1G03620	AT1G11370	AT1G06990	AT1G15550	AT1G09610
AT1G14780	AT1G57980	AT1G11580	AT1G20600	AT1G02820	AT1G02490	AT1G03495	AT1G03630	AT1G11470	AT1G07025	AT1G15900	AT1G10420
AT1G15630	AT1G62380	AT1G12030	AT1G21320	AT1G02860	AT1G02580	AT1G03790	AT1G03710	AT1G11850	AT1G07190	AT1G16980	AT1G10520
AT1G16400	AT1G68840	AT1G12200	AT1G21460	AT1G02870	AT1G02640	AT1G04060	AT1G03780	AT1G12190	AT1G07590	AT1G17710	AT1G10730
AT1G17180	AT1G68845	AT1G12520	AT1G22160	AT1G02930	AT1G02800	AT1G04220	AT1G03840	AT1G13470	AT1G07745	AT1G18050	AT1G11040
AT1G17380	AT1G69490	AT1G13520	AT1G22690	AT1G03530	AT1G02813	AT1G04330	AT1G03870	AT1G13680	AT1G07850	AT1G19030	AT1G11360
AT1G19540	AT1G69500	AT1G13600	AT1G23060	AT1G03700	AT1G02850	AT1G04490	AT1G04520	AT1G13700	AT1G07880	AT1G19060	AT1G11590
AT1G19610	AT1G71030	AT1G14120	AT1G23080	AT1G03730	AT1G03030	AT1G04690	AT1G04530	AT1G14110	AT1G09080	AT1G19090	AT1G11915
AT1G23720	AT1G72910	AT1G14220	AT1G24530	AT1G03740	AT1G03050	AT1G04830	AT1G04550	AT1G14250	AT1G09220	AT1G19500	AT1G12030
AT1G24070	AT1G73510	AT1G14250	AT1G26200	AT1G03790	AT1G03130	AT1G04990	AT1G04645	AT1G14470	AT1G09290	AT1G19890	AT1G12450
AT1G24320	AT1G73830	AT1G14390	AT1G28330	AT1G03830	AT1G03240	AT1G05040	AT1G04650	AT1G14520	AT1G11590	AT1G20530	AT1G12490
AT1G24430	AT1G74670	AT1G14540	AT1G28660	AT1G03905	AT1G03270	AT1G05060	AT1G05260	AT1G14680	AT1G11915	AT1G20720	AT1G12600
AT1G24580	AT1G75470	AT1G14550	AT1G29210.1	AT1G04180	AT1G03300	AT1G05100	AT1G05310	AT1G14950	AT1G12030	AT1G21850	AT1G13040
AT1G26450	AT1G80130	AT1G14730	AT1G29395	AT1G04240	AT1G03310	AT1G05170	AT1G05385	AT1G15830	AT1G12070	AT1G22290	AT1G13370
AT1G26730	AT2G02930	AT1G14780	AT1G30520	AT1G04400	AT1G03380	AT1G05340	AT1G05440	AT1G16150	AT1G12600	AT1G23540	AT1G13470
AT1G26820	AT2G05540	AT1G15630	AT1G49020.1	AT1G04430	AT1G03390	AT1G05560	AT1G05540	AT1G16770	AT1G12620	AT1G23910	AT1G14790
AT1G28130	AT2G13422	AT1G17060	AT1G49200	AT1G04490	AT1G03400	AT1G05575	AT1G05550	AT1G16980	AT1G13270	AT1G24010	AT1G14930
AT1G28400	AT2G18690	AT1G17170	AT1G49660	AT1G04620	AT1G03410	AT1G05650	AT1G05690	AT1G17615	AT1G13370	AT1G24140	AT1G15040
AT1G28470	AT2G20625	AT1G17180	AT1G49715	AT1G04780	AT1G03440	AT1G05680	AT1G05800	AT1G17740	AT1G14100	AT1G25025	AT1G15100
AT1G29020	AT2G25625	AT1G17380	AT1G49860	AT1G04940	AT1G03457	AT1G06800	AT1G05950	AT1G18050	AT1G15990	AT1G25270	AT1G15830
AT1G29025	AT2G26010	AT1G17830	AT1G51940	AT1G04990	AT1G03470	AT1G07000	AT1G06080	AT1G18130	AT1G17900	AT1G25340	AT1G17630
AT1G29860	AT2G26020	AT1G18140	AT1G52190	AT1G05000	AT1G03495	AT1G07040	AT1G06150	AT1G18510	AT1G18290	AT1G27380	AT1G17900
AT1G31710	AT2G29300	AT1G18880	AT1G52870	AT1G05040	AT1G03600	AT1G07120	AT1G06170	AT1G19090	AT1G19040	AT1G28170	AT1G18220
AT1G31950	AT2G29310	AT1G18970	AT1G53870	AT1G05100	AT1G03620	AT1G07430	AT1G06420	AT1G19390	AT1G19290	AT1G28500	AT1G20190
AT1G32100	AT2G30230	AT1G19250	AT1G55440	AT1G05170	AT1G03630	AT1G07500	AT1G06510	AT1G19610	AT1G21210	AT1G28690	AT1G20290
AT1G32290	AT2G32160	AT1G19540	AT1G56120	AT1G05260	AT1G03820	AT1G07540	AT1G06540	AT1G19670	AT1G21240	AT1G31510	AT1G21010
AT1G32950	AT2G36690	AT1G19610	AT1G56300	AT1G05340	AT1G03840	AT1G07620	AT1G06580	AT1G19960	AT1G21430	AT1G32670	AT1G21140
AT1G33700	AT2G37030	AT1G21100	AT1G57943	AT1G05370	AT1G03870	AT1G07720	AT1G06830	AT1G20080	AT1G22110	AT1G32760	AT1G22420
AT1G35250	AT2G40670	AT1G21310	AT1G61380	AT1G05530	AT1G04000	AT1G07750	AT1G06990	AT1G20130	AT1G22420	AT1G33000	AT1G23350
AT1G43790	AT2G40940	AT1G22065	AT1G61800	AT1G05575	AT1G04040	AT1G08050	AT1G07025	AT1G21250	AT1G22480	AT1G33030	AT1G23580
AT1G44130	AT2G41230	AT1G23120	AT1G62380	AT1G05805	AT1G04290	AT1G08190	AT1G07050	AT1G21300	AT1G23810	AT1G33480	AT1G24060
AT1G44350	AT2G41415	AT1G23550	AT1G62630	AT1G05880	AT1G04350	AT1G08230	AT1G07060	AT1G21530	AT1G24060	AT1G33770	AT1G25410
AT1G45191	AT2G42870	AT1G23720	AT1G65790	AT1G06380	AT1G04640	AT1G08320	AT1G07090	AT1G21850	AT1G25025	AT1G33820	AT1G26400
AT1G47395	AT2G43140	AT1G24030	AT1G68840	AT1G06720	AT1G04645	AT1G08500	AT1G07110	AT1G21870	AT1G25410	AT1G34100	AT1G26860
AT1G47600	AT2G44080	AT1G24095	AT1G68845	AT1G06770	AT1G04650	AT1G08630	AT1G07190	AT1G22130	AT1G26530	AT1G34620	AT1G27640
AT1G51140	AT2G47050	AT1G24320	AT1G69490	AT1G06780	AT1G04660	AT1G08650	AT1G07320	AT1G22290	AT1G26790	AT1G35480	AT1G28135
AT1G51420	AT3G01345	AT1G24580	AT1G69500	AT1G07040	AT1G04680	AT1G08860	AT1G07370	AT1G23250	AT1G28135	AT1G35500	AT1G28300
AT1G51470	AT3G01970	AT1G26390	AT1G70120	AT1G07050	AT1G04770	AT1G08920	AT1G07450	AT1G23600	AT1G28300	AT1G35640	AT1G28330
AT1G52000	AT3G03470	AT1G26450	AT1G70820	AT1G07090	AT1G04880	AT1G08940	AT1G07490	AT1G23760	AT1G29490	AT1G35647	AT1G29400
AT1G52030	AT3G09450	AT1G26770	AT1G71030	AT1G07135	AT1G05150	AT1G09070	AT1G07745	AT1G25270	AT1G29870	AT1G35663	AT1G29770
AT1G52040	AT3G13960	AT1G26820	AT1G71390	AT1G07160	AT1G05210	AT1G09080	AT1G07790	AT1G25340	AT1G30710	AT1G36120	AT1G30110
AT1G52120	AT3G14630	AT1G28290	AT1G72910	AT1G07310	AT1G05230	AT1G09155	AT1G07880	AT1G26380	AT1G31400	AT1G36480	AT1G30350
AT1G52130	AT3G16670	AT1G28400	AT1G72930	AT1G07330	AT1G05280	AT1G09240	AT1G08430	AT1G26860	AT1G31530	AT1G36600	AT1G30450
AT1G52140	AT3G16770	AT1G28470	AT1G73510	AT1G07360	AT1G05330	AT1G09500	AT1G08520	AT1G27140	AT1G31620	AT1G37010	AT1G30710
AT1G52400	AT3G16851	AT1G28480	AT1G73830	AT1G07420	AT1G05385	AT1G09530	AT1G08550	AT1G27740	AT1G31630	AT1G37063	AT1G31040
AT1G52410	AT3G19850	AT1G29020	AT1G74890	AT1G07430	AT1G05470	AT1G09850	AT1G08560	AT1G27790	AT1G32350	AT1G40952	AT1G31350
AT1G52820	AT3G21500	AT1G29025	AT1G78995	AT1G07470	AT1G05560	AT1G09930	AT1G08810	AT1G28327	AT1G32660	AT1G41797	AT1G31640
AT1G52940	AT3G21510	AT1G29380	AT1G80130	AT1G07680	AT1G05590	AT1G09950	AT1G08840	AT1G28375	AT1G32830	AT1G41900	AT1G31680
AT1G54010	AT3G26200	AT1G29860	AT2G03590	AT1G07840	AT1G05670	AT1G09970	AT1G09030	AT1G28640	AT1G32950	AT1G41920	AT1G32000
AT1G54020	AT3G28070	AT1G30135	AT2G03660.1	AT1G07870	AT1G05700	AT1G10070	AT1G09090	AT1G29395	AT1G33500	AT1G42250	AT1G32390
AT1G55700	AT3G45860	AT1G30700	AT2G04450	AT1G08050	AT1G05710	AT1G10170	AT1G09170	AT1G29620	AT1G33817	AT1G42375	AT1G32560
AT1G55990	AT3G46280	AT1G30720	AT2G07981	AT1G08070	AT1G05800	AT1G10260	AT1G09190	AT1G29650	AT1G34140	AT1G42570	AT1G33055
AT1G56550	AT3G46900	AT1G30730	AT2G13610	AT1G08500	AT1G05860	AT1G10480	AT1G09200	AT1G31370	AT1G34170	AT1G42580	AT1G33430
AT1G58270	AT3G55240	AT1G30990	AT2G15042	AT1G08580	AT1G05950	AT1G10760	AT1G09230	AT1G32010	AT1G34290	AT1G42630	AT1G33817
AT1G58320	AT3G57240	AT1G31050	AT2G18328	AT1G08610	AT1G05990	AT1G10810	AT1G09250	AT1G32040	AT1G34400	AT1G42680	AT1G35050
AT1G58370	AT3G59900	AT1G31710	AT2G20625	AT1G08900	AT1G06160	AT1G10880	AT1G09390	AT1G32590	AT1G34660	AT1G42710	AT1G35200
AT1G59780	AT3G60290	AT1G31770	AT2G20670	AT1G08920	AT1G06170	AT1G11210	AT1G09470	AT1G32600	AT1G35050	AT1G43260	AT1G36105
AT1G60270	AT4G04330	AT1G31950	AT2G22240	AT1G08930	AT1G06240	AT1G11370	AT1G09750	AT1G32760	AT1G35200	AT1G43610	AT1G36110
AT1G61120	AT4G04500	AT1G32100	AT2G24010	AT1G08940	AT1G06290	AT1G11880	AT1G10330	AT1G33480	AT1G35555	AT1G43650	AT1G36370
AT1G61750	AT4G11460	AT1G32290	AT2G25625	AT1G08970	AT1G06420	AT1G11960	AT1G10400	AT1G33770	AT1G35730	AT1G43730	AT1G36440
AT1G61820	AT4G11521	AT1G32940	AT2G26020	AT1G09070	AT1G06500	AT1G11970	AT1G10420	AT1G33813	AT1G36030	AT1G43745	AT1G37110
AT1G61840	AT4G12470	AT1G32950	AT2G29090	AT1G09240	AT1G06510	AT1G12150	AT1G10470	AT1G33850	AT1G36100	AT1G44070	AT1G39750
AT1G62540	AT4G13570	AT1G33700	AT2G29290	AT1G09320	AT1G06550	AT1G12400	AT1G10522	AT1G34080	AT1G36110	AT1G44478	AT1G41114
AT1G62560	AT4G13572	AT1G33730	AT2G29300	AT1G09350	AT1G06580	AT1G12550	AT1G10640	AT1G34500	AT1G36550	AT1G45616	AT1G41930
AT1G63295	AT4G13575	AT1G33750	AT2G29310	AT1G09410	AT1G06620	AT1G12610	AT1G10780	AT1G34590	AT1G36756	AT1G47765	AT1G42190
AT1G64590	AT4G15210	AT1G33890	AT2G30230	AT1G09530	AT1G06800	AT1G12845	AT1G10980	AT1G34967	AT1G37140	AT1G47920	AT1G42400
AT1G65481	AT4G16146	AT1G35250	AT2G32160	AT1G09780	AT1G06810	AT1G12950	AT1G10990	AT1G35500	AT1G37150	AT1G48290	AT1G43220
AT1G65500	AT4G16260	AT1G35910	AT2G33650.1	AT1G09950	AT1G06830	AT1G13200	AT1G11000	AT1G35640	AT1G39190	AT1G48640	AT1G43800
AT1G65670	AT4G16880	AT1G36622	AT2G34655	AT1G09970	AT1G07010	AT1G13310	AT1G11080	AT1G35647	AT1G41276	AT1G48670	AT1G43840
AT1G65680	AT4G16940	AT1G36640	AT2G35384.1	AT1G10060	AT1G07060	AT1G13470	AT1G11220	AT1G35663	AT1G41860	AT1G48720	AT1G43870
AT1G65860	AT4G22470	AT1G43790	AT2G36690	AT1G10080	AT1G07130	AT1G13610	AT1G11260	AT1G35890	AT1G41930	AT1G48820	AT1G44060
AT1G66100	AT4G25100	AT1G44020	AT2G37030	AT1G10090	AT1G07190	AT1G13680	AT1G11280	AT1G35970	AT1G42560	AT1G48940	AT1G47280
AT1G66270	AT4G25750	AT1G44130	AT2G39920	AT1G10170	AT1G07350	AT1G13700	AT1G11340	AT1G36480	AT1G43290	AT1G49015	AT1G47300
AT1G66280	AT4G27310	AT1G44350	AT2G40670	AT1G10270	AT1G07390	AT1G13990	AT1G11350	AT1G36600	AT1G43810	AT1G49210	AT1G47360
AT1G68740	AT4G28790	AT1G44800	AT2G40840	AT1G10340	AT1G07440	AT1G14110	AT1G11440	AT1G37063	AT1G43840	AT1G49680	AT1G47816
AT1G68850	AT4G29658	AT1G45145	AT2G40940	AT1G10410	AT1G07450	AT1G14470	AT1G11460	AT1G37826	AT1G44130	AT1G49810	AT1G47970
AT1G69230	AT4G33720	AT1G47271	AT2G41090	AT1G10560	AT1G07460	AT1G14490	AT1G11530	AT1G40710	AT1G45616	AT1G49920	AT1G49270
AT1G70470	AT4G36410	AT1G47395	AT2G41230	AT1G10580	AT1G07490	AT1G14540	AT1G11580	AT1G41797	AT1G47300	AT1G50340	AT1G49870
AT1G70700	AT4G39250	AT1G47400	AT2G42530	AT1G10760	AT1G07745	AT1G14550	AT1G11590	AT1G42450	AT1G48180	AT1G50800	AT1G50190
AT1G70850	AT5G02760	AT1G47600	AT2G42870	AT1G10770	AT1G07795	AT1G14730	AT1G11770	AT1G42570	AT1G48390	AT1G51090	AT1G50610
AT1G71692	AT5G04390	AT1G48510	AT2G43140	AT1G10810	AT1G07860	AT1G15010	AT1G11915	AT1G42610	AT1G48660	AT1G51290	AT1G51250
AT1G72140	AT5G13181	AT1G48760	AT2G44080	AT1G11170	AT1G07880	AT1G15045	AT1G12010	AT1G43140	AT1G48800	AT1G51360	AT1G51840
AT1G72230	AT5G14570	AT1G49030	AT2G45180	AT1G11210	AT1G08250	AT1G15520	AT1G12070	AT1G43260	AT1G49270	AT1G51620	AT1G52250
AT1G73325	AT5G14780	AT1G49405	AT2G45900	AT1G11220	AT1G08350	AT1G15550	AT1G12080	AT1G43590	AT1G50160	AT1G52020	AT1G52450
AT1G73330	AT5G14920	AT1G50090	AT3G00390.1	AT1G11370	AT1G08390	AT1G16130	AT1G12250	AT1G43650	AT1G50190	AT1G52090	AT1G52950
AT1G74460	AT5G16570	AT1G51420	AT3G05520	AT1G11390	AT1G08680	AT1G16150	AT1G12320	AT1G43680	AT1G51320	AT1G52560	AT1G54020
AT1G74500	AT5G19890	AT1G51470	AT3G09450	AT1G11480	AT1G09010	AT1G16160	AT1G12490	AT1G43920	AT1G51520	AT1G52840	AT1G54070
AT1G76790	AT5G22460	AT1G52000	AT3G16670	AT1G11660	AT1G09080	AT1G16510	AT1G12600	AT1G43950	AT1G52450	AT1G53325	AT1G54330
AT1G76952	AT5G22580	AT1G52030	AT3G16770	AT1G11960	AT1G09090	AT1G16850	AT1G13100	AT1G43980	AT1G52560	AT1G53540	AT1G54430
AT1G77640	AT5G23980	AT1G52040	AT3G19850	AT1G11970	AT1G09160	AT1G16980	AT1G13110	AT1G44350	AT1G52970	AT1G53600	AT1G54923
AT1G78340	AT5G23990	AT1G52050	AT3G21500	AT1G12710	AT1G09250	AT1G17020	AT1G13370	AT1G45190	AT1G53020	AT1G53700	AT1G54926
AT1G78370	AT5G24570	AT1G52060	AT3G21510	AT1G12740	AT1G09390	AT1G17170	AT1G13420	AT1G47400	AT1G54330	AT1G53950	AT1G55950
AT1G80820	AT5G25350	AT1G52070	AT3G21850	AT1G12845	AT1G09415	AT1G17180	AT1G13650	AT1G47465	AT1G54430	AT1G53970	AT1G56520
AT2G01275	AT5G35480	AT1G52100	AT3G21950	AT1G13000	AT1G09440	AT1G17380	AT1G14150	AT1G47620	AT1G54923	AT1G55050	AT1G58450
AT2G01520	AT5G38940	AT1G52120	AT3G23010	AT1G13160	AT1G09470	AT1G17420	AT1G14180	AT1G47780	AT1G55640	AT1G56530	AT1G59550
AT2G01610	AT5G39610	AT1G52130	AT3G24900	AT1G13180	AT1G09480	AT1G17615	AT1G14190	AT1G48010	AT1G56030	AT1G59940	AT1G61070
AT2G01880	AT5G40590	AT1G52140	AT3G25010	AT1G13260	AT1G09500	AT1G17620	AT1G14220	AT1G48300	AT1G56520	AT1G60180	AT1G62400
AT2G01950	AT5G41660	AT1G52400	AT3G26200	AT1G13270	AT1G09750	AT1G17665	AT1G14270	AT1G48640	AT1G58450	AT1G60790	AT1G62670
AT2G03200	AT5G41740	AT1G52410	AT3G28070	AT1G13330	AT1G09820	AT1G17710	AT1G14700	AT1G48720	AT1G59800	AT1G61120	AT1G62760
AT2G04090	AT5G44260	AT1G52790	AT3G29760	AT1G13560	AT1G10020	AT1G17720	AT1G14810	AT1G48940	AT1G60300	AT1G61160	AT1G62940
AT2G04170	AT5G44420	AT1G52820	AT3G44400	AT1G13610	AT1G10050	AT1G17745	AT1G15040	AT1G49015	AT1G60350	AT1G61610	AT1G63030
AT2G04680	AT5G44430	AT1G52940	AT3G45860	AT1G13730	AT1G10120	AT1G17830	AT1G15050	AT1G49210	AT1G60980	AT1G62320	AT1G63560
AT2G05440	AT5G44580	AT1G53625	AT3G46900	AT1G13740	AT1G10150	AT1G17870	AT1G15480	AT1G50340	AT1G61860	AT1G62340	AT1G64830
AT2G15220	AT5G44582	AT1G54000	AT3G46970	AT1G13930	AT1G10240	AT1G17910	AT1G15590	AT1G50800	AT1G62210	AT1G62350	AT1G65340
AT2G15370	AT5G45820	AT1G54010	AT3G49960	AT1G13960	AT1G10330	AT1G17950	AT1G15660	AT1G51620	AT1G62400	AT1G62840	AT1G65510
AT2G15490	AT5G46330	AT1G54020	AT3G51140	AT1G14530	AT1G10360	AT1G18100	AT1G15870	AT1G52000	AT1G63210	AT1G63400	AT1G65570
AT2G16005	AT5G46490	AT1G54890	AT3G53800	AT1G14580	AT1G10380	AT1G18310	AT1G15990	AT1G52040	AT1G63560	AT1G63590	AT1G66120
AT2G16580	AT5G46500	AT1G55430	AT3G55240	AT1G14680	AT1G10400	AT1G18380	AT1G16090	AT1G52400	AT1G64000	AT1G63950	AT1G66310
AT2G16980	AT5G47590	AT1G55700	AT3G57240	AT1G14687	AT1G10420	AT1G18390	AT1G16260	AT1G52410	AT1G64010	AT1G64480	AT1G66860
AT2G18150	AT5G52720	AT1G55740	AT3G58196.1	AT1G14720	AT1G10470	AT1G18510	AT1G16390	AT1G52890	AT1G64260	AT1G64940	AT1G67370
AT2G18193	AT5G54190	AT1G55990	AT3G59900	AT1G14780	AT1G10520	AT1G18670	AT1G16420	AT1G53420	AT1G64930	AT1G65110	AT1G67540
AT2G18370	AT5G57181	AT1G56430	AT3G60290	AT1G14870	AT1G10530	AT1G18710	AT1G16720	AT1G53600	AT1G65130	AT1G65390	AT1G67990
AT2G21260	AT5G57760	AT1G56550	AT4G01460	AT1G14930	AT1G10610	AT1G18740	AT1G16880	AT1G53700	AT1G65340	AT1G65670	AT1G68640
AT2G21640	AT5G61160	AT1G56630	AT4G02420	AT1G14950	AT1G10620	AT1G18830	AT1G17200	AT1G53885	AT1G65940	AT1G65890	AT1G68875
AT2G22510	AT5G62280	AT1G56680	AT4G02520	AT1G15010	AT1G10650	AT1G18870	AT1G17220	AT1G53980	AT1G66310	AT1G66610	AT1G69180
AT2G22770	AT5G62360	AT1G58270	AT4G02555.1	AT1G15100	AT1G10850	AT1G18940	AT1G17390	AT1G54020	AT1G66490	AT1G67770	AT1G69500
AT2G22920		AT1G58320	AT4G04330	AT1G15425	AT1G10900	AT1G19020	AT1G17560	AT1G54420	AT1G66850	AT1G68750	AT1G69780
AT2G23000		AT1G58370	AT4G04500	AT1G15440	AT1G10920	AT1G19180	AT1G17600	AT1G54470	AT1G67600	AT1G69320	AT1G70850
AT2G23010		AT1G59660	AT4G04540	AT1G15580	AT1G10960	AT1G19190	AT1G17810	AT1G54640	AT1G67990	AT1G69470	AT1G70930
AT2G23540		AT1G59780	AT4G04900	AT1G16150	AT1G11050	AT1G19200	AT1G17900	AT1G55050	AT1G68270	AT1G69630	AT1G71760
AT2G23960		AT1G60470	AT4G11213.1	AT1G16280	AT1G11080	AT1G19230	AT1G18060	AT1G55410	AT1G68730	AT1G70870	AT1G71880
AT2G24430		AT1G60750	AT4G11460	AT1G16830	AT1G11140	AT1G19250	AT1G18090	AT1G56040	AT1G68875	AT1G70920	AT1G72110
AT2G24720		AT1G61120	AT4G11521	AT1G16840	AT1G11250	AT1G19380	AT1G18220	AT1G56100	AT1G69240	AT1G71290	AT1G72260
AT2G24850		AT1G61610	AT4G12320	AT1G16850	AT1G11270	AT1G19570	AT1G18250	AT1G56360	AT1G69500	AT1G71490	AT1G72380
AT2G25160		AT1G61750	AT4G12470	AT1G16860	AT1G11300	AT1G19630	AT1G18290	AT1G56600	AT1G70430	AT1G72580	AT1G72410
AT2G26400		AT1G61810	AT4G13570	AT1G16980	AT1G11350	AT1G19970	AT1G18370	AT1G57750	AT1G70650	AT1G73510	AT1G72570
AT2G27550		AT1G61820	AT4G13572	AT1G17170	AT1G11360	AT1G20030	AT1G18530	AT1G57780	AT1G71760	AT1G74190	AT1G72960
AT2G28190		AT1G61840	AT4G13575	AT1G17180	AT1G11410	AT1G20130	AT1G18620	AT1G59530	AT1G72080	AT1G75040	AT1G73050
AT2G28315		AT1G62990	AT4G14400	AT1G17310	AT1G11440	AT1G20440	AT1G18650	AT1G59630	AT1G72110	AT1G75290	AT1G74480
AT2G29220		AT1G63245	AT4G15210	AT1G17615	AT1G11580	AT1G20450	AT1G18880	AT1G59940	AT1G72570	AT1G75430	AT1G75050
AT2G29420		AT1G63295	AT4G16146	AT1G17665	AT1G11590	AT1G20730	AT1G19040	AT1G59950	AT1G72600	AT1G75610	AT1G75200
AT2G29440		AT1G63530	AT4G16940	AT1G17910	AT1G11670	AT1G21110	AT1G19050	AT1G61120	AT1G72760	AT1G75720	AT1G75550
AT2G30660		AT1G63990	AT4G17680	AT1G18050	AT1G11700	AT1G21120	AT1G19150	AT1G61290	AT1G72950	AT1G75890	AT1G75580
AT2G30670		AT1G64590	AT4G18725.1	AT1G18130	AT1G11720	AT1G21240	AT1G19340	AT1G61566	AT1G73000	AT1G76070	AT1G75830
AT2G32550		AT1G65481	AT4G18970	AT1G18210	AT1G11730	AT1G21250	AT1G19510	AT1G61610	AT1G73560	AT1G77340	AT1G75870
AT2G32990		AT1G65500	AT4G19430	AT1G18320	AT1G11780	AT1G21310	AT1G19960	AT1G62260	AT1G73690	AT1G77570	AT1G76210
AT2G33020		AT1G65680	AT4G23030	AT1G18390	AT1G11820	AT1G21400	AT1G20290	AT1G62340	AT1G73860	AT1G78030	AT1G77060
AT2G33205		AT1G65860	AT4G23130	AT1G18400	AT1G11880	AT1G21520	AT1G20590	AT1G62490	AT1G75110	AT1G78270	AT1G77120
AT2G34600		AT1G66100	AT4G23240	AT1G18480	AT1G11915	AT1G21530	AT1G20690	AT1G62840	AT1G75550	AT1G78410	AT1G78220
AT2G34810		AT1G66270	AT4G23310	AT1G18510	AT1G12030	AT1G21550	AT1G21050	AT1G63070	AT1G75580	AT1G79250	AT1G78560
AT2G34930		AT1G66280	AT4G25100	AT1G18830	AT1G12070	AT1G21790	AT1G21210	AT1G63950	AT1G75610	AT1G79330	AT2G01390
AT2G35070		AT1G66600	AT4G25750	AT1G18850	AT1G12100	AT1G21850	AT1G21340	AT1G64130	AT1G75830	AT1G79860	AT2G02050
AT2G35350		AT1G66760	AT4G27300	AT1G18870	AT1G12110	AT1G21910	AT1G21500	AT1G64250	AT1G75870	AT2G01800	AT2G02670
AT2G36120		AT1G67148	AT4G27440	AT1G18890	AT1G12160	AT1G21970	AT1G22015	AT1G64380	AT1G75910	AT2G01920	AT2G02680
AT2G37260		AT1G67710	AT4G28790	AT1G18970	AT1G12200	AT1G22180	AT1G22080	AT1G64480	AT1G75920	AT2G02290	AT2G02700
AT2G37280		AT1G68150	AT4G29190	AT1G19020	AT1G12240	AT1G22290	AT1G22150	AT1G64940	AT1G75940	AT2G02310	AT2G03190
AT2G37900		AT1G68238	AT4G31940	AT1G19050	AT1G12280	AT1G22810	AT1G22275	AT1G65110	AT1G76650	AT2G02530	AT2G03410
AT2G38060		AT1G68290	AT4G32280	AT1G19090	AT1G12320	AT1G22990	AT1G22330	AT1G65360	AT1G77655	AT2G02720	AT2G03630
AT2G38080		AT1G68620	AT4G34900	AT1G19180	AT1G12330	AT1G23040	AT1G22335	AT1G65890	AT1G77830	AT2G03110	AT2G03720
AT2G38390		AT1G68630	AT4G36410	AT1G19200	AT1G12400	AT1G23160	AT1G22420	AT1G66550	AT1G77910	AT2G03160	AT2G03740
AT2G39030		AT1G68690	AT4G37990	AT1G19370	AT1G12430	AT1G23190	AT1G22430	AT1G66800	AT1G79170	AT2G03170	AT2G04330
AT2G39310		AT1G68740	AT4G38950	AT1G19450	AT1G12460	AT1G23200	AT1G22500	AT1G66830	AT1G79400	AT2G03460	AT2G04760
AT2G39330		AT1G69790	AT4G39210	AT1G19780	AT1G12530	AT1G23320	AT1G22630	AT1G66960	AT1G80660	AT2G04038	AT2G04990
AT2G39510		AT1G69880	AT4G39250	AT1G19890	AT1G12550	AT1G23680	AT1G22690	AT1G67020	AT1G80730	AT2G04440	AT2G05510
AT2G39700		AT1G69930	AT5G02160	AT1G20030	AT1G12600	AT1G23690	AT1G23000	AT1G67240	AT1G80880	AT2G04450	AT2G05550
AT2G40370		AT1G70170	AT5G02180	AT1G20070	AT1G12620	AT1G23710	AT1G23100	AT1G67270	AT2G01660	AT2G04600	AT2G05580
AT2G41480		AT1G70440	AT5G02540	AT1G20100	AT1G12730	AT1G23800	AT1G23340	AT1G67770	AT2G02200	AT2G04710	AT2G05610
AT2G42540		AT1G70470	AT5G02760	AT1G20130	AT1G12770	AT1G23910	AT1G23370	AT1G69320	AT2G02700	AT2G04840	AT2G05950
AT2G43100		AT1G70700	AT5G04390	AT1G20440	AT1G12880	AT1G24030	AT1G23390	AT1G69630	AT2G03190	AT2G05430	AT2G06160
AT2G43530		AT1G70850	AT5G06530	AT1G20450	AT1G12940	AT1G24090	AT1G23410	AT1G69880	AT2G03410	AT2G06020	AT2G06220
AT2G43610		AT1G71110	AT5G13170	AT1G20490	AT1G13080	AT1G24140	AT1G23480	AT1G70040	AT2G04670	AT2G06110	AT2G06310
AT2G44130		AT1G71380	AT5G14570	AT1G20500	AT1G13090	AT1G24600	AT1G23650	AT1G70700	AT2G05470	AT2G06150	AT2G06630
AT2G44460		AT1G71520	AT5G14920	AT1G20630	AT1G13100	AT1G25340	AT1G23760	AT1G70840	AT2G05550	AT2G06190	AT2G06730
AT2G45135		AT1G71692	AT5G16570	AT1G20693	AT1G13130	AT1G25400	AT1G24060	AT1G71250	AT2G05650	AT2G06390	AT2G07505
AT2G46150		AT1G72120	AT5G17780	AT1G20696	AT1G13140	AT1G25530	AT1G24390	AT1G72260	AT2G05900	AT2G06660	AT2G07560
AT2G47180		AT1G72140	AT5G19890	AT1G20920	AT1G13230	AT1G25560	AT1G24575	AT1G73070	AT2G05950	AT2G06870	AT2G10460
AT2G47950		AT1G73210	AT5G22460	AT1G21010	AT1G13300	AT1G26210	AT1G25230	AT1G73330	AT2G06200	AT2G07080	AT2G10970
AT3G01190		AT1G73325	AT5G22580	AT1G21050	AT1G13370	AT1G26380	AT1G25330	AT1G74650	AT2G06220	AT2G07130	AT2G11220
AT3G02590		AT1G73330	AT5G23240	AT1G21110	AT1G13400	AT1G26410	AT1G26250	AT1G75290	AT2G06330	AT2G07490	AT2G11600
AT3G03530		AT1G73780	AT5G23665.1	AT1G21120	AT1G13420	AT1G26420	AT1G26350	AT1G77210	AT2G06390	AT2G07713	AT2G12290
AT3G04370		AT1G74460	AT5G23980	AT1G21130	AT1G13650	AT1G27200	AT1G26500	AT1G77340	AT2G06630	AT2G07714	AT2G12940
AT3G06778		AT1G74490	AT5G23990	AT1G21310	AT1G13700	AT1G27220	AT1G26530	AT1G77960	AT2G07500	AT2G07740	AT2G13070
AT3G07900		AT1G74500	AT5G24380	AT1G21360	AT1G13790	AT1G27470	AT1G26540	AT1G78030	AT2G07510	AT2G10370	AT2G13270
AT3G07970		AT1G75290	AT5G25040	AT1G21460	AT1G14030	AT1G27720	AT1G26790	AT1G78110	AT2G07620	AT2G10465	AT2G13310
AT3G09270		AT1G76040	AT5G25190	AT1G21530	AT1G14100	AT1G27730	AT1G26840	AT1G78270	AT2G07692	AT2G10490	AT2G13570
AT3G09922		AT1G76650	AT5G25350	AT1G21540	AT1G14120	AT1G27740	AT1G27210	AT1G78710	AT2G07721	AT2G10630	AT2G13750
AT3G09940		AT1G76790	AT5G38410	AT1G21660	AT1G14130	AT1G27790	AT1G27820	AT1G79250	AT2G07738	AT2G10750	AT2G14230
AT3G10040		AT1G76952	AT5G39610	AT1G21670	AT1G14180	AT1G27920	AT1G28010	AT1G79330	AT2G10010	AT2G10840	AT2G14380
AT3G11370		AT1G77640	AT5G41660	AT1G21680	AT1G14190	AT1G28050	AT1G28110	AT1G79780	AT2G10370	AT2G11160	AT2G14390
AT3G11390		AT1G78340	AT5G44130	AT1G21790	AT1G14240	AT1G28190	AT1G28135	AT1G79900	AT2G10380	AT2G11690	AT2G14630
AT3G12145		AT1G78780	AT5G44260	AT1G21850	AT1G14250	AT1G28260	AT1G28300	AT1G80320	AT2G10460	AT2G12210	AT2G14700
AT3G12230		AT1G78990	AT5G44420	AT1G21970	AT1G14280	AT1G28370	AT1G28560	AT2G01500	AT2G10465	AT2G12320	AT2G14830
AT3G13432		AT1G80820	AT5G44430	AT1G22070	AT1G14310	AT1G28480	AT1G28630	AT2G01920	AT2G10650	AT2G12870	AT2G15190
AT3G15950		AT2G01275	AT5G44530	AT1G22180	AT1G14340	AT1G28640	AT1G28710	AT2G02650	AT2G10690	AT2G13000	AT2G15470
AT3G15990		AT2G01300	AT5G44580	AT1G22270	AT1G14345	AT1G29050	AT1G29020	AT2G02660	AT2G11220	AT2G13160	AT2G15600
AT3G16400		AT2G01520	AT5G44582	AT1G22340	AT1G14360	AT1G29090	AT1G29070	AT2G02990	AT2G11490	AT2G13500	AT2G15650
AT3G16430		AT2G01610	AT5G45095	AT1G22570	AT1G14390	AT1G29195	AT1G29430	AT2G03170	AT2G12880	AT2G13770	AT2G15800
AT3G16460		AT2G01880	AT5G45650	AT1G22730	AT1G14440	AT1G29240	AT1G29440	AT2G03460	AT2G13250	AT2G13880	AT2G15880
AT3G16470		AT2G01950	AT5G45720	AT1G22740	AT1G14460	AT1G29390	AT1G29450	AT2G03600	AT2G13310	AT2G14140	AT2G16250
AT3G16920		AT2G02010	AT5G45820	AT1G22770	AT1G14700	AT1G29395	AT1G29460	AT2G03840	AT2G13570	AT2G14270	AT2G16730
AT3G18280		AT2G02630	AT5G46330	AT1G22990	AT1G14770	AT1G29400	AT1G29500	AT2G03850	AT2G13760	AT2G14300	AT2G16820
AT3G19710		AT2G02690	AT5G46490	AT1G23070	AT1G14840	AT1G29650	AT1G29510	AT2G04450	AT2G13920	AT2G14330	AT2G16910
AT3G20370		AT2G02700	AT5G48490	AT1G23140	AT1G14900	AT1G29680	AT1G29600	AT2G04580	AT2G14140	AT2G14360	AT2G17950
AT3G20590		AT2G02850	AT5G49015	AT1G23570	AT1G14920	AT1G29690	AT1G29610	AT2G04600	AT2G14230	AT2G14560	AT2G18620
AT3G20860		AT2G03200	AT5G49730	AT1G23590	AT1G14970	AT1G29770	AT1G29660	AT2G04710	AT2G14580	AT2G14730	AT2G18830
AT3G21680		AT2G03360	AT5G54190	AT1G23910	AT1G15000	AT1G30040	AT1G29720	AT2G04720	AT2G14930	AT2G14760	AT2G18880
AT3G21770		AT2G04040	AT5G55250	AT1G24170	AT1G15040	AT1G30100	AT1G30520	AT2G05010	AT2G15140	AT2G14810	AT2G19320
AT3G22275		AT2G04050	AT5G55450	AT1G24390	AT1G15180	AT1G30220	AT1G30800	AT2G05080	AT2G15190	AT2G15110	AT2G19630
AT3G22620		AT2G04090	AT5G55460	AT1G24575	AT1G15220	AT1G30370	AT1G30840	AT2G05380	AT2G15470	AT2G15200	AT2G19640
AT3G22740		AT2G04170	AT5G55620	AT1G24620	AT1G15260	AT1G30620	AT1G30860	AT2G05500	AT2G15600	AT2G15325	AT2G19830
AT3G23175		AT2G04395	AT5G55930	AT1G24793	AT1G15290	AT1G30700	AT1G31050	AT2G05580	AT2G15650	AT2G15360	AT2G20200
AT3G23190		AT2G04680	AT5G57030	AT1G25025	AT1G15300	AT1G30720	AT1G31060	AT2G06120	AT2G15880	AT2G15660	AT2G20440
AT3G23250		AT2G05440	AT5G57181	AT1G25240	AT1G15320	AT1G30760	AT1G31180	AT2G06150	AT2G16190	AT2G15700	AT2G20670
AT3G23470		AT2G05510	AT5G57760	AT1G25250	AT1G15380	AT1G31290	AT1G31335	AT2G06320	AT2G16610	AT2G15780	AT2G20805
AT3G24240		AT2G14210	AT5G59310	AT1G25320	AT1G15400	AT1G31750	AT1G31450	AT2G06470	AT2G16730	AT2G15920	AT2G20870
AT3G24982		AT2G14900	AT5G59670	AT1G25340	AT1G15410	AT1G31820	AT1G31530	AT2G06480	AT2G17170	AT2G16010	AT2G21060
AT3G25180		AT2G14920	AT5G61160	AT1G25370	AT1G15490	AT1G32340	AT1G31630	AT2G06500	AT2G17610	AT2G16040	AT2G21460
AT3G25760		AT2G15220	AT5G62280	AT1G25400	AT1G15570	AT1G32350	AT1G31710	AT2G06645	AT2G17660	AT2G16330	AT2G21510
AT3G25820		AT2G15370	AT5G62360	AT1G25550	AT1G15590	AT1G32760	AT1G31760	AT2G06660	AT2G17750	AT2G16610	AT2G21740
AT3G27400		AT2G15490	AT5G67060	AT1G25988	AT1G15710	AT1G32870	AT1G31920	AT2G06870	AT2G17845	AT2G16870	AT2G22750
AT3G27884.1		AT2G16005		AT1G26270	AT1G15740	AT1G32920	AT1G32080	AT2G07280	AT2G18080	AT2G17960	AT2G22940
AT3G28220		AT2G16230		AT1G26340	AT1G15790	AT1G32980	AT1G32200	AT2G07300	AT2G18115	AT2G18350	AT2G23060
AT3G28270		AT2G16580		AT1G26380	AT1G15830	AT1G33260	AT1G32220	AT2G07320	AT2G18120	AT2G18640	AT2G23130
AT3G28510		AT2G16980		AT1G26400	AT1G15950	AT1G33700	AT1G32540	AT2G07490	AT2G18260	AT2G18920	AT2G23260
AT3G28740		AT2G17080		AT1G26450	AT1G15960	AT1G33813	AT1G32740	AT2G07550	AT2G18490	AT2G19890	AT2G23400
AT3G29250		AT2G18050		AT1G26530	AT1G15990	AT1G33850	AT1G32780	AT2G07740	AT2G19320	AT2G21310	AT2G23580
AT3G29590		AT2G18150		AT1G26790	AT1G16020	AT1G34180	AT1G32830	AT2G07760	AT2G19630	AT2G22030	AT2G23640
AT3G30260		AT2G18193		AT1G26800	AT1G16080	AT1G34510	AT1G33055	AT2G10490	AT2G19980	AT2G22060	AT2G25490
AT3G30720		AT2G18196		AT1G26850	AT1G16090	AT1G34630	AT1G33170	AT2G10780	AT2G19990	AT2G22180	AT2G25890
AT3G32030		AT2G18370		AT1G27200	AT1G16130	AT1G35030	AT1G33240	AT2G11090	AT2G20620	AT2G22320	AT2G26150
AT3G44320		AT2G20030		AT1G27630	AT1G16220	AT1G35140	AT1G33430	AT2G11160	AT2G21420	AT2G22520	AT2G27080
AT3G44540		AT2G20800		AT1G27730	AT1G16260	AT1G35143	AT1G33500	AT2G11480	AT2G21460	AT2G22700	AT2G27240
AT3G44550		AT2G21045		AT1G27760	AT1G16350	AT1G35210	AT1G33540	AT2G11540	AT2G21510	AT2G22960	AT2G28520
AT3G44730		AT2G21400		AT1G27790	AT1G16390	AT1G35230	AT1G33580	AT2G12050	AT2G21690	AT2G23160	AT2G28755
AT3G44860		AT2G21640		AT1G27820	AT1G16410	AT1G35480	AT1G33720	AT2G12210	AT2G21710	AT2G23230	AT2G28820
AT3G45960		AT2G21900		AT1G27910	AT1G16430	AT1G35647	AT1G33750	AT2G12230	AT2G21740	AT2G23440	AT2G29040
AT3G46190		AT2G22330		AT1G27920	AT1G16490	AT1G35650	AT1G33810	AT2G12300	AT2G22200	AT2G23900	AT2G29820
AT3G47780		AT2G22510		AT1G27930	AT1G16530	AT1G35663	AT1G33811	AT2G12350	AT2G22560	AT2G24000	AT2G30760
AT3G48340		AT2G22630		AT1G28050	AT1G16590	AT1G35720	AT1G33817	AT2G12520	AT2G22950	AT2G24340	AT2G30830
AT3G48346		AT2G22770		AT1G28060	AT1G16640	AT1G35970	AT1G33870	AT2G12610	AT2G23260	AT2G24370	AT2G30925
AT3G49780		AT2G22920		AT1G28190	AT1G16680	AT1G36120	AT1G33900	AT2G12920	AT2G23400	AT2G24920	AT2G31035
AT3G50130		AT2G23000		AT1G28200	AT1G16780	AT1G36370	AT1G33920	AT2G13160	AT2G23910	AT2G25030	AT2G31500
AT3G50200		AT2G23010		AT1G28327	AT1G17100	AT1G36590	AT1G34170	AT2G13500	AT2G24470	AT2G26320	AT2G31930
AT3G51450		AT2G23540		AT1G28330	AT1G17140	AT1G41797	AT1G34355	AT2G13770	AT2G24710	AT2G27120	AT2G32050
AT3G52748.1		AT2G23630		AT1G28370	AT1G17150	AT1G42250	AT1G34400	AT2G13890	AT2G25820	AT2G27280	AT2G32490
AT3G52900		AT2G23830		AT1G28430	AT1G17200	AT1G42570	AT1G34460	AT2G13930	AT2G25890	AT2G27440	AT2G32690
AT3G53370		AT2G23960		AT1G28690	AT1G17240	AT1G42580	AT1G34650	AT2G14300	AT2G25990	AT2G27750	AT2G32790
AT3G53980		AT2G24430		AT1G29340	AT1G17350	AT1G42705	AT1G34660	AT2G14410	AT2G26150	AT2G28190	AT2G32930
AT3G54260		AT2G24720		AT1G29350	AT1G17360	AT1G42980	AT1G34760	AT2G14430	AT2G28355	AT2G29000	AT2G33030
AT3G54770		AT2G24850		AT1G29390	AT1G17430	AT1G42990	AT1G35180	AT2G14560	AT2G28610	AT2G29150	AT2G34390
AT3G54990		AT2G25160		AT1G29395	AT1G17590	AT1G43140	AT1G35183	AT2G14630	AT2G29620	AT2G29470	AT2G34580
AT3G55090		AT2G25260		AT1G30240	AT1G17600	AT1G43160	AT1G35200	AT2G14760	AT2G29760	AT2G29480	AT2G34880
AT3G55970		AT2G25440		AT1G30250	AT1G17610	AT1G43260	AT1G35490	AT2G14950	AT2G29770	AT2G29500	AT2G34890
AT3G58550		AT2G25810		AT1G30330	AT1G17640	AT1G43910	AT1G35555	AT2G15040	AT2G30030	AT2G30090	AT2G35075
AT3G61270		AT2G25980		AT1G30360	AT1G17750	AT1G43950	AT1G35570	AT2G15130	AT2G30290	AT2G30630	AT2G35560
AT3G62040		AT2G26130		AT1G30370	AT1G17810	AT1G44350	AT1G35612	AT2G15325	AT2G30640	AT2G30690	AT2G35620
AT4 (NM_180427 )		AT2G26400		AT1G30620	AT1G17850	AT1G45688	AT1G35680	AT2G15535	AT2G30925	AT2G30810	AT2G36030
AT4G01080		AT2G27080		AT1G30640	AT1G17900	AT1G46768	AT1G35770	AT2G15720	AT2G31500	AT2G31100	AT2G36050
AT4G01440		AT2G27140		AT1G30700	AT1G17990	AT1G47400	AT1G36110	AT2G15780	AT2G31700	AT2G31210	AT2G36120
AT4G02290		AT2G27389		AT1G30720	AT1G18010	AT1G47710	AT1G36430	AT2G15960	AT2G32050	AT2G31590	AT2G36180
AT4G03610		AT2G27550		AT1G30820	AT1G18280	AT1G47765	AT1G36670	AT2G16010	AT2G32540	AT2G31760	AT2G36410
AT4G04810		AT2G28190		AT1G30850	AT1G18520	AT1G47960	AT1G36810	AT2G16100	AT2G32570	AT2G31910	AT2G36550
AT4G04830		AT2G28315		AT1G30960	AT1G18530	AT1G48000	AT1G37020	AT2G16290	AT2G32630	AT2G32120	AT2G36640
AT4G04840		AT2G28760		AT1G31280	AT1G18570	AT1G48010	AT1G37110	AT2G16620	AT2G32740	AT2G32830	AT2G36770
AT4G08780		AT2G28960		AT1G31660	AT1G18590	AT1G48300	AT1G37150	AT2G16870	AT2G33690	AT2G32890	AT2G37290
AT4G08870		AT2G29130		AT1G31850	AT1G18620	AT1G48720	AT1G39750	AT2G17090	AT2G34210	AT2G33010	AT2G37310
AT4G09820		AT2G29220		AT1G32170	AT1G18650	AT1G48750	AT1G41114	AT2G17470	AT2G34580	AT2G34120	AT2G37810
AT4G10370		AT2G29420		AT1G32180	AT1G18680	AT1G49210	AT1G41795	AT2G17960	AT2G34610	AT2G34130	AT2G38160
AT4G10860		AT2G29490		AT1G32560	AT1G18880	AT1G49220	AT1G41930	AT2G18210	AT2G34800	AT2G34850	AT2G38830
AT4G11190		AT2G30130		AT1G32860	AT1G18990	AT1G49450	AT1G42420	AT2G18320	AT2G35870	AT2G36020	AT2G39040
AT4G11320		AT2G30340		AT1G32870	AT1G19000	AT1G49560	AT1G42560	AT2G18350	AT2G35970	AT2G36210	AT2G40130
AT4G11880		AT2G30550		AT1G32920	AT1G19060	AT1G49650	AT1G42690	AT2G18610	AT2G36550	AT2G37140	AT2G40170
AT4G11911		AT2G30660		AT1G32980	AT1G19150	AT1G49670	AT1G43290	AT2G18640	AT2G37060	AT2G37510	AT2G40490
AT4G12500		AT2G30670		AT1G33000	AT1G19480	AT1G49680	AT1G43560	AT2G18660	AT2G38160	AT2G38220	AT2G40740
AT4G12510		AT2G30750		AT1G33230	AT1G19485	AT1G50040	AT1G43670	AT2G18920	AT2G39240	AT2G39160	AT2G41230
AT4G12520		AT2G32280		AT1G33420	AT1G19510	AT1G50060	AT1G43800	AT2G19100	AT2G39520	AT2G39520	AT2G41260
AT4G12545		AT2G32487		AT1G33600	AT1G19580	AT1G50080	AT1G43840	AT2G19250	AT2G42100	AT2G40050	AT2G41390
AT4G12550		AT2G32550		AT1G33770	AT1G19610	AT1G50630	AT1G43880	AT2G19290	AT2G42940	AT2G41690	AT2G41970
AT4G13235		AT2G32880		AT1G33813	AT1G19640	AT1G50760	AT1G44000	AT2G19360	AT2G44420	AT2G42050	AT2G42380
AT4G13860		AT2G32990		AT1G33820	AT1G19650	AT1G50930	AT1G44050	AT2G19840	AT2G44540	AT2G43220	AT2G42480
AT4G14090		AT2G33205		AT1G33850	AT1G19660	AT1G50970	AT1G44070	AT2G19890	AT2G44840	AT2G43270	AT2G42940
AT4G14630		AT2G34020		AT1G33950	AT1G19670	AT1G51000	AT1G44446	AT2G20880	AT2G45650	AT2G44240	AT2G44250
AT4G15100		AT2G34600		AT1G33970	AT1G19690	AT1G51090	AT1G44740	AT2G21310	AT2G45890	AT2G44540	AT2G44430
AT4G15230		AT2G34930		AT1G34090	AT1G19700	AT1G51140	AT1G44840	AT2G22060	AT2G46730	AT2G44590	AT2G44570
AT4G15380		AT2G35070		AT1G34220	AT1G19710	AT1G51880	AT1G44900	AT2G22180	AT2G47220	AT2G45130	AT2G44810
AT4G15393		AT2G35770		AT1G34340	AT1G19835	AT1G51920	AT1G45110	AT2G22320	AT2G47430	AT2G45230	AT2G45080
AT4G16590		AT2G35980		AT1G34620	AT1G19950	AT1G52080	AT1G47300	AT2G22330	AT2G47920	AT2G46240	AT2G45500
AT4G17470		AT2G36020		AT1G34967	AT1G19960	AT1G52200	AT1G47360	AT2G22350	AT3G01015	AT2G47050	AT2G45890
AT4G18340		AT2G36120		AT1G35040	AT1G20090	AT1G52460	AT1G47670	AT2G22600	AT3G02390	AT2G47570	AT2G46010
AT4G19230		AT2G36650		AT1G35210	AT1G20120	AT1G52560	AT1G47730	AT2G22860	AT3G02480	AT3G01240	AT2G46310
AT4G20240		AT2G36750		AT1G35230	AT1G20160	AT1G52690	AT1G47816	AT2G23720	AT3G04100	AT3G01630	AT2G46770
AT4G20390		AT2G36800		AT1G35480	AT1G20190	AT1G52840	AT1G48260	AT2G23970	AT3G04980	AT3G01830	AT2G47280
AT4G21830		AT2G37090		AT1G35555	AT1G20290	AT1G52890	AT1G48330	AT2G24340	AT3G05740	AT3G02500	AT2G47430
AT4G22070		AT2G37260		AT1G35590	AT1G20330	AT1G53080	AT1G48350	AT2G24370	AT3G05790	AT3G03430	AT2G47520
AT4G22610		AT2G37900		AT1G35640	AT1G20350	AT1G53540	AT1G48390	AT2G24410	AT3G06120	AT3G03700	AT2G47560
AT4G22880		AT2G38060		AT1G35647	AT1G20480	AT1G53580	AT1G48480	AT2G24780	AT3G06220	AT3G04900	AT3G02270
AT4G22950		AT2G38080		AT1G35663	AT1G20540	AT1G53650	AT1G48510	AT2G24810	AT3G06640	AT3G05630	AT3G02930
AT4G24340		AT2G38240		AT1G35720	AT1G20560	AT1G53700	AT1G48580	AT2G26020	AT3G06990	AT3G05790	AT3G03400
AT4G25400		AT2G38250		AT1G35740	AT1G20640	AT1G54100	AT1G49100	AT2G26160	AT3G07960	AT3G05860	AT3G03800
AT4G25560		AT2G38390		AT1G35890	AT1G20680	AT1G54120	AT1G49190	AT2G26320	AT3G08500	AT3G06090	AT3G04130
AT4G25810		AT2G38530		AT1G35900	AT1G20900	AT1G54160	AT1G49380	AT2G26490	AT3G09060	AT3G09170	AT3G04960
AT4G26790		AT2G38750		AT1G35940	AT1G21060	AT1G54570	AT1G49390	AT2G26530	AT3G09520	AT3G09590	AT3G05080
AT4G27860		AT2G38823		AT1G36120	AT1G21100	AT1G54880	AT1G49600	AT2G27160	AT3G09870	AT3G09640	AT3G05540
AT4G28940		AT2G39030		AT1G36640	AT1G21140	AT1G55240	AT1G49800	AT2G27700	AT3G10150	AT3G10100	AT3G05850
AT4G29270		AT2G39310		AT1G37080	AT1G21270	AT1G55390	AT1G49860	AT2G27880	AT3G10880	AT3G10200	AT3G06120
AT4G29690		AT2G39330		AT1G37826	AT1G21340	AT1G55440	AT1G49870	AT2G28170	AT3G11920	AT3G10680	AT3G06220
AT4G29700		AT2G39420		AT1G40952	AT1G21440	AT1G55760	AT1G49975	AT2G28400	AT3G11980	AT3G12510	AT3G06640
AT4G29930		AT2G39700		AT1G41900	AT1G21500	AT1G56040	AT1G50110	AT2G29150	AT3G13020	AT3G12910	AT3G06830
AT4G30140		AT2G40200		AT1G42250	AT1G21510	AT1G56060	AT1G50180	AT2G29350	AT3G13240	AT3G13130	AT3G07450
AT4G30850		AT2G40370		AT1G42450	AT1G21560	AT1G56150	AT1G50190	AT2G29470	AT3G13782	AT3G13140	AT3G07650
AT4G31020		AT2G41312.1		AT1G42580	AT1G21640	AT1G56170	AT1G50240	AT2G29480	AT3G13784	AT3G13662	AT3G07840
AT4G31730		AT2G41480		AT1G42705	AT1G21740	AT1G56530	AT1G50580	AT2G30690	AT3G13830	AT3G14300	AT3G09440
AT4G31910		AT2G41730		AT1G42990	AT1G21820	AT1G56600	AT1G50730	AT2G31210	AT3G15670	AT3G15200	AT3G09870
AT4G33070		AT2G41850		AT1G43140	AT1G21840	AT1G56650	AT1G50780	AT2G31250	AT3G15860	AT3G15930	AT3G09930
AT4G33610		AT2G42060		AT1G43160	AT1G21890	AT1G57590	AT1G50960	AT2G31955	AT3G16170	AT3G16160	AT3G10300
AT4G34600		AT2G42340		AT1G43590	AT1G22040	AT1G57630	AT1G51280	AT2G32680	AT3G16550	AT3G17620	AT3G10980
AT4G35350		AT2G42660		AT1G43620	AT1G22050	AT1G57650	AT1G51290	AT2G32830	AT3G17520	AT3G17720	AT3G11150
AT4G36430		AT2G43000		AT1G43860	AT1G22090	AT1G58270	AT1G51490	AT2G32930	AT3G17610	AT3G18180	AT3G12190
AT4G36610		AT2G43480		AT1G43890	AT1G22140	AT1G58340	AT1G51805	AT2G33230	AT3G18570	AT3G18460	AT3G12850
AT4G36700		AT2G43510		AT1G43950	AT1G22160	AT1G58360	AT1G51830	AT2G34120	AT3G18870	AT3G19550	AT3G12960
AT4G37070		AT2G43530		AT1G44254	AT1G22330	AT1G59500	AT1G51840	AT2G34600	AT3G18880	AT3G19880	AT3G13310
AT4G37410		AT2G43570		AT1G44478	AT1G22335	AT1G59590	AT1G52190	AT2G34820	AT3G19020	AT3G20190	AT3G13460
AT4G39720		AT2G43610		AT1G45145	AT1G22360	AT1G59710	AT1G52800	AT2G36120	AT3G19530	AT3G20990	AT3G13680
AT5G01490		AT2G44240		AT1G46336	AT1G22370	AT1G59740	AT1G52820	AT2G36710	AT3G19690	AT3G21000	AT3G13820
AT5G01870		AT2G44450		AT1G46768	AT1G22420	AT1G59860	AT1G52830	AT2G36760	AT3G20760	AT3G21170	AT3G14010
AT5G01900		AT2G44460		AT1G47470	AT1G22430	AT1G59950	AT1G52930	AT2G38220	AT3G21470	AT3G21370	AT3G14070
AT5G02940		AT2G45135		AT1G47710	AT1G22480	AT1G60190	AT1G52950	AT2G38890	AT3G22650	AT3G21660	AT3G14440
AT5G03260		AT2G45220		AT1G47970	AT1G22500	AT1G60300	AT1G53020	AT2G38910	AT3G22910	AT3G22000	AT3G14490
AT5G05160		AT2G45550		AT1G48100	AT1G22550	AT1G60320	AT1G53120	AT2G38920	AT3G24270	AT3G22830	AT3G16050
AT5G05340		AT2G46150		AT1G48210	AT1G22640	AT1G60470	AT1G53345	AT2G39030	AT3G24640	AT3G23460	AT3G16120
AT5G05390		AT2G46495		AT1G48370	AT1G22650	AT1G61120	AT1G53350	AT2G39160	AT3G25080	AT3G23720	AT3G18570
AT5G05600		AT2G46740		AT1G48720	AT1G23000	AT1G61280	AT1G53520	AT2G39330	AT3G25440	AT3G23960	AT3G18650
AT5G06090		AT2G47180		AT1G48820	AT1G23020	AT1G61290	AT1G53810	AT2G40440	AT3G25880	AT3G24060	AT3G19020
AT5G06870		AT2G47520		AT1G48920	AT1G23030	AT1G61320	AT1G53930	AT2G42050	AT3G26860	AT3G24280	AT3G19080
AT5G07475		AT2G47550		AT1G49210	AT1G23120	AT1G61340	AT1G54010	AT2G42530	AT3G27450	AT3G24510	AT3G19530
AT5G07700		AT2G47950		AT1G49220	AT1G23205	AT1G61360	AT1G54070	AT2G43270	AT3G27920	AT3G24982	AT3G20470
AT5G07990		AT3G01190		AT1G49230	AT1G23340	AT1G61566	AT1G54110	AT2G43450	AT3G27980	AT3G25170	AT3G20850
AT5G09220		AT3G01220		AT1G49450	AT1G23350	AT1G61610	AT1G54280	AT2G43510	AT3G27990	AT3G25185	AT3G21720
AT5G09480		AT3G01600		AT1G49560	AT1G23360	AT1G61800	AT1G54430	AT2G43530	AT3G28320	AT3G25200	AT3G21800
AT5G09520		AT3G02040		AT1G49650	AT1G23370	AT1G61820	AT1G54690	AT2G44030	AT3G28620	AT3G25490	AT3G22040
AT5G09530		AT3G02240		AT1G49720	AT1G23390	AT1G61890	AT1G54700	AT2G44590	AT3G28770	AT3G26270	AT3G22130
AT5G10040		AT3G02590		AT1G49870	AT1G23400	AT1G61930	AT1G54820	AT2G45000	AT3G28790	AT3G26880	AT3G23010
AT5G10970		AT3G03270		AT1G50340	AT1G23480	AT1G62290	AT1G54923	AT2G45130	AT3G29080	AT3G27785	AT3G23230
AT5G12870		AT3G03530		AT1G50800	AT1G23610	AT1G62300	AT1G54926	AT2G45610	AT3G29763	AT3G28120	AT3G24050
AT5G13220		AT3G04320		AT1G51090	AT1G23650	AT1G62310	AT1G55370	AT2G45760	AT3G29792	AT3G28240	AT3G24400
AT5G14340		AT3G04570		AT1G51380	AT1G23740	AT1G62540	AT1G55380	AT2G45930	AT3G29970	AT3G28310	AT3G24470
AT5G14650		AT3G06300		AT1G51410	AT1G23810	AT1G62570	AT1G55490	AT2G45940	AT3G30190	AT3G28350	AT3G24640
AT5G15130		AT3G06390		AT1G51510	AT1G23850	AT1G62610	AT1G55640	AT2G46440	AT3G30230	AT3G28360	AT3G25870
AT5G15630		AT3G06778		AT1G51610	AT1G23860	AT1G62620	AT1G55800	AT2G46860	AT3G30250	AT3G28390	AT3G25950
AT5G16490		AT3G06990		AT1G51800	AT1G24020	AT1G62710	AT1G55810	AT2G47570	AT3G30330	AT3G28560	AT3G26860
AT5G16980		AT3G07970		AT1G51820	AT1G24060	AT1G62790	AT1G55950	AT3G01630	AT3G30510	AT3G28870	AT3G27120
AT5G17220		AT3G09270		AT1G51880	AT1G24100	AT1G62810	AT1G55960	AT3G01880	AT3G30650	AT3G28980	AT3G27650
AT5G18270		AT3G09922		AT1G51990	AT1G24330	AT1G62840	AT1G56050	AT3G01970	AT3G30660	AT3G29020	AT3G27812
AT5G18860		AT3G09940		AT1G52010	AT1G24430	AT1G63010	AT1G56160	AT3G02500	AT3G30730	AT3G29060	AT3G27980
AT5G19100		AT3G10040		AT1G52090	AT1G24938	AT1G63070	AT1G56190	AT3G02810	AT3G30810	AT3G29220	AT3G28320
AT5G19110		AT3G11340		AT1G52200	AT1G25230	AT1G63120	AT1G56210	AT3G03660	AT3G30845	AT3G29510	AT3G28620
AT5G19410		AT3G11370		AT1G52280	AT1G25375	AT1G63720	AT1G56310	AT3G04050	AT3G31340	AT3G29640	AT3G28770
AT5G19520		AT3G11385		AT1G52560	AT1G25410	AT1G63750	AT1G56500	AT3G04170	AT3G31403	AT3G29660	AT3G28790
AT5G19600		AT3G11390		AT1G52690	AT1G25450	AT1G63840	AT1G56505	AT3G04190	AT3G31540	AT3G30150	AT3G28840
AT5G22500		AT3G12145		AT1G52890	AT1G25510	AT1G63950	AT1G56520	AT3G04660	AT3G32060	AT3G30210	AT3G29250
AT5G22555		AT3G12230		AT1G52940	AT1G26150	AT1G64060	AT1G56680	AT3G04720	AT3G32080	AT3G30360	AT3G29500
AT5G22570		AT3G12240		AT1G53035	AT1G26180	AT1G64110	AT1G57770	AT3G06360	AT3G42850	AT3G30740	AT3G29970
AT5G22930		AT3G12510		AT1G53170	AT1G26210	AT1G64330	AT1G58290	AT3G07070	AT3G42960	AT3G30750	AT3G30530
AT5G23000		AT3G12910		AT1G53310	AT1G26220	AT1G64380	AT1G58370	AT3G07350	AT3G43040	AT3G31410	AT3G30540
AT5G23220		AT3G13310		AT1G53345	AT1G26290	AT1G64480	AT1G58430	AT3G08670	AT3G43210	AT3G31910	AT3G30660
AT5G23820		AT3G13432		AT1G53400	AT1G26560	AT1G64660	AT1G59265	AT3G09640	AT3G43350	AT3G32130	AT3G30840
AT5G23830		AT3G13433		AT1G53430	AT1G26650	AT1G64810	AT1G59550	AT3G10680	AT3G43460	AT3G32300	AT3G30845
AT5G24070		AT3G13600		AT1G53440	AT1G26680	AT1G64940	AT1G59720	AT3G11480	AT3G43480	AT3G32910	AT3G31540
AT5G24150		AT3G13610		AT1G53500	AT1G26710	AT1G64950	AT1G59800	AT3G13130	AT3G43530	AT3G42240	AT3G42080
AT5G24240		AT3G13790		AT1G53590	AT1G26920	AT1G65500	AT1G60550	AT3G13140	AT3G43750	AT3G42250	AT3G42100
AT5G24420		AT3G14780		AT1G53600	AT1G26960	AT1G65510	AT1G60590	AT3G13270	AT3G44470	AT3G42310	AT3G42130
AT5G24770		AT3G15050		AT1G53700	AT1G26970	AT1G65890	AT1G60630	AT3G13672	AT3G44570	AT3G42340	AT3G42930
AT5G24780		AT3G15240		AT1G53870	AT1G26990	AT1G65940	AT1G60680	AT3G14300	AT3G44900	AT3G42770	AT3G43040
AT5G26260		AT3G15950		AT1G53910	AT1G27060	AT1G66090	AT1G60980	AT3G14580	AT3G44960	AT3G42900	AT3G43190
AT5G26290		AT3G15990		AT1G53980	AT1G27120	AT1G66160	AT1G60985	AT3G15440	AT3G45250	AT3G43020	AT3G43530
AT5G26330		AT3G16360		AT1G54410	AT1G27150	AT1G66390	AT1G61070	AT3G15600	AT3G45320	AT3G43070	AT3G43940
AT5G27060		AT3G16400		AT1G54470	AT1G27160	AT1G66400	AT1G61130	AT3G16470	AT3G46520	AT3G43250	AT3G44350
AT5G35110		AT3G16420		AT1G54510	AT1G27190	AT1G66500	AT1G61400	AT3G16600	AT3G46660	AT3G43330	AT3G44900
AT5G35940		AT3G16430		AT1G54570	AT1G27210	AT1G66550	AT1G61410	AT3G17050	AT3G47100	AT3G43420	AT3G44960
AT5G36110		AT3G16460		AT1G54640	AT1G27285	AT1G66690	AT1G61430	AT3G17110	AT3G47440	AT3G43480	AT3G45060
AT5G36140		AT3G16470		AT1G54690	AT1G27360	AT1G66800	AT1G61500	AT3G18300	AT3G49160	AT3G43500	AT3G45090
AT5G36180		AT3G16920		AT1G54830	AT1G27520	AT1G66830	AT1G61580	AT3G18460	AT3G49280	AT3G44210	AT3G45220
AT5G36910		AT3G17860		AT1G54880	AT1G27540	AT1G67000	AT1G62060	AT3G19180	AT3G49510	AT3G44800	AT3G45280
AT5G37690		AT3G18250		AT1G55040	AT1G27620	AT1G67020	AT1G62280	AT3G19880	AT3G49830	AT3G44840	AT3G45320
AT5G37990		AT3G18260		AT1G55060	AT1G27670	AT1G67240	AT1G62360	AT3G19890	AT3G49870	AT3G45130	AT3G45490
AT5G38020		AT3G18280		AT1G55110	AT1G27690	AT1G67270	AT1G62400	AT3G19940	AT3G50120	AT3G45360	AT3G45940
AT5G38030		AT3G19030		AT1G55170	AT1G27940	AT1G67300	AT1G62480	AT3G20580	AT3G51680	AT3G45380	AT3G45950
AT5G38910		AT3G20370		AT1G55410	AT1G28100	AT1G67360	AT1G62500	AT3G20700	AT3G51760	AT3G45690	AT3G46900
AT5G39160		AT3G20470		AT1G55440	AT1G28110	AT1G67770	AT1G62590	AT3G20880	AT3G52620	AT3G45810	AT3G47230
AT5G39190		AT3G20590		AT1G55450	AT1G28135	AT1G67920	AT1G62680	AT3G21000	AT3G52770	AT3G46390	AT3G48370
AT5G40000		AT3G20860		AT1G55500	AT1G28300	AT1G67980	AT1G62690	AT3G21170	AT3G52780	AT3G46680	AT3G49160
AT5G40210		AT3G21680		AT1G55560	AT1G28400	AT1G68340	AT1G62780	AT3G21410	AT3G53070	AT3G47130	AT3G49270
AT5G40980		AT3G21710		AT1G55590	AT1G28560	AT1G68360	AT1G62920	AT3G21660	AT3G55180	AT3G47140	AT3G49770
AT5G41280		AT3G21770		AT1G55690	AT1G28570	AT1G68420	AT1G62930	AT3G22830	AT3G56560	AT3G47270	AT3G49870
AT5G41290		AT3G22370		AT1G55780	AT1G28580	AT1G68500	AT1G62940	AT3G23220	AT3G57270	AT3G47320	AT3G49960
AT5G41300		AT3G22740		AT1G55900	AT1G28590	AT1G68530	AT1G63080	AT3G23460	AT3G57510	AT3G47770	AT3G50150
AT5G41570		AT3G23175		AT1G55990	AT1G28600	AT1G68570	AT1G63100	AT3G23680	AT3G57850	AT3G48540	AT3G50220
AT5G42200		AT3G23190		AT1G56060	AT1G28610	AT1G68600	AT1G63150	AT3G23720	AT3G57900	AT3G48640	AT3G51680
AT5G42590		AT3G23250		AT1G56100	AT1G28670	AT1G68620	AT1G63210	AT3G23960	AT3G59480	AT3G49450	AT3G51750
AT5G42800		AT3G23470		AT1G56110	AT1G29020	AT1G68690	AT1G63560	AT3G24060	AT3G60020	AT3G50310	AT3G52080
AT5G44050		AT3G23510		AT1G56170	AT1G29140	AT1G68765	AT1G63590	AT3G24280	AT3G60580	AT3G50320	AT3G52130
AT5G44400		AT3G24240		AT1G56300	AT1G29180	AT1G69260	AT1G63800	AT3G24410	AT3G60650	AT3G50990	AT3G52400
AT5G44550		AT3G24770		AT1G56530	AT1G29200	AT1G69270	AT1G63960	AT3G24954	AT3G60920	AT3G51070	AT3G52620
AT5G46090		AT3G25180		AT1G56600	AT1G29260	AT1G69295	AT1G64010	AT3G24982	AT3G62640	AT3G53060	AT3G52770
AT5G47635		AT3G25250		AT1G56660	AT1G29430	AT1G69410	AT1G64210	AT3G25170	AT3G63020	AT3G53910	AT3G56380
AT5G47950		AT3G25760		AT1G57630	AT1G29440	AT1G69480	AT1G64260	AT3G25200	AT3G63370	AT3G55190	AT3G56480
AT5G47990		AT3G25770		AT1G58270	AT1G29450	AT1G69610	AT1G64360	AT3G25630	AT3G63480	AT3G55840	AT3G56500
AT5G48000		AT3G25820		AT1G58340	AT1G29460	AT1G69630	AT1G64510	AT3G25760	AT4G00280	AT3G56160	AT3G57850
AT5G48010		AT3G25900		AT1G58360	AT1G29490	AT1G69790	AT1G64770	AT3G25850	AT4G00320	AT3G56390	AT3G57900
AT5G51810		AT3G27070		AT1G58420	AT1G29500	AT1G69870	AT1G65120	AT3G26150	AT4G00690	AT3G57510	AT3G58120
AT5G51890		AT3G27400		AT1G59500	AT1G29510	AT1G69930	AT1G65190	AT3G26270	AT4G00920	AT3G57620	AT3G59780
AT5G52390		AT3G27884		AT1G59530	AT1G29530	AT1G70130	AT1G65230	AT3G26390	AT4G01820	AT3G58080	AT3G59910
AT5G54060		AT3G27950		AT1G59540	AT1G29600	AT1G70160	AT1G65390	AT3G26880	AT4G02250	AT3G59130	AT3G60020
AT5G56080		AT3G28210		AT1G59870	AT1G29610	AT1G70300	AT1G65480	AT3G27490	AT4G02660	AT3G59845	AT3G60580
AT5G57390		AT3G28220		AT1G59950	AT1G29660	AT1G70500	AT1G65870	AT3G27785	AT4G03100	AT3G59860	AT3G60940
AT5G58310		AT3G28270		AT1G60140	AT1G29720	AT1G70780	AT1G66100	AT3G28160	AT4G03170	AT3G60060	AT3G63020
AT5G58780		AT3G28300		AT1G60180	AT1G29730	AT1G70930	AT1G66140	AT3G28190	AT4G03810	AT3G60730	AT3G63160
AT5G58860		AT3G28510		AT1G60190	AT1G29790	AT1G71000	AT1G66170	AT3G28220	AT4G04430	AT3G63360	AT3G63460
AT5G59490		AT3G28550		AT1G60240	AT1G29860	AT1G71080	AT1G66210	AT3G28290	AT4G04440	AT4G00416	AT4G00240
AT5G60020		AT3G28740		AT1G60280	AT1G29870	AT1G71330	AT1G66220	AT3G28310	AT4G04650	AT4G01180	AT4G00280
AT5G60890		AT3G29250		AT1G60470	AT1G29950	AT1G71450	AT1G66230	AT3G28740	AT4G04820	AT4G01240	AT4G01340
AT5G62130		AT3G29410		AT1G60680	AT1G30130	AT1G71530	AT1G66310	AT3G28810	AT4G04900	AT4G02740	AT4G01680
AT5G62520		AT3G29590		AT1G60890	AT1G30135	AT1G71680	AT1G66360	AT3G28870	AT4G05030	AT4G03040	AT4G02240
AT5G62960		AT3G29970		AT1G61110	AT1G30140	AT1G71697	AT1G66460	AT3G28980	AT4G05080	AT4G03050	AT4G02960
AT5G63560		AT3G30260		AT1G61160	AT1G30260	AT1G71960	AT1G66850	AT3G29140	AT4G07420	AT4G03290	AT4G03570
AT5G63970		AT3G30725		AT1G61290	AT1G30410	AT1G72060	AT1G66940	AT3G29190	AT4G07540	AT4G03380	AT4G03620
AT5G64700		AT3G32030		AT1G61320	AT1G30440	AT1G72100	AT1G66970	AT3G29460	AT4G07610	AT4G03530	AT4G03760
AT5G65870		AT3G44320		AT1G61340	AT1G30500	AT1G72240	AT1G67120	AT3G29570	AT4G08030	AT4G03640	AT4G03880
AT5G65970		AT3G44550		AT1G61360	AT1G30520	AT1G72350	AT1G67480	AT3G29660	AT4G08060	AT4G03790	AT4G04230
		AT3G44716		AT1G61370	AT1G30530	AT1G72520	AT1G67540	AT3G30310	AT4G08100	AT4G03800	AT4G04430
		AT3G44860		AT1G61380	AT1G30550	AT1G72540	AT1G67750	AT3G30320	AT4G08140	AT4G04150	AT4G04650
		AT3G45130		AT1G61440	AT1G30570	AT1G72580	AT1G67860	AT3G30360	AT4G08430	AT4G04160	AT4G05070
		AT3G45160		AT1G61620	AT1G30800	AT1G72660	AT1G67865	AT3G30370	AT4G08450	AT4G04270	AT4G05080
		AT3G45390		AT1G61640	AT1G30840	AT1G72680	AT1G67910	AT3G31350	AT4G08680	AT4G04420	AT4G05250
		AT3G46190		AT1G61660	AT1G30860	AT1G72760	AT1G68190	AT3G31410	AT4G08710	AT4G04490	AT4G05600
		AT3G46480		AT1G61680	AT1G30990	AT1G72770	AT1G68270	AT3G31910	AT4G09130	AT4G05280	AT4G07340
		AT3G47040		AT1G61730	AT1G31120	AT1G72800	AT1G68520	AT3G32150	AT4G09270	AT4G05580	AT4G07370
		AT3G47780		AT1G61740	AT1G31170	AT1G73010	AT1G68650	AT3G32200	AT4G09610	AT4G07380	AT4G07400
		AT3G48340		AT1G61800	AT1G31180	AT1G73040	AT1G68780	AT3G32220	AT4G09860	AT4G07430	AT4G07420
		AT3G48346		AT1G61890	AT1G31230	AT1G73260	AT1G69040	AT3G32290	AT4G10250	AT4G07490	AT4G07510
		AT3G48450		AT1G62260	AT1G31300	AT1G73340	AT1G69080	AT3G32910	AT4G10260	AT4G07550	AT4G07540
		AT3G48850		AT1G62300	AT1G31320	AT1G73480	AT1G69100	AT3G42090	AT4G11400	AT4G07590	AT4G07600
		AT3G49330		AT1G62310	AT1G31350	AT1G73500	AT1G69120	AT3G42300	AT4G11510	AT4G07620	AT4G07710
		AT3G49340		AT1G62320	AT1G31360	AT1G73610	AT1G69160	AT3G42310	AT4G11730	AT4G07750	AT4G08030
		AT3G49780		AT1G62350	AT1G31400	AT1G73680	AT1G69180	AT3G42340	AT4G11870	AT4G07780	AT4G08100
		AT3G49845		AT1G62360	AT1G31450	AT1G73800	AT1G69200	AT3G42370	AT4G12830	AT4G07830	AT4G08190
		AT3G50130		AT1G62430	AT1G31550	AT1G73805	AT1G69240	AT3G42590	AT4G12890	AT4G07930	AT4G08250
		AT3G50200		AT1G62570	AT1G31580	AT1G74010	AT1G69370	AT3G42900	AT4G14080	AT4G07970	AT4G08660
		AT3G50400		AT1G62710	AT1G31640	AT1G74190	AT1G69500	AT3G42970	AT4G14460	AT4G08050	AT4G08680
		AT3G51450		AT1G62720	AT1G31650	AT1G74250	AT1G69523	AT3G43010	AT4G14690	AT4G09050	AT4G09290
		AT3G51540		AT1G62730	AT1G31680	AT1G74310	AT1G69530	AT3G43020	AT4G15690	AT4G09230	AT4G10700
		AT3G52748.1		AT1G62740	AT1G31770	AT1G74450	AT1G69730	AT3G43100	AT4G15700	AT4G09400	AT4G10910
		AT3G52790		AT1G62840	AT1G31820	AT1G74590	AT1G69770	AT3G43170	AT4G15760	AT4G09600	AT4G11110
		AT3G52820		AT1G62860	AT1G31920	AT1G74870	AT1G69970	AT3G43250	AT4G16160	AT4G09700	AT4G11400
		AT3G53980		AT1G62930	AT1G31950	AT1G75110	AT1G70290	AT3G43330	AT4G16680	AT4G10240	AT4G11730
		AT3G54260		AT1G63090	AT1G32030	AT1G75170	AT1G70560	AT3G43500	AT4G16740	AT4G10490	AT4G11780
		AT3G54530		AT1G63160	AT1G32100	AT1G75290	AT1G70710	AT3G44080	AT4G17410	AT4G10990	AT4G11870
		AT3G54770		AT1G63550	AT1G32120	AT1G75300	AT1G70820	AT3G44210	AT4G17860	AT4G11020	AT4G12420
		AT3G54990		AT1G63830	AT1G32200	AT1G75390	AT1G70985	AT3G44860	AT4G18850	AT4G11170	AT4G12550
		AT3G55090		AT1G63880	AT1G32220	AT1G75610	AT1G71020	AT3G44910	AT4G18870	AT4G11460	AT4G12920
		AT3G55370		AT1G63930	AT1G32260	AT1G75900	AT1G71030	AT3G45130	AT4G19380	AT4G11930	AT4G14080
		AT3G55515		AT1G63950	AT1G32350	AT1G76070	AT1G71120	AT3G45140	AT4G19770	AT4G12480	AT4G14370
		AT3G55890		AT1G64105	AT1G32480	AT1G76130	AT1G71720	AT3G45380	AT4G20420	AT4G12490	AT4G14970
		AT3G55970		AT1G64320	AT1G32520	AT1G76180	AT1G71760	AT3G45510	AT4G20530	AT4G12960	AT4G15250
		AT3G56970		AT1G64380	AT1G32540	AT1G76210	AT1G71970	AT3G45810	AT4G20790	AT4G13080	AT4G15760
		AT3G56980		AT1G64460	AT1G32660	AT1G76580	AT1G72030	AT3G45910	AT4G21070	AT4G13190	AT4G16010
		AT3G57157.1		AT1G64480	AT1G32690	AT1G76590	AT1G72110	AT3G46650	AT4G21170	AT4G13380	AT4G16160
		AT3G57950		AT1G64600	AT1G32700	AT1G76600	AT1G72260	AT3G46760	AT4G21590	AT4G13790	AT4G17470
		AT3G58190		AT1G64890	AT1G32740	AT1G76670	AT1G72570	AT3G47320	AT4G21780	AT4G14050	AT4G17500
		AT3G58270		AT1G64940	AT1G32750	AT1G76960	AT1G72640	AT3G47340	AT4G22060	AT4G14780	AT4G17710
		AT3G58550		AT1G65110	AT1G32780	AT1G77000	AT1G72670	AT3G47740	AT4G22490	AT4G15040	AT4G17860
		AT3G59130		AT1G65390	AT1G32900	AT1G77340	AT1G72820	AT3G48540	AT4G23780	AT4G15650	AT4G18450
		AT3G59450		AT1G65400	AT1G32950	AT1G77450	AT1G72890	AT3G48640	AT4G24170	AT4G15660	AT4G18850
		AT3G60140		AT1G65670	AT1G33055	AT1G77570	AT1G72930	AT3G49520	AT4G24950	AT4G15680	AT4G19460
		AT3G60270		AT1G65690	AT1G33070	AT1G78070	AT1G72950	AT3G49620	AT4G25160	AT4G15690	AT4G19690
		AT3G60890		AT1G65700	AT1G33240	AT1G78310	AT1G72960	AT3G50280	AT4G25200	AT4G15860	AT4G20770
		AT3G61210		AT1G65890	AT1G33260	AT1G78340	AT1G72970	AT3G50320	AT4G25470	AT4G15870	AT4G20790
		AT3G61270		AT1G66000	AT1G33290	AT1G78410	AT1G73110	AT3G53250	AT4G26020	AT4G15975	AT4G20800
		AT3G61390		AT1G66160	AT1G33500	AT1G78600	AT1G73120	AT3G54570	AT4G26260	AT4G16900	AT4G21020
		AT3G61850		AT1G66410	AT1G33520	AT1G78610	AT1G73280	AT3G55840	AT4G27160	AT4G18250	AT4G22050
		AT3G62040		AT1G66500	AT1G33750	AT1G78670	AT1G73300	AT3G55970	AT4G28580	AT4G18410	AT4G22060
		AT3G62740		AT1G66690	AT1G33780	AT1G78680	AT1G73310	AT3G56360	AT4G29030	AT4G18860	AT4G22080
		AT4 (NM_180427 )		AT1G66800	AT1G33811	AT1G78710	AT1G73330	AT3G56710	AT4G29200	AT4G18920	AT4G22330
		AT4G00940		AT1G66830	AT1G33817	AT1G78860	AT1G73560	AT3G57140	AT4G29650	AT4G19000	AT4G23100
		AT4G01360		AT1G66880	AT1G34010	AT1G79110	AT1G73600	AT3G57620	AT4G30040	AT4G19300	AT4G23640
		AT4G01440		AT1G66960	AT1G34040	AT1G79260	AT1G73620	AT3G57720	AT4G30130	AT4G19520	AT4G23720
		AT4G01450		AT1G67020	AT1G34110	AT1G79270	AT1G73830	AT3G59845	AT4G30320	AT4G19570	AT4G24100
		AT4G01630		AT1G67270	AT1G34170	AT1G79520	AT1G74070	AT3G60060	AT4G30870	AT4G19580	AT4G24110
		AT4G02290		AT1G67300	AT1G34210	AT1G79900	AT1G74180	AT3G60170	AT4G31870	AT4G19850	AT4G24170
		AT4G02950		AT1G67310	AT1G34540	AT1G79920	AT1G74220	AT3G60430	AT4G33990	AT4G20940	AT4G24600
		AT4G03610		AT1G67360	AT1G34570	AT1G80110	AT1G74670	AT3G62150	AT4G34850	AT4G21050	AT4G24640
		AT4G04810		AT1G67370	AT1G34575	AT1G80130	AT1G74770	AT3G62180	AT4G36060	AT4G21323	AT4G25160
		AT4G04830		AT1G67660	AT1G34640	AT1G80160	AT1G74890	AT3G62490	AT4G36370	AT4G21630	AT4G26010
		AT4G05200		AT1G67770	AT1G34660	AT1G80310	AT1G75040	AT3G62550	AT4G36470	AT4G21640	AT4G26260
		AT4G05370		AT1G67800	AT1G35050	AT1G80320	AT1G75250	AT4G01180	AT4G38390	AT4G22420	AT4G26420
		AT4G05380		AT1G67810	AT1G35180	AT1G80580	AT1G75500	AT4G01240	AT4G38830	AT4G22700	AT4G26440
		AT4G08870		AT1G67850	AT1G35183	AT1G80820	AT1G75690	AT4G02320	AT5G01080	AT4G22800	AT4G26540
		AT4G09110		AT1G67920	AT1G35200	AT1G80840	AT1G75720	AT4G02740	AT5G01600	AT4G23310	AT4G29020
		AT4G10265		AT1G67970	AT1G35250	AT2G01500	AT1G75790	AT4G03040	AT5G03680	AT4G23493	AT4G29030
		AT4G10310		AT1G68050	AT1G35280	AT2G01810	AT1G75820	AT4G03050	AT5G03920	AT4G23930	AT4G30130
		AT4G10370		AT1G68360	AT1G35290	AT2G01880	AT1G75830	AT4G03290	AT5G04450	AT4G24650	AT4G30160
		AT4G10860		AT1G68470	AT1G35320	AT2G01920	AT1G75910	AT4G03380	AT5G05050	AT4G25430	AT4G30170
		AT4G11190		AT1G68500	AT1G35340	AT2G02010	AT1G76110	AT4G03530	AT5G05420	AT4G26290	AT4G30320
		AT4G11230		AT1G68550	AT1G35350	AT2G02390	AT1G76190	AT4G03640	AT5G06540	AT4G26380	AT4G30680
		AT4G11320		AT1G68580	AT1G35460	AT2G02990	AT1G76240	AT4G03690	AT5G06650	AT4G26740	AT4G31630
		AT4G11390		AT1G68690	AT1G35490	AT2G03110	AT1G76310	AT4G03790	AT5G07760	AT4G26800	AT4G31940
		AT4G11880		AT1G69070	AT1G35510	AT2G03170	AT1G76405	AT4G03800	AT5G07780	AT4G26820	AT4G32860
		AT4G12080		AT1G69250	AT1G35560	AT2G03460	AT1G76450	AT4G03990	AT5G08480	AT4G26880	AT4G33070
		AT4G12490		AT1G69260	AT1G35612	AT2G03480	AT1G76530	AT4G04150	AT5G09340	AT4G27530	AT4G33280
		AT4G12500		AT1G69270	AT1G35730	AT2G03540	AT1G76540	AT4G04160	AT5G09490	AT4G27550	AT4G33560
		AT4G12510		AT1G69295	AT1G35860	AT2G03600	AT1G76800	AT4G04260	AT5G09730	AT4G29540	AT4G33990
		AT4G12520		AT1G69320	AT1G35995	AT2G03760	AT1G76890	AT4G04270	AT5G09930	AT4G30430	AT4G34250
		AT4G12545		AT1G69480	AT1G36030	AT2G03890	AT1G77405	AT4G04300	AT5G10040	AT4G30970	AT4G34560
		AT4G12550		AT1G69570	AT1G36160	AT2G04040	AT1G77490	AT4G04420	AT5G10220	AT4G32220	AT4G34580
		AT4G12731		AT1G69630	AT1G36180	AT2G04050	AT1G77630	AT4G04590	AT5G12060	AT4G33290	AT4G34850
		AT4G12735		AT1G69640	AT1G36756	AT2G04070	AT1G77655	AT4G05280	AT5G14300	AT4G33310	AT4G35070
		AT4G13300		AT1G69830	AT1G36920	AT2G04160	AT1G77690	AT4G05570	AT5G14560	AT4G33610	AT4G36110
		AT4G13860		AT1G69870	AT1G37000	AT2G04240	AT1G77760	AT4G07350	AT5G14770	AT4G33710	AT4G36370
		AT4G14060		AT1G69920	AT1G37020	AT2G04350	AT1G77790	AT4G07490	AT5G15010	AT4G33900	AT4G36490
		AT4G14090		AT1G69930	AT1G37060	AT2G04440	AT1G78030	AT4G07550	AT5G15840	AT4G33970	AT4G37160
		AT4G14630		AT1G70170	AT1G37140	AT2G04450	AT1G78120	AT4G07640	AT5G17030	AT4G35180	AT4G37710
		AT4G14640		AT1G70420	AT1G37150	AT2G04580	AT1G78170	AT4G07700	AT5G17180	AT4G35650	AT4G38000
		AT4G14980		AT1G70540	AT1G37607	AT2G04640	AT1G78180	AT4G07800	AT5G19610	AT4G35660	AT4G38390
		AT4G15160		AT1G70780	AT1G39750	AT2G04680	AT1G78290	AT4G07890	AT5G19640	AT4G35670	AT4G38610
		AT4G15230		AT1G70810	AT1G40150	AT2G04710	AT1G78430	AT4G07970	AT5G19880	AT4G36170	AT4G38680
		AT4G15310		AT1G70900	AT1G40390	AT2G05000	AT1G78450	AT4G08000	AT5G20370	AT4G36200	AT4G38860
		AT4G15370		AT1G70920	AT1G40710	AT2G05380	AT1G78650	AT4G08020	AT5G20420	AT4G36230	AT4G40040
		AT4G15380		AT1G70930	AT1G41114	AT2G05510	AT1G78970	AT4G08050	AT5G20790	AT4G36770	AT5G01600
		AT4G15610		AT1G71000	AT1G41770	AT2G05520	AT1G78995	AT4G08090	AT5G20800	AT4G36780	AT5G02310
		AT4G15910		AT1G71040	AT1G41795	AT2G05540	AT1G79170	AT4G08440	AT5G22750	AT4G37780	AT5G02390
		AT4G15960		AT1G71290	AT1G41930	AT2G05610	AT1G79760	AT4G08490	AT5G22910	AT4G37850	AT5G03680
		AT4G16008		AT1G71430	AT1G42190	AT2G05940	AT1G79770	AT4G08650	AT5G23840	AT4G38340	AT5G03920
		AT4G16680		AT1G71470	AT1G42697	AT2G06020	AT1G79790	AT4G08800	AT5G23910	AT4G39500	AT5G04450
		AT4G17215		AT1G71697	AT1G43290	AT2G06470	AT1G79840	AT4G08870	AT5G24270	AT5G02570	AT5G06440
		AT4G17470		AT1G71710	AT1G43650	AT2G06660	AT1G79850	AT4G09400	AT5G25420	AT5G02900	AT5G06600
		AT4G18280		AT1G71850	AT1G43800	AT2G06870	AT1G79890	AT4G09960	AT5G25430	AT5G02990	AT5G06760
		AT4G18990		AT1G71950	AT1G43840	AT2G07000	AT1G79960	AT4G10520	AT5G25920	AT5G03010	AT5G07010
		AT4G19030		AT1G71960	AT1G43880	AT2G07080	AT1G80270	AT4G10540	AT5G25950	AT5G04030	AT5G07210
		AT4G19230		AT1G72320	AT1G44000	AT2G07130	AT1G80280	AT4G10670	AT5G26696	AT5G04500	AT5G07230
		AT4G19720		AT1G72340	AT1G44030	AT2G07490	AT1G80340	AT4G11170	AT5G27480	AT5G04650	AT5G07410
		AT4G20000		AT1G72440	AT1G44060	AT2G07698	AT1G80370	AT4G11370	AT5G27580	AT5G04680	AT5G07760
		AT4G20240		AT1G72580	AT1G44070	AT2G07713	AT1G80380	AT4G11470	AT5G28160	AT5G04730	AT5G09490
		AT4G20390		AT1G72700	AT1G44120	AT2G07714	AT1G80440	AT4G11930	AT5G28240	AT5G05150	AT5G09730
		AT4G21600		AT1G72770	AT1G44446	AT2G07740	AT1G80560	AT4G11940	AT5G28430	AT5G06040	AT5G09790
		AT4G21620		AT1G73030	AT1G44920	AT2G09960	AT1G80730	AT4G12480	AT5G28720	AT5G06080	AT5G10040
		AT4G21830		AT1G73070	AT1G44970	AT2G10450	AT1G80770	AT4G12490	AT5G28810	AT5G06170	AT5G10220
		AT4G21840		AT1G73290	AT1G45090	AT2G10490	AT1G80850	AT4G13380	AT5G28920	AT5G07060	AT5G10430
		AT4G21850		AT1G73390	AT1G45170	AT2G10840	AT2G01200	AT4G13790	AT5G29010	AT5G07100	AT5G10770
		AT4G22070		AT1G73480	AT1G45616	AT2G11090	AT2G01590	AT4G14050	AT5G32480	AT5G07330	AT5G12060
		AT4G22235		AT1G73500	AT1G46264	AT2G11140	AT2G01780	AT4G14400	AT5G32570	AT5G07480	AT5G13320
		AT4G22485		AT1G73630	AT1G47128	AT2G11160	AT2G01890	AT4G15040	AT5G32630	AT5G07510	AT5G14300
		AT4G22610		AT1G73700	AT1G47210	AT2G11270	AT2G01900	AT4G15210	AT5G34460	AT5G10500	AT5G14560
		AT4G22710		AT1G73800	AT1G47330	AT2G11480	AT2G02490	AT4G15650	AT5G35260	AT5G12020	AT5G14980
		AT4G22880		AT1G73805	AT1G47340	AT2G12210	AT2G02620	AT4G15870	AT5G35300	AT5G12030	AT5G15840
		AT4G22950		AT1G74190	AT1G47360	AT2G12400	AT2G02740	AT4G16000	AT5G35550	AT5G13600	AT5G16560
		AT4G23550		AT1G74250	AT1G47410	AT2G13770	AT2G02770	AT4G16270	AT5G35600	AT5G14340	AT5G16590
		AT4G23600		AT1G74450	AT1G47485	AT2G13930	AT2G03190	AT4G16370	AT5G35760	AT5G14380	AT5G17750
		AT4G23670		AT1G74750	AT1G47610	AT2G14040	AT2G03210	AT4G16730	AT5G35890	AT5G14830	AT5G18350
		AT4G24015		AT1G74840	AT1G47655	AT2G14300	AT2G03260	AT4G16910	AT5G36900	AT5G14990	AT5G18610
		AT4G24110		AT1G74870	AT1G47740	AT2G14360	AT2G03310	AT4G16930	AT5G37570	AT5G15000	AT5G20790
		AT4G24310		AT1G75040	AT1G47816	AT2G14430	AT2G03520	AT4G17200	AT5G38170	AT5G15560	AT5G21030
		AT4G24340		AT1G75370	AT1G47960	AT2G14630	AT2G03730	AT4G17470	AT5G39110	AT5G15700	AT5G22410
		AT4G25240		AT1G75390	AT1G47980	AT2G14730	AT2G03830	AT4G18000	AT5G39430	AT5G15725	AT5G22430
		AT4G25400		AT1G75450	AT1G48010	AT2G14760	AT2G03980	AT4G18250	AT5G39540	AT5G16460	AT5G22530
		AT4G25560		AT1G75610	AT1G48050	AT2G14950	AT2G04032	AT4G18440	AT5G39930	AT5G16500	AT5G22750
		AT4G25810		AT1G75670	AT1G48240	AT2G14960	AT2G04270	AT4G18860	AT5G40130	AT5G16850	AT5G22910
		AT4G26020		AT1G75860	AT1G48280	AT2G15120	AT2G04330	AT4G18920	AT5G40410	AT5G17130	AT5G24340
		AT4G27850		AT1G75880	AT1G48320	AT2G15360	AT2G04380	AT4G19520	AT5G40940	AT5G17950	AT5G24510
		AT4G28460		AT1G75890	AT1G48330	AT2G15480	AT2G04530	AT4G19570	AT5G41440	AT5G18510	AT5G24730
		AT4G28840		AT1G76070	AT1G48430	AT2G15610	AT2G04670	AT4G19580	AT5G41820	AT5G18910	AT5G24750
		AT4G28940		AT1G76160	AT1G48480	AT2G15640	AT2G04675	AT4G20770	AT5G42120	AT5G18990	AT5G25130
		AT4G29270		AT1G76180	AT1G48500	AT2G15660	AT2G04730	AT4G21630	AT5G42230	AT5G19360	AT5G25350
		AT4G29690		AT1G76230	AT1G48510	AT2G15700	AT2G04760	AT4G21680	AT5G42640	AT5G19810	AT5G25390
		AT4G29700		AT1G76270	AT1G48660	AT2G15780	AT2G04790	AT4G22030	AT5G43390	AT5G20390	AT5G25620
		AT4G29930		AT1G76360	AT1G48690	AT2G15790	AT2G04795	AT4G22420	AT5G43530	AT5G20460	AT5G25950
		AT4G30140		AT1G76370	AT1G48750	AT2G15970	AT2G05160	AT4G22530	AT5G43590	AT5G22600	AT5G26020
		AT4G30460		AT1G76580	AT1G48780	AT2G16100	AT2G05370	AT4G22680	AT5G44010	AT5G23790	AT5G26260
		AT4G31020		AT1G76590	AT1G48800	AT2G16200	AT2G05950	AT4G23080	AT5G44120	AT5G23960	AT5G26310
		AT4G31320		AT1G76600	AT1G49010	AT2G16330	AT2G06000	AT4G23140	AT5G44210	AT5G24316	AT5G26645
		AT4G31470		AT1G76650	AT1G49170	AT2G16620	AT2G06120	AT4G23310	AT5G46115	AT5G24330	AT5G26655
		AT4G31730		AT1G76700	AT1G49180	AT2G16630	AT2G06170	AT4G23420	AT5G46670	AT5G24440	AT5G26830
		AT4G31910		AT1G76790	AT1G49200	AT2G16660	AT2G06200	AT4G23600	AT5G47850	AT5G24820	AT5G27480
		AT4G31970		AT1G77000	AT1G49270	AT2G16700	AT2G06220	AT4G23930	AT5G47980	AT5G25410	AT5G28110
		AT4G32630		AT1G77010	AT1G49380	AT2G16720	AT2G06230	AT4G23960	AT5G48050	AT5G25750	AT5G28380
		AT4G32860		AT1G77050	AT1G49390	AT2G16870	AT2G06330	AT4G24030	AT5G48750	AT5G26060	AT5G28610
		AT4G32950		AT1G77120	AT1G49400	AT2G16890	AT2G06630	AT4G24650	AT5G48780	AT5G26100	AT5G28810
		AT4G33450		AT1G77200	AT1G49430	AT2G16990	AT2G07190	AT4G24890	AT5G49380	AT5G26270	AT5G28880
		AT4G33560		AT1G77340	AT1G49470	AT2G17040	AT2G07380	AT4G25110	AT5G49750	AT5G26350	AT5G29020
		AT4G33610		AT1G77450	AT1G49480	AT2G17120	AT2G07430	AT4G25490	AT5G49790	AT5G26615	AT5G29090
		AT4G34600		AT1G77570	AT1G49490	AT2G17500	AT2G07560	AT4G25510	AT5G49870	AT5G26625	AT5G32400
		AT4G35180		AT1G77680	AT1G49530	AT2G17660	AT2G07650	AT4G26290	AT5G50600	AT5G26900	AT5G32460
		AT4G35350		AT1G77760	AT1G49630	AT2G17840	AT2G07676	AT4G26380	AT5G50880	AT5G26970	AT5G32480
		AT4G36430		AT1G77810	AT1G49730	AT2G17940	AT2G07680	AT4G26880	AT5G51720	AT5G27170	AT5G32570
		AT4G36700		AT1G77850	AT1G49740	AT2G18050	AT2G07690	AT4G27110	AT5G52480	AT5G27180	AT5G32590
		AT4G37010		AT1G78030	AT1G49750	AT2G18140	AT2G07691	AT4G27150	AT5G52950	AT5G27190	AT5G35150
		AT4G37060		AT1G78070	AT1G49780	AT2G18170	AT2G07692	AT4G27440	AT5G56370	AT5G27310	AT5G35190
		AT4G37070		AT1G78240	AT1G49860	AT2G18180	AT2G07706	AT4G27480	AT5G56480	AT5G27510	AT5G35260
		AT4G37160		AT1G78310	AT1G49880	AT2G18190	AT2G07738	AT4G27550	AT5G57080	AT5G27890	AT5G35300
		AT4G37295		AT1G78340	AT1G49890	AT2G18210	AT2G10370	AT4G27790	AT5G57200	AT5G27980	AT5G35760
		AT4G37370		AT1G78390	AT1G49920	AT2G18340	AT2G10460	AT4G27930	AT5G58310	AT5G28130	AT5G35850
		AT4G37390		AT1G78410	AT1G49930	AT2G18350	AT2G10650	AT4G28085	AT5G58782	AT5G28270	AT5G35940
		AT4G37410		AT1G78420	AT1G49975	AT2G18660	AT2G10760	AT4G28420	AT5G60070	AT5G28280	AT5G37030
		AT4G37710		AT1G78440	AT1G50180	AT2G18690	AT2G10880	AT4G28850	AT5G60140	AT5G28680	AT5G37110
		AT4G37940		AT1G78460	AT1G50280	AT2G19100	AT2G10970	AT4G29320	AT5G60500	AT5G28820	AT5G38000
		AT4G38080		AT1G78995	AT1G50390	AT2G19190	AT2G11170	AT4G29540	AT5G61850	AT5G28940	AT5G38370
		AT4G39720		AT1G79100	AT1G50520	AT2G19250	AT2G11220	AT4G30970	AT5G62360	AT5G28950	AT5G38950
		AT5G01250		AT1G79140	AT1G50590	AT2G19290	AT2G11360	AT4G31230	AT5G64590	AT5G30820	AT5G39160
		AT5G01490		AT1G79150	AT1G50730	AT2G19310	AT2G11490	AT4G31280	AT5G65370	AT5G32430	AT5G39370
		AT5G01550		AT1G79250	AT1G50950	AT2G19570	AT2G11650	AT4G31970	AT5G66370	AT5G32580	AT5G39630
		AT5G01870		AT1G79270	AT1G51140	AT2G19810	AT2G11920	AT4G33290	AT5G66550	AT5G33350	AT5G39650
		AT5G01900		AT1G79440	AT1G51280	AT2G19840	AT2G12170	AT4G33310	AT5G67060	AT5G34800	AT5G40130
		AT5G02260		AT1G79470	AT1G51360	AT2G19860	AT2G12240	AT4G33710		AT5G34820	AT5G41140
		AT5G02350		AT1G79660	AT1G51400	AT2G19890	AT2G13270	AT4G33900		AT5G34840	AT5G41890
		AT5G02600		AT1G79920	AT1G51430	AT2G19900	AT2G13500	AT4G33970		AT5G34880	AT5G41920
		AT5G02780		AT1G80110	AT1G51440	AT2G20150	AT2G13550	AT4G35590		AT5G34895	AT5G42870
		AT5G03210		AT1G80130	AT1G51680	AT2G20170	AT2G13570	AT4G35650		AT5G34950	AT5G42940
		AT5G03260		AT1G80270	AT1G51900	AT2G20550	AT2G13620	AT4G35660		AT5G34990	AT5G43360
		AT5G04970		AT1G80450	AT1G51950	AT2G20560	AT2G13660	AT4G35670		AT5G35010	AT5G44120
		AT5G05160		AT1G80480	AT1G52000	AT2G20616	AT2G13750	AT4G35770		AT5G35280	AT5G45550
		AT5G05340		AT1G80580	AT1G52080	AT2G20720	AT2G13760	AT4G36170		AT5G35800	AT5G46540
		AT5G05390		AT1G80760	AT1G52190	AT2G20770	AT2G13810	AT4G36200		AT5G35880	AT5G46830
		AT5G05600		AT1G80820	AT1G52250	AT2G20800	AT2G13880	AT4G36450		AT5G36090	AT5G46900
		AT5G06090		AT1G80840	AT1G52260	AT2G20880	AT2G14160	AT4G36560		AT5G36650	AT5G48000
		AT5G06720		AT1G80970	AT1G52290	AT2G20960	AT2G14230	AT4G37840		AT5G36670	AT5G48690
		AT5G06800		AT2G01080	AT1G52310	AT2G21000	AT2G14270	AT4G37850		AT5G36737	AT5G49080
		AT5G06870		AT2G01150	AT1G52340	AT2G21030	AT2G14580	AT4G39130		AT5G36960	AT5G49240
		AT5G06905		AT2G01170	AT1G52420	AT2G21130	AT2G14660	AT4G39180		AT5G37060	AT5G49700
		AT5G07080		AT2G01200	AT1G52540	AT2G21590	AT2G14830	AT4G39320		AT5G37090	AT5G49790
		AT5G07322		AT2G01390	AT1G52550	AT2G21620	AT2G14920	AT4G39500		AT5G37610	AT5G49870
		AT5G07460		AT2G01800	AT1G52710	AT2G21640	AT2G14930	AT4G40095		AT5G37670	AT5G50530
		AT5G07610		AT2G01890	AT1G52720	AT2G21820	AT2G15010	AT5G01280		AT5G37900	AT5G50600
		AT5G09220		AT2G02010	AT1G52790	AT2G21900	AT2G15080	AT5G01680		AT5G37960	AT5G50880
		AT5G09520		AT2G02070	AT1G52800	AT2G22160	AT2G15370	AT5G02990		AT5G38440	AT5G51650
		AT5G09570		AT2G02100	AT1G52880	AT2G22180	AT2G15600	AT5G03310		AT5G38910	AT5G52300
		AT5G10040		AT2G02120	AT1G53160	AT2G22240	AT2G15800	AT5G03350		AT5G39070	AT5G52340
		AT5G10130		AT2G02130	AT1G53300	AT2G22430	AT2G15870	AT5G03790		AT5G39130	AT5G54050
		AT5G10510		AT2G02180	AT1G53390	AT2G22470	AT2G15890	AT5G03840		AT5G39680	AT5G54640
		AT5G10970		AT2G02300	AT1G53560	AT2G22500	AT2G16060	AT5G04030		AT5G39720	AT5G55040
		AT5G12340		AT2G02640	AT1G53650	AT2G22860	AT2G16270	AT5G04120		AT5G40010	AT5G55320
		AT5G12420		AT2G02990	AT1G53670	AT2G22880	AT2G16380	AT5G04150		AT5G40320	AT5G56320
		AT5G12870		AT2G03020	AT1G53710	AT2G22970	AT2G16500	AT5G04370		AT5G40630	AT5G56460
		AT5G13220		AT2G03110	AT1G53730	AT2G23110	AT2G16670	AT5G04380		AT5G40750	AT5G56480
		AT5G13370		AT2G03130	AT1G53800	AT2G23120	AT2G16730	AT5G05250		AT5G41620	AT5G57480
		AT5G14340		AT2G03170	AT1G53820	AT2G23130	AT2G16910	AT5G05600		AT5G43110	AT5G57520
		AT5G15130		AT2G03460	AT1G53990	AT2G23160	AT2G17170	AT5G06080		AT5G43480	AT5G57530
		AT5G15150		AT2G03760	AT1G54020	AT2G23170	AT2G17310	AT5G06170		AT5G44630	AT5G57670
		AT5G15630		AT2G03820	AT1G54040	AT2G23180	AT2G17850	AT5G06870		AT5G45570	AT5G58080
		AT5G16980		AT2G04040	AT1G54050	AT2G23270	AT2G17880	AT5G07060		AT5G45890	AT5G58460
		AT5G17210		AT2G04240	AT1G54060	AT2G23330	AT2G17950	AT5G07310		AT5G46795	AT5G58510
		AT5G17220		AT2G04300	AT1G54070	AT2G23340	AT2G17972	AT5G07480		AT5G46960	AT5G58840
		AT5G17390		AT2G04350	AT1G54110	AT2G23610	AT2G18120	AT5G07510		AT5G48280	AT5G59060
		AT5G17450		AT2G04450	AT1G54280	AT2G23770	AT2G18160	AT5G07930		AT5G48390	AT5G59730
		AT5G17650		AT2G04710	AT1G54330	AT2G23900	AT2G18260	AT5G09280		AT5G49180	AT5G60080
		AT5G18270		AT2G04720	AT1G54390	AT2G24370	AT2G18300	AT5G10760		AT5G50335	AT5G60090
		AT5G18860		AT2G04860	AT1G54450	AT2G24570	AT2G18450	AT5G11120		AT5G50510	AT5G60250
		AT5G19100		AT2G05350	AT1G54480	AT2G24780	AT2G18470	AT5G11410		AT5G50830	AT5G60500
		AT5G19110		AT2G05430	AT1G54560	AT2G24850	AT2G18570	AT5G11550		AT5G51270	AT5G61110
		AT5G19410		AT2G05450	AT1G54680	AT2G24930	AT2G18700	AT5G12030		AT5G51580	AT5G61540
		AT5G19520		AT2G05500	AT1G54700	AT2G25030	AT2G18800	AT5G12180		AT5G51760	AT5G61650
		AT5G19600		AT2G05530	AT1G54730	AT2G25460	AT2G18930	AT5G12280		AT5G51800	AT5G62080
		AT5G19880		AT2G05550	AT1G54820	AT2G25550	AT2G19040	AT5G13230		AT5G52140	AT5G62110
		AT5G20230		AT2G05560	AT1G54840	AT2G25620	AT2G19070	AT5G13600		AT5G52330	AT5G62520
		AT5G21950		AT2G05960	AT1G54890	AT2G25625	AT2G19420	AT5G13790		AT5G52500	AT5G63050
		AT5G22500		AT2G06030	AT1G54926	AT2G25630	AT2G19590	AT5G14180		AT5G52690	AT5G64590
		AT5G22550		AT2G06120	AT1G55020	AT2G25820	AT2G19630	AT5G14990		AT5G52770	AT5G65130
		AT5G22555		AT2G06140	AT1G55090	AT2G26050	AT2G19670	AT5G15725		AT5G53690	AT5G65510
		AT5G22570		AT2G06180	AT1G55130	AT2G26150	AT2G19850	AT5G17130		AT5G54070	AT5G65590
		AT5G23000		AT2G06490	AT1G55200	AT2G26320	AT2G19960	AT5G17150		AT5G54150	AT5G66100
		AT5G23220		AT2G06510	AT1G55250	AT2G26380	AT2G19970	AT5G17480		AT5G54220	AT5G66230
		AT5G23820		AT2G06530	AT1G55260	AT2G26490	AT2G19990	AT5G17860		AT5G54480	AT5G66660
		AT5G23830		AT2G06640	AT1G55265	AT2G26530	AT2G20090	AT5G17950		AT5G55450
		AT5G23840		AT2G06645	AT1G55310	AT2G26560	AT2G20290	AT5G17970		AT5G55490
		AT5G24070		AT2G06660	AT1G55330	AT2G27080	AT2G20515	AT5G18870		AT5G56880
		AT5G24150		AT2G06925	AT1G55350	AT2G27150	AT2G20670	AT5G18880		AT5G57760
		AT5G24420		AT2G07130	AT1G55360	AT2G27280	AT2G20750	AT5G18910		AT5G59100
		AT5G24770		AT2G07320	AT1G55370	AT2G27310	AT2G20870	AT5G18990		AT5G59720
		AT5G24780		AT2G07490	AT1G55430	AT2G27440	AT2G21040	AT5G20460		AT5G61050
		AT5G25130		AT2G07620	AT1G55640	AT2G27550	AT2G21050	AT5G22555		AT5G62400
		AT5G26200		AT2G07713	AT1G55660	AT2G28030	AT2G21200	AT5G22600		AT5G62750
		AT5G26260		AT2G07714	AT1G55750	AT2G28120	AT2G21420	AT5G22900		AT5G64905
		AT5G26290		AT2G07740	AT1G55850	AT2G28260	AT2G21650	AT5G23960		AT5G65500
		AT5G26330		AT2G07750	AT1G55880	AT2G28320	AT2G21690	AT5G24250		AT5G66020
		AT5G26660		AT2G10020	AT1G55910	AT2G28400	AT2G21740	AT5G24440		AT5G67310
		AT5G35525		AT2G10370	AT1G55950	AT2G28820	AT2G21990	AT5G24540		AT5G67550
		AT5G35580		AT2G10490	AT1G55960	AT2G28840	AT2G22070	AT5G24780
		AT5G35940		AT2G10630	AT1G56010	AT2G28900	AT2G22200	AT5G24820
		AT5G36130		AT2G10920	AT1G56190	AT2G29090	AT2G22340	AT5G25290
		AT5G36140		AT2G11010	AT1G56210	AT2G29150	AT2G22620	AT5G25410
		AT5G36180		AT2G11130	AT1G56260	AT2G29350	AT2G22810	AT5G25750
		AT5G36910		AT2G11540	AT1G56345	AT2G29380	AT2G22920	AT5G25990
		AT5G36920		AT2G11920	AT1G56520	AT2G29460	AT2G22960	AT5G26100
		AT5G36925		AT2G12210	AT1G56620	AT2G29470	AT2G22980	AT5G26220
		AT5G37990		AT2G12230	AT1G56650	AT2G29480	AT2G23050	AT5G26270
		AT5G38020		AT2G12300	AT1G56670	AT2G29500	AT2G23200	AT5G26340
		AT5G38030		AT2G12400	AT1G56680	AT2G29605	AT2G23260	AT5G26625
		AT5G38280		AT2G12550	AT1G56700	AT2G29630	AT2G23480	AT5G26900
		AT5G38700		AT2G12900	AT1G56710	AT2G30140	AT2G23510	AT5G26970
		AT5G38910		AT2G13160	AT1G56720	AT2G30250	AT2G23530	AT5G27050
		AT5G39120		AT2G13230	AT1G57600	AT2G30310	AT2G23570	AT5G27510
		AT5G39160		AT2G13770	AT1G58080	AT2G30360	AT2G23590	AT5G27570
		AT5G39190		AT2G13880	AT1G58180	AT2G30480	AT2G24010	AT5G27810
		AT5G39890		AT2G13930	AT1G58370	AT2G30540	AT2G24090	AT5G27890
		AT5G40000		AT2G14300	AT1G58430	AT2G30550	AT2G24160	AT5G28200
		AT5G40030		AT2G14430	AT1G58842	AT2G30560	AT2G24210	AT5G28270
		AT5G40210		AT2G14490	AT1G59124	AT2G30750	AT2G24350	AT5G28280
		AT5G40980		AT2G14700	AT1G59265	AT2G30770	AT2G24710	AT5G28470
		AT5G41080		AT2G14760	AT1G59550	AT2G31210	AT2G25060	AT5G29030
		AT5G41280		AT2G14960	AT1G59580	AT2G31250	AT2G25150	AT5G29070
		AT5G41290		AT2G15090	AT1G59640	AT2G31350	AT2G25200	AT5G29100
		AT5G41300		AT2G15110	AT1G59960	AT2G31730	AT2G25500	AT5G31017
		AT5G41570		AT2G15130	AT1G59980	AT2G31860	AT2G25565	AT5G32430
		AT5G42200		AT2G15320	AT1G60000	AT2G31945	AT2G25600	AT5G32580
		AT5G42580		AT2G15325	AT1G60010	AT2G31950	AT2G25780	AT5G32600
		AT5G42590		AT2G15470	AT1G60260	AT2G32020	AT2G25900	AT5G33350
		AT5G42800		AT2G15480	AT1G60440	AT2G32030	AT2G26040	AT5G33380
		AT5G42830		AT2G15490	AT1G60550	AT2G32140	AT2G26400	AT5G34450
		AT5G43370		AT2G15535	AT1G60600	AT2G32190	AT2G26700	AT5G34840
		AT5G43520		AT2G15550	AT1G60690	AT2G32210	AT2G26710	AT5G34880
		AT5G43570		AT2G15800	AT1G60740	AT2G32360	AT2G26760	AT5G34990
		AT5G44400		AT2G15890	AT1G60790	AT2G32510	AT2G26820	AT5G35010
		AT5G44550		AT2G15940	AT1G60800	AT2G32690	AT2G26960	AT5G35280
		AT5G45280		AT2G15960	AT1G60970	AT2G32790	AT2G27290	AT5G35800
		AT5G46090		AT2G15970	AT1G60985	AT2G32800	AT2G27420	AT5G36810
		AT5G46350		AT2G16120	AT1G61130	AT2G32830	AT2G27590	AT5G36990
		AT5G47635		AT2G16260	AT1G61170	AT2G32930	AT2G27800	AT5G37090
		AT5G47990		AT2G16330	AT1G61180	AT2G33080	AT2G27870	AT5G37240
		AT5G48000		AT2G16600	AT1G61350	AT2G33290	AT2G27970	AT5G37730
		AT5G48010		AT2G16670	AT1G61410	AT2G33380	AT2G28000	AT5G37990
		AT5G48110		AT2G16700	AT1G61500	AT2G33580	AT2G28190	AT5G38440
		AT5G48430		AT2G16710	AT1G61590	AT2G33590	AT2G28355	AT5G38500
		AT5G48850		AT2G16720	AT1G61710	AT2G33710	AT2G28410	AT5G38910
		AT5G48940		AT2G16890	AT1G61840	AT2G34070	AT2G28490	AT5G39280
		AT5G49520		AT2G16990	AT1G61900	AT2G34330	AT2G28620	AT5G39490
		AT5G49780		AT2G17270	AT1G61930	AT2G34470	AT2G28720	AT5G39880
		AT5G51500		AT2G17280	AT1G62060	AT2G34500	AT2G28740	AT5G40155
		AT5G51810		AT2G17290	AT1G62200	AT2G34600	AT2G28780	AT5G40290
		AT5G51890		AT2G17560	AT1G62210	AT2G34610	AT2G28950	AT5G40430
		AT5G52390		AT2G17660	AT1G62250	AT2G34700	AT2G29180	AT5G41450
		AT5G52700		AT2G17670	AT1G62280	AT2G34790	AT2G29290	AT5G41540
		AT5G53250		AT2G17840	AT1G62420	AT2G34810	AT2G29310	AT5G41720
		AT5G54060		AT2G17960	AT1G62480	AT2G34850	AT2G29320	AT5G42260
		AT5G54700		AT2G18170	AT1G62500	AT2G34930	AT2G29330	AT5G42290
		AT5G55780		AT2G18210	AT1G62510	AT2G34990	AT2G29570	AT5G42490
		AT5G56080		AT2G18220	AT1G62520	AT2G35060	AT2G29660	AT5G42650
		AT5G57090		AT2G18350	AT1G62530	AT2G35070	AT2G30010	AT5G43200
		AT5G57390		AT2G18520	AT1G62540	AT2G35290	AT2G30210	AT5G44260
		AT5G57510		AT2G18640	AT1G62560	AT2G35300	AT2G30420	AT5G44420
		AT5G57730		AT2G18670	AT1G62590	AT2G35570	AT2G30600	AT5G44810
		AT5G58310		AT2G18680	AT1G62660	AT2G35650	AT2G30610	AT5G45180
		AT5G59490		AT2G18690	AT1G62690	AT2G35710	AT2G30670	AT5G45200
		AT5G59510		AT2G18700	AT1G62800	AT2G35715	AT2G30695	AT5G45570
		AT5G59820		AT2G18900	AT1G62850	AT2G35730	AT2G30820	AT5G45830
		AT5G60020		AT2G18915	AT1G62900	AT2G35930	AT2G30830	AT5G45890
		AT5G60890		AT2G19100	AT1G62920	AT2G35940	AT2G30925	AT5G46200
		AT5G62130		AT2G19190	AT1G62950	AT2G35980	AT2G31080	AT5G46810
		AT5G62480		AT2G19290	AT1G62960	AT2G36020	AT2G31470	AT5G48100
		AT5G62520		AT2G19360	AT1G62980	AT2G36080	AT2G31500	AT5G48280
		AT5G62940		AT2G19380	AT1G63040	AT2G36220	AT2G31700	AT5G48850
		AT5G62960		AT2G19440	AT1G63180	AT2G36440	AT2G31810	AT5G48860
		AT5G63560		AT2G19450	AT1G63210	AT2G36460	AT2G32010	AT5G49050
		AT5G63970		AT2G19460	AT1G63240	AT2G36640	AT2G32050	AT5G49250
		AT5G64530		AT2G19580	AT1G63260	AT2G36650	AT2G32100	AT5G50335
		AT5G64700		AT2G19640	AT1G63300	AT2G36750	AT2G32290	AT5G50910
		AT5G64910		AT2G19810	AT1G63450	AT2G36760	AT2G32400	AT5G51090
		AT5G65690		AT2G19840	AT1G63560	AT2G36770	AT2G32500	AT5G51270
		AT5G65790		AT2G19860	AT1G63650	AT2G37360	AT2G32540	AT5G51890
		AT5G65870		AT2G20145	AT1G63710	AT2G37430	AT2G32560	AT5G51900
		AT5G65970		AT2G20150	AT1G63740	AT2G37750	AT2G32570	AT5G52130
		AT5G66970		AT2G20370	AT1G63750	AT2G37760	AT2G32590	AT5G52140
		AT5G66980		AT2G20616	AT1G63800	AT2G37770	AT2G32630	AT5G52160
				AT2G20660	AT1G63960	AT2G37810	AT2G32650	AT5G52350
				AT2G20680	AT1G64200	AT2G37870	AT2G32740	AT5G52390
				AT2G21130	AT1G64210	AT2G37880	AT2G32880	AT5G52620
				AT2G21180	AT1G64260	AT2G37900	AT2G33010	AT5G52680
				AT2G21320	AT1G64270	AT2G38240	AT2G33270	AT5G52720
				AT2G21590	AT1G64400	AT2G38250	AT2G33330	AT5G53640
				AT2G21620	AT1G64450	AT2G38340	AT2G33370	AT5G53710
				AT2G21655	AT1G64580	AT2G38465	AT2G33560	AT5G53990
				AT2G21660	AT1G64620	AT2G38470	AT2G34060	AT5G54010
				AT2G21780	AT1G64640	AT2G38490	AT2G34210	AT5G54070
				AT2G21820	AT1G64670	AT2G38530	AT2G34390	AT5G54150
				AT2G22010	AT1G64680	AT2G38640	AT2G34580	AT5G54190
				AT2G22020	AT1G64690	AT2G38650	AT2G34620	AT5G54460
				AT2G22060	AT1G64720	AT2G38890	AT2G34640	AT5G55450
				AT2G22080	AT1G64780	AT2G38905	AT2G34800	AT5G55980
				AT2G22180	AT1G64850	AT2G38910	AT2G34880	AT5G56880
				AT2G22190	AT1G64970	AT2G38920	AT2G34960	AT5G56920
				AT2G22400	AT1G65000	AT2G39030	AT2G35075	AT5G57550
				AT2G22430	AT1G65010	AT2G39050	AT2G35210	AT5G57730
				AT2G22450	AT1G65040	AT2G39160	AT2G35270	AT5G57760
				AT2G22470	AT1G65060	AT2G39200	AT2G35500	AT5G58670
				AT2G22500	AT1G65070	AT2G39650	AT2G35580	AT5G59510
				AT2G22590	AT1G65090	AT2G39980	AT2G35770	AT5G59860
				AT2G22600	AT1G65180	AT2G40080	AT2G35870	AT5G60240
				AT2G22840	AT1G65190	AT2G40130	AT2G35960	AT5G60270
				AT2G22860	AT1G65230	AT2G40140	AT2G36050	AT5G61160
				AT2G22880	AT1G65240	AT2G40170	AT2G36145	AT5G62250
				AT2G23030	AT1G65295	AT2G40180	AT2G36190	AT5G62490
				AT2G23110	AT1G65340	AT2G40350	AT2G36200	AT5G62750
				AT2G23120	AT1G65370	AT2G40440	AT2G36550	AT5G64060
				AT2G23230	AT1G65420	AT2G41010	AT2G36630	AT5G64450
				AT2G23340	AT1G65590	AT2G41100	AT2G36885	AT5G64720
				AT2G23760	AT1G65620	AT2G41180	AT2G36920	AT5G65800
				AT2G23900	AT1G65630	AT2G41190	AT2G37030	AT5G66400
				AT2G23910	AT1G65660	AT2G41220	AT2G37080
				AT2G23920	AT1G65790	AT2G41230	AT2G37380
				AT2G23970	AT1G65860	AT2G41640	AT2G37460
				AT2G24050	AT1G65870	AT2G41690	AT2G37470
				AT2G24100	AT1G65920	AT2G41730	AT2G37640
				AT2G24240	AT1G66020	AT2G41860	AT2G37720
				AT2G24340	AT1G66100	AT2G41870	AT2G37950
				AT2G24500	AT1G66120	AT2G41900	AT2G38120
				AT2G24560	AT1G66130	AT2G42050	AT2G38140
				AT2G24780	AT1G66150	AT2G42530	AT2G38160
				AT2G25030	AT1G66220	AT2G42540	AT2G38300
				AT2G25355	AT1G66230	AT2G42560	AT2G38310
				AT2G25460	AT1G66250	AT2G42630	AT2G38720
				AT2G25530	AT1G66310	AT2G42790	AT2G38810
				AT2G25620	AT1G66330	AT2G43020	AT2G39390
				AT2G25625	AT1G66440	AT2G43220	AT2G39470
				AT2G25730	AT1G66540	AT2G43270	AT2G39510
				AT2G25930	AT1G66570	AT2G43510	AT2G39520
				AT2G26150	AT1G66720	AT2G43540	AT2G39570
				AT2G26200	AT1G66820	AT2G43570	AT2G39795
				AT2G26230	AT1G66840	AT2G43580	AT2G40020
				AT2G26290	AT1G66850	AT2G43620	AT2G40100
				AT2G26490	AT1G66860	AT2G43820	AT2G40250
				AT2G26560	AT1G66900	AT2G43870	AT2G40300
				AT2G26790	AT1G66920	AT2G44070	AT2G40330
				AT2G26810	AT1G66930	AT2G44480	AT2G40490
				AT2G26820	AT1G66970	AT2G44560	AT2G40530
				AT2G26830	AT1G67000	AT2G44590	AT2G40610
				AT2G27200	AT1G67040	AT2G44840	AT2G40750
				AT2G27260	AT1G67050	AT2G45210	AT2G41050
				AT2G27270	AT1G67070	AT2G45220	AT2G41250
				AT2G27280	AT1G67080	AT2G45230	AT2G41390
				AT2G27500	AT1G67180	AT2G45570	AT2G41470
				AT2G27610	AT1G67330	AT2G45760	AT2G41480
				AT2G27700	AT1G67440	AT2G46150	AT2G41510
				AT2G27830	AT1G67480	AT2G46190	AT2G41650
				AT2G27840	AT1G67490	AT2G46240	AT2G41680
				AT2G27880	AT1G67635	AT2G46270	AT2G41720
				AT2G28085	AT1G67640	AT2G46300	AT2G41930
				AT2G28120	AT1G67750	AT2G46310	AT2G41950
				AT2G28170	AT1G67830	AT2G46400	AT2G41990
				AT2G28360	AT1G67840	AT2G46630	AT2G42100
				AT2G28400	AT1G67910	AT2G46680	AT2G42110
				AT2G28550	AT1G67940	AT2G46750	AT2G42220
				AT2G28600	AT1G67990	AT2G46760	AT2G42250
				AT2G28720	AT1G68000	AT2G46860	AT2G42380
				AT2G28840	AT1G68130	AT2G46940	AT2G42770
				AT2G28900	AT1G68190	AT2G46950	AT2G42800
				AT2G28930	AT1G68320	AT2G47000	AT2G42870
				AT2G29090	AT1G68520	AT2G47180	AT2G42900
				AT2G29150	AT1G68530	AT2G47190	AT2G42940
				AT2G29220	AT1G68540	AT2G47520	AT2G42960
				AT2G29460	AT1G68585	AT2G47550	AT2G42990
				AT2G29480	AT1G68600	AT2G47570	AT2G43050
				AT2G29490	AT1G68640	AT2G47600	AT2G43140
				AT2G29540	AT1G68780	AT2G47710	AT2G43520
				AT2G29630	AT1G68790	AT2G47770	AT2G43560
				AT2G29690	AT1G68830	AT2G47780	AT2G43900
				AT2G29700	AT1G68875	AT2G47890	AT2G43920
				AT2G30020	AT1G68910	AT2G47950	AT2G44040
				AT2G30040	AT1G68920	AT2G48090	AT2G44420
				AT2G30130	AT1G69160	AT3G01100	AT2G44920
				AT2G30250	AT1G69180	AT3G01170	AT2G45040
				AT2G30400	AT1G69240	AT3G01240	AT2G45190
				AT2G30600	AT1G69370	AT3G01420	AT2G45350
				AT2G30640	AT1G69400	AT3G01430	AT2G45470
				AT2G30870	AT1G69420	AT3G01520	AT2G45650
				AT2G30990	AT1G69440	AT3G01630	AT2G45800
				AT2G31000	AT1G69500	AT3G01640	AT2G45850
				AT2G31010	AT1G69526	AT3G01830	AT2G45860
				AT2G31085	AT1G69530	AT3G01970	AT2G45890
				AT2G31210	AT1G69720	AT3G02230	AT2G46360
				AT2G31350	AT1G69730	AT3G02260	AT2G46410
				AT2G31360	AT1G69770	AT3G02480	AT2G46530
				AT2G31380	AT1G69780	AT3G02500	AT2G46570
				AT2G31410	AT1G69850	AT3G02570	AT2G46710
				AT2G31850	AT1G69935	AT3G02610	AT2G46730
				AT2G31950	AT1G69970	AT3G02800	AT2G46770
				AT2G31990	AT1G70000	AT3G02840	AT2G46850
				AT2G32020	AT1G70100	AT3G02910	AT2G46990
				AT2G32030	AT1G70130	AT3G02990	AT2G47050
				AT2G32190	AT1G70160	AT3G03170	AT2G47220
				AT2G32210	AT1G70210	AT3G03230	AT2G47340
				AT2G32220	AT1G70230	AT3G03250	AT2G47560
				AT2G32280	AT1G70240	AT3G03310	AT2G47860
				AT2G32370	AT1G70250	AT3G03470	AT2G47920
				AT2G32460	AT1G70270	AT3G03540	AT2G47940
				AT2G32800	AT1G70280	AT3G03640	AT3G01060
				AT2G32930	AT1G70290	AT3G03660	AT3G01260
				AT2G33080	AT1G70450	AT3G03870	AT3G01330
				AT2G33230	AT1G70470	AT3G04000	AT3G01410
				AT2G33380	AT1G70520	AT3G04050	AT3G01440
				AT2G33420	AT1G70550	AT3G04070	AT3G01480
				AT2G33710	AT1G70580	AT3G04240	AT3G01530
				AT2G33730	AT1G70620	AT3G04390	AT3G01660
				AT2G33830	AT1G70660	AT3G04420	AT3G01700
				AT2G34090	AT1G70670	AT3G04520	AT3G01860
				AT2G34100	AT1G70710	AT3G04620	AT3G01960
				AT2G34330	AT1G70750	AT3G04660	AT3G01990
				AT2G34555	AT1G70985	AT3G04720	AT3G02010
				AT2G34585	AT1G71030	AT3G05030	AT3G02110
				AT2G34650	AT1G71090	AT3G05200	AT3G02120
				AT2G34720	AT1G71120	AT3G05400	AT3G02170
				AT2G34790	AT1G71180	AT3G05460	AT3G02380
				AT2G34850	AT1G71190	AT3G05630	AT3G02440
				AT2G34890	AT1G71340	AT3G05640	AT3G02550
				AT2G34930	AT1G71390	AT3G05650	AT3G02640
				AT2G35070	AT1G71696	AT3G05660	AT3G03190
				AT2G35080	AT1G71810	AT3G05820	AT3G03630
				AT2G35290	AT1G71880	AT3G05880	AT3G03830
				AT2G35570	AT1G71970	AT3G06420	AT3G03840
				AT2G35650	AT1G71990	AT3G06490	AT3G03910
				AT2G35710	AT1G72030	AT3G06500	AT3G04630
				AT2G35715	AT1G72060	AT3G06780	AT3G04790
				AT2G35960	AT1G72080	AT3G06800	AT3G04980
				AT2G35980	AT1G72110	AT3G06810	AT3G05370
				AT2G36080	AT1G72150	AT3G07710	AT3G05730
				AT2G36220	AT1G72220	AT3G07820	AT3G05740
				AT2G36270	AT1G72240	AT3G07970	AT3G05770
				AT2G36320	AT1G72260	AT3G08040	AT3G05920
				AT2G36390	AT1G72270	AT3G08490	AT3G05930
				AT2G36410	AT1G72300	AT3G08590	AT3G06020
				AT2G36580	AT1G72410	AT3G08670	AT3G06070
				AT2G36710	AT1G72430	AT3G08720	AT3G06080
				AT2G36750	AT1G72480	AT3G08750	AT3G06160
				AT2G36760	AT1G72500	AT3G08760	AT3G06220
				AT2G36930	AT1G72530	AT3G08860	AT3G06730
				AT2G37140	AT1G72570	AT3G08870	AT3G06840
				AT2G37150	AT1G72600	AT3G09250	AT3G06895
				AT2G37320	AT1G72630	AT3G09350	AT3G06980
				AT2G37360	AT1G72790	AT3G09380	AT3G06990
				AT2G37430	AT1G72810	AT3G09390	AT3G07010
				AT2G37520	AT1G72820	AT3G09440	AT3G07450
				AT2G37580	AT1G72830	AT3G09490	AT3G07580
				AT2G37970	AT1G72890	AT3G09640	AT3G07840
				AT2G37980	AT1G72920	AT3G09910	AT3G08770
				AT2G37990	AT1G72930	AT3G10020	AT3G09210
				AT2G38000	AT1G72940	AT3G10200	AT3G09580
				AT2G38250	AT1G72950	AT3G10240	AT3G10040
				AT2G38290	AT1G72960	AT3G10300	AT3G10060
				AT2G38340	AT1G72970	AT3G10320	AT3G10080
				AT2G38465	AT1G73000	AT3G10340	AT3G10120
				AT2G38470	AT1G73040	AT3G10370	AT3G10150
				AT2G38670	AT1G73120	AT3G10410	AT3G10170
				AT2G38890	AT1G73220	AT3G10710	AT3G10520
				AT2G38905	AT1G73600	AT3G10930	AT3G10690
				AT2G38930	AT1G73750	AT3G11020	AT3G10720
				AT2G38940	AT1G73830	AT3G11410	AT3G11060
				AT2G39010	AT1G73870	AT3G11420	AT3G11090
				AT2G39110	AT1G73970	AT3G11480	AT3G11150
				AT2G39130	AT1G73990	AT3G11790	AT3G11550
				AT2G39160	AT1G74070	AT3G11820	AT3G11740
				AT2G39230	AT1G74090	AT3G11870	AT3G11750
				AT2G39250	AT1G74100	AT3G12203	AT3G11920
				AT2G39350	AT1G74180	AT3G12500	AT3G11950
				AT2G39900	AT1G74220	AT3G12510	AT3G11980
				AT2G39920	AT1G74290	AT3G12520	AT3G12150
				AT2G40080	AT1G74300	AT3G12580	AT3G12160
				AT2G40130	AT1G74510	AT3G12830	AT3G12190
				AT2G40140	AT1G74530	AT3G12910	AT3G12220
				AT2G40180	AT1G74580	AT3G12955	AT3G12230
				AT2G40350	AT1G74670	AT3G12960	AT3G12530
				AT2G40360	AT1G74720	AT3G13130	AT3G12610
				AT2G40430	AT1G74770	AT3G13170	AT3G12820
				AT2G40780	AT1G75100	AT3G13370	AT3G12870
				AT2G40880	AT1G75110	AT3G13672	AT3G13062
				AT2G40900	AT1G75130	AT3G13784	AT3G13065
				AT2G40940	AT1G75220	AT3G14067	AT3G13120
				AT2G41180	AT1G75250	AT3G14200	AT3G13220
				AT2G41190	AT1G75280	AT3G14225	AT3G13270
				AT2G41210	AT1G75300	AT3G14230	AT3G13610
				AT2G41430	AT1G75460	AT3G14280	AT3G13730
				AT2G41580	AT1G75580	AT3G14350	AT3G13750
				AT2G41660	AT1G75600	AT3G14360	AT3G13760
				AT2G41730	AT1G75790	AT3G14395	AT3G13810
				AT2G41860	AT1G75820	AT3G14440	AT3G13820
				AT2G41900	AT1G75830	AT3G14450	AT3G14190
				AT2G42050	AT1G75840	AT3G14460	AT3G14310
				AT2G42140	AT1G75870	AT3G14560	AT3G14530
				AT2G42150	AT1G75920	AT3G14595	AT3G14760
				AT2G42270	AT1G75960	AT3G14620	AT3G15030
				AT2G42360	AT1G76080	AT3G15020	AT3G15140
				AT2G42440	AT1G76100	AT3G15210	AT3G15190
				AT2G42520	AT1G76110	AT3G15250	AT3G15240
				AT2G42530	AT1G76210	AT3G15280	AT3G15550
				AT2G42540	AT1G76280	AT3G15290	AT3G15560
				AT2G42560	AT1G76290	AT3G15350	AT3G15720
				AT2G43020	AT1G76350	AT3G15500	AT3G15800
				AT2G43270	AT1G76530	AT3G15650	AT3G15850
				AT2G43500	AT1G76730	AT3G15670	AT3G15860
				AT2G43535	AT1G76890	AT3G15760	AT3G16120
				AT2G43580	AT1G76960	AT3G15990	AT3G16150
				AT2G43620	AT1G76990	AT3G16050	AT3G16240
				AT2G44200	AT1G77020	AT3G16330	AT3G16250
				AT2G44310	AT1G77070	AT3G16360	AT3G16530
				AT2G44370	AT1G77080	AT3G16760	AT3G16580
				AT2G44490	AT1G77270	AT3G17000	AT3G16660
				AT2G44510	AT1G77420	AT3G17110	AT3G16670
				AT2G44560	AT1G77460	AT3G17140	AT3G16690
				AT2G44580	AT1G77530	AT3G17180	AT3G16730
				AT2G44590	AT1G77580	AT3G17520	AT3G16980
				AT2G44670	AT1G77660	AT3G17620	AT3G17040
				AT2G44790	AT1G77670	AT3G17690	AT3G17060
				AT2G44800	AT1G77780	AT3G17770	AT3G17160
				AT2G44840	AT1G77790	AT3G17790	AT3G17290
				AT2G44860	AT1G77870	AT3G17810	AT3G17330
				AT2G45230	AT1G77930	AT3G17820	AT3G17360
				AT2G45560	AT1G77970	AT3G18000	AT3G17610
				AT2G45570	AT1G77990	AT3G18250	AT3G17640
				AT2G45600	AT1G78020	AT3G18280	AT3G17680
				AT2G45630	AT1G78110	AT3G18300	AT3G17830
				AT2G45660	AT1G78120	AT3G19110	AT3G18070
				AT2G45710	AT1G78180	AT3G19180	AT3G18120
				AT2G45730	AT1G78220	AT3G19390	AT3G18180
				AT2G45760	AT1G78270	AT3G19580	AT3G18390
				AT2G45820	AT1G78320	AT3G19620	AT3G18890
				AT2G45940	AT1G78370	AT3G19680	AT3G18970
				AT2G45980	AT1G78550	AT3G19780	AT3G19330
				AT2G46170	AT1G78670	AT3G19890	AT3G19450
				AT2G46270	AT1G78680	AT3G20080	AT3G19480
				AT2G46600	AT1G78750	AT3G20100	AT3G19530
				AT2G46620	AT1G78815	AT3G20190	AT3G19550
				AT2G46680	AT1G78840	AT3G20300	AT3G20015
				AT2G46790	AT1G78990	AT3G20340	AT3G20030
				AT2G46830	AT1G79060	AT3G20500	AT3G20150
				AT2G47180	AT1G79170	AT3G20580	AT3G20200
				AT2G47260	AT1G79220	AT3G20660	AT3G20450
				AT2G47410	AT1G79620	AT3G20940	AT3G20760
				AT2G47420	AT1G79720	AT3G21000	AT3G20850
				AT2G47550	AT1G79810	AT3G21070	AT3G20865
				AT2G47770	AT1G80050	AT3G21170	AT3G21200
				AT2G47780	AT1G80180	AT3G21410	AT3G21300
				AT2G47830	AT1G80260	AT3G21520	AT3G21370
				AT2G47840	AT1G80340	AT3G21660	AT3G21870
				AT2G47880	AT1G80370	AT3G21750	AT3G21960
				AT2G47890	AT1G80440	AT3G21780	AT3G22060
				AT2G47970	AT1G80520	AT3G21790	AT3G22130
				AT2G47990	AT1G80690	AT3G22200	AT3G22150
				AT3G01160	AT1G80730	AT3G22360	AT3G22210
				AT3G01210	AT1G80780	AT3G22370	AT3G22540
				AT3G01240	AT1G80790	AT3G22490	AT3G22880
				AT3G01290	AT1G80830	AT3G22550	AT3G22940
				AT3G01310	AT1G80850	AT3G22830	AT3G23070
				AT3G01540	AT1G80920	AT3G22840	AT3G23080
				AT3G01560	AT1G80960	AT3G22910	AT3G23310
				AT3G01630	AT2G01210	AT3G23000	AT3G23470
				AT3G01650	AT2G01260	AT3G23220	AT3G23520
				AT3G01800	AT2G01290	AT3G23240	AT3G23670
				AT3G01830	AT2G01420	AT3G23250	AT3G23700
				AT3G02040	AT2G01450	AT3G23450	AT3G23800
				AT3G02125	AT2G01530	AT3G23600	AT3G23880
				AT3G02140	AT2G01590	AT3G23630	AT3G23890
				AT3G02150	AT2G01620	AT3G23680	AT3G23930
				AT3G02230	AT2G01630	AT3G23910	AT3G24210
				AT3G02250	AT2G01660	AT3G23920	AT3G24270
				AT3G02320	AT2G01680	AT3G24060	AT3G24430
				AT3G02480	AT2G01760	AT3G24170	AT3G24450
				AT3G02570	AT2G01830	AT3G24310	AT3G25020
				AT3G02750	AT2G01850	AT3G24500	AT3G25190
				AT3G02800	AT2G01870	AT3G24520	AT3G25440
				AT3G02840	AT2G01910	AT3G24750	AT3G25630
				AT3G02990	AT2G01950	AT3G24954	AT3G25660
				AT3G03050	AT2G02020	AT3G25250	AT3G25880
				AT3G03060	AT2G02140	AT3G25490	AT3G25905
				AT3G03170	AT2G02350	AT3G25610	AT3G25980
				AT3G03250	AT2G02400	AT3G25620	AT3G26200
				AT3G03340	AT2G02410	AT3G25655	AT3G26320
				AT3G03430	AT2G02420	AT3G25750	AT3G26330
				AT3G03440	AT2G02550	AT3G25870	AT3G26610
				AT3G03640	AT2G02580	AT3G25990	AT3G26680
				AT3G03870	AT2G02610	AT3G26150	AT3G26920
				AT3G03990	AT2G02620	AT3G26190	AT3G26932
				AT3G04010	AT2G02630	AT3G26290	AT3G27050
				AT3G04050	AT2G02700	AT3G26830	AT3G27160
				AT3G04060	AT2G02720	AT3G26840	AT3G27330
				AT3G04070	AT2G02770	AT3G26880	AT3G27360
				AT3G04130	AT2G02780	AT3G26910	AT3G27473
				AT3G04240	AT2G02820	AT3G27380	AT3G27620
				AT3G04390	AT2G03080	AT3G27960	AT3G27640
				AT3G04460	AT2G03190	AT3G28007	AT3G27650
				AT3G04550	AT2G03280	AT3G28120	AT3G27660
				AT3G04640	AT2G03310	AT3G28160	AT3G27690
				AT3G04660	AT2G03350	AT3G28180	AT3G27950
				AT3G04910	AT2G03410	AT3G28210	AT3G27980
				AT3G04990	AT2G03520	AT3G28270	AT3G27990
				AT3G05060	AT2G03550	AT3G28290	AT3G28000
				AT3G05120	AT2G03720	AT3G28580	AT3G28320
				AT3G05130	AT2G03730	AT3G28740	AT3G28420
				AT3G05200	AT2G03740	AT3G28870	AT3G28500
				AT3G05220	AT2G03750	AT3G28980	AT3G28510
				AT3G05460	AT2G03810	AT3G29075	AT3G28630
				AT3G05500	AT2G03850	AT3G29140	AT3G28760
				AT3G05510	AT2G03980	AT3G29220	AT3G28770
				AT3G05580	AT2G04025	AT3G29510	AT3G28860
				AT3G05630	AT2G04032	AT3G29575	AT3G28900
				AT3G05640	AT2G04038	AT3G29590	AT3G29185
				AT3G05650	AT2G04160	AT3G29810	AT3G29420
				AT3G05660	AT2G04220	AT3G30210	AT3G29500
				AT3G05780	AT2G04230	AT3G30360	AT3G29600
				AT3G05800	AT2G04330	AT3G30585	AT3G29670
				AT3G05880	AT2G04570	AT3G31300	AT3G29732
				AT3G05890	AT2G04670	AT3G31410	AT3G29780
				AT3G06030	AT2G04690	AT3G31460	AT3G29791
				AT3G06035	AT2G04790	AT3G32130	AT3G29792
				AT3G06200	AT2G04795	AT3G32290	AT3G29970
				AT3G06410	AT2G04870	AT3G32910	AT3G30190
				AT3G06500	AT2G04940	AT3G42090	AT3G30270
				AT3G06530	AT2G05160	AT3G42250	AT3G30510
				AT3G06560	AT2G05180	AT3G42290	AT3G30530
				AT3G06620	AT2G05210	AT3G42570	AT3G30620
				AT3G06630	AT2G05310	AT3G42590	AT3G30640
				AT3G06970	AT2G05370	AT3G42710	AT3G30650
				AT3G07050	AT2G05540	AT3G43010	AT3G30730
				AT3G07080	AT2G05580	AT3G43020	AT3G30840
				AT3G07090	AT2G05790	AT3G43070	AT3G30845
				AT3G07150	AT2G05880	AT3G43160	AT3G30846
				AT3G07280	AT2G05920	AT3G43250	AT3G31023
				AT3G07350	AT2G05950	AT3G43270	AT3G31340
				AT3G07390	AT2G06000	AT3G43330	AT3G31540
				AT3G07530	AT2G06005	AT3G43460	AT3G31930
				AT3G07600	AT2G06010	AT3G44210	AT3G32040
				AT3G07640	AT2G06200	AT3G44260	AT3G42100
				AT3G07650	AT2G06310	AT3G44735	AT3G42350
				AT3G07780	AT2G06330	AT3G44840	AT3G42400
				AT3G07820	AT2G07000	AT3G44860	AT3G42440
				AT3G08510	AT2G07140	AT3G44880	AT3G42580
				AT3G08640	AT2G07280	AT3G45140	AT3G42600
				AT3G08690	AT2G07430	AT3G45260	AT3G42770
				AT3G08700	AT2G07550	AT3G45300	AT3G42850
				AT3G08710	AT2G07677	AT3G45730	AT3G42930
				AT3G08720	AT2G07680	AT3G45960	AT3G43120
				AT3G08760	AT2G07700	AT3G45970	AT3G43130
				AT3G08880	AT2G07718	AT3G46070	AT3G43190
				AT3G09350	AT2G07738	AT3G46110	AT3G43280
				AT3G09390	AT2G10010	AT3G46230	AT3G43310
				AT3G09430	AT2G10390	AT3G46390	AT3G43350
				AT3G09440	AT2G10640	AT3G46450	AT3G43530
				AT3G09540	AT2G10880	AT3G46650	AT3G43540
				AT3G09620	AT2G11120	AT3G46660	AT3G43550
				AT3G09640	AT2G11220	AT3G46680	AT3G43770
				AT3G09760	AT2G11260	AT3G47320	AT3G43880
				AT3G09830	AT2G11490	AT3G47420	AT3G43930
				AT3G09910	AT2G12170	AT3G47510	AT3G43960
				AT3G10020	AT2G12240	AT3G47740	AT3G44030
				AT3G10240	AT2G12290	AT3G47780	AT3G44050
				AT3G10300	AT2G13250	AT3G48020	AT3G44350
				AT3G10320	AT2G13270	AT3G48350	AT3G44450
				AT3G10410	AT2G13310	AT3G48510	AT3G44510
				AT3G10500	AT2G13550	AT3G48520	AT3G44520
				AT3G10530	AT2G13570	AT3G48580	AT3G44570
				AT3G10680	AT2G13660	AT3G48690	AT3G44690
				AT3G10830	AT2G13675	AT3G48700	AT3G44750
				AT3G11020	AT2G13690	AT3G48850	AT3G44960
				AT3G11410	AT2G13920	AT3G49120	AT3G45050
				AT3G11420	AT2G14020	AT3G49210	AT3G45160
				AT3G11670	AT2G14030	AT3G49220	AT3G45330
				AT3G11820	AT2G14080	AT3G49530	AT3G45540
				AT3G11850	AT2G14160	AT3G49580	AT3G45670
				AT3G12270	AT2G14390	AT3G49620	AT3G45780
				AT3G12490	AT2G14450	AT3G50060	AT3G45800
				AT3G12510	AT2G14530	AT3G50220	AT3G45840
				AT3G12580	AT2G14570	AT3G50320	AT3G45850
				AT3G12670	AT2G14750	AT3G50440	AT3G45860
				AT3G12700	AT2G14850	AT3G50760	AT3G45930
				AT3G12860	AT2G14920	AT3G50910	AT3G45940
				AT3G12910	AT2G14930	AT3G50930	AT3G45980
				AT3G12980	AT2G15020	AT3G50940	AT3G46370
				AT3G13150	AT2G15050	AT3G50970	AT3G46490
				AT3G13225	AT2G15140	AT3G50980	AT3G46520
				AT3G13230	AT2G15190	AT3G50990	AT3G46630
				AT3G13310	AT2G15230	AT3G51240	AT3G46780
				AT3G13330	AT2G15280	AT3G51430	AT3G46940
				AT3G13370	AT2G15370	AT3G51440	AT3G47070
				AT3G13380	AT2G15530	AT3G51450	AT3G47100
				AT3G13670	AT2G15580	AT3G51660	AT3G47170
				AT3G13720	AT2G15600	AT3G51790	AT3G47230
				AT3G13810	AT2G15650	AT3G51810	AT3G47440
				AT3G13940	AT2G15680	AT3G51860	AT3G47560
				AT3G13950	AT2G15820	AT3G52180	AT3G47750
				AT3G14000	AT2G16060	AT3G52310	AT3G47970
				AT3G14050	AT2G16090	AT3G52400	AT3G48490
				AT3G14060	AT2G16110	AT3G52470	AT3G48730
				AT3G14200	AT2G16210	AT3G52710	AT3G48950
				AT3G14230	AT2G16270	AT3G52800	AT3G48970
				AT3G14250	AT2G16280	AT3G53040	AT3G49140
				AT3G14300	AT2G16380	AT3G53230	AT3G49150
				AT3G14440	AT2G16390	AT3G53300	AT3G49160
				AT3G14560	AT2G16630	AT3G53400	AT3G49260
				AT3G14580	AT2G16750	AT3G53600	AT3G49280
				AT3G14595	AT2G16835	AT3G53980	AT3G49400
				AT3G14690	AT2G16880	AT3G54030	AT3G49670
				AT3G14820	AT2G16980	AT3G54150	AT3G49770
				AT3G14840	AT2G17020	AT3G54200	AT3G49830
				AT3G14890	AT2G17033	AT3G54420	AT3G49860
				AT3G15080	AT2G17170	AT3G54520	AT3G49870
				AT3G15200	AT2G17260	AT3G54570	AT3G49900
				AT3G15210	AT2G17300	AT3G54680	AT3G49940
				AT3G15250	AT2G17430	AT3G54810	AT3G49950
				AT3G15357	AT2G17450	AT3G55090	AT3G50120
				AT3G15440	AT2G17490	AT3G55190	AT3G50130
				AT3G15450	AT2G17550	AT3G55310	AT3G50150
				AT3G15460	AT2G17640	AT3G55430	AT3G50170
				AT3G15500	AT2G17650	AT3G55500	AT3G50190
				AT3G15540	AT2G17850	AT3G55610	AT3G50230
				AT3G15670	AT2G17920	AT3G55650	AT3G50300
				AT3G15720	AT2G17950	AT3G55760	AT3G50350
				AT3G15730	AT2G17970	AT3G55790	AT3G50560
				AT3G15870	AT2G17972	AT3G55840	AT3G50640
				AT3G15990	AT2G17975	AT3G55890	AT3G50730
				AT3G16310	AT2G18050	AT3G55940	AT3G50740
				AT3G16740	AT2G18080	AT3G55970	AT3G50750
				AT3G16800	AT2G18120	AT3G55980	AT3G50870
				AT3G16810	AT2G18160	AT3G56190	AT3G51030
				AT3G16840	AT2G18230	AT3G56200	AT3G51150
				AT3G16930	AT2G18260	AT3G56260	AT3G51280
				AT3G17020	AT2G18280	AT3G56360	AT3G51290
				AT3G17050	AT2G18300	AT3G56390	AT3G51350
				AT3G17110	AT2G18360	AT3G56710	AT3G51360
				AT3G17130	AT2G18370	AT3G56880	AT3G51740
				AT3G17260	AT2G18420	AT3G57010	AT3G52080
				AT3G17520	AT2G18570	AT3G57020	AT3G52130
				AT3G17720	AT2G18620	AT3G57120	AT3G52150
				AT3G17790	AT2G18660	AT3G57140	AT3G52270
				AT3G17800	AT2G18770	AT3G57260	AT3G52290
				AT3G17860	AT2G18800	AT3G57520	AT3G52360
				AT3G18100	AT2G18910	AT3G57540	AT3G52480
				AT3G18300	AT2G18920	AT3G57620	AT3G52620
				AT3G18440	AT2G18980	AT3G57680	AT3G52720
				AT3G18600	AT2G19250	AT3G58350	AT3G52770
				AT3G18610	AT2G19310	AT3G59050	AT3G53070
				AT3G19030	AT2G19370	AT3G59080	AT3G53080
				AT3G19130	AT2G19410	AT3G59270	AT3G53130
				AT3G19240	AT2G19590	AT3G59280	AT3G53190
				AT3G19340	AT2G19630	AT3G59440	AT3G53680
				AT3G19360	AT2G19770	AT3G59700	AT3G53820
				AT3G19390	AT2G19780	AT3G59845	AT3G54090
				AT3G19580	AT2G19880	AT3G59930	AT3G54260
				AT3G19680	AT2G19930	AT3G60110	AT3G54340
				AT3G19780	AT2G19960	AT3G60120	AT3G54500
				AT3G19840	AT2G19970	AT3G60140	AT3G54510
				AT3G19890	AT2G19990	AT3G60170	AT3G54560
				AT3G19920	AT2G20070	AT3G60270	AT3G54630
				AT3G19960	AT2G20090	AT3G60420	AT3G54720
				AT3G20190	AT2G20180	AT3G60690	AT3G54750
				AT3G20340	AT2G20240	AT3G61190	AT3G54770
				AT3G20500	AT2G20250	AT3G61450	AT3G55130
				AT3G20590	AT2G20340	AT3G61630	AT3G55550
				AT3G20720	AT2G20480	AT3G61890	AT3G55630
				AT3G20810	AT2G20500	AT3G62150	AT3G55660
				AT3G21000	AT2G20520	AT3G62260	AT3G55710
				AT3G21170	AT2G20570	AT3G62380	AT3G56040
				AT3G21410	AT2G20610	AT3G62420	AT3G56090
				AT3G21420	AT2G20650	AT3G62590	AT3G56380
				AT3G21480	AT2G20670	AT3G62660	AT3G56520
				AT3G21540	AT2G20725	AT3G62680	AT3G56560
				AT3G21560	AT2G20750	AT3G62720	AT3G56650
				AT3G21660	AT2G20790	AT3G62740	AT3G56910
				AT3G21890	AT2G20830	AT3G62820	AT3G57040
				AT3G22120	AT2G20870	AT3G63040	AT3G57100
				AT3G22130	AT2G21020	AT3G63050	AT3G57160
				AT3G22260	AT2G21030	AT3G63060	AT3G57370
				AT3G22310	AT2G21050	AT3G63350	AT3G57830
				AT3G22360	AT2G21185	AT3G63380	AT3G57900
				AT3G22370	AT2G21210	AT4G00360	AT3G58120
				AT3G22600	AT2G21220	AT4G00440	AT3G58290
				AT3G22660	AT2G21370	AT4G00630	AT3G58300
				AT3G22700	AT2G21420	AT4G00640	AT3G58650
				AT3G22830	AT2G21460	AT4G01180	AT3G58990
				AT3G22840	AT2G21530	AT4G01250	AT3G59170
				AT3G22910	AT2G21650	AT4G01480	AT3G59370
				AT3G22930	AT2G21690	AT4G01610	AT3G59780
				AT3G23000	AT2G21770	AT4G01870	AT3G60390
				AT3G23030	AT2G21830	AT4G01950	AT3G60490
				AT3G23040	AT2G21850	AT4G02130	AT3G60510
				AT3G23060	AT2G21950	AT4G02280	AT3G60580
				AT3G23170	AT2G21970	AT4G02300	AT3G60650
				AT3G23250	AT2G21990	AT4G02310	AT3G60920
				AT3G23280	AT2G22090	AT4G02320	AT3G61080
				AT3G23460	AT2G22240	AT4G02360	AT3G61090
				AT3G23605	AT2G22250	AT4G02380	AT3G61100
				AT3G23620	AT2G22260	AT4G02410	AT3G61210
				AT3G23650	AT2G22330	AT4G02550	AT3G61550
				AT3G23680	AT2G22390	AT4G02940	AT3G61840
				AT3G23810	AT2G22420	AT4G03030	AT3G61930
				AT3G23820	AT2G22440	AT4G03320	AT3G62040
				AT3G23850	AT2G22530	AT4G03380	AT3G62390
				AT3G23920	AT2G22620	AT4G03400	AT3G62860
				AT3G24060	AT2G22650	AT4G03530	AT3G62930
				AT3G24260	AT2G22740	AT4G03630	AT3G62950
				AT3G24280	AT2G22770	AT4G03640	AT3G63140
				AT3G24310	AT2G22890	AT4G03800	AT3G63190
				AT3G24520	AT2G22920	AT4G03820	AT3G63300
				AT3G24840	AT2G22930	AT4G03840	AT3G63440
				AT3G25060	AT2G22950	AT4G03940	AT3G63510
				AT3G25140	AT2G22980	AT4G04070	AT4G00080
				AT3G25170	AT2G22990	AT4G04080	AT4G00160
				AT3G25200	AT2G23000	AT4G04100	AT4G00232
				AT3G25250	AT2G23050	AT4G04430	AT4G00400
				AT3G25610	AT2G23130	AT4G04490	AT4G00410
				AT3G25730	AT2G23180	AT4G04960	AT4G00416
				AT3G25850	AT2G23200	AT4G04980	AT4G00650
				AT3G25870	AT2G23220	AT4G05020	AT4G00690
				AT3G25940	AT2G23390	AT4G05100	AT4G00780
				AT3G26150	AT2G23430	AT4G05340	AT4G00880
				AT3G26410	AT2G23500	AT4G07330	AT4G00890
				AT3G26870	AT2G23530	AT4G07350	AT4G00910
				AT3G26880	AT2G23540	AT4G07550	AT4G00970
				AT3G26970	AT2G23550	AT4G07590	AT4G01030
				AT3G27130	AT2G23590	AT4G07750	AT4G01310
				AT3G27210	AT2G23610	AT4G07970	AT4G01330
				AT3G27290	AT2G23700	AT4G08040	AT4G01390
				AT3G27300	AT2G23780	AT4G08290	AT4G01460
				AT3G27380	AT2G24000	AT4G08610	AT4G01490
				AT3G27550	AT2G24010	AT4G08850	AT4G01730
				AT3G27810	AT2G24150	AT4G08950	AT4G01920
				AT3G27880	AT2G24190	AT4G09020	AT4G02060
				AT3G28000	AT2G24210	AT4G09030	AT4G02170
				AT3G28007	AT2G24220	AT4G09410	AT4G02240
				AT3G28120	AT2G24250	AT4G09600	AT4G02290
				AT3G28160	AT2G24270	AT4G09820	AT4G02670
				AT3G28210	AT2G24280	AT4G09930	AT4G02750
				AT3G28290	AT2G24350	AT4G10210	AT4G02800
				AT3G28310	AT2G24400	AT4G10240	AT4G02850
				AT3G28340	AT2G24550	AT4G10250	AT4G02970
				AT3G28350	AT2G24580	AT4G10540	AT4G03010
				AT3G28520	AT2G24630	AT4G10830	AT4G03153
				AT3G28530	AT2G24650	AT4G10955	AT4G03270
				AT3G28560	AT2G24762	AT4G10960	AT4G03330
				AT3G28580	AT2G25000	AT4G11000	AT4G03650
				AT3G28610	AT2G25090	AT4G11170	AT4G03670
				AT3G28810	AT2G25150	AT4G11280	AT4G03740
				AT3G28870	AT2G25200	AT4G11350	AT4G03810
				AT3G28980	AT2G25270	AT4G11370	AT4G03880
				AT3G29060	AT2G25350	AT4G11470	AT4G04060
				AT3G29190	AT2G25420	AT4G11480	AT4G04120
				AT3G29360	AT2G25500	AT4G11660	AT4G04230
				AT3G29510	AT2G25570	AT4G11890	AT4G04260
				AT3G29570	AT2G25580	AT4G11930	AT4G04350
				AT3G29575	AT2G25590	AT4G12000	AT4G04770
				AT3G29660	AT2G25680	AT4G12280	AT4G04820
				AT3G29670	AT2G25780	AT4G12350	AT4G04840
				AT3G29750	AT2G25810	AT4G12400	AT4G04900
				AT3G30360	AT2G25820	AT4G12410	AT4G04940
				AT3G30585	AT2G25830	AT4G12480	AT4G04955
				AT3G30660	AT2G25900	AT4G12490	AT4G05080
				AT3G31900	AT2G25940	AT4G12580	AT4G05190
				AT3G31910	AT2G26070	AT4G12720	AT4G05270
				AT3G32130	AT2G26080	AT4G13180	AT4G05370
				AT3G32290	AT2G26110	AT4G13230	AT4G05510
				AT3G32300	AT2G26170	AT4G13390	AT4G05520
				AT3G32910	AT2G26180	AT4G13480	AT4G05600
				AT3G32920	AT2G26250	AT4G13560	AT4G07340
				AT3G42190	AT2G26400	AT4G13800	AT4G07370
				AT3G42250	AT2G26520	AT4G14090	AT4G07400
				AT3G42290	AT2G26640	AT4G14365	AT4G07480
				AT3G42500	AT2G26650	AT4G14370	AT4G07540
				AT3G42710	AT2G26690	AT4G14450	AT4G07610
				AT3G43020	AT2G26710	AT4G14690	AT4G07710
				AT3G43040	AT2G26740	AT4G15040	AT4G07730
				AT3G43170	AT2G26870	AT4G15480	AT4G07800
				AT3G43240	AT2G26910	AT4G15490	AT4G08030
				AT3G43250	AT2G26970	AT4G15530	AT4G08100
				AT3G43390	AT2G26980	AT4G15610	AT4G08190
				AT3G43420	AT2G27060	AT4G15650	AT4G08370
				AT3G43500	AT2G27250	AT4G15680	AT4G08420
				AT3G43510	AT2G27330	AT4G15700	AT4G08670
				AT3G43990	AT2G27340	AT4G15910	AT4G08680
				AT3G44040	AT2G27360	AT4G16020	AT4G08780
				AT3G44210	AT2G27395	AT4G16210	AT4G08880
				AT3G44450	AT2G27420	AT4G16260	AT4G09050
				AT3G44735	AT2G27800	AT4G16370	AT4G09080
				AT3G44980	AT2G27810	AT4G16590	AT4G09160
				AT3G45000	AT2G27820	AT4G16680	AT4G09480
				AT3G45260	AT2G27890	AT4G16760	AT4G09850
				AT3G45360	AT2G28200	AT4G16820	AT4G10060
				AT3G45560	AT2G28250	AT4G16900	AT4G10120
				AT3G45580	AT2G28260	AT4G17030	AT4G10150
				AT3G45600	AT2G28310	AT4G17120	AT4G10270
				AT3G45730	AT2G28410	AT4G17230	AT4G10310
				AT3G45910	AT2G28470	AT4G17250	AT4G10370
				AT3G45960	AT2G28605	AT4G17470	AT4G10550
				AT3G45970	AT2G28610	AT4G17490	AT4G10700
				AT3G46070	AT2G28620	AT4G17500	AT4G10850
				AT3G46390	AT2G28630	AT4G17550	AT4G10910
				AT3G46440	AT2G28700	AT4G17615	AT4G10920
				AT3G46460	AT2G28755	AT4G17650	AT4G11050
				AT3G46620	AT2G28820	AT4G17660	AT4G11060
				AT3G46640	AT2G28940	AT4G18010	AT4G11190
				AT3G46650	AT2G28950	AT4G18170	AT4G11290
				AT3G46680	AT2G29040	AT4G18250	AT4G11310
				AT3G46970	AT2G29290	AT4G18280	AT4G11400
				AT3G47160	AT2G29300	AT4G18410	AT4G11460
				AT3G47240	AT2G29310	AT4G18500	AT4G11830
				AT3G47270	AT2G29320	AT4G18560	AT4G12030
				AT3G47320	AT2G29330	AT4G18860	AT4G12360
				AT3G47420	AT2G29340	AT4G18880	AT4G12510
				AT3G47510	AT2G29360	AT4G18980	AT4G12540
				AT3G47550	AT2G29410	AT4G19230	AT4G12550
				AT3G47620	AT2G29500	AT4G19390	AT4G12620
				AT3G47860	AT2G29510	AT4G19520	AT4G12690
				AT3G48100	AT2G29660	AT4G19810	AT4G12830
				AT3G48250	AT2G29750	AT4G20000	AT4G12920
				AT3G48360	AT2G29800	AT4G20170	AT4G12970
				AT3G48510	AT2G29970	AT4G20260	AT4G12980
				AT3G48520	AT2G30010	AT4G20830	AT4G13120
				AT3G48530	AT2G30070	AT4G20930	AT4G13250
				AT3G48640	AT2G30080	AT4G21320	AT4G13410
				AT3G48650	AT2G30150	AT4G21323	AT4G13580
				AT3G48700	AT2G30170	AT4G21390	AT4G13650
				AT3G48990	AT2G30210	AT4G21440	AT4G13670
				AT3G49120	AT2G30280	AT4G21580	AT4G13710
				AT3G49170	AT2G30290	AT4G21620	AT4G14080
				AT3G49210	AT2G30330	AT4G21630	AT4G14150
				AT3G49220	AT2G30420	AT4G21650	AT4G14330
				AT3G49240	AT2G30460	AT4G21680	AT4G14460
				AT3G49530	AT2G30490	AT4G21830	AT4G14490
				AT3G49840	AT2G30510	AT4G21910	AT4G14540
				AT3G49990	AT2G30520	AT4G21990	AT4G14640
				AT3G50140	AT2G30540	AT4G22020	AT4G14660
				AT3G50260	AT2G30760	AT4G22050	AT4G14695
				AT3G50320	AT2G30790	AT4G22420	AT4G14770
				AT3G50380	AT2G30830	AT4G22480	AT4G14840
				AT3G50410	AT2G30840	AT4G22500	AT4G14890
				AT3G50700	AT2G30890	AT4G22530	AT4G14980
				AT3G50720	AT2G30910	AT4G22590	AT4G15250
				AT3G50760	AT2G30920	AT4G22680	AT4G15300
				AT3G50930	AT2G30925	AT4G22740	AT4G15320
				AT3G50960	AT2G31030	AT4G22760	AT4G15350
				AT3G50970	AT2G31080	AT4G22800	AT4G15370
				AT3G50990	AT2G31110	AT4G22820	AT4G15430
				AT3G51070	AT2G31120	AT4G22870	AT4G15510
				AT3G51550	AT2G31150	AT4G23010	AT4G15630
				AT3G51660	AT2G31230	AT4G23030	AT4G15690
				AT3G51790	AT2G31260	AT4G23050	AT4G15830
				AT3G51890	AT2G31480	AT4G23140	AT4G16000
				AT3G51895	AT2G31500	AT4G23150	AT4G16010
				AT3G52180	AT2G31590	AT4G23190	AT4G16050
				AT3G52400	AT2G31670	AT4G23220	AT4G16860
				AT3G52430	AT2G31700	AT4G23420	AT4G16880
				AT3G52470	AT2G31730	AT4G23450	AT4G16970
				AT3G52500	AT2G31790	AT4G23493	AT4G17340
				AT3G52700	AT2G31900	AT4G23590	AT4G17460
				AT3G52800	AT2G32010	AT4G23600	AT4G17560
				AT3G52870	AT2G32080	AT4G23630	AT4G17590
				AT3G53030	AT2G32090	AT4G23810	AT4G17760
				AT3G53040	AT2G32100	AT4G23880	AT4G17810
				AT3G53060	AT2G32150	AT4G23930	AT4G17860
				AT3G53150	AT2G32160	AT4G23960	AT4G17870
				AT3G53230	AT2G32290	AT4G24000	AT4G18370
				AT3G53250	AT2G32410	AT4G24160	AT4G18510
				AT3G53260	AT2G32450	AT4G24220	AT4G18590
				AT3G53400	AT2G32480	AT4G24380	AT4G18630
				AT3G53460	AT2G32500	AT4G24570	AT4G18850
				AT3G53600	AT2G32540	AT4G24650	AT4G18960
				AT3G53620	AT2G32560	AT4G24890	AT4G18970
				AT3G53770	AT2G32570	AT4G24960	AT4G19030
				AT3G53810	AT2G32630	AT4G24990	AT4G19160
				AT3G53910	AT2G32650	AT4G25040	AT4G19170
				AT3G53940	AT2G32660	AT4G25200	AT4G19240
				AT3G53960	AT2G32720	AT4G25350	AT4G19380
				AT3G53990	AT2G32740	AT4G25470	AT4G19470
				AT3G54150	AT2G32750	AT4G25480	AT4G19500
				AT3G54400	AT2G32765	AT4G25490	AT4G19690
				AT3G54420	AT2G32770	AT4G25510	AT4G19820
				AT3G54820	AT2G32880	AT4G25590	AT4G19830
				AT3G55090	AT2G32900	AT4G25810	AT4G19980
				AT3G55190	AT2G33050	AT4G25820	AT4G19985
				AT3G55430	AT2G33100	AT4G26080	AT4G20070
				AT3G55450	AT2G33250	AT4G26120	AT4G20230
				AT3G55500	AT2G33255	AT4G26200	AT4G20420
				AT3G55510	AT2G33330	AT4G26290	AT4G20490
				AT3G55580	AT2G33480	AT4G26390	AT4G20770
				AT3G55610	AT2G33530	AT4G26880	AT4G20790
				AT3G55620	AT2G33540	AT4G26940	AT4G20800
				AT3G55650	AT2G33735	AT4G27070	AT4G21070
				AT3G55670	AT2G33990	AT4G27160	AT4G21200
				AT3G55760	AT2G34070	AT4G27170	AT4G21270
				AT3G55840	AT2G34080	AT4G27280	AT4G21510
				AT3G55940	AT2G34110	AT4G27410	AT4G21590
				AT3G55980	AT2G34150	AT4G27420	AT4G21720
				AT3G56090	AT2G34310	AT4G27500	AT4G21780
				AT3G56260	AT2G34390	AT4G27520	AT4G21820
				AT3G56710	AT2G34400	AT4G27530	AT4G21870
				AT3G56720	AT2G34490	AT4G27550	AT4G22060
				AT3G56880	AT2G34540	AT4G27570	AT4G22212
				AT3G56990	AT2G34580	AT4G27670	AT4G22460
				AT3G57010	AT2G34620	AT4G27830	AT4G22490
				AT3G57090	AT2G34660	AT4G27940	AT4G22570
				AT3G57150	AT2G34710	AT4G28040	AT4G22756
				AT3G57340	AT2G34810	AT4G28085	AT4G23260
				AT3G57390	AT2G34830	AT4G28460	AT4G23290
				AT3G57490	AT2G34840	AT4G28490	AT4G23400
				AT3G57540	AT2G34960	AT4G28500	AT4G23800
				AT3G57620	AT2G34980	AT4G28550	AT4G23890
				AT3G57660	AT2G35000	AT4G28570	AT4G24090
				AT3G57760	AT2G35010	AT4G28703	AT4G24150
				AT3G57940	AT2G35020	AT4G29140	AT4G24180
				AT3G58060	AT2G35075	AT4G29450	AT4G24300
				AT3G58540	AT2G35155	AT4G29780	AT4G24340
				AT3G58570	AT2G35170	AT4G29820	AT4G24640
				AT3G58590	AT2G35210	AT4G30030	AT4G24670
				AT3G58660	AT2G35260	AT4G30120	AT4G24700
				AT3G58680	AT2G35380	AT4G30280	AT4G24710
				AT3G58790	AT2G35400	AT4G30430	AT4G24770
				AT3G59190	AT2G35470	AT4G30440	AT4G24780
				AT3G59350	AT2G35560	AT4G30450	AT4G25050
				AT3G59700	AT2G35730	AT4G30460	AT4G25060
				AT3G59800	AT2G35780	AT4G30470	AT4G25080
				AT3G59820	AT2G35810	AT4G30490	AT4G25160
				AT3G60010	AT2G35820	AT4G30650	AT4G25420
				AT3G60110	AT2G35870	AT4G30770	AT4G25950
				AT3G60360	AT2G36000	AT4G30830	AT4G26020
				AT3G60420	AT2G36050	AT4G30960	AT4G26040
				AT3G60450	AT2G36145	AT4G30970	AT4G26260
				AT3G60520	AT2G36360	AT4G31000	AT4G26320
				AT3G60560	AT2G36550	AT4G31230	AT4G26370
				AT3G60730	AT2G36630	AT4G31280	AT4G26460
				AT3G60980	AT2G36700	AT4G31550	AT4G26530
				AT3G61060	AT2G36770	AT4G31570	AT4G26555
				AT3G61170	AT2G36790	AT4G31800	AT4G26660
				AT3G61190	AT2G36870	AT4G31830	AT4G26760
				AT3G61260	AT2G36910	AT4G31860	AT4G26860
				AT3G61580	AT2G36950	AT4G31950	AT4G27140
				AT3G61630	AT2G36960	AT4G31970	AT4G27200
				AT3G61640	AT2G36980	AT4G32220	AT4G27230
				AT3G61890	AT2G37010	AT4G32370	AT4G27290
				AT3G62100	AT2G37030	AT4G32390	AT4G27450
				AT3G62150	AT2G37050	AT4G32800	AT4G27590
				AT3G62240	AT2G37060	AT4G32870	AT4G27600
				AT3G62260	AT2G37180	AT4G32920	AT4G27700
				AT3G62440	AT2G37260	AT4G33040	AT4G28025
				AT3G62490	AT2G37380	AT4G33150	AT4G28250
				AT3G62550	AT2G37450	AT4G33290	AT4G28260
				AT3G62660	AT2G37460	AT4G33540	AT4G28270
				AT3G62690	AT2G37630	AT4G33550	AT4G28290
				AT3G62700	AT2G37700	AT4G33610	AT4G28310
				AT3G62740	AT2G37720	AT4G33900	AT4G28680
				AT3G62840	AT2G37790	AT4G33905	AT4G29080
				AT3G63010	AT2G37800	AT4G33930	AT4G29200
				AT3G63160	AT2G37810	AT4G33950	AT4G29240
				AT3G63380	AT2G37820	AT4G33970	AT4G29360
				AT4G00320	AT2G37860	AT4G33980	AT4G29600
				AT4G01120	AT2G37920	AT4G33985	AT4G29630
				AT4G01130	AT2G37950	AT4G34135	AT4G29740
				AT4G01320	AT2G38050	AT4G34180	AT4G30040
				AT4G01550	AT2G38120	AT4G34230	AT4G30090
				AT4G01560	AT2G38160	AT4G34410	AT4G30110
				AT4G01870	AT2G38180	AT4G34480	AT4G30130
				AT4G02140	AT2G38310	AT4G34580	AT4G30140
				AT4G02320	AT2G38440	AT4G34590	AT4G30300
				AT4G02330	AT2G38480	AT4G34710	AT4G30320
				AT4G02340	AT2G38570	AT4G34860	AT4G30410
				AT4G02350	AT2G38740	AT4G34950	AT4G30610
				AT4G02370	AT2G38760	AT4G35180	AT4G30680
				AT4G02380	AT2G38780	AT4G35190	AT4G30825
				AT4G02400	AT2G38870	AT4G35300	AT4G31070
				AT4G02410	AT2G38970	AT4G35370	AT4G31620
				AT4G02550	AT2G39040	AT4G35480	AT4G31630
				AT4G02710	AT2G39180	AT4G35560	AT4G31805
				AT4G02880	AT2G39280	AT4G35580	AT4G31840
				AT4G03050	AT2G39300	AT4G35790	AT4G31850
				AT4G03180	AT2G39310	AT4G35985	AT4G31910
				AT4G03290	AT2G39330	AT4G36010	AT4G31940
				AT4G03320	AT2G39370	AT4G36200	AT4G32280
				AT4G03360	AT2G39380	AT4G36210	AT4G32340
				AT4G03380	AT2G39440	AT4G36230	AT4G32430
				AT4G03430	AT2G39470	AT4G36450	AT4G32490
				AT4G03640	AT2G39510	AT4G36460	AT4G32570
				AT4G03710	AT2G39520	AT4G36560	AT4G32780
				AT4G03780	AT2G39530	AT4G36600	AT4G33070
				AT4G03800	AT2G39560	AT4G36700	AT4G33260
				AT4G03930	AT2G39570	AT4G36760	AT4G33560
				AT4G03940	AT2G39590	AT4G36990	AT4G33666
				AT4G03990	AT2G39680	AT4G37050	AT4G33990
				AT4G04330	AT2G39700	AT4G37220	AT4G34090
				AT4G04340	AT2G39870	AT4G37260	AT4G34220
				AT4G04420	AT2G39890	AT4G37290	AT4G34510
				AT4G04860	AT2G39930	AT4G37295	AT4G34600
				AT4G04910	AT2G39950	AT4G37370	AT4G34770
				AT4G04940	AT2G39960	AT4G37430	AT4G34850
				AT4G04980	AT2G40020	AT4G37710	AT4G35010
				AT4G04990	AT2G40050	AT4G37770	AT4G35200
				AT4G05020	AT2G40100	AT4G37780	AT4G35725
				AT4G05050	AT2G40110	AT4G37850	AT4G35770
				AT4G05070	AT2G40150	AT4G37900	AT4G35820
				AT4G05100	AT2G40260	AT4G37970	AT4G36110
				AT4G05150	AT2G40270	AT4G38400	AT4G36410
				AT4G05280	AT2G40316	AT4G38460	AT4G36470
				AT4G05330	AT2G40435	AT4G39030	AT4G36540
				AT4G05340	AT2G40540	AT4G39180	AT4G37040
				AT4G05410	AT2G40570	AT4G39210	AT4G37380
				AT4G05520	AT2G40580	AT4G39320	AT4G37490
				AT4G07330	AT2G40610	AT4G39430	AT4G37580
				AT4G07350	AT2G40640	AT4G39490	AT4G37610
				AT4G07380	AT2G40670	AT4G39670	AT4G37670
				AT4G07590	AT2G40960	AT4G39730	AT4G37750
				AT4G07640	AT2G40970	AT4G39830	AT4G38390
				AT4G07750	AT2G41040	AT4G39955	AT4G38420
				AT4G07780	AT2G41050	AT4G40010	AT4G38830
				AT4G07830	AT2G41090	AT4G40020	AT4G38840
				AT4G07890	AT2G41120	AT4G40080	AT4G38850
				AT4G07930	AT2G41140	AT4G40095	AT4G38860
				AT4G07970	AT2G41230	AT5G01300	AT4G38950
				AT4G08040	AT2G41290	AT5G01380	AT4G38990
				AT4G08050	AT2G41300	AT5G01520	AT4G39590
				AT4G08170	AT2G41310	AT5G01540	AT4G39675
				AT4G08440	AT2G41390	AT5G01560	AT4G39710
				AT4G08610	AT2G41480	AT5G01670	AT4G39753
				AT4G08800	AT2G41550	AT5G01720	AT4G39756
				AT4G08880	AT2G41720	AT5G02490	AT4G39770
				AT4G09020	AT2G41770	AT5G03190	AT4G39970
				AT4G09110	AT2G41810	AT5G03210	AT5G01015
				AT4G09410	AT2G41820	AT5G03790	AT5G01240
				AT4G09500	AT2G42190	AT5G03840	AT5G01610
				AT4G09570	AT2G42240	AT5G04000	AT5G01690
				AT4G09600	AT2G42290	AT5G04010	AT5G01870
				AT4G09930	AT2G42300	AT5G04120	AT5G02120
				AT4G10040	AT2G42370	AT5G04170	AT5G02140
				AT4G10210	AT2G42380	AT5G04250	AT5G02160
				AT4G10520	AT2G42490	AT5G04340	AT5G02210
				AT4G10540	AT2G42610	AT5G04370	AT5G02220
				AT4G10620	AT2G42690	AT5G04380	AT5G02390
				AT4G10670	AT2G42750	AT5G04530	AT5G02440
				AT4G10760	AT2G42760	AT5G04660	AT5G02520
				AT4G10955	AT2G42850	AT5G04680	AT5G02580
				AT4G10960	AT2G42860	AT5G04760	AT5G02760
				AT4G11170	AT2G42900	AT5G05220	AT5G02820
				AT4G11220	AT2G42950	AT5G05250	AT5G02830
				AT4G11280	AT2G42960	AT5G05340	AT5G02890
				AT4G11350	AT2G42990	AT5G05390	AT5G03090
				AT4G11370	AT2G43010	AT5G05410	AT5G03130
				AT4G11470	AT2G43050	AT5G05600	AT5G03350
				AT4G11480	AT2G43100	AT5G05760	AT5G03390
				AT4G11600	AT2G43370	AT5G06190	AT5G03680
				AT4G11890	AT2G43390	AT5G06320	AT5G03720
				AT4G12000	AT2G43520	AT5G06370	AT5G03780
				AT4G12040	AT2G43530	AT5G06510	AT5G03920
				AT4G12070	AT2G43600	AT5G06530	AT5G04190
				AT4G12120	AT2G43670	AT5G06730	AT5G04810
				AT4G12280	AT2G43840	AT5G06750	AT5G05050
				AT4G12410	AT2G43880	AT5G06760	AT5G05420
				AT4G12430	AT2G43900	AT5G07220	AT5G05630
				AT4G12470	AT2G43920	AT5G07310	AT5G05690
				AT4G12480	AT2G44130	AT5G07330	AT5G05860
				AT4G12490	AT2G44210	AT5G07480	AT5G05890
				AT4G12750	AT2G44230	AT5G07530	AT5G05900
				AT4G13160	AT2G44300	AT5G07740	AT5G05940
				AT4G13380	AT2G44380	AT5G07750	AT5G06200
				AT4G13480	AT2G44420	AT5G07830	AT5G06290
				AT4G13640	AT2G44460	AT5G07920	AT5G06490
				AT4G13790	AT2G44470	AT5G07930	AT5G06690
				AT4G13850	AT2G44570	AT5G09360	AT5G06820
				AT4G13890	AT2G44630	AT5G09530	AT5G06900
				AT4G14180	AT2G44660	AT5G09570	AT5G07180
				AT4G14230	AT2G44710	AT5G09590	AT5G07210
				AT4G14365	AT2G44740	AT5G09620	AT5G07230
				AT4G14580	AT2G44760	AT5G09930	AT5G07660
				AT4G14630	AT2G44830	AT5G09970	AT5G07780
				AT4G14690	AT2G45150	AT5G10300	AT5G08020
				AT4G14900	AT2G45170	AT5G10500	AT5G08030
				AT4G15120	AT2G45210	AT5G10550	AT5G08070
				AT4G15130	AT2G45330	AT5G10695	AT5G08330
				AT4G15420	AT2G45340	AT5G10730	AT5G08350
				AT4G15480	AT2G45350	AT5G10930	AT5G08480
				AT4G15490	AT2G45380	AT5G10960	AT5G08650
				AT4G15650	AT2G45450	AT5G11110	AT5G09220
				AT4G15660	AT2G45590	AT5G11210	AT5G09470
				AT4G15680	AT2G45700	AT5G11520	AT5G09490
				AT4G15690	AT2G45740	AT5G11970	AT5G09650
				AT4G15700	AT2G45780	AT5G12010	AT5G09730
				AT4G15770	AT2G45800	AT5G12020	AT5G09840
				AT4G15910	AT2G45830	AT5G12030	AT5G10040
				AT4G16000	AT2G46030	AT5G12110	AT5G10170
				AT4G16146	AT2G46150	AT5G12340	AT5G10210
				AT4G16490	AT2G46220	AT5G12870	AT5G10220
				AT4G16500	AT2G46225	AT5G12890	AT5G10240
				AT4G16515	AT2G46250	AT5G13080	AT5G10250
				AT4G16630	AT2G46330	AT5G13130	AT5G10390
				AT4G16780	AT2G46375	AT5G13170	AT5G10400
				AT4G16910	AT2G46380	AT5G13200	AT5G10530
				AT4G16930	AT2G46450	AT5G13330	AT5G10580
				AT4G17090	AT2G46505	AT5G13360	AT5G10690
				AT4G17100	AT2G46570	AT5G13490	AT5G11160
				AT4G17110	AT2G46580	AT5G13750	AT5G11320
				AT4G17120	AT2G46650	AT5G13790	AT5G11420
				AT4G17150	AT2G46710	AT5G13800	AT5G11470
				AT4G17230	AT2G46730	AT5G13820	AT5G11510
				AT4G17260	AT2G46735	AT5G14470	AT5G12000
				AT4G17490	AT2G46780	AT5G14560	AT5G12050
				AT4G17550	AT2G46800	AT5G14700	AT5G12060
				AT4G17570	AT2G47010	AT5G14730	AT5G12470
				AT4G17615	AT2G47050	AT5G14780	AT5G12900
				AT4G17785	AT2G47150	AT5G14900	AT5G12940
				AT4G18000	AT2G47200	AT5G14920	AT5G13090
				AT4G18010	AT2G47290	AT5G15250	AT5G13180
				AT4G18070	AT2G47430	AT5G15740	AT5G13290
				AT4G18170	AT2G47440	AT5G15870	AT5G13320
				AT4G18240	AT2G47450	AT5G15960	AT5G13770
				AT4G18250	AT2G47500	AT5G16450	AT5G13840
				AT4G18270	AT2G47560	AT5G16500	AT5G14070
				AT4G18280	AT2G47630	AT5G16910	AT5G14260
				AT4G18390	AT2G47910	AT5G17190	AT5G14300
				AT4G18410	AT2G47920	AT5G17220	AT5G14430
				AT4G18500	AT2G47930	AT5G17380	AT5G14650
				AT4G18520	AT2G48020	AT5G17420	AT5G14660
				AT4G18530	AT3G01180	AT5G17450	AT5G14770
				AT4G18650	AT3G01360	AT5G17460	AT5G14910
				AT4G18700	AT3G01370	AT5G17470	AT5G14980
				AT4G18860	AT3G01440	AT5G17490	AT5G15110
				AT4G18880	AT3G01660	AT5G17520	AT5G15120
				AT4G19120	AT3G01690	AT5G17750	AT5G15440
				AT4G19130	AT3G01700	AT5G17760	AT5G15510
				AT4G19200	AT3G01970	AT5G17850	AT5G15520
				AT4G19230	AT3G01980	AT5G17970	AT5G15560
				AT4G19390	AT3G01990	AT5G18130	AT5G15580
				AT4G19520	AT3G02020	AT5G18550	AT5G15590
				AT4G19550	AT3G02050	AT5G18610	AT5G15600
				AT4G19570	AT3G02110	AT5G18910	AT5G15800
				AT4G19960	AT3G02120	AT5G19110	AT5G15830
				AT4G20070	AT3G02170	AT5G19440	AT5G15840
				AT4G20320	AT3G02180	AT5G19470	AT5G16030
				AT4G20460	AT3G02270	AT5G19810	AT5G16250
				AT4G20470	AT3G02290	AT5G19875	AT5G16560
				AT4G20500	AT3G02300	AT5G19880	AT5G16570
				AT4G20770	AT3G02390	AT5G20230	AT5G16715
				AT4G20830	AT3G02450	AT5G20280	AT5G16790
				AT4G20860	AT3G02580	AT5G20700	AT5G16920
				AT4G20880	AT3G02690	AT5G20830	AT5G17170
				AT4G20890	AT3G02720	AT5G20910	AT5G17180
				AT4G21020	AT3G02830	AT5G22270	AT5G17200
				AT4G21390	AT3G02870	AT5G22380	AT5G17300
				AT4G21560	AT3G02885	AT5G22460	AT5G17670
				AT4G21580	AT3G02890	AT5G22470	AT5G18000
				AT4G21640	AT3G02910	AT5G22570	AT5G18060
				AT4G21940	AT3G03000	AT5G22600	AT5G18600
				AT4G22050	AT3G03180	AT5G22860	AT5G18660
				AT4G22070	AT3G03190	AT5G23480	AT5G18670
				AT4G22212	AT3G03320	AT5G23750	AT5G18930
				AT4G22220	AT3G03370	AT5G23810	AT5G19120
				AT4G22270	AT3G03450	AT5G23850	AT5G19140
				AT4G22380	AT3G03520	AT5G24030	AT5G19340
				AT4G22480	AT3G03800	AT5G24080	AT5G19530
				AT4G22500	AT3G03830	AT5G24110	AT5G19600
				AT4G22510	AT3G03840	AT5G24380	AT5G19640
				AT4G22530	AT3G04000	AT5G24440	AT5G19970
				AT4G22590	AT3G04210	AT5G24540	AT5G20040
				AT4G22770	AT3G04280	AT5G24660	AT5G20110
				AT4G22820	AT3G04290	AT5G24780	AT5G20250
				AT4G23000	AT3G04310	AT5G25240	AT5G20420
				AT4G23030	AT3G04410	AT5G25260	AT5G20630
				AT4G23040	AT3G04520	AT5G25350	AT5G20740
				AT4G23140	AT3G04940	AT5G25390	AT5G20800
				AT4G23190	AT3G04960	AT5G25400	AT5G20810
				AT4G23220	AT3G04980	AT5G25450	AT5G21170
				AT4G23230	AT3G05080	AT5G25610	AT5G22390
				AT4G23450	AT3G05100	AT5G25750	AT5G22420
				AT4G23540	AT3G05165	AT5G25930	AT5G22430
				AT4G23600	AT3G05180	AT5G25990	AT5G22580
				AT4G23630	AT3G05190	AT5G26030	AT5G22620
				AT4G23810	AT3G05210	AT5G26340	AT5G22640
				AT4G23870	AT3G05230	AT5G26570	AT5G22750
				AT4G23880	AT3G05240	AT5G26615	AT5G22810
				AT4G23910	AT3G05370	AT5G26625	AT5G22880
				AT4G23920	AT3G05400	AT5G26770	AT5G22920
				AT4G23930	AT3G05430	AT5G26870	AT5G23020
				AT4G23990	AT3G05440	AT5G26900	AT5G23180
				AT4G24160	AT3G05540	AT5G26920	AT5G23210
				AT4G24220	AT3G05600	AT5G26970	AT5G23350
				AT4G24410	AT3G05690	AT5G27190	AT5G23400
				AT4G24480	AT3G05720	AT5G27280	AT5G23420
				AT4G24570	AT3G05740	AT5G27310	AT5G23780
				AT4G24650	AT3G05750	AT5G27420	AT5G23840
				AT4G24890	AT3G05770	AT5G27510	AT5G23910
				AT4G24960	AT3G05900	AT5G27520	AT5G24210
				AT4G24990	AT3G05910	AT5G27570	AT5G24330
				AT4G25040	AT3G06070	AT5G27600	AT5G24420
				AT4G25140	AT3G06080	AT5G27760	AT5G24490
				AT4G25340	AT3G06120	AT5G27890	AT5G24580
				AT4G25350	AT3G06130	AT5G27930	AT5G24910
				AT4G25380	AT3G06140	AT5G27980	AT5G24940
				AT4G25470	AT3G06330	AT5G28010	AT5G25090
				AT4G25480	AT3G06360	AT5G28270	AT5G25140
				AT4G25490	AT3G06390	AT5G28280	AT5G25160
				AT4G25500	AT3G06440	AT5G28510	AT5G25415
				AT4G25510	AT3G06470	AT5G28520	AT5G25430
				AT4G25520	AT3G06510	AT5G28630	AT5G25460
				AT4G25630	AT3G06740	AT5G28670	AT5G25580
				AT4G25640	AT3G06750	AT5G29000	AT5G25880
				AT4G25650	AT3G06770	AT5G29030	AT5G25950
				AT4G25660	AT3G06840	AT5G29080	AT5G26070
				AT4G25730	AT3G06850	AT5G30332	AT5G26080
				AT4G25990	AT3G06990	AT5G32580	AT5G26140
				AT4G26080	AT3G07000	AT5G33350	AT5G26200
				AT4G26290	AT3G07010	AT5G34800	AT5G26655
				AT4G26370	AT3G07130	AT5G34930	AT5G26696
				AT4G26600	AT3G07140	AT5G34990	AT5G26820
				AT4G26670	AT3G07270	AT5G35010	AT5G27160
				AT4G26740	AT3G07310	AT5G35580	AT5G27180
				AT4G26750	AT3G07340	AT5G35735	AT5G27290
				AT4G26800	AT3G07380	AT5G35800	AT5G27480
				AT4G26880	AT3G07410	AT5G36110	AT5G27560
				AT4G27110	AT3G07450	AT5G37060	AT5G28110
				AT4G27130	AT3G07540	AT5G37260	AT5G28140
				AT4G27150	AT3G07560	AT5G37300	AT5G28160
				AT4G27350	AT3G07580	AT5G37520	AT5G28720
				AT4G27380	AT3G07800	AT5G37540	AT5G28760
				AT4G27410	AT3G07960	AT5G37550	AT5G28770
				AT4G27420	AT3G08570	AT5G37590	AT5G29010
				AT4G27440	AT3G08600	AT5G37610	AT5G29050
				AT4G27500	AT3G08660	AT5G37670	AT5G32202
				AT4G27520	AT3G08860	AT5G37730	AT5G32460
				AT4G27530	AT3G08940	AT5G37870	AT5G32480
				AT4G27550	AT3G09040	AT5G38310	AT5G32570
				AT4G27570	AT3G09150	AT5G38440	AT5G32610
				AT4G27620	AT3G09210	AT5G38700	AT5G33250
				AT4G27652	AT3G09330	AT5G38800	AT5G33370
				AT4G27720	AT3G09580	AT5G39050	AT5G34460
				AT4G27820	AT3G09600	AT5G39280	AT5G35050
				AT4G27830	AT3G09610	AT5G39490	AT5G35150
				AT4G27930	AT3G09660	AT5G39520	AT5G35250
				AT4G27940	AT3G09780	AT5G39580	AT5G35260
				AT4G27970	AT3G09870	AT5G39590	AT5G35300
				AT4G28085	AT3G09920	AT5G39610	AT5G35340
				AT4G28140	AT3G09970	AT5G39720	AT5G35470
				AT4G28150	AT3G09980	AT5G39880	AT5G35490
				AT4G28200	AT3G10040	AT5G40010	AT5G35510
				AT4G28320	AT3G10080	AT5G40390	AT5G35550
				AT4G28330	AT3G10120	AT5G40420	AT5G35600
				AT4G28460	AT3G10150	AT5G40540	AT5G35760
				AT4G28500	AT3G10160	AT5G40690	AT5G35790
				AT4G28540	AT3G10230	AT5G40760	AT5G35850
				AT4G28703	AT3G10420	AT5G40780	AT5G36140
				AT4G28720	AT3G10460	AT5G40880	AT5G36710
				AT4G29190	AT3G10525	AT5G40990	AT5G36910
				AT4G29320	AT3G10570	AT5G41310	AT5G37140
				AT4G29440	AT3G10600	AT5G41540	AT5G37450
				AT4G29510	AT3G10660	AT5G41550	AT5G38110
				AT4G29610	AT3G10710	AT5G41620	AT5G38140
				AT4G29780	AT3G10720	AT5G41740	AT5G38320
				AT4G29950	AT3G10740	AT5G41800	AT5G38370
				AT4G30120	AT3G10840	AT5G41920	AT5G38510
				AT4G30280	AT3G10940	AT5G42010	AT5G38520
				AT4G30290	AT3G10950	AT5G42050	AT5G38580
				AT4G30350	AT3G11090	AT5G42290	AT5G38750
				AT4G30430	AT3G11100	AT5G42380	AT5G38790
				AT4G30650	AT3G11110	AT5G42500	AT5G38950
				AT4G30660	AT3G11170	AT5G42570	AT5G39160
				AT4G30830	AT3G11180	AT5G42600	AT5G39210
				AT4G30935	AT3G11240	AT5G42800	AT5G39260
				AT4G30970	AT3G11280	AT5G42830	AT5G39370
				AT4G31140	AT3G11290	AT5G42900	AT5G39540
				AT4G31230	AT3G11560	AT5G43380	AT5G39820
				AT4G31280	AT3G11620	AT5G43410	AT5G39860
				AT4G31290	AT3G11700	AT5G43450	AT5G39870
				AT4G31550	AT3G11750	AT5G43480	AT5G39890
				AT4G31740	AT3G11900	AT5G43580	AT5G39970
				AT4G31790	AT3G11920	AT5G43780	AT5G40070
				AT4G31800	AT3G11930	AT5G43840	AT5G40290
				AT4G31875	AT3G11950	AT5G44310	AT5G40450
				AT4G32020	AT3G11980	AT5G44670	AT5G40460
				AT4G32190	AT3G12060	AT5G44810	AT5G40480
				AT4G32230	AT3G12070	AT5G44990	AT5G40560
				AT4G32280	AT3G12110	AT5G45000	AT5G40750
				AT4G32400	AT3G12150	AT5G45180	AT5G40850
				AT4G32800	AT3G12220	AT5G45310	AT5G40940
				AT4G33040	AT3G12420	AT5G45340	AT5G41050
				AT4G33070	AT3G12520	AT5G45530	AT5G41280
				AT4G33230	AT3G12560	AT5G45630	AT5G41490
				AT4G33290	AT3G12610	AT5G45690	AT5G41780
				AT4G33300	AT3G12685	AT5G45810	AT5G41820
				AT4G33310	AT3G12690	AT5G45890	AT5G41890
				AT4G33370	AT3G12730	AT5G46180	AT5G42070
				AT4G33390	AT3G12950	AT5G46350	AT5G42230
				AT4G33540	AT3G13000	AT5G46730	AT5G42240
				AT4G33610	AT3G13030	AT5G46795	AT5G42250
				AT4G33700	AT3G13062	AT5G46910	AT5G43550
				AT4G33710	AT3G13065	AT5G47070	AT5G43910
				AT4G33905	AT3G13070	AT5G47180	AT5G44020
				AT4G33920	AT3G13220	AT5G47220	AT5G44120
				AT4G33970	AT3G13222	AT5G47550	AT5G44140
				AT4G33980	AT3G13226	AT5G47560	AT5G44300
				AT4G33985	AT3G13390	AT5G47650	AT5G44360
				AT4G34120	AT3G13620	AT5G47740	AT5G44440
				AT4G34135	AT3G13650	AT5G47850	AT5G44550
				AT4G34230	AT3G13680	AT5G48180	AT5G44560
				AT4G34590	AT3G13750	AT5G48570	AT5G44620
				AT4G34650	AT3G13760	AT5G48850	AT5G44680
				AT4G34710	AT3G13780	AT5G49050	AT5G44740
				AT4G34740	AT3G13782	AT5G49120	AT5G44785
				AT4G34750	AT3G13830	AT5G49180	AT5G44970
				AT4G34910	AT3G13890	AT5G49280	AT5G45040
				AT4G34950	AT3G13970	AT5G49520	AT5G45210
				AT4G34990	AT3G14020	AT5G49590	AT5G45670
				AT4G35180	AT3G14150	AT5G49690	AT5G45680
				AT4G35190	AT3G14210	AT5G49700	AT5G45700
				AT4G35300	AT3G14240	AT5G50260	AT5G45780
				AT4G35310	AT3G14395	AT5G50360	AT5G45820
				AT4G35320	AT3G14510	AT5G50470	AT5G45850
				AT4G35480	AT3G14570	AT5G50720	AT5G45930
				AT4G35500	AT3G14610	AT5G51070	AT5G46360
				AT4G35510	AT3G14620	AT5G51090	AT5G46770
				AT4G35660	AT3G14760	AT5G51270	AT5G46900
				AT4G35670	AT3G14850	AT5G51320	AT5G47000
				AT4G35790	AT3G14920	AT5G51440	AT5G47160
				AT4G35940	AT3G14950	AT5G51580	AT5G47190
				AT4G35985	AT3G15070	AT5G51630	AT5G47340
				AT4G36010	AT3G15090	AT5G51680	AT5G47450
				AT4G36020	AT3G15240	AT5G51760	AT5G47500
				AT4G36110	AT3G15270	AT5G51890	AT5G47600
				AT4G36170	AT3G15420	AT5G52050	AT5G48200
				AT4G36230	AT3G15510	AT5G52140	AT5G48220
				AT4G36460	AT3G15530	AT5G52200	AT5G48310
				AT4G36500	AT3G15550	AT5G52280	AT5G48360
				AT4G36560	AT3G15570	AT5G52300	AT5G48470
				AT4G36580	AT3G15680	AT5G52310	AT5G48485
				AT4G36600	AT3G15770	AT5G52390	AT5G48490
				AT4G36680	AT3G15780	AT5G52400	AT5G48600
				AT4G36900	AT3G15790	AT5G52450	AT5G48750
				AT4G36920	AT3G15800	AT5G52620	AT5G48790
				AT4G37260	AT3G15820	AT5G52640	AT5G48940
				AT4G37370	AT3G15850	AT5G52680	AT5G49100
				AT4G37470	AT3G15860	AT5G52690	AT5G49150
				AT4G37640	AT3G15900	AT5G52750	AT5G49160
				AT4G37770	AT3G15940	AT5G52760	AT5G49190
				AT4G37790	AT3G16010	AT5G52770	AT5G49360
				AT4G37850	AT3G16020	AT5G52810	AT5G49630
				AT4G38150	AT3G16090	AT5G52830	AT5G49640
				AT4G38380	AT3G16120	AT5G52980	AT5G49730
				AT4G38400	AT3G16130	AT5G53120	AT5G49760
				AT4G38410	AT3G16150	AT5G53420	AT5G49790
				AT4G38550	AT3G16220	AT5G53450	AT5G49870
				AT4G38580	AT3G16230	AT5G53590	AT5G50335
				AT4G38710	AT3G16240	AT5G53710	AT5G50500
				AT4G39090	AT3G16250	AT5G53770	AT5G50710
				AT4G39180	AT3G16520	AT5G53820	AT5G50730
				AT4G39260	AT3G16550	AT5G53870	AT5G50760
				AT4G39270	AT3G16580	AT5G53970	AT5G50820
				AT4G39320	AT3G16650	AT5G53980	AT5G50880
				AT4G39390	AT3G16690	AT5G53990	AT5G51010
				AT4G39500	AT3G16700	AT5G54060	AT5G51310
				AT4G39670	AT3G16750	AT5G54070	AT5G51490
				AT4G39730	AT3G16855	AT5G54095	AT5G51600
				AT4G39820	AT3G16857	AT5G54230	AT5G51650
				AT4G39830	AT3G16910	AT5G54370	AT5G51720
				AT4G39890	AT3G17040	AT5G54480	AT5G51850
				AT4G40020	AT3G17290	AT5G54490	AT5G52100
				AT4G40080	AT3G17300	AT5G54650	AT5G52340
				AT4G40095	AT3G17310	AT5G55090	AT5G52460
				AT5G01200	AT3G17330	AT5G55420	AT5G52480
				AT5G01280	AT3G17380	AT5G55800	AT5G52520
				AT5G01380	AT3G17470	AT5G56150	AT5G52900
				AT5G01520	AT3G17510	AT5G56350	AT5G52960
				AT5G01680	AT3G17640	AT5G56470	AT5G52970
				AT5G01750	AT3G17840	AT5G56750	AT5G53160
				AT5G01850	AT3G18035	AT5G57050	AT5G53190
				AT5G02020	AT3G18050	AT5G57220	AT5G53200
				AT5G02490	AT3G18070	AT5G57400	AT5G53210
				AT5G02570	AT3G18120	AT5G57510	AT5G53580
				AT5G02820	AT3G18170	AT5G57550	AT5G53810
				AT5G02860	AT3G18270	AT5G57560	AT5G53860
				AT5G02990	AT3G18570	AT5G57610	AT5G53960
				AT5G03210	AT3G18710	AT5G57790	AT5G54030
				AT5G03240	AT3G18750	AT5G57810	AT5G54040
				AT5G03600	AT3G18800	AT5G57840	AT5G54120
				AT5G03720	AT3G18870	AT5G57900	AT5G54130
				AT5G04170	AT3G18900	AT5G57910	AT5G54630
				AT5G04220	AT3G18960	AT5G58050	AT5G54640
				AT5G04250	AT3G19000	AT5G58610	AT5G54700
				AT5G04340	AT3G19050	AT5G58620	AT5G54720
				AT5G04760	AT3G19080	AT5G58660	AT5G55010
				AT5G04980	AT3G19280	AT5G58680	AT5G55020
				AT5G05030	AT3G19300	AT5G58690	AT5G55220
				AT5G05190	AT3G19310	AT5G58700	AT5G55280
				AT5G05210	AT3G19320	AT5G58820	AT5G55520
				AT5G05220	AT3G19400	AT5G59200	AT5G55620
				AT5G05410	AT3G19450	AT5G59220	AT5G55740
				AT5G05790	AT3G19480	AT5G59310	AT5G55820
				AT5G06000	AT3G19530	AT5G59320	AT5G55830
				AT5G06110	AT3G19570	AT5G59330	AT5G56080
				AT5G06320	AT3G19620	AT5G59490	AT5G56850
				AT5G06460	AT3G19710	AT5G59510	AT5G56860
				AT5G06550	AT3G19730	AT5G59550	AT5G57080
				AT5G06570	AT3G19800	AT5G59720	AT5G57170
[truncated: 2,025 more rows]

## Sheet: AgNPs
	AgNP-affected genes
Up-regulated	Description	M-value	P-value		Down-regulated	Description	M-value	P-value
AT1G02520	PGP11 (P-GLYCOPROTEIN 11); ATPase, coupled to transmembrane movement of substances; Identical to Multidrug resistance protein 8 (P-glycoprotein 11) (MDR8) [Arabidopsis Thaliana] (GB:Q9FWX7); similar to MDR3 (P-GLYCOPROTEIN 3) [Arabidopsis thaliana] (TAIR:AT4G01820.1); similar to PGP5 (P-GLYCOPROTEIN 5), ATPase, coupled to transmembrane movement of substances [Arabidopsis thaliana] (TAIR:AT4G01830…	1.39679	0.0873729		AT1G01130	similar to unknown protein [Arabidopsis thaliana] (TAIR:AT5G47170.1); contains domain CALCIUM/CALMODULIN-DEPENDENT PROTEIN KINASE-RELATED (PTHR22982); contains domain CBL-INTERACTING PROTEIN KINASE-RELATED (PTHR22982:SF45)	-1.15491	0.0379696
AT1G02940	Encodes glutathione transferase belonging to the phi class of GSTs. Naming convention according to Wagner et al. (2002).	1.56958	0.104055		AT1G02470	similar to unknown protein [Arabidopsis thaliana] (TAIR:AT1G02475.1); similar to Streptomyces cyclase/dehydrase [Medicago truncatula] (GB:ABE82400.1); contains InterPro domain Streptomyces cyclase/dehydrase; (InterPro:IPR005031)	-1.26761	0.00949076
AT1G03940	transferase family protein; similar to transferase [Arabidopsis thaliana] (TAIR:AT1G03495.1); similar to anthocyanin acyltransferase [Phaseolus vulgaris] (GB:AAR13301.1); contains InterPro domain Transferase; (InterPro:IPR003480)	1.17202	0.00565696		AT1G07050	CONSTANS-like protein-related; similar to CIL [Arabidopsis thaliana] (TAIR:AT4G25990.1); similar to putative stress resistance-related protein [Oryza sativa (japonica cultivar-group)] (GB:ABF00989.1); similar to Os06g0264200 [Oryza sativa (japonica cultivar-group)] (GB:NP_001057333.1); contains InterPro domain CCT; (InterPro:IPR010402)	-1.11892	0.040108
AT1G04180	flavin-containing monooxygenase family protein / FMO family protein; similar to SUPER1/YUCCA5 (SUPPRESSOR OF ER1), monooxygenase [Arabidopsis thaliana] (TAIR:AT5G43890.1); similar to flavin-containing monooxygenase family protein / FMO family protein [Arabidopsis thaliana] (TAIR:AT4G28720.1); similar to Pyridine nucleotide-disulphide oxidoreductase, class I; FAD-dependent pyridine nucleotide-disu…	1.48351	0.00247047		AT1G08630	Encodes a threonine aldolase, involved in threonine degradation to glycine. Primarily expressed in seeds and seedlings.	-1.99553	0.0897192
AT1G05280	fringe-related protein; similar to fringe-related protein [Arabidopsis thaliana] (TAIR:AT4G15240.1); similar to hypothetical protein [Trifolium pratense] (GB:BAE71200.1); contains InterPro domain Protein of unknown function DUF604; (InterPro:IPR006740)	1.14009	0.0145873		AT1G09240	nicotianamine synthase, putative; Identical to Nicotianamine synthase 3 (EC 2.5.1.43) (S-adenosyl-L-methionine:S- adenosyl-L-methionine:S-adenosyl-methionine 3-amino-3- carboxypropyltransferase 3) (AtNAS3) (NAS3) [Arabidopsis Thaliana] (GB:O80483); similar to nicotianamine synthase, putative [Arabidopsis thaliana] (TAIR:AT1G56430.1); similar to nicotianamine synthase [Thlaspi caerulescens] (GB:CA…	-1.00511	0.0755179
AT1G05340	similar to unknown protein [Arabidopsis thaliana] (TAIR:AT2G32210.1); similar to conserved hypothetical protein [Medicago truncatula] (GB:ABD32591.1)	1.20584	0.0802607		AT1G10070	Encodes a chloroplast branched-chain amino acid aminotransferase. Complements the yeast leu/iso-leu/val auxotrophy mutant.	-1.17871	0.000111006
AT1G06620	encodes a protein whose sequence is similar to a 2-oxoglutarate-dependent dioxygenase	1.43789	0.0641419		AT1G10657	unknown protein	-1.21047	0.0696887
AT1G07880	member of MAP Kinase	1.12879	0.025285		AT1G12940	member of High affinity nitrate transporter family	-2.27394	0.00967265
AT1G08090	High-affinity nitrate transporter. Up-regulated by nitrate. Functions as a repressor of lateral root initiation independently of nitrate uptake.	1.28176	0.0121541		AT1G13200	F-box family protein; similar to basic helix-loop-helix (bHLH) family protein / F-box family protein [Arabidopsis thaliana] (TAIR:AT1G12860.1); similar to predicted F-box and bHLH containing protein [Overexpression vector pFC12860OE] (GB:ABK41847.1); contains InterPro domain Cyclin-like F-box; (InterPro:IPR001810); contains InterPro domain Galactose oxidase, central; (InterPro:IPR011043)	-1.19031	0.0442971
AT1G08430	Encodes a Al-activated malate efflux transporter. Is essential for aluminum tolerance but does not represent the major Al tolerance QTL.	1.17146	0.00739753		AT1G14880	similar to unknown protein [Arabidopsis thaliana] (TAIR:AT1G14870.1); similar to Os02g0579800 [Oryza sativa (japonica cultivar-group)] (GB:NP_001047231.1); similar to ORFX [Lycopersicon esculentum] (GB:AAF74286.1); similar to fw2.2 [Lycopersicon pennellii] (GB:AAO12196.1); contains InterPro domain Protein of unknown function Cys-rich; (InterPro:IPR006461)	-1.28386	0.0666902
AT1G08830	Encodes a cytosolic copper/zinc superoxide dismutase CSD1 that can detoxify superoxide radicals. Its expression is affected by miR398-directed mRNA cleavage.	1.58662	0.00544941		AT1G15010	similar to unknown protein [Arabidopsis thaliana] (TAIR:AT2G01300.1); similar to Os01g0121500 [Oryza sativa (japonica cultivar-group)] (GB:NP_001041876.1); similar to Os01g0121600 [Oryza sativa (japonica cultivar-group)] (GB:NP_001041877.1)	-1.03569	0.0877124
AT1G10140	similar to unknown protein [Arabidopsis thaliana] (TAIR:AT1G58420.1); similar to Os07g0123800 [Oryza sativa (japonica cultivar-group)] (GB:NP_001058800.1); similar to Os03g0769700 [Oryza sativa (japonica cultivar-group)] (GB:NP_001051398.1); similar to hypothetical protein MtrDRAFT_AC140720g19v1 [Medicago truncatula] (GB:ABE79597.1)	1.4976	0.0226712		AT1G21320	VQ motif-containing protein; similar to VQ motif-containing protein [Arabidopsis thaliana] (TAIR:AT1G21326.1); similar to hypothetical protein [Oryza sativa (japonica cultivar-group)] (GB:BAD28841.1); contains InterPro domain VQ; (InterPro:IPR008889)	-1.48061	0.0589286
AT1G11190	bifunctional nuclease that acts on both RNA and DNA involved in nucleic acid degradation to facilitate nucleotide and phosphate recovery during senescence	1.01559	0.0426764		AT1G23060	similar to unknown protein [Arabidopsis thaliana] (TAIR:AT1G70950.1); similar to Targeting for Xklp2 [Medicago truncatula] (GB:ABE84619.1)	-1.38955	0.0185204
AT1G11450	nodulin MtN21 family protein; similar to nodulin MtN21 family protein [Arabidopsis thaliana] (TAIR:AT1G11460.1); similar to Os02g0103600 [Oryza sativa (japonica cultivar-group)] (GB:NP_001045606.1); similar to Protein of unknown function DUF6, transmembrane [Medicago truncatula] (GB:ABE82165.1); contains InterPro domain Protein of unknown function DUF6, transmembrane; (InterPro:IPR000620)	1.07286	0.124947		AT1G23730	carbonic anhydrase, putative / carbonate dehydratase, putative; similar to carbonic anhydrase, putative / carbonate dehydratase, putative [Arabidopsis thaliana] (TAIR:AT1G70410.2); similar to carbonic anhydrase [Solanum lycopersicum] (GB:CAH60890.1); contains InterPro domain Carbonic anhydrase, prokaryotic and plant; (InterPro:IPR001765)	-1.39861	0.0329801
AT1G11580	pectin methylesterase, putative; similar to pectin methylesterase, putative [Arabidopsis thaliana] (TAIR:AT1G11590.1); similar to pectin methylesterase [Sesbania rostrata] (GB:CAD29733.1); contains InterPro domain Virulence factor, pectin lyase fold; (InterPro:IPR011050); contains InterPro domain Plant invertase/pectin methylesterase inhibitor; (InterPro:IPR007186); contains InterPro domain Pecti…	1.10681	0.0395359		AT1G24260	Member of the MADs box transcription factor family. SEP3 is redundant with SEP1 and 2. Flowers of SEP1/2/3 triple mutants show a conversion of petals and stamens to sepals.	-1.13976	0.0423173
AT1G12520	Copper/zinc superoxide dismutase copper chaperone. Localized to the chloroplast. Expressed in roots and shoots. Up-regulated in response to copper and senescence. The AtACC activates all three CuZnSOD activities located in three different subcellular compartments. Contains three domains, central, ATX-1 like and C-terminal. ATX-1 like domain essential for the copper chaperone function of AtCCS in …	1.21647	0.0106267		AT1G28660	lipase, putative; similar to ARAB-1 (Arabidopsis lipase), carboxylic ester hydrolase [Arabidopsis thaliana] (TAIR:AT1G28670.1); similar to GDSL-motif lipase, putative [Arabidopsis thaliana] (TAIR:AT1G28640.1); similar to lipase 2 [Brassica napus] (GB:AAX62802.1); contains InterPro domain Lipolytic enzyme, G-D-S-L; (InterPro:IPR001087)	-1.3607	0.0179085
AT1G14120	2-oxoglutarate-dependent dioxygenase, putative; similar to 2-oxoglutarate-dependent dioxygenase, putative [Arabidopsis thaliana] (TAIR:AT1G14130.1); similar to 2-oxoacid-dependent dioxygenase [Prunus mume] (GB:BAE48659.1); contains InterPro domain 2OG-Fe(II) oxygenase; (InterPro:IPR005123)	1.6472	0.0317859		AT1G43160	encodes a member of the ERF (ethylene response factor) subfamily B-4 of ERF/AP2 transcription factor family (RAP2.6). The protein contains one AP2 domain. There are 7 members in this subfamily.	-1.09061	0.037018
AT1G14250	nucleoside phosphatase family protein / GDA1/CD39 family protein; similar to nucleoside phosphatase family protein / GDA1/CD39 family protein [Arabidopsis thaliana] (TAIR:AT1G14240.2); similar to nucleoside phosphatase family protein / GDA1/CD39 family protein [Arabidopsis thaliana] (TAIR:AT1G14230.1); similar to Nucleoside phosphatase GDA1/CD39 [Medicago truncatula] (GB:ABE85847.1); contains Int…	4.40952	0.0175053		AT1G49200	zinc finger (C3HC4-type RING finger) family protein; Identical to RING-H2 finger protein ATL1I (ATL1I) [Arabidopsis Thaliana] (GB:Q94BY6;GB:Q9M9C0); similar to zinc finger (C3HC4-type RING finger) family protein [Arabidopsis thaliana] (TAIR:AT1G49210.1); similar to Zinc finger, RING-type; RINGv [Medicago truncatula] (GB:ABE81190.1); contains InterPro domain Zinc finger, RING-type; (InterPro:IPR00…	-1.15913	0.0789167
AT1G14540	anionic peroxidase, putative; Identical to Peroxidase 4 precursor (EC 1.11.1.7) (Atperox P4) (ATP46) (PER4) [Arabidopsis Thaliana] (GB:Q9LE15); similar to anionic peroxidase, putative [Arabidopsis thaliana] (TAIR:AT1G14550.1); similar to Lignin-forming anionic peroxidase precursor (GB:Q02200); similar to peroxidase (EC 1.11.1.7), anionic, precursor - wood tobacco (GB:B56555); contains InterPro do…	1.30135	0.065688		AT1G53870	similar to unknown protein [Arabidopsis thaliana] (TAIR:AT1G53890.1); similar to Protein of unknown function DUF567 [Medicago truncatula] (GB:ABE86462.1); contains InterPro domain Protein of unknown function DUF567; (InterPro:IPR007612)	-1.67494	0.0110535
AT1G14550	anionic peroxidase, putative; Identical to Peroxidase 5 precursor (EC 1.11.1.7) (Atperox P5) (PER5) [Arabidopsis Thaliana] (GB:Q9M9Q9;GB:Q9MA28); similar to anionic peroxidase, putative [Arabidopsis thaliana] (TAIR:AT1G14540.1); similar to Lignin-forming anionic peroxidase precursor (GB:Q02200); contains InterPro domain Haem peroxidase; (InterPro:IPR010255); contains InterPro domain Haem peroxida…	1.73789	0.0291109		AT1G55440	DC1 domain-containing protein; similar to DC1 domain-containing protein [Arabidopsis thaliana] (TAIR:AT1G55380.1); similar to DC1 domain-containing protein [Arabidopsis thaliana] (TAIR:AT1G55390.1); similar to EDA11 (embryo sac development arrest 11) [Arabidopsis thaliana] (TAIR:AT1G55420.1); similar to DC1 domain-containing protein [Brassica oleracea] (GB:ABD65623.1); contains InterPro domain Zi…	-1.08878	0.0682444
AT1G14730	similar to ACYB-2 (Arabidopsis cytochrome b561 -2), carbon-monoxide oxygenase [Arabidopsis thaliana] (TAIR:AT4G25570.1); similar to cytochrome [Mesembryanthemum crystallinum] (GB:AAD11424.1); contains InterPro domain Cytochrome b561 / ferric reductase transmembrane; (InterPro:IPR006593); contains InterPro domain Cytochrome b561; (InterPro:IPR004877)	1.06479	0.0164431		AT1G56120	leucine-rich repeat family protein / protein kinase family protein; similar to leucine-rich repeat family protein / protein kinase family protein [Arabidopsis thaliana] (TAIR:AT1G56130.1); similar to leucine-rich repeat family protein / protein kinase family protein [Arabidopsis thaliana] (TAIR:AT1G56145.1); similar to leucine-rich repeat family protein / protein kinase family protein [Arabidopsi…	-1.36684	0.00121378
AT1G14780	similar to unknown protein [Arabidopsis thaliana] (TAIR:AT4G24290.2); similar to Membrane attack complex component/perforin/complement C9 [Medicago truncatula] (GB:ABE92593.1); similar to Os06g0251100 [Oryza sativa (japonica cultivar-group)] (GB:NP_001057295.1); similar to Os02g0736300 [Oryza sativa (japonica cultivar-group)] (GB:NP_001048052.1); contains InterPro domain Membrane attack complex c…	1.24012	0.00406191		AT1G57980	purine permease-related; similar to ATPUP18 (Arabidopsis thaliana purine permease 18), purine transporter [Arabidopsis thaliana] (TAIR:AT1G57990.1); similar to putative purine permease [Oryza sativa (japonica cultivar-group)] (GB:BAD07671.1); contains InterPro domain Protein of unknown function DUF250; (InterPro:IPR004853)	-1.12827	0.070504
AT1G15630	similar to unknown protein [Arabidopsis thaliana] (TAIR:AT1G15610.1); similar to Os09g0323100 [Oryza sativa (japonica cultivar-group)] (GB:NP_001062870.1)	1.41806	0.047601		AT1G62380	Encodes a protein similar to 1-aminocyclopropane-1-carboxylic oxidase (ACC oxidase). Expression of the AtACO2 transcripts is affected by ethylene.	-1.14836	0.00699716
AT1G16400	Encodes cytochrome P450 CYP79F2.	1.22188	0.00848665		AT1G68840	Rav2 is part of a complex that has been named `regulator of the (H+)-ATPase of the vacuolar and endosomal membranes' (RAVE)	-1.29151	0.00999253
AT1G17180	Encodes glutathione transferase belonging to the tau class of GSTs. Naming convention according to Wagner et al. (2002).	1.65127	0.00592515		AT1G68845	unknown protein	-1.71462	0.00453009
AT1G17380	similar to unknown protein [Arabidopsis thaliana] (TAIR:AT1G72450.1); similar to PnFL-2 [Ipomoea nil] (GB:AAG49896.1); similar to Os07g0615200 [Oryza sativa (japonica cultivar-group)] (GB:NP_001060268.1); similar to Os03g0402800 [Oryza sativa (japonica cultivar-group)] (GB:NP_001050322.1); contains InterPro domain ZIM; (InterPro:IPR010399)	1.4314	0.0514962		AT1G69490	Encodes a member of the NAC transcription factor gene family. It is expressed in floral primordia and upregulated by AP3 and PI. Its expression is associated with leaf senescence.	-2.31707	0.00593916
AT1G19540	isoflavone reductase, putative; similar to isoflavone reductase, putative [Arabidopsis thaliana] (TAIR:AT1G75280.1); similar to allergenic isoflavone reductase-like protein Bet v 6.0102 [Betula pendula] (GB:AAG22740.1); contains InterPro domain NmrA-like; (InterPro:IPR008030)	1.25656	0.0198997		AT1G69500	oxygen binding; similar to CYP704A2 (cytochrome P450, family 704, subfamily A, polypeptide 2), oxygen binding [Arabidopsis thaliana] (TAIR:AT2G45510.1); similar to putative plant cytochrome P-450 protein [Oryza sativa (japonica cultivar-group)] (GB:AAL84318.1); similar to cytochrome P450-like protein [Zea mays] (GB:AAK52956.1); similar to Os03g0168600 [Oryza sativa (japonica cultivar-group)] (GB:…	-1.37132	0.0279729
AT1G19610	LCR78/PDF1.4 (Low-molecular-weight cysteine-rich 78); Identical to Low-molecular-weight cysteine-rich protein LCR78 precursor (Putative defensin AMP1 protein) (LCR78) [Arabidopsis Thaliana] (GB:P82787;GB:Q8VZQ7;GB:Q9FWR6); similar to LCR67/PDF1.1 (Low-molecular-weight cysteine-rich 67) [Arabidopsis thaliana] (TAIR:AT1G75830.1); similar to defensin [Helianthus annuus] (GB:AAM27914.1); contains Int…	1.319	0.0316516		AT1G71030	Encodes a putative myb family transcription factor. In contrast to most other myb-like proteins its myb domain consists of a single repeat. A proline-rich region potentially involved in transactivation is found in the C-terminal part of the protein. Its transcript accumulates mainly in leaves.	-1.12048	0.0320224
AT1G23720	proline-rich extensin-like family protein; similar to ATHRGP1 (ATHRGP1), structural constituent of cell wall [Arabidopsis thaliana] (TAIR:AT3G54590.1); similar to proline-rich extensin-like family protein [Arabidopsis thaliana] (TAIR:AT3G54580.1); similar to proline-rich extensin-like family protein [Arabidopsis thaliana] (TAIR:AT3G28550.1); similar to Extensin-like re (GB:ABD65126.1); similar to…	1.25172	0.0030542		AT1G72910	disease resistance protein (TIR-NBS class), putative; similar to disease resistance protein (TIR-NBS class), putative [Arabidopsis thaliana] (TAIR:AT1G72900.1); similar to TIR; Disease resistance protein; AAA ATPase [Medicago truncatula] (GB:ABD28703.1); contains InterPro domain Disease resistance protein; (InterPro:IPR000767); contains InterPro domain Toll-Interleukin receptor; (InterPro:IPR0001…	-1.57096	0.0189224
AT1G24070	encodes a gene similar to cellulose synthase	1.26356	0.149347		AT1G73510	unknown protein	-1.06719	0.336755
AT1G24320	alpha-glucosidase, putative; similar to GCS1 (GLUCOSIDASE 1), alpha-glucosidase [Arabidopsis thaliana] (TAIR:AT1G67490.1); similar to putative alpha-glucosidase 1 [Oryza sativa (japonica cultivar-group)] (GB:BAB86175.1); similar to Os01g0921200 [Oryza sativa (japonica cultivar-group)] (GB:NP_001045225.1); contains InterPro domain Six-hairpin glycosidase; (InterPro:IPR008928); contains InterPro do…	1.75364	0.025708		AT1G73830	BEE3 (BR ENHANCED EXPRESSION 3); DNA binding / transcription factor; similar to BEE1 (BR ENHANCED EXPRESSION 1), transcription factor [Arabidopsis thaliana] (TAIR:AT1G18400.1); similar to putative bZIPtranscription factor protein [Brassica oleracea] (GB:AAW81732.1); contains InterPro domain Helix-loop-helix DNA-binding; (InterPro:IPR011598); contains InterPro domain Basic helix-loop-helix dimeris…	-1.54374	0.00715887
AT1G24430	transferase family protein; similar to transferase family protein [Arabidopsis thaliana] (TAIR:AT3G26040.1); similar to Transferase [Medicago truncatula] (GB:ABE84610.1); contains InterPro domain Transferase; (InterPro:IPR003480)	1.48266	0.0264905		AT1G74670	gibberellin-responsive protein, putative; similar to GASA4 (GAST1 PROTEIN HOMOLOG 4) [Arabidopsis thaliana] (TAIR:AT5G15230.1); similar to Gip1-like protein [Populus tomentosa] (GB:AAV84588.1); contains InterPro domain Gibberellin regulated protein; (InterPro:IPR003854)	-1.29526	0.015887
AT1G24580	zinc finger (C3HC4-type RING finger) family protein; similar to zinc finger (C3HC4-type RING finger) family protein [Arabidopsis thaliana] (TAIR:AT5G43420.1); similar to Zinc finger, RING-type; RINGv [Medicago truncatula] (GB:ABE91788.1); contains InterPro domain Zinc finger, RING-type; (InterPro:IPR001841)	1.37657	0.110359		AT1G75470	Member of a family of proteins related to PUP1, a purine transporter. May be involved in the transport of purine and purine derivatives such as cytokinins, across the plasma membrane.	-1.02039	0.110925
AT1G26450	beta-1,3-glucanase-related; similar to beta-1,3-glucanase-related [Arabidopsis thaliana] (TAIR:AT1G69295.1); similar to putative glycosyl hydrolase family 17 protein [Medicago truncatula] (GB:ABE90942.1); contains InterPro domain X8; (InterPro:IPR012946)	1.17812	0.00246949		AT1G80130	binding; similar to unknown protein [Arabidopsis thaliana] (TAIR:AT5G20190.1); similar to Os06g0606700 [Oryza sativa (japonica cultivar-group)] (GB:NP_001058025.1); similar to Tetratricopeptide-like helical [Medicago truncatula] (GB:ABE92930.1); contains InterPro domain Tetratricopeptide-like helical; (InterPro:IPR011990)	-1.72232	0.00635724
AT1G26730	EXS family protein / ERD1/XPR1/SYG1 family protein; similar to SHB1 (SHORT HYPOCOTYL UNDER BLUE1) [Arabidopsis thaliana] (TAIR:AT4G25350.1); similar to unknown protein [Arabidopsis thaliana] (TAIR:AT1G35350.1); similar to unknown protein [Arabidopsis thaliana] (TAIR:AT1G14040.1); similar to SPX, N-terminal; EXS, C-terminal [Medicago truncatula] (GB:ABD32751.1); contains InterPro domain SPX, N-ter…	1.05318	0.00313188		AT2G02930	Encodes glutathione transferase belonging to the phi class of GSTs. Naming convention according to Wagner et al. (2002).	-1.05926	0.00310209
AT1G26820	Encodes ribonuclease RNS3.	1.39534	0.00224015		AT2G05540	glycine-rich protein; similar to glycine-rich protein [Arabidopsis thaliana] (TAIR:AT2G05530.1); similar to Glycine rich [Medicago truncatula] (GB:ABE77579.1); contains InterPro domain Glycine rich; (InterPro:IPR010800)	-1.03046	0.135057
AT1G28130	encodes an IAA-amido synthase that conjugates Asp and other amino acids to auxin in vitro. Lines carrying insertions in this gene are hypersensitive to auxin.	1.10567	0.0384099		AT2G13422	unknown protein	-1.1723	0.340779
AT1G28400	similar to unknown protein [Arabidopsis thaliana] (TAIR:AT2G33850.1); similar to unknown [Brassica napus] (GB:AAC06020.1)	1.11699	0.0411553		AT2G18690	similar to unknown protein [Arabidopsis thaliana] (TAIR:AT2G18680.1); similar to Os08g0107100 [Oryza sativa (japonica cultivar-group)] (GB:NP_001060795.1); similar to conserved hypothetical protein [Medicago truncatula] (GB:ABE90086.1)	-1.02721	0.0898794
AT1G28470	ANAC010 (Arabidopsis NAC domain containing protein 10); transcription factor; similar to ANAC073 (Arabidopsis NAC domain containing protein 73), transcription factor [Arabidopsis thaliana] (TAIR:AT4G28500.1); similar to no apical meristem (NAM) protein-like [Oryza sativa (japonica cultivar-group)] (GB:BAD73298.1); contains InterPro domain No apical meristem (NAM) protein; (InterPro:IPR003441)	1.04163	0.0162609		AT2G20625	similar to unknown protein [Arabidopsis thaliana] (TAIR:AT2G20620.1); contains InterPro domain Protein of unknown function DUF626, Arabidopsis thaliana; (InterPro:IPR006462)	-1.22303	0.241382
AT1G29020	calcium-binding EF hand family protein; similar to calcium-binding EF hand family protein [Arabidopsis thaliana] (TAIR:AT2G34030.1); similar to calcium ion binding [Arabidopsis thaliana] (TAIR:AT2G34020.1); similar to putative drought-induced protein RDI [Oryza sativa (japonica cultivar-group)] (GB:BAD19956.1); similar to Os02g0247800 [Oryza sativa (japonica cultivar-group)] (GB:NP_001046432.1); …	1.60329	0.0300965		AT2G25625	similar to Os05g0575000 [Oryza sativa (japonica cultivar-group)] (GB:NP_001056395.1)	-1.39157	0.0141733
AT1G29025	unknown protein	1.25598	0.0253127		AT2G26010	PDF1.3 (plant defensin 1.3); Identical to Probable cysteine-rich antifungal protein At2g26010 precursor (AFP) [Arabidopsis Thaliana] (GB:O80995); similar to PDF1.2c (plant defensin 1.2c) [Arabidopsis thaliana] (TAIR:AT5G44430.1); similar to antifungal protein [Sinapis alba] (GB:AAY15221.1); contains InterPro domain Gamma thionin; (InterPro:IPR008176); contains InterPro domain Knottin; (InterPro:I…	-1.17467	0.168777
AT1G29860	member of WRKY Transcription Factor; Group II-c	1.52793	0.0500006		AT2G26020	PDF1.2b (plant defensin 1.2b); Identical to Probable cysteine-rich antifungal protein At2g26020 precursor (AFP) [Arabidopsis Thaliana] (GB:O80994); similar to PDF1.2c (plant defensin 1.2c) [Arabidopsis thaliana] (TAIR:AT5G44430.1); similar to PDF1.2 (Low-molecular-weight cysteine-rich 77) [Arabidopsis thaliana] (TAIR:AT5G44420.1); similar to antifungal protein [Sinapis alba] (GB:AAY15221.1); cont…	-1.43077	0.276
AT1G31710	copper amine oxidase, putative; similar to copper amine oxidase, putative [Arabidopsis thaliana] (TAIR:AT1G31670.1); similar to ATAO1 (Arabidosis thaliana amine oxidase 1), copper ion binding [Arabidopsis thaliana] (TAIR:AT4G14940.1); similar to copper amine oxidase, putative [Arabidopsis thaliana] (TAIR:AT1G31690.1); similar to Amine oxidase [copper-containing] precursor (GB:Q43077); similar to …	1.14216	0.0810296		AT2G29300	tropinone reductase, putative / tropine dehydrogenase, putative; similar to tropinone reductase, putative / tropine dehydrogenase, putative [Arabidopsis thaliana] (TAIR:AT2G29320.1); similar to Tropinone reductase, putative, expressed [Oryza sativa (japonica cultivar-group)] (GB:ABF95188.1); similar to Os03g0269100 [Oryza sativa (japonica cultivar-group)] (GB:NP_001049677.1); contains InterPro do…	-1.44748	0.0377128
AT1G31950	terpene synthase/cyclase family protein; similar to terpene synthase/cyclase family protein [Arabidopsis thaliana] (TAIR:AT3G14540.1); similar to terpene synthase/cyclase family protein [Arabidopsis thaliana] (TAIR:AT3G14490.1); similar to terpene synthase/cyclase family protein [Arabidopsis thaliana] (TAIR:AT3G14520.1); similar to terpene synthase [Vitis vinifera] (GB:AAS66357.1); contains Inter…	1.10954	0.0179019		AT2G29310	tropinone reductase, putative / tropine dehydrogenase, putative; similar to tropinone reductase, putative / tropine dehydrogenase, putative [Arabidopsis thaliana] (TAIR:AT2G29320.1); similar to tropinone reductase, putative / tropine dehydrogenase, putative [Arabidopsis thaliana] (TAIR:AT2G29300.1); similar to Tropinone reductase, putative, expressed [Oryza sativa (japonica cultivar-group)] (GB:A…	-1.42115	0.0384767
AT1G32100	encodes a protein whose sequence is similar to pinoresinol-lariciresinol reductase from pine.	1.09309	0.0131932		AT2G30230	similar to unknown protein [Arabidopsis thaliana] (TAIR:AT1G06980.1); similar to Os05g0165200 [Oryza sativa (japonica cultivar-group)] (GB:NP_001054744.1); similar to hypothetical protein LOC_Os03g18660 [Oryza sativa (japonica cultivar-group)] (GB:ABF95458.1)	-1.38812	0.0324772
AT1G32290	similar to glycine-rich protein [Arabidopsis thaliana] (TAIR:AT5G42635.1)	1.26674	0.316063		AT2G32160	similar to unknown protein [Arabidopsis thaliana] (TAIR:AT2G32170.1); similar to Os05g0511300 [Oryza sativa (japonica cultivar-group)] (GB:NP_001056014.1); similar to unnamed protein product [Tetraodon nigroviridis] (GB:CAF92601.1); contains InterPro domain N2227-like; (InterPro:IPR012901)	-1.47817	0.0435094
AT1G32950	subtilase family protein; similar to subtilase family protein [Arabidopsis thaliana] (TAIR:AT4G10550.1); similar to subtilase family protein [Arabidopsis thaliana] (TAIR:AT1G32960.1); similar to subtilase family protein [Arabidopsis thaliana] (TAIR:AT1G32940.1); similar to Os09g0530800 [Oryza sativa (japonica cultivar-group)] (GB:NP_001063751.1); similar to Protease-associated PA; Proteinase inhi…	1.00069	0.238759		AT2G36690	oxidoreductase, 2OG-Fe(II) oxygenase family protein; similar to oxidoreductase, acting on paired donors, with incorporation or reduction of molecular oxygen, 2-oxoglutarate as one donor, and incorporation of one atom each of oxygen into both donors [Arabidopsis thaliana] (TAIR:AT3G60290.1); similar to putative dioxygenase [Oryza sativa (japonica cultivar-group)] (GB:BAD46601.1); similar to Os09g0…	-1.8518	0.0219128
AT1G33700	similar to unknown protein [Arabidopsis thaliana] (TAIR:AT5G49900.1); similar to unknown protein [Arabidopsis thaliana] (TAIR:AT4G10060.1); similar to unknown protein [Arabidopsis thaliana] (TAIR:AT3G24180.2); similar to unknown protein [Oryza sativa] (GB:AAL31035.1); similar to Os11g0242100 [Oryza sativa (japonica cultivar-group)] (GB:NP_001067588.1); similar to At5g49900 [Oryza sativa (japonica…	1.05586	0.00435218		AT2G37030	auxin-responsive family protein; similar to auxin-responsive family protein [Arabidopsis thaliana] (TAIR:AT3G53250.1); similar to Auxin responsive SAUR protein [Medicago truncatula] (GB:ABE87816.1); contains InterPro domain Auxin responsive SAUR protein; (InterPro:IPR003676)	-1.08211	0.0445161
AT1G35250	thioesterase family protein; similar to thioesterase family protein [Arabidopsis thaliana] (TAIR:AT1G35290.1); similar to Thioesterase superfamily [Medicago truncatula] (GB:ABE93263.1); contains InterPro domain Thioesterase superfamily; (InterPro:IPR006683)	1.17211	0.040897		AT2G40670	response regulator 16	-2.95699	0.0263155
AT1G43790	similar to hydroxyproline-rich glycoprotein family protein [Arabidopsis thaliana] (TAIR:AT5G48920.1)	1.35044	0.000707301		AT2G40940	Ethylene receptor, subfamily 1. Has histidine kinase activity.	-1.13085	0.0054814
AT1G44130	nucellin protein, putative; similar to nucellin protein, putative [Arabidopsis thaliana] (TAIR:AT1G77480.2); similar to Peptidase aspartic, active site [Medicago truncatula] (GB:ABE92379.1); contains InterPro domain Peptidase A1, pepsin; (InterPro:IPR001461); contains InterPro domain Peptidase aspartic, catalytic; (InterPro:IPR009007)	1.15426	0.106249		AT2G41230	similar to ARL (ARGOS-LIKE) [Arabidopsis thaliana] (TAIR:AT2G44080.1); similar to hypothetical protein LOC_Os12g10750 [Oryza sativa (japonica cultivar-group)] (GB:ABA96704.1); similar to Os11g0247000 [Oryza sativa (japonica cultivar-group)] (GB:NP_001067611.1)	-2.62316	0.000251204
AT1G44350	encodes a protein similar to IAA amino acid conjugate hydrolase.	1.31642	0.0818298		AT2G41415	unknown protein	-1.11904	0.0126369
AT1G45191	glycosyl hydrolase family 1 protein; similar to glycosyl hydrolase family 1 protein [Arabidopsis thaliana] (TAIR:AT1G60090.1); similar to glycosyl hydrolase family 1 protein [Arabidopsis thaliana] (TAIR:AT4G22100.1); similar to glycosyl hydrolase family 1 protein [Arabidopsis thaliana] (TAIR:AT4G27830.1); similar to Glycoside hydrolase, family 1 [Medicago truncatula] (GB:ABE85054.1); contains Int…	1.1403	0.0285222		AT2G42870	similar to unknown protein [Arabidopsis thaliana] (TAIR:AT3G58850.1); similar to hypothetical protein [Oryza sativa (japonica cultivar-group)] (GB:BAB89478.1); contains InterPro domain Helix-loop-helix DNA-binding; (InterPro:IPR011598)	-1.37697	0.00824537
AT1G47395	similar to unknown protein [Arabidopsis thaliana] (TAIR:AT1G47400.1)	1.63873	0.0756106		AT2G43140	DNA binding / transcription factor; similar to basic helix-loop-helix (bHLH) family protein [Arabidopsis thaliana] (TAIR:AT1G05805.1); similar to B1065G12.3 [Oryza sativa (japonica cultivar-group)] (GB:BAB90521.1); similar to Os01g0900800 [Oryza sativa (japonica cultivar-group)] (GB:NP_001045106.1); similar to Os09g0487900 [Oryza sativa (japonica cultivar-group)] (GB:NP_001063529.1); contains Int…	-1.49329	0.0259443
AT1G47600	glycosyl hydrolase family 1 protein; similar to glycosyl hydrolase family 1 protein [Arabidopsis thaliana] (TAIR:AT1G51490.1); similar to glycosyl hydrolase family 1 protein [Arabidopsis thaliana] (TAIR:AT1G51470.1); similar to Glycoside hydrolase, family 1 [Medicago truncatula] (GB:ABE86373.1); contains InterPro domain Glycoside hydrolase, family 1; (InterPro:IPR001360)	1.44953	0.069318		AT2G44080	Encodes ARL, a gene similar to ARGOS involved in cell expansion-dependent organ growth. Upregulated by brassinosteroid. Acts downstream of BRI1.	-2.09083	0.00787964
AT1G51140	basic helix-loop-helix (bHLH) family protein; similar to basic helix-loop-helix (bHLH) family protein [Arabidopsis thaliana] (TAIR:AT2G42280.1); similar to Os08g0506700 [Oryza sativa (japonica cultivar-group)] (GB:NP_001062190.1); similar to transcription factor RAU1 [Oryza sativa] (GB:AAL87667.1); similar to Os09g0487900 [Oryza sativa (japonica cultivar-group)] (GB:NP_001063529.1); contains Inte…	1.01739	0.0633888		AT2G47050	invertase/pectin methylesterase inhibitor family protein; similar to invertase/pectin methylesterase inhibitor family protein [Arabidopsis thaliana] (TAIR:AT3G62180.1); similar to Probable pectinesterase precursor (Pectin methylesterase) (PE) (GB:P41510); similar to pollen development related protein [Brassica rapa subsp. chinensis] (GB:ABC25451.1); contains InterPro domain Plant invertase/pectin…	-1.20252	0.120729
AT1G51420	sucrose-phosphatase, putative; similar to sucrose-phosphatase 1 (SPP1) [Arabidopsis thaliana] (TAIR:AT2G35840.2); similar to sucrose phosphate phosphatase [Malus x domestica] (GB:AAS79792.1); contains InterPro domain HAD-superfamily hydrolase subfamily IIB; (InterPro:IPR006379); contains InterPro domain Sucrose phosphatase, plant and cyanobacteria; (InterPro:IPR012847); contains InterPro domain S…	1.02156	0.0764764		AT3G01345	similar to unknown protein [Arabidopsis thaliana] (TAIR:AT5G01080.1); contains domain SUBFAMILY NOT NAMED (PTHR23421:SF6); contains domain BETA-GALACTOSIDASE RELATED (PTHR23421)	-1.66715	0.146032
AT1G51470	glycosyl hydrolase family 1 protein; similar to glycosyl hydrolase family 1 protein [Arabidopsis thaliana] (TAIR:AT1G51490.1); similar to glycosyl hydrolase family 1 protein [Arabidopsis thaliana] (TAIR:AT1G47600.1); similar to Glycoside hydrolase, family 1 [Medicago truncatula] (GB:ABE86373.1); contains InterPro domain Glycoside hydrolase, family 1; (InterPro:IPR001360)	1.0257	0.0194361		AT3G01970	member of WRKY Transcription Factor; Group I	-1.05585	0.0658322
AT1G52000	jacalin lectin family protein; similar to MBP1 (MYROSINASE-BINDING PROTEIN 1) [Arabidopsis thaliana] (TAIR:AT1G52040.1); similar to myrosinase-binding protein [Brassica napus] (GB:AAC08048.1); contains InterPro domain Jacalin-related lectin; (InterPro:IPR001229)	2.12411	0.0558731		AT3G03470	member of CYP89A	-1.02294	0.0170677
AT1G52030	Similar to myrosinase binding proteins which may be involved in metabolizing glucosinolates and forming defense compounds to protect against herbivory. Also similar to lectins and other agglutinating factors. Expressed only in flowers.	1.2294	0.185885		AT3G09450	similar to unknown protein [Arabidopsis thaliana] (TAIR:AT2G28780.1); similar to P-type trefoil [Medicago truncatula] (GB:ABD32899.1)	-1.3034	0.0391325
AT1G52040	Encodes myrosinase-binding protein expressed in flowers.	3.49635	0.0461352		AT3G13960	Growth regulating factor encoding transcription activator. One of the nine members of a GRF gene family, containing nuclear targeting domain. Involved in leaf development and expressed in root, shoot and flower.	-1.13094	0.023882
AT1G52120	similar to jacalin lectin family protein [Arabidopsis thaliana] (TAIR:AT1G52130.1); similar to jasmonate inducible protein [Brassica napus] (GB:CAA72271.1); contains InterPro domain Jacalin-related lectin; (InterPro:IPR001229)	1.74688	0.0835045		AT3G14630	putative cytochrome P450	-1.06309	0.0249991
AT1G52130	jacalin lectin family protein; similar to unknown protein [Arabidopsis thaliana] (TAIR:AT1G52120.1); similar to jacalin lectin family protein [Arabidopsis thaliana] (TAIR:AT1G60110.1); similar to jasmonate inducible protein [Brassica napus] (GB:CAA72271.1); contains InterPro domain Jacalin-related lectin; (InterPro:IPR001229)	1.02703	0.0391894		AT3G16670	similar to unknown protein [Arabidopsis thaliana] (TAIR:AT3G16660.1); similar to Phylloplanin precursor (T-phylloplanin) (GB:Q56S59)	-1.79265	0.00409871
AT1G52140	similar to unknown protein [Arabidopsis thaliana] (TAIR:AT3G16330.1); similar to Avr9/Cf-9 rapidly elicited protein 146 [Nicotiana tabacum] (GB:AAG43551.1); contains InterPro domain Aminoacyl-tRNA synthetase, class 1a, anticodon-binding; (InterPro:IPR009080)	1.38434	0.00711437		AT3G16770	Encodes a member of the ERF (ethylene response factor) subfamily B-2 of the plant specific ERF/AP2 transcription factor family (RAP2.3). The protein contains one AP2 domain. There are 5 members in this subfamily including RAP2.2 AND RAP2.12.It is localized to the nucleus and acts as a transcriptional activator through the GCC-box. It has been identified as a suppressor of Bax-induced cell death b…	-2.77479	0.00100187
AT1G52400	encodes a member of glycosyl hydrolase family 1	2.61368	0.0451823		AT3G16851	unknown protein	-1.06086	0.00159728
AT1G52410	Contains a novel calcium-binding repeat sequence. Binds TSK in vitro. Localizes to small cytoplasmic vesicles in interphase cells. In cells synchronized for cell division, TSA1 and TSK relocalize to ends of spindle microtubules that are ahead of separating chromatids during metaphase and anaphase of mitosis. May be involved in mitosis together with TSK. Expressed preferentially in the flower and …	3.23269	0.0650639		AT3G19850	phototropic-responsive NPH3 family protein; similar to phototropic-responsive NPH3 family protein [Arabidopsis thaliana] (TAIR:AT1G50280.1); similar to H0403D02.14 [Oryza sativa (indica cultivar-group)] (GB:CAH68185.1); contains InterPro domain NPH3; (InterPro:IPR004249); contains InterPro domain BTB; (InterPro:IPR000210)	-1.7339	0.00505851
AT1G52820	2-oxoglutarate-dependent dioxygenase, putative; similar to AOP1 (2-oxoglutarate?dependent dioxygenase 1.1), oxidoreductase, acting on paired donors, with incorporation or reduction of molecular oxygen, 2-oxoglutarate as one donor, and incorporation of one atom each of oxygen into both donors [Arabidopsis thaliana] (TAIR:AT4G03070.1); similar to Immunoglobulin/major histocompatibility complex; 2OG…	2.40334	0.0660029		AT3G21500	Encodes a protein postulated to have 1-deoxy-D-xylulose 5-phosphate synthase activity.	-1.09734	0.518593
AT1G52940	ATPAP5/PAP5 (purple acid phosphatase 5); acid phosphatase/ protein serine/threonine phosphatase; similar to ATPAP11/PAP11 (purple acid phosphatase 11), acid phosphatase/ protein serine/threonine phosphatase [Arabidopsis thaliana] (TAIR:AT2G18130.1); similar to purple acid phosphatase [Ipomoea batatas] (GB:CAA06921.1); contains InterPro domain Fibronectin, type III-like fold; (InterPro:IPR008957);…	1.18927	0.104642		AT3G21510	Encodes AHP1, one of the six Arabidopsis thaliana histidine phosphotransfer proteins (AHPs). AHPs function as redundant positive regulators of cytokinin signaling. Members of the AHP gene family include: AT3G21510 (AHP1), AT3G29350 (APH2), AT5G39340 (APH3), AT3G16360 (APH4), AT1G03430 (APH5) and AT1G80100 (APH6).	-1.1015	0.0276054
AT1G54010	myrosinase-associated protein, putative; similar to myrosinase-associated protein, putative [Arabidopsis thaliana] (TAIR:AT1G54000.1); similar to myrosinase-associated protein [Brassica napus] (GB:CAA71238.1); contains InterPro domain Lipolytic enzyme, G-D-S-L; (InterPro:IPR001087)	1.06474	0.0201763		AT3G26200	putative cytochrome P450	-1.2251	0.111114
AT1G54020	myrosinase-associated protein, putative; similar to myrosinase-associated protein, putative [Arabidopsis thaliana] (TAIR:AT1G54010.1); similar to myrosinase-associated protein [Brassica napus] (GB:CAA71238.1); contains InterPro domain Lipolytic enzyme, G-D-S-L; (InterPro:IPR001087)	3.0797	0.0748618		AT3G28070	nodulin MtN21 family protein; similar to nodulin MtN21 family protein [Arabidopsis thaliana] (TAIR:AT3G28080.1); similar to nodulin MtN21 family protein [Arabidopsis thaliana] (TAIR:AT3G28100.1); similar to Protein of unknown function DUF6, transmembrane [Medicago truncatula] (GB:ABE93902.1); contains InterPro domain Protein of unknown function DUF6, transmembrane; (InterPro:IPR000620)	-1.35131	0.0212152
AT1G55700	DC1 domain-containing protein; similar to DC1 domain-containing protein [Arabidopsis thaliana] (TAIR:AT1G55380.1); similar to EDA11 (embryo sac development arrest 11) [Arabidopsis thaliana] (TAIR:AT1G55420.1); similar to DC1 domain-containing protein [Arabidopsis thaliana] (TAIR:AT5G42280.1); similar to DC1 domain-containing protein [Brassica oleracea] (GB:ABD65623.1); contains InterPro domain C1…	1.15897	0.0260885		AT3G45860	receptor-like protein kinase, putative; similar to receptor-like protein kinase, putative [Arabidopsis thaliana] (TAIR:AT4G23310.1); similar to protein kinase family protein [Arabidopsis thaliana] (TAIR:AT4G23270.1); similar to protein kinase, putative [Arabidopsis thaliana] (TAIR:AT4G23280.1); similar to receptor-like protein kinase homolog RK20-1 [Phaseolus vulgaris] (GB:AAD21872.1); contains I…	-1.04093	0.0982384
AT1G55990	glycine-rich protein; similar to glycine-rich protein [Arabidopsis thaliana] (TAIR:AT4G33610.1)	1.31068	0.0844194		AT3G46280	protein kinase-related; similar to receptor protein kinase-related [Arabidopsis thaliana] (TAIR:AT3G46270.1); similar to Protein kinase [Medicago truncatula] (GB:ABE90342.1); contains domain Immunoglobulin (SSF48726); contains domain no description (G3D.2.60.40.10)	-1.10402	0.0829029
AT1G56550	similar to unknown protein [Arabidopsis thaliana] (TAIR:AT4G01220.1); similar to putative alpha 1,3-xylosyltransferase [Linum usitatissimum] (GB:AAZ94713.1); contains InterPro domain Reticulon; (InterPro:IPR003388)	1.00475	0.00486554		AT3G46900	encodes a member of copper transporter family and functionally complements a high affinity copper transporter mutant in yeast	-1.67579	0.00103019
AT1G58270	ZW9 mRNA, complete cds	1.18488	0.00413574		AT3G55240	similar to unknown protein [Arabidopsis thaliana] (TAIR:AT3G28990.1); similar to unknown protein [Oryza sativa (japonica cultivar-group)] (GB:BAD10374.1); similar to Os05g0462000 [Oryza sativa (japonica cultivar-group)] (GB:NP_001055765.1); similar to Os01g0837600 [Oryza sativa (japonica cultivar-group)] (GB:NP_001044739.1); contains InterPro domain Conserved hypothetical protein 1589, plant; (In…	-1.33454	0.0619417
AT1G58320	similar to unknown protein [Arabidopsis thaliana] (TAIR:AT5G35525.1); similar to Os02g0579800 [Oryza sativa (japonica cultivar-group)] (GB:NP_001047231.1); similar to putative fw2.2 [Oryza sativa (japonica cultivar-group)] (GB:BAD53511.1); similar to Os02g0580000 [Oryza sativa (japonica cultivar-group)] (GB:NP_001047232.1); contains InterPro domain Protein of unknown function Cys-rich; (InterPro:…	1.24392	0.205557		AT3G57240	encodes a member of glycosyl hydrolase family 17	-1.68592	0.0177064
AT1G58370	Encodes a protein with xylanase activity.	1.10758	0.00997273		AT3G59900	Auxin-inducible gene ARGOS controls lateral organ size	-3.59845	0.00151014
AT1G59780	disease resistance protein (CC-NBS-LRR class), putative; Identical to Putative disease resistance protein At1g59780 [Arabidopsis Thaliana] (GB:Q9XIF0); similar to disease resistance protein (CC-NBS-LRR class), putative [Arabidopsis thaliana] (TAIR:AT1G58390.1); similar to disease resistance protein (CC-NBS-LRR class), putative [Arabidopsis thaliana] (TAIR:AT1G58400.1); similar to disease resistan…	1.05435	0.0250392		AT3G60290	oxidoreductase, acting on paired donors, with incorporation or reduction of molecular oxygen, 2-oxoglutarate as one donor, and incorporation of one atom each of oxygen into both donors; similar to oxidoreductase, 2OG-Fe(II) oxygenase family protein [Arabidopsis thaliana] (TAIR:AT2G44800.1); similar to Fe2+ dioxygenase-like [Capsella rubella] (GB:AAR15457.1); contains InterPro domain Isopenicillin…	-1.43312	0.0241734
AT1G60270	unknown protein	1.13305	0.0392235		AT4G04330	similar to unnamed protein product [Ostreococcus tauri] (GB:CAL56420.1); similar to Os08g0425200 [Oryza sativa (japonica cultivar-group)] (GB:NP_001061837.1)	-1.12838	0.0232955
AT1G61120	terpene synthase/cyclase family protein; similar to GA2 (GA REQUIRING 2), ent-kaurene synthase [Arabidopsis thaliana] (TAIR:AT1G79460.1); similar to linalool synthase [Clarkia concinna] (GB:AAD19839.1); contains InterPro domain Terpenoid cylases/protein prenyltransferase alpha-alpha toroid; (InterPro:IPR008930); contains InterPro domain Terpenoid synthase; (InterPro:IPR008949); contains InterPro …	2.7836	0.0595514		AT4G04500	protein kinase family protein; similar to protein kinase family protein [Arabidopsis thaliana] (TAIR:AT4G04540.1); similar to protein kinase family protein [Arabidopsis thaliana] (TAIR:AT4G04490.1); similar to protein kinase family protein [Arabidopsis thaliana] (TAIR:AT4G04510.1); similar to receptor-like protein kinase homolog RK20-1 [Phaseolus vulgaris] (GB:AAD21872.1); contains InterPro domai…	-1.07673	0.255058
AT1G61750	similar to protein kinase-related [Arabidopsis thaliana] (TAIR:AT1G63600.1); similar to receptor-like protein kinase homolog RK20-1 [Phaseolus vulgaris] (GB:AAD21872.1); contains InterPro domain Protein of unknown function DUF26; (InterPro:IPR002902)	1.48521	0.0321253		AT4G11460	protein kinase family protein; similar to protein kinase family protein [Arabidopsis thaliana] (TAIR:AT4G11480.1); similar to CRK11 (CYSTEINE-RICH RLK11), kinase [Arabidopsis thaliana] (TAIR:AT4G23190.1); similar to protein kinase family protein [Arabidopsis thaliana] (TAIR:AT4G11470.1); similar to receptor-like protein kinase homolog RK20-1 [Phaseolus vulgaris] (GB:AAD21872.1); contains InterPro…	-1.42831	0.00734731
AT1G61820	BGLU46; hydrolase, hydrolyzing O-glycosyl compounds; similar to BGLU45, hydrolase, hydrolyzing O-glycosyl compounds [Arabidopsis thaliana] (TAIR:AT1G61810.1); similar to Glycoside hydrolase, family 1 [Medicago truncatula] (GB:ABE77795.1); contains InterPro domain Glycoside hydrolase, family 1; (InterPro:IPR001360)	1.33377	0.0447758		AT4G11521	unknown protein	-1.47033	0.00154682
AT1G61840	DC1 domain-containing protein; similar to DC1 domain-containing protein [Arabidopsis thaliana] (TAIR:AT2G02640.1); similar to DC1 domain-containing protein [Arabidopsis thaliana] (TAIR:AT2G40050.1); similar to DC1 domain-containing protein [Arabidopsis thaliana] (TAIR:AT2G02610.1); similar to DC1 domain-containing protein [Brassica oleracea] (GB:ABD65623.1); contains InterPro domain Zinc finger, …	1.38194	0.0370805		AT4G12470	protease inhibitor/seed storage/lipid transfer protein (LTP) family protein; similar to pEARLI 1, lipid binding [Arabidopsis thaliana] (TAIR:AT4G12480.1); similar to HyPRP [Fragaria x ananassa] (GB:AAD01800.1); contains InterPro domain Plant lipid transfer/seed storage/trypsin-alpha amylase inhibitor; (InterPro:IPR003612)	-1.89925	2.22082e-05
AT1G62540	flavin-containing monooxygenase family protein / FMO family protein; similar to flavin-containing monooxygenase family protein / FMO family protein [Arabidopsis thaliana] (TAIR:AT1G62570.1); similar to flavin-containing monooxygenase family protein / FMO family protein [Arabidopsis thaliana] (TAIR:AT1G62560.1); similar to flavin-containing monooxygenase family protein / FMO family protein [Arabid…	1.12514	0.0353834		AT4G13570	histone H2A, putative; Identical to Putative histone H2A.8 (H2A-4) (HTA4) [Arabidopsis Thaliana] (GB:Q9T0H7); similar to histone H2A, putative [Arabidopsis thaliana] (TAIR:AT2G38810.2); similar to histone H2A.F/Z [Arabidopsis thaliana] (TAIR:AT3G54560.1); similar to Os03g0162200 [Oryza sativa (japonica cultivar-group)] (GB:NP_001049049.1); similar to Os10g0418000 [Oryza sativa (japonica cultivar-…	-1.18947	0.00174462
AT1G62560	flavin-containing monooxygenase family protein / FMO family protein; similar to flavin-containing monooxygenase family protein / FMO family protein [Arabidopsis thaliana] (TAIR:AT1G62570.1); similar to flavin-containing monooxygenase family protein / FMO family protein [Arabidopsis thaliana] (TAIR:AT1G62540.1); similar to flavin-containing monooxygenase family protein / FMO family protein [Arabid…	1.00493	0.167751		AT4G13572	unknown protein	-1.21264	0.0193967
AT1G63295	unknown protein	1.29549	0.0121628		AT4G13575	unknown protein	-1.09736	0.00958624
AT1G64590	short-chain dehydrogenase/reductase (SDR) family protein; similar to short-chain dehydrogenase/reductase (SDR) family protein [Arabidopsis thaliana] (TAIR:AT4G24050.1); similar to Os06g0129100 [Oryza sativa (japonica cultivar-group)] (GB:NP_001056678.1); similar to Short-chain dehydrogenase/reductase SDR [Medicago truncatula] (GB:ABE79697.1); similar to Os03g0115700 [Oryza sativa (japonica cultiv…	1.6036	0.086562		AT4G15210	cytosolic beta-amylase expressed in rosette leaves and inducible by sugar. RAM1 mutants have reduced beta amylase in leaves and stems.	-1.38178	0.11225
AT1G65481	unknown protein	1.20283	0.00595138		AT4G16146	similar to unknown protein [Arabidopsis thaliana] (TAIR:AT1G69510.2); similar to negatively light-regulated protein, putative, expressed [Oryza sativa (japonica cultivar-group)] (GB:ABA97694.2); contains InterPro domain Lg106-like; (InterPro:IPR012482)	-1.546	0.0134561
AT1G65500	similar to unknown protein [Arabidopsis thaliana] (TAIR:AT1G65490.1)	1.35814	0.0340062		AT4G16260	glycosyl hydrolase family 17 protein; similar to BG1 (BETA-1,3-GLUCANASE 1), hydrolase, hydrolyzing O-glycosyl compounds [Arabidopsis thaliana] (TAIR:AT3G57270.1); similar to beta-1,3-glucanase [Hevea brasiliensis] (GB:ABG49448.1); contains InterPro domain Glycoside hydrolase, family 17; (InterPro:IPR000490)	-1.03955	0.150507
AT1G65670	a member of the cytochrome P450 gene family. molecular function unknown.	1.07752	0.0316003		AT4G16880	disease resistance protein-related; similar to disease resistance protein (TIR-NBS-LRR class), putative [Arabidopsis thaliana] (TAIR:AT4G16940.1); similar to TIR [Medicago truncatula] (GB:ABE91518.1); contains InterPro domain Leucine-rich repeat 3; (InterPro:IPR011713)	-1.03481	0.00479705
AT1G65680	member of BETA-EXPANSINS. Naming convention from the Expansin Working Group (Kende et al, 2004. Plant Mol Bio)	1.85339	0.0494256		AT4G16940	disease resistance protein (TIR-NBS-LRR class), putative; similar to SNC1 (SUPPRESSOR OF NPR1-1, CONSTITUTIVE 1) [Arabidopsis thaliana] (TAIR:AT4G16890.1); similar to RPP4 (RECOGNITION OF PERONOSPORA PARASITICA 4) [Arabidopsis thaliana] (TAIR:AT4G16860.1); similar to disease resistance protein (TIR-NBS-LRR class), putative [Arabidopsis thaliana] (TAIR:AT4G16960.1); similar to MRGH5 [Cucumis melo]…	-1.18038	0.0358202
AT1G65860	flavin-containing monooxygenase family protein / FMO family protein; similar to flavin-containing monooxygenase family protein / FMO family protein [Arabidopsis thaliana] (TAIR:AT1G62570.1); similar to flavin-containing monooxygenase family protein / FMO family protein [Arabidopsis thaliana] (TAIR:AT1G62560.1); similar to flavin-containing monooxygenase family protein / FMO family protein [Arabid…	1.10497	0.0671571		AT4G22470	protease inhibitor/seed storage/lipid transfer protein (LTP) family protein; similar to unknown protein [Arabidopsis thaliana] (TAIR:AT4G22485.1); similar to pherophorin-dz1 protein [Volvox carteri f. nagariensis] (GB:CAD22154.1); contains InterPro domain Plant lipid transfer/seed storage/trypsin-alpha amylase inhibitor; (InterPro:IPR003612)	-1.13575	0.149781
AT1G66100	thionin, putative; Identical to Probable thionin-2.4 precursor [Contains: Probable thionin-2.4; Acidic protein] [Arabidopsis Thaliana] (GB:Q9C8D6); similar to THI2.2 (THIONIN 2.2), toxin receptor binding [Arabidopsis thaliana] (TAIR:AT5G36910.1); similar to thionin (GB:AAC41679.1); contains InterPro domain Thionin; (InterPro:IPR001010)	1.64872	0.0115557		AT4G25100	Fe-superoxide dismutase	-1.13187	0.0085716
AT1G66270	unknown protein	1.23111	0.00439914		AT4G25750	ABC transporter family protein; Identical to White-brown complex homolog protein 4 (WBC4) [Arabidopsis Thaliana] (GB:Q9SW08); similar to ABC transporter family protein [Arabidopsis thaliana] (TAIR:AT5G52860.1); similar to AAA ATPase [Medicago truncatula] (GB:ABE83068.1); contains InterPro domain ABC-2 type transporter; (InterPro:IPR013525); contains InterPro domain AAA ATPase; (InterPro:IPR003593…	-3.11139	0.0196745
AT1G66280	glycosyl hydrolase family 1 protein; similar to beta-glucosidase (PSR3.2) [Arabidopsis thaliana] (TAIR:AT1G66270.1); similar to glycosyl hydrolase family 1 protein [Arabidopsis thaliana] (TAIR:AT5G28510.1); similar to PYK10 (phosphate starvation-response 3.1), hydrolase, hydrolyzing O-glycosyl compounds [Arabidopsis thaliana] (TAIR:AT3G09260.1); similar to beta-glucosidase [Brassica nigra] (GB:AA…	1.86894	0.0283798		AT4G27310	zinc finger (B-box type) family protein; similar to zinc finger (B-box type) family protein [Arabidopsis thaliana] (TAIR:AT5G54470.1); similar to PREDICTED: hypothetical protein [Rattus norve (GB:XP_001071582.1); contains InterPro domain Zinc finger, CONSTANS-type; (InterPro:IPR002926); contains InterPro domain Zinc finger, B-box; (InterPro:IPR000315)	-1.12767	0.0252492
AT1G68740	EXS family protein / ERD1/XPR1/SYG1 family protein; similar to PHO1 (PHOSPHATE 1) [Arabidopsis thaliana] (TAIR:AT3G23430.1); similar to putative PHO1-like protein [Oryza sativa (japonica cultivar-group)] (GB:BAD44936.1); similar to Os06g0493600 [Oryza sativa (japonica cultivar-group)] (GB:NP_001057682.1); contains InterPro domain SPX, N-terminal; (InterPro:IPR004331); contains InterPro domain EXS…	1.11165	0.063614		AT4G28790	basic helix-loop-helix (bHLH) family protein; similar to transcription regulator [Arabidopsis thaliana] (TAIR:AT4G28811.1); similar to Os03g0639300 [Oryza sativa (japonica cultivar-group)] (GB:NP_001050735.1); similar to Helix-loop-helix DNA-binding domain containing protein, expressed [Oryza sativa (japonica cultivar-group)] (GB:ABF97813.1); similar to Helix-loop-helix DNA-binding domain contain…	-1.4417	0.0235478
AT1G68850	peroxidase, putative; Identical to Peroxidase 11 precursor (EC 1.11.1.7) (Atperox P11) (ATP23a/ATP23b) (PER11) [Arabidopsis Thaliana] (GB:Q96519;GB:P93723); similar to peroxidase, putative [Arabidopsis thaliana] (TAIR:AT4G36430.1); similar to peroxidase 40 (PER40) (P40) [Arabidopsis thaliana] (TAIR:AT4G16270.1); similar to putative peroxidase [Festuca pratensis] (GB:CAH55692.1); similar to Os06g0…	1.00287	0.0959767		AT4G29658	unknown protein	-1.05795	0.295241
AT1G69230	SPIRAL1-LIKE2 belongs to a six-member gene family in Arabidopsis; all members share a high sequence similarity in amino- and carboxy-terminal regions. Regulates cortical microtubule organization. Mutant plants exhibit altered patterns of root and organ growth as a result of defective anisotropic cell expansion.	1.07323	0.0319555		AT4G33720	pathogenesis-related protein, putative; similar to ATPRB1 (Arabidopsis thaliana basic pathogenesis-related protein 1) [Arabidopsis thaliana] (TAIR:AT2G14580.1); similar to pathogenesis-related protein 1a [Malus x domestica] (GB:ABC47922.1); contains InterPro domain Ves allergen; (InterPro:IPR002413); contains InterPro domain Allergen V5/Tpx-1 related; (InterPro:IPR001283)	-1.13106	0.00962623
AT1G70470	similar to unknown protein [Arabidopsis thaliana] (TAIR:AT1G23530.1); similar to hypothetical protein [Oryza sativa (japonica cultivar-group)] (GB:BAD37652.1)	1.09939	0.0740694		AT4G36410	ubiquitin-conjugating enzyme	-1.00773	0.0533748
AT1G70700	similar to unknown protein [Arabidopsis thaliana] (TAIR:AT1G48500.1); similar to hypothetical protein [Solanum tuberosum] (GB:BAE46411.1); contains InterPro domain ZIM; (InterPro:IPR010399)	1.14847	0.0384416		AT4G39250	DNA binding / transcription factor; similar to MEE3 (maternal effect embryo arrest 3), DNA binding / transcription factor [Arabidopsis thaliana] (TAIR:AT2G21650.1); similar to MYB transcription factor MYB142 [Glycine max] (GB:ABH02867.1); contains InterPro domain Homeodomain-related; (InterPro:IPR012287); contains InterPro domain Homeodomain-like; (InterPro:IPR009057); contains InterPro domain My…	-1.15204	0.0582604
AT1G70850	Bet v I allergen family protein; Identical to MLP-like protein 34 (MLP34) [Arabidopsis Thaliana] (GB:Q9SSK7); similar to Bet v I allergen family protein [Arabidopsis thaliana] (TAIR:AT1G70830.1); similar to major latex-like protein [Prunus persica] (GB:AAK14060.1); contains InterPro domain Bet v I allergen; (InterPro:IPR000916)	1.63699	0.0127485		AT5G02760	protein phosphatase 2C family protein / PP2C family protein; similar to protein phosphatase type 2C [Arabidopsis thaliana] (TAIR:AT3G12620.2); similar to protein phosphatase 2C homolog [Mesembryanthemum crystallinum] (GB:AAD11430.1); similar to Os06g0717800 [Oryza sativa (japonica cultivar-group)] (GB:NP_001058597.1); contains InterPro domain Protein phosphatase 2C-like; (InterPro:IPR001932)	-3.44573	0.00910373
AT1G71692	AGL12, AGL14, and AGL17 are all preferentially expressed in root tissues and therefore represent the only characterized MADS box genes expressed in roots.	1.18117	0.112887		AT5G04390	zinc finger (C2H2 type) family protein; similar to zinc finger (C2H2 type) family protein [Arabidopsis thaliana] (TAIR:AT3G10470.1); similar to DNA-binding protein [Petunia x hybrida] (GB:CAA43111.1); contains InterPro domain Zinc finger, C2H2-type; (InterPro:IPR007087)	-1.03266	0.005383
AT1G72140	proton-dependent oligopeptide transport (POT) family protein; similar to proton-dependent oligopeptide transport (POT) family protein [Arabidopsis thaliana] (TAIR:AT1G72130.1); similar to proton-dependent oligopeptide transport (POT) family protein [Arabidopsis thaliana] (TAIR:AT1G22540.1); similar to putative oligopeptide transporter [Oryza sativa (japonica cultivar-group)] (GB:BAD81722.1); simi…	1.0708	0.00158997		AT5G13181	unknown protein	-1.23667	0.115881
AT1G72230	plastocyanin-like domain-containing protein; similar to plastocyanin-like domain-containing protein [Arabidopsis thaliana] (TAIR:AT1G22480.1); similar to Blue copper protein precursor (GB:Q41001); contains InterPro domain Cupredoxin; (InterPro:IPR008972); contains InterPro domain Blue (type 1) copper domain; (InterPro:IPR000923); contains InterPro domain Plastocyanin-like; (InterPro:IPR003245)	1.02779	0.0127321		AT5G14570	member of High affinity nitrate transporter family	-1.6887	0.00970616
AT1G73325	trypsin and protease inhibitor family protein / Kunitz family protein; similar to ATDR4 (Arabidopsis thaliana drought-repressed 4) [Arabidopsis thaliana] (TAIR:AT1G73330.1); similar to tumor-related protein [Nicotiana tabacum] (GB:AAC49969.1); contains InterPro domain Proteinase inhibitor I3, Kunitz legume; (InterPro:IPR002160); contains InterPro domain Kunitz inhibitor ST1-like; (InterPro:IPR011…	3.33149	0.00824383		AT5G14780	Encodes a NAD-dependent formate dehydrogenase.	-1.17002	0.0574248
AT1G73330	encodes a plant-specific protease inhibitor-like protein whose transcript level in root disappears in response to progressive drought stress. The decrease in transcript level is independent from abscisic acid level.	2.202	0.00463197		AT5G14920	gibberellin-regulated family protein; similar to ATEPR1 (Arabidopsis thaliana extensin proline-rich 1) [Arabidopsis thaliana] (TAIR:AT2G27380.1); similar to hypothetical protein [Brassica napus var. napus] (GB:AAS68179.1); contains InterPro domain Pistil-specific extensin-like protein; (InterPro:IPR003882); contains InterPro domain Gibberellin regulated protein; (InterPro:IPR003854)	-1.39122	0.0116146
AT1G74460	GDSL-motif lipase/hydrolase family protein; similar to GDSL-motif lipase/hydrolase family protein [Arabidopsis thaliana] (TAIR:AT5G37690.1); similar to putative family II lipase EXL1 [Oryza sativa (japonica cultivar-group)] (GB:BAD37268.1); contains InterPro domain Lipolytic enzyme, G-D-S-L; (InterPro:IPR001087)	1.2893	0.0532218		AT5G16570	Encodes a cytosolic glutamine synthetase, the enzyme has high affinity with substrate ammonium	-1.27754	0.0432237
AT1G74500	bHLH family protein; similar to transcription regulator [Arabidopsis thaliana] (TAIR:AT1G26945.1); similar to Os03g0171300 [Oryza sativa (japonica cultivar-group)] (GB:NP_001049112.1); similar to hypothetical protein LOC_Os10g26460 [Oryza sativa (japonica cultivar-group)] (GB:ABB47567.1); contains InterPro domain Helix-loop-helix DNA-binding; (InterPro:IPR011598); contains InterPro domain Basic h…	1.12796	0.0106532		AT5G19890	peroxidase, putative; Identical to Peroxidase 59 precursor (EC 1.11.1.7) (Atperox P59) (Peroxidase N) (ATPN) (PER59) [Arabidopsis Thaliana] (GB:Q39034); similar to peroxidase, putative [Arabidopsis thaliana] (TAIR:AT5G06730.1); similar to Peroxidase N precursor (Neutral peroxidase) (GB:Q42517); contains InterPro domain Haem peroxidase; (InterPro:IPR010255); contains InterPro domain Haem peroxidas…	-2.47466	0.0828797
AT1G76790	O-methyltransferase family 2 protein; similar to O-methyltransferase, putative [Arabidopsis thaliana] (TAIR:AT1G21100.1); similar to O-methyltransferase, putative [Arabidopsis thaliana] (TAIR:AT1G21130.1); similar to phloroglucinol O-methyltransferase [Rosa chinensis var. spontanea] (GB:BAD18975.1); contains InterPro domain SAM (and some other nucleotide) binding motif; (InterPro:IPR000051); cont…	1.78031	0.0462161		AT5G22460	esterase/lipase/thioesterase family protein; similar to hydrolase, alpha/beta fold family protein [Arabidopsis thaliana] (TAIR:AT1G74280.1); similar to hydrolase, alpha/beta fold family protein [Arabidopsis thaliana] (TAIR:AT2G36290.1); similar to esterase/lipase/thioesterase family protein [Arabidopsis thaliana] (TAIR:AT1G74300.1); similar to Os12g0152100 [Oryza sativa (japonica cultivar-group)]…	-1.42148	0.0396855
AT1G76952	unknown protein	1.62412	0.00153788		AT5G22580	Identical to Protein At5g22580 [Arabidopsis Thaliana] (GB:Q9FK81); similar to stable protein 1-related [Arabidopsis thaliana] (TAIR:AT3G17210.1); similar to hypothetical protein [Cucumis melo] (GB:BAD93607.1); contains InterPro domain Stress responsive alpha-beta barrel; (InterPro:IPR013097); contains InterPro domain Dimeric alpha-beta barrel; (InterPro:IPR011008)	-1.38761	0.0224482
AT1G77640	encodes a member of the DREB subfamily A-5 of ERF/AP2 transcription factor family. The protein contains one AP2 domain. There are 15 members in this subfamily including RAP2.1, RAP2.9 and RAP2.10.	1.23667	0.0157422		AT5G23980	Encodes a ferric chelate reductase that is expressed at low levels in roots,shoots and cotyledons, but not flowers. Its transcription is regulated by FIT1.	-1.84582	0.0163874
AT1G78340	Encodes glutathione transferase belonging to the tau class of GSTs. Naming convention according to Wagner et al. (2002).	1.84611	0.0109452		AT5G23990	Encodes a ferric chelate reductase that is expressed at low levels in roots,shoots and flowers, but not cotyledons.	-1.4158	0.0612164
AT1G78370	Encodes glutathione transferase belonging to the tau class of GSTs. Naming convention according to Wagner et al. (2002).	1.15015	0.0490042		AT5G24570	unknown protein	-1.01621	0.00229382
AT1G80820	Encodes an cinnamoyl CoA reductase isoform. Involved in lignin biosynthesis.	1.39232	0.00956068		AT5G25350	Arabidopsis thaliana EIN3-binding F-box protein 2 (EBF2) mRNA. Part of the SCF complex, it is located in the nucleus and is involved in the ethylene-response pathway.	-2.12161	7.42613e-05
AT2G01275	zinc finger (C3HC4-type RING finger) family protein; similar to zinc finger (C3HC4-type RING finger) family protein [Arabidopsis thaliana] (TAIR:AT5G38070.1); similar to Os01g0121200 [Oryza sativa (japonica cultivar-group)] (GB:NP_001041874.1); similar to unknown protein [Oryza sativa (japonica cultivar-group)] (GB:BAD52455.1); contains InterPro domain RINGv; (InterPro:IPR011016); contains InterP…	1.14865	0.00432184		AT5G35480	unknown protein	-1.12691	0.0901912
AT2G01520	major latex protein-related / MLP-related; Identical to MLP-like protein 328 (MLP328) [Arabidopsis Thaliana] (GB:Q9ZVF3); similar to major latex protein-related / MLP-related [Arabidopsis thaliana] (TAIR:AT2G01530.1); similar to major latex-like protein [Rubus idaeus] (GB:CAA11844.1); similar to major latex protein [Ficus awkeotsang] (GB:AAQ07269.1); contains InterPro domain Bet v I allergen; (In…	2.4473	0.0241605		AT5G38940	manganese ion binding / metal ion binding / nutrient reservoir; Identical to Germin-like protein subfamily 1 member 11 precursor [Arabidopsis Thaliana] (GB:Q9FMA8); similar to germin-like protein, putative [Arabidopsis thaliana] (TAIR:AT5G38930.1); similar to germin-like protein 3 [Vitis vinifera] (GB:AAQ63185.2); contains InterPro domain Cupin 1; (InterPro:IPR006045); contains InterPro domain Cu…	-1.75379	0.0284089
AT2G01610	invertase/pectin methylesterase inhibitor family protein; similar to invertase/pectin methylesterase inhibitor family protein [Arabidopsis thaliana] (TAIR:AT1G14890.1); similar to pectin methylesterase inhibitor isoform [Solanum phureja] (GB:ABG49144.1); contains InterPro domain Plant invertase/pectin methylesterase inhibitor; (InterPro:IPR007186); contains InterPro domain Pectinesterase inhibito…	1.77742	0.0436184		AT5G39610	Encodes a transcription factor. This gene is upregulated in response to salt stress in wildtype as well as NTHK1 transgenic lines although in the latter case the induction was drastically reduced. It was also upregulated by ABA, ACC and NAA treatment, although in the latter two cases, the induction occurred relatively late when compared with NaCl or ABA treatments. Note: this protein (AtNAC6) on …	-2.15841	0.0077306
AT2G01880	ATPAP7/PAP7 (purple acid phosphatase 7); acid phosphatase/ protein serine/threonine phosphatase; similar to ATACP5 (acid phosphatase 5), acid phosphatase/ protein serine/threonine phosphatase [Arabidopsis thaliana] (TAIR:AT3G17790.1); similar to purple acid phosphatase 1 [Solanum tuberosum] (GB:AAT37529.1); contains InterPro domain Acid phosphatase, type 5; (InterPro:IPR012007); contains InterPro…	1.66069	0.0198198		AT5G40590	DC1 domain-containing protein; similar to DC1 domain-containing protein [Arabidopsis thaliana] (TAIR:AT2G44370.1); similar to CHP-rich zinc finger protein-like [Oryza sativa (japonica cultivar-group)] (GB:BAC21314.1); contains InterPro domain C1-like; (InterPro:IPR011424)	-1.05093	0.0722718
AT2G01950	Similar to BRI, brassinosteroid receptor protein.	1.11597	0.00163457		AT5G41660	similar to unknown protein [Arabidopsis thaliana] (TAIR:AT3G44430.1)	-2.19217	0.228234
AT2G03200	aspartyl protease family protein; similar to CDR1 (CONSTITUTIVE DISEASE RESISTANCE 1), aspartic-type endopeptidase/ pepsin A [Arabidopsis thaliana] (TAIR:AT5G33340.1); similar to Aspartic proteinase nepenthesin-1 precursor (Nepenthesin-I) (GB:Q766C3); similar to Os04g0448300 [Oryza sativa (japonica cultivar-group)] (GB:NP_001052922.1); similar to OSJNBa0064H22.10 [Oryza sativa (japonica cultivar-…	1.15948	0.0619772		AT5G41740	disease resistance protein (TIR-NBS-LRR class), putative; similar to disease resistance protein (TIR-NBS-LRR class), putative [Arabidopsis thaliana] (TAIR:AT5G41750.2); similar to disease resistance protein (TIR-NBS-LRR class), putative [Arabidopsis thaliana] (TAIR:AT5G41540.1); similar to disease resistance protein (TIR-NBS-LRR class), putative [Arabidopsis thaliana] (TAIR:AT5G41550.1); similar …	-1.05007	0.0626085
AT2G04090	MATE efflux family protein; similar to ATDTX1, antiporter/ multidrug efflux pump/ multidrug transporter/ transporter [Arabidopsis thaliana] (TAIR:AT2G04040.1); similar to MATE efflux family protein [Arabidopsis thaliana] (TAIR:AT2G04050.1); similar to MATE efflux family protein [Arabidopsis thaliana] (TAIR:AT2G04100.1); similar to Multi antimicrobial extrusion protein MatE [Medicago truncatula] (…	1.42903	0.0610949		AT5G44260	zinc finger (CCCH-type) family protein; similar to zinc finger (CCCH-type) family protein [Arabidopsis thaliana] (TAIR:AT1G03790.1); similar to putative CCCH-type zinc finger transcription factor [Gossypium hirsutum] (GB:AAX20386.1); contains InterPro domain Zinc finger, CCCH-type; (InterPro:IPR000571)	-2.50203	0.00280237
AT2G04170	meprin and TRAF homology domain-containing protein / MATH domain-containing protein; similar to meprin and TRAF homology domain-containing protein / MATH domain-containing protein [Arabidopsis thaliana] (TAIR:AT2G04190.1); similar to flagelliform silk protein [Ar (GB:AAK30594.1); contains InterPro domain TRAF-like; (InterPro:IPR008974); contains InterPro domain MATH; (InterPro:IPR002083); contain…	1.46235	0.00726707		AT5G44420	Encodes an ethylene- and jasmonate-responsive plant defensin. mRNA levels are not responsive to salicylic acid treatment; although jasmonate and salicylic acid can act synergistically to enhance the expression of this gene.	-1.68685	0.156344
AT2G04680	DC1 domain-containing protein; similar to DC1 domain-containing protein [Arabidopsis thaliana] (TAIR:AT2G19650.1); similar to DC1 domain-containing protein [Arabidopsis thaliana] (TAIR:AT2G19660.1); similar to DC1 domain-containing protein [Arabidopsis thaliana] (TAIR:AT5G37620.1); similar to DC1 domain-containing protein [Brassica oleracea] (GB:ABD65623.1); contains InterPro domain Zinc finger, …	1.26049	0.00647045		AT5G44430	PDF1.2c (plant defensin 1.2c); similar to PDF1.3 (plant defensin 1.3) [Arabidopsis thaliana] (TAIR:AT2G26010.1); similar to antifungal protein [Sinapis alba] (GB:AAY15221.1); contains InterPro domain Gamma thionin; (InterPro:IPR008176); contains InterPro domain Knottin; (InterPro:IPR003614)	-1.76653	0.0449847
AT2G05440	glycine-rich protein; similar to glycine-rich protein [Arabidopsis thaliana] (TAIR:AT2G05510.1); similar to antimicrobial peptide shep-GRP [Capsella bursa-pastoris] (GB:AAG09424.1); contains InterPro domain Glycine rich; (InterPro:IPR010800)	1.7371	0.00903629		AT5G44580	similar to unknown protein [Arabidopsis thaliana] (TAIR:AT5G44582.1)	-1.60137	0.0134632
AT2G15220	secretory protein, putative; similar to plant basic secretory protein (BSP) family protein [Arabidopsis thaliana] (TAIR:AT2G15130.1); similar to NtPRp27 [Nicotiana tabacum] (GB:BAA81904.1); contains InterPro domain Plant Basic Secretory Protein; (InterPro:IPR007541)	1.23224	0.0458013		AT5G44582	unknown protein	-1.11047	0.00140582
AT2G15370	member of Glycosyltransferase Family- 37	1.49811	0.028416		AT5G45820	Encodes a CBL-interacting serine/threonine protein kinase comprised of an N-terminal kinase catalytic domain similar to SNF1/AMPK and a unique C-terminal regulatory domain.	-1.52622	0.101718
AT2G15490	UGT73B4; UDP-glycosyltransferase/ transferase, transferring glycosyl groups; similar to UGT73B2, UDP-glucosyltransferase/ UDP-glycosyltransferase/ flavonol 3-O-glucosyltransferase [Arabidopsis thaliana] (TAIR:AT4G34135.1); similar to UGT73B3 (UDP-glucosyl transferase 73B3), UDP-glycosyltransferase/ abscisic acid glucosyltransferase/ transferase, transferring hexosyl groups [Arabidopsis thaliana] …	1.09783	0.0278019		AT5G46330	Encodes a leucine-rich repeat serine/threonine protein kinase that is expressed ubiquitously. FLS2 is involved in MAP kinase signalling relay involved in innate immunity. Essential in the perception of flagellin, a potent elicitor of the defense response.	-2.01119	0.00586638
AT2G16005	MD-2-related lipid recognition domain-containing protein / ML domain-containing protein; similar to MD-2-related lipid recognition domain-containing protein / ML domain-containing protein [Arabidopsis thaliana] (TAIR:AT3G44100.1); similar to Os03g0788200 [Oryza sativa (japonica cultivar-group)] (GB:NP_001051500.1); similar to Os07g0159800 [Oryza sativa (japonica cultivar-group)] (GB:NP_001058934.…	1.83297	0.0840289		AT5G46490	disease resistance protein (TIR-NBS class), putative; similar to disease resistance protein (TIR-NBS-LRR class), putative [Arabidopsis thaliana] (TAIR:AT5G46260.1); similar to disease resistance-like protein [Brassica rapa] (GB:AAV74409.1); contains InterPro domain NB-ARC; (InterPro:IPR002182); contains InterPro domain Disease resistance protein; (InterPro:IPR000767); contains InterPro domain Tol…	-1.13587	0.0451606
AT2G16580	auxin-responsive protein, putative; similar to auxin-responsive family protein [Arabidopsis thaliana] (TAIR:AT4G34760.1); similar to Auxin responsive SAUR protein [Medicago truncatula] (GB:ABE79956.1); contains InterPro domain Auxin responsive SAUR protein; (InterPro:IPR003676)	1.26198	0.0073959		AT5G46500	similar to disease resistance protein (TIR-NBS-LRR class), putative [Arabidopsis thaliana] (TAIR:AT5G46260.1)	-1.22661	0.112506
AT2G16980	tetracycline transporter; similar to unknown protein [Arabidopsis thaliana] (TAIR:AT2G16990.2); similar to Major facilitator superfamily MFS_1 [Medicago truncatula] (GB:ABE80432.1); contains InterPro domain Tetracycline resistance protein; (InterPro:IPR001958); contains InterPro domain Major facilitator superfamily MFS_1; (InterPro:IPR011701)	1.36596	0.0197125		AT5G47590	heat shock protein-related; similar to heat shock protein-related [Arabidopsis thaliana] (TAIR:AT4G16550.1); similar to hypothetical protein 25.t00003 [Brassica oleracea] (GB:ABD64966.1); contains InterPro domain HSP20-like chaperone; (InterPro:IPR008978)	-1.13509	0.0365685
AT2G18150	peroxidase, putative; Identical to Peroxidase 15 precursor (EC 1.11.1.7) (Atperox P15) (ATP36) (PER15) [Arabidopsis Thaliana] (GB:Q9SI16); similar to peroxidase, putative [Arabidopsis thaliana] (TAIR:AT2G18140.1); similar to peroxidase [Dimocarpus longan] (GB:ABG49114.1); contains InterPro domain Haem peroxidase; (InterPro:IPR010255); contains InterPro domain Haem peroxidase, plant/fungal/bacteri…	1.34702	0.0072194		AT5G52720	metal ion binding; similar to heavy-metal-associated domain-containing protein [Arabidopsis thaliana] (TAIR:AT5G52670.1); similar to Unknown (protein for MGC:78286) [Mus musculus] (GB:AAH71252.1); contains InterPro domain Heavy metal transport/detoxification protein; (InterPro:IPR006121); contains InterPro domain Peptidoglycan binding-like; (InterPro:IPR009070)	-1.02659	0.0200635
AT2G18193	AAA-type ATPase family protein; similar to AAA-type ATPase family protein [Arabidopsis thaliana] (TAIR:AT2G18190.1); similar to putative AAA-type ATPase [Oryza sativa (japonica cultivar-group)] (GB:AAT37998.1); contains InterPro domain AAA-protein subdomain; (InterPro:IPR003960); contains InterPro domain AAA ATPase; (InterPro:IPR003593); contains InterPro domain AAA ATPase, central region; (Inter…	1.59601	0.0308937		AT5G54190	light-dependent NADPH:protochlorophyllide oxidoreductase A	-1.97343	0.00341738
AT2G18370	protease inhibitor/seed storage/lipid transfer protein (LTP) family protein; similar to LTP6 (Lipid transfer protein 6), lipid binding [Arabidopsis thaliana] (TAIR:AT3G08770.1); similar to Plant lipid transfer protein/Par allergen [Medicago truncatula] (GB:ABE82131.1); contains InterPro domain Plant lipid transfer protein/Par allergen; (InterPro:IPR000528); contains InterPro domain Plant lipid tr…	1.28087	0.0461662		AT5G57181	unknown protein	-1.75641	0.040896
AT2G21260	mannose 6-phosphate reductase (NADPH-dependent), putative; similar to mannose 6-phosphate reductase (NADPH-dependent), putative [Arabidopsis thaliana] (TAIR:AT2G21250.1); similar to Aldo/keto reductase [Medicago truncatula] (GB:ABE79940.1); contains InterPro domain Aldo/keto reductase; (InterPro:IPR001395)	1.15521	0.0791785		AT5G57760	contains InterPro domain Helix-loop-helix DNA-binding; (InterPro:IPR011598)	-3.24588	0.0105856
AT2G21640	similar to unknown protein [Arabidopsis thaliana] (TAIR:AT3G05570.1); similar to unknown protein [Arabidopsis thaliana] (TAIR:AT4G39235.1); similar to hypothetical protein [Oryza sativa (japonica cultivar-group)] (GB:BAD05323.1); similar to Os03g0724500 [Oryza sativa (japonica cultivar-group)] (GB:NP_001051122.1)	1.37595	0.0141377		AT5G61160	AACT1 (ANTHOCYANIN 5-AROMATIC ACYLTRANSFERASE 1); transferase; similar to transferase family protein [Arabidopsis thaliana] (TAIR:AT3G29680.1); similar to AT5g39050/MXF12_60 [Medicago truncatula] (GB:ABE91277.1); contains InterPro domain Transferase; (InterPro:IPR003480)	-1.90752	0.0218685
AT2G22510	hydroxyproline-rich glycoprotein family protein; similar to hydroxyproline-rich glycoprotein family protein [Arabidopsis thaliana] (TAIR:AT4G38080.1); similar to early nodulin 75 precursor-like protein [Oryza sativa (japonica cultivar-group)] (GB:BAD09004.1)	1.28612	0.0762284		AT5G62280	similar to unknown protein [Arabidopsis thaliana] (TAIR:AT2G45360.1); similar to Os02g0455400 [Oryza sativa (japonica cultivar-group)] (GB:NP_001046773.1); similar to unknown protein [Oryza sativa (japonica cultivar-group)] (GB:BAD19988.1); contains InterPro domain Protein of unknown function DUF1442; (InterPro:IPR009902)	-1.87064	0.0211573
AT2G22770	regulates the development of ER bodies	1.36989	0.0219298		AT5G62360	invertase/pectin methylesterase inhibitor family protein; similar to invertase/pectin methylesterase inhibitor family protein / DC 1.2 homolog (FL5-2I22) [Arabidopsis thaliana] (TAIR:AT5G62350.1); similar to pectin methylesterase inhibitor isoform [Solanum phureja] (GB:ABG49144.1); contains InterPro domain Plant invertase/pectin methylesterase inhibitor; (InterPro:IPR007186); contains InterPro do…	-1.11865	0.0903751
AT2G22920	SCPL12; serine carboxypeptidase; similar to SCPL9, serine carboxypeptidase [Arabidopsis thaliana] (TAIR:AT2G23010.1); similar to SCPL11 [Arabidopsis thaliana] (TAIR:AT2G22970.3); similar to SCPL10 (serine carboxypeptidase-like 10), serine carboxypeptidase [Arabidopsis thaliana] (TAIR:AT2G23000.1); similar to Peptidase S10, serine carboxypeptidase [Medicago truncatula] (GB:ABE93325.1); contains In…	1.13372	0.0138682
AT2G23000	SCPL10 (serine carboxypeptidase-like 10); serine carboxypeptidase; similar to SCPL9, serine carboxypeptidase [Arabidopsis thaliana] (TAIR:AT2G23010.1); similar to SNG1 (SINAPOYLGLUCOSE 1), serine carboxypeptidase [Arabidopsis thaliana] (TAIR:AT2G22990.1); similar to SCPL12, serine carboxypeptidase [Arabidopsis thaliana] (TAIR:AT2G22920.2); similar to 1-O-sinapoylglucose:choline sinapoyltransferas…	2.13325	0.0350837
AT2G23010	SCPL9; serine carboxypeptidase; similar to SNG1 (SINAPOYLGLUCOSE 1), serine carboxypeptidase [Arabidopsis thaliana] (TAIR:AT2G22990.1); similar to SCPL10 (serine carboxypeptidase-like 10), serine carboxypeptidase [Arabidopsis thaliana] (TAIR:AT2G23000.1); similar to SCPL12, serine carboxypeptidase [Arabidopsis thaliana] (TAIR:AT2G22920.2); similar to Peptidase S10, serine carboxypeptidase [Medica…	1.47206	0.0414886
AT2G23540	GDSL-motif lipase/hydrolase family protein; similar to GDSL-motif lipase/hydrolase family protein [Arabidopsis thaliana] (TAIR:AT3G50400.1); similar to H0404F02.4 [Oryza sativa (indica cultivar-group)] (GB:CAH66728.1); similar to Os03g0310000 [Oryza sativa (japonica cultivar-group)] (GB:NP_001049914.1); contains InterPro domain Lipolytic enzyme, G-D-S-L; (InterPro:IPR001087)	1.18974	0.0689864
AT2G23960	defense-related protein, putative; similar to defense-related protein, putative [Arabidopsis thaliana] (TAIR:AT4G30530.1); similar to defense-related protein [Brassica carinata] (GB:AAK50344.1); contains InterPro domain Glutamine amidotransferase class-I; (InterPro:IPR000991)	1.12557	0.0332123
AT2G24430	no apical meristem (NAM) family protein; similar to ANAC058 (Arabidopsis NAC domain containing protein 58), transcription factor [Arabidopsis thaliana] (TAIR:AT3G18400.1); similar to No apical meristem (NAM) protein [Medicago truncatula] (GB:ABE93368.1); contains InterPro domain No apical meristem (NAM) protein; (InterPro:IPR003441)	1.20693	0.02996
AT2G24720	member of Putative ligand-gated ion channel subunit family	1.69537	0.0239661
AT2G24850	Encodes a tyrosine aminotransferase that is responsive to treatment with jasmonic acid.	1.11502	0.125191
AT2G25160	member of CYP82F	1.24747	0.0694864
AT2G26400	Encodes a protein predicted to belong to the acireductone dioxygenase (ARD/ARD’)family.	1.58437	0.035178
AT2G27550	encodes a protein similar to TFL1. overexpression leads to similar phenotype as TFL1 overexpression. expressed specifically in the hypocotyl and null mutation does not result in phenotypes exhibited by TFL1 null mutations.	1.37957	0.00574374
AT2G28190	Encodes a chloroplastic copper/zinc superoxide dismutase CSD2 that can detoxify superoxide radicals. Its expression is affected by miR398-directed mRNA cleavage.	1.79666	0.00598324
AT2G28315	transporter-related; similar to transporter-related [Arabidopsis thaliana] (TAIR:AT1G06890.2); similar to Os02g0628200 [Oryza sativa (japonica cultivar-group)] (GB:NP_001047487.1); similar to Os05g0168700 [Oryza sativa (japonica cultivar-group)] (GB:NP_001054756.1); similar to putative glucose-6-phosphate/phosphate-tranlocat or [Oryza sativa] (GB:BAB41206.1); contains InterPro domain Protein of u…	1.4655	0.00267304
AT2G29220	lectin protein kinase, putative; similar to lectin protein kinase, putative [Arabidopsis thaliana] (TAIR:AT2G29250.1); similar to putative receptor-type protein kinase LRK1 [Oryza sativa (japonica cultivar-group)] (GB:BAC24925.1); contains InterPro domain Protein kinase-like; (InterPro:IPR011009); contains InterPro domain Concanavalin A-like lectin/glucanase, subgroup; (InterPro:IPR013320); conta…	1.0413	0.00654772
AT2G29420	Encodes glutathione transferase belonging to the tau class of GSTs. Naming convention according to Wagner et al. (2002). Induced by Salicylic acid. Independent of NPR1 for their induction by salicylic acid.	1.0179	0.00765795
AT2G29440	Encodes glutathione transferase belonging to the tau class of GSTs. Naming convention according to Wagner et al. (2002).	1.03322	0.00210228
AT2G30660	3-hydroxyisobutyryl-coenzyme A hydrolase, putative / CoA-thioester hydrolase, putative; similar to CHY1 (BETA-HYDROXYISOBUTYRYL-COA HYDROLASE 1), 3-hydroxyisobutyryl-CoA hydrolase [Arabidopsis thaliana] (TAIR:AT5G65940.1); similar to Os12g0264500 [Oryza sativa (japonica cultivar-group)] (GB:NP_001066529.1); similar to 3-hydroxyisobutyryl-coenzyme A hydrolase, putative, expressed [Oryza sativa (ja…	1.82644	0.0354445
AT2G30670	tropinone reductase, putative / tropine dehydrogenase, putative; similar to tropinone reductase, putative / tropine dehydrogenase, putative [Arabidopsis thaliana] (TAIR:AT2G29330.1); similar to Tropinone reductase, putative, expressed [Oryza sativa (japonica cultivar-group)] (GB:ABF95188.1); contains InterPro domain Short-chain dehydrogenase/reductase SDR; (InterPro:IPR002198); contains InterPro …	1.9114	0.0837853
AT2G32550	rcd1-like cell differentiation family protein; similar to rcd1-like cell differentiation protein, putative [Arabidopsis thaliana] (TAIR:AT5G12980.1); similar to PREDICTED: similar to rcd1 (required for cell differentiation) homolog 1 (S. pombe) (predicted) [Canis familiaris] (GB:XP_853052.1); similar to Os03g0784800 [Oryza sativa (japonica cultivar-group)] (GB:NP_001051477.1); contains InterPro d…	1.02343	0.0737842
AT2G32990	glycosyl hydrolase family 9 protein; Identical to Endoglucanase 11 precursor (EC 3.2.1.4) (Endo-1,4-beta glucanase 11) [Arabidopsis Thaliana] (GB:O48766); similar to endo-1,4-beta-glucanase, putative / cellulase, putative [Arabidopsis thaliana] (TAIR:AT4G11050.1); similar to endo-1,4-beta-glucanase, putative / cellulase, putative [Arabidopsis thaliana] (TAIR:AT1G64390.1); similar to Endoglucanase…	1.21727	0.0056608
AT2G33020	leucine-rich repeat family protein; similar to disease resistance family protein / LRR family protein [Arabidopsis thaliana] (TAIR:AT3G24900.1); similar to disease resistance family protein [Arabidopsis thaliana] (TAIR:AT2G32680.1); similar to disease resistance family protein [Arabidopsis thaliana] (TAIR:AT3G25020.1); similar to putative kinase [Brassica napus] (GB:ABI99471.1); contains InterPro…	1.02124	0.00129405
AT2G33205	TMS membrane family protein / tumour differentially expressed (TDE) family protein; similar to MEE55 (maternal effect embryo arrest 55) [Arabidopsis thaliana] (TAIR:AT4G13345.1); similar to TMS membrane protein/tumour differentially expressed protein [Medicago truncatula] (GB:ABE91594.1); similar to Os04g0506300 [Oryza sativa (japonica cultivar-group)] (GB:NP_001053258.1); similar to OSIGBa0145C1…	1.12978	0.042518
AT2G34600	similar to unknown protein [Arabidopsis thaliana] (TAIR:AT1G30135.1); similar to ZIM [Medicago truncatula] (GB:ABE81432.1); contains InterPro domain ZIM; (InterPro:IPR010399)	1.13265	0.0162219
AT2G34810	FAD-binding domain-containing protein; similar to FAD-binding domain-containing protein [Arabidopsis thaliana] (TAIR:AT1G30720.1); similar to FAD linked oxidase, N-terminal [Medicago truncatula] (GB:ABD32603.1); contains InterPro domain FAD linked oxidase, N-terminal; (InterPro:IPR006094); contains InterPro domain Berberine/berberine-like; (InterPro:IPR012951)	1.63649	0.0643057
AT2G34930	disease resistance family protein; similar to disease resistance family protein [Arabidopsis thaliana] (TAIR:AT1G47890.1); similar to Leucine-rich repeat; Leucine-rich repeat, cysteine-containing type [Medicago truncatula] (GB:ABE79507.1); contains InterPro domain Leucine-rich repeat; (InterPro:IPR001611); contains InterPro domain Leucine-rich repeat, plant specific; (InterPro:IPR007090); contain…	1.05206	0.041781
AT2G35070	similar to unknown protein [Arabidopsis thaliana] (TAIR:AT2G35090.1); similar to conserved hypothetical protein [Medicago truncatula] (GB:ABE89621.1); contains domain UNCHARACTERIZED (PTHR14360)	2.09776	0.014193
AT2G35350	Encodes a protein most similar to the POLTERGEIST locus. Double mutant analysis of loss of function alleles indicate PLL1 functions redundantly with POL to regulate meristem size and pedicel length. Acts in a dose dependent manner with POL to suppress the clv1, clv2 and clv3 phenotypes.	1.02725	0.00542884
AT2G36120	unknown protein	1.13632	0.0686533
AT2G37260	Encodes a protein similar to WRKY transcription factors that is expressed in the seed integument and endosperm. Mutants are defective in proanthocyanidin synthesis and seed mucilate deposition. Seeds are yellow colored. Seed size is also affected; seeds are reduced in size but only when the mutant allele is transmitted through the female parent.	1.02429	0.116723
AT2G37280	ATPDR5/PDR5 (PLEIOTROPIC DRUG RESISTANCE 5); ATPase, coupled to transmembrane movement of substances; Identical to Probable pleiotropic drug resistance protein 5 (PDR5) [Arabidopsis Thaliana] (GB:Q9ZUT8); similar to ATPDR9/PDR9 (PLEIOTROPIC DRUG RESISTANCE 9), ATPase, coupled to transmembrane movement of substances [Arabidopsis thaliana] (TAIR:AT3G53480.1); similar to ATPDR13/PDR13 (PLEIOTROPIC D…	1.1459	0.0273283
AT2G37900	proton-dependent oligopeptide transport (POT) family protein; similar to proton-dependent oligopeptide transport (POT) family protein [Arabidopsis thaliana] (TAIR:AT3G53960.1); similar to TGF-beta receptor, type I/II extracellular re (GB:ABE84933.1); similar to Os03g0823500 [Oryza sativa (japonica cultivar-group)] (GB:NP_001051743.1); contains InterPro domain TGF-beta receptor, type I/II extracel…	1.4904	0.144806
AT2G38060	transporter-related; similar to carbohydrate transporter/ sugar porter [Arabidopsis thaliana] (TAIR:AT3G46980.3); similar to Os05g0451100 [Oryza sativa (japonica cultivar-group)] (GB:NP_001055705.1); similar to putative glutamate transporter [Oryza sativa (japonica cultivar-group)] (GB:BAB84388.1); contains InterPro domain Major facilitator superfamily; (InterPro:IPR007114); contains InterPro dom…	1.19328	0.00858448
AT2G38080	Encodes a protein with similarity to putative laccase, a member of laccase family (17 members in Arabidopsis). Might be involved in cell wall biosynthesis. Mutants have a mild irregular xylem phenotype.	1.6084	0.00581411
AT2G38390	peroxidase, putative; Identical to Peroxidase 23 precursor (EC 1.11.1.7) (Atperox P23) (ATP34) (PER23) [Arabidopsis Thaliana] (GB:O80912); similar to peroxidase 22 (PER22) (P22) (PRXEA) / basic peroxidase E [Arabidopsis thaliana] (TAIR:AT2G38380.1); similar to Peroxidase C3 precursor (GB:P17180); contains InterPro domain Haem peroxidase; (InterPro:IPR010255); contains InterPro domain Haem peroxid…	2.13707	0.0161044
AT2G39030	GCN5-related N-acetyltransferase (GNAT) family protein; similar to GCN5-related N-acetyltransferase (GNAT) family protein [Arabidopsis thaliana] (TAIR:AT2G39020.1); similar to GCN5-related N-acetyltransferase, putative, expressed [Oryza sativa (japonica cultivar-group)] (GB:ABF94015.1); contains InterPro domain GCN5-related N-acetyltransferase; (InterPro:IPR000182)	1.20542	0.340402
AT2G39310	jacalin lectin family protein; Identical to Myrosinase-binding protein-like At2g39310 [Arabidopsis Thaliana] (GB:O80950); similar to jacalin lectin family protein [Arabidopsis thaliana] (TAIR:AT2G39330.1); similar to myrosinase binding protein [Brassica napus] (GB:CAA70587.1); contains InterPro domain Jacalin-related lectin; (InterPro:IPR001229)	1.63047	0.00237939
AT2G39330	jacalin lectin family protein; Identical to Myrosinase-binding protein-like At2g39330 [Arabidopsis Thaliana] (GB:O80948); similar to jacalin lectin family protein [Arabidopsis thaliana] (TAIR:AT2G39310.1); similar to myrosinase binding protein [Brassica napus] (GB:CAA70587.1); contains InterPro domain Jacalin-related lectin; (InterPro:IPR001229)	3.78098	0.0569265
AT2G39510	nodulin MtN21 family protein; similar to nodulin MtN21 family protein [Arabidopsis thaliana] (TAIR:AT2G37460.1); similar to Peptidase M14, carboxypeptidase A [Medicago truncatula] (GB:ABE82104.1); contains InterPro domain Protein of unknown function DUF6, transmembrane; (InterPro:IPR000620)	1.47468	0.0272278
AT2G39700	putative expansin. Naming convention from the Expansin Working Group (Kende et al, 2004. Plant Mol Bio). Involved in the formation of nematode-induced syncytia in roots of Arabidopsis thaliana.	1.31526	0.00955707
AT2G40370	putative laccase, a member of laccase family of genes (17 members in Arabidopsis).	1.44771	0.043412
AT2G41480	peroxidase; Identical to Peroxidase 25 precursor (EC 1.11.1.7) (Atperox P25) (PER25) [Arabidopsis Thaliana] (GB:O80822;GB:Q8L728); similar to peroxidase, putative [Arabidopsis thaliana] (TAIR:AT5G64120.1); similar to putative peroxidase [Oryza sativa (japonica cultivar-group)] (GB:BAD68110.1); contains InterPro domain Haem peroxidase; (InterPro:IPR010255); contains InterPro domain Haem peroxidase…	1.03596	0.0356672
AT2G42540	A cold-regulated gene whose product is targeted to the chloroplast and constitutive expression increases freezing tolerance in protoplasts in vitro and chloroplasts in vivo. NMR and x-ray diffraction studies suggest that COR15a alters the intrinsic curvature of the inner membrane of chloroplast envelope.	1.06	0.139644
AT2G43100	aconitase C-terminal domain-containing protein; similar to aconitase C-terminal domain-containing protein [Arabidopsis thaliana] (TAIR:AT2G43090.1); similar to putative protein [Oryza sativa] (GB:CAC39061.1); contains InterPro domain Aconitate hydratase, C-terminal; (InterPro:IPR000573)	1.10897	0.0448868
AT2G43530	Encodes a defensin-like (DEFL) family protein.	1.74741	0.0737179
AT2G43610	glycoside hydrolase family 19 protein; similar to chitinase, putative [Arabidopsis thaliana] (TAIR:AT2G43620.1); similar to Basic endochitinase CHB4 precursor (GB:Q06209); contains InterPro domain Chitin-binding, type 1; (InterPro:IPR001002); contains InterPro domain Glycoside hydrolase, family 19; (InterPro:IPR000726)	1.34554	0.021417
AT2G44130	kelch repeat-containing F-box family protein; similar to kelch repeat-containing F-box family protein [Arabidopsis thaliana] (TAIR:AT3G59940.1); similar to Cyclin-like F-box; Serine/threonine protein phosphatase, BSU1 [Medicago truncatula] (GB:ABE78686.1); similar to Os11g0246200 [Oryza sativa (japonica cultivar-group)] (GB:NP_001067606.1); contains InterPro domain Cyclin-like F-box; (InterPro:IP…	1.00352	0.0470066
AT2G44460	glycosyl hydrolase family 1 protein; similar to glycosyl hydrolase family 1 protein [Arabidopsis thaliana] (TAIR:AT5G24550.1); similar to glycosyl hydrolase family 1 protein [Arabidopsis thaliana] (TAIR:AT2G44470.1); similar to DIN2 (DARK INDUCIBLE 2), hydrolase, hydrolyzing O-glycosyl compounds [Arabidopsis thaliana] (TAIR:AT3G60140.1); similar to Glycoside hydrolase, family 1 [Medicago truncatu…	1.64029	0.0463641
AT2G45135	protein binding / zinc ion binding; contains InterPro domain Zinc finger, RING-type; (InterPro:IPR001841)	1.35557	0.0219449
AT2G46150	similar to unknown protein [Arabidopsis thaliana] (TAIR:AT3G54200.1); similar to plant cell wall protein SlTFR88 [Lycopersicon esculentum] (GB:ABF39005.1); contains InterPro domain Harpin-induced 1; (InterPro:IPR010847)	1.01154	0.0240467
AT2G47180	ATGOLS1 (ARABIDOPSIS THALIANA GALACTINOL SYNTHASE 1); transferase, transferring hexosyl groups; similar to ATGOLS2 (ARABIDOPSIS THALIANA GALACTINOL SYNTHASE 2), transferase, transferring glycosyl groups / transferase, transferring hexosyl groups [Arabidopsis thaliana] (TAIR:AT1G56600.1); similar to galactinol synthase [Brassica napus] (GB:AAD26116.1); contains InterPro domain Glycosyl transferase…	1.46334	0.10465
AT2G47950	similar to unknown protein [Arabidopsis thaliana] (TAIR:AT3G62990.1)	1.44862	0.0408574
AT3G01190	peroxidase 27 (PER27) (P27) (PRXR7); Identical to Peroxidase 27 precursor (EC 1.11.1.7) (Atperox P27) (PRXR7) (ATP12a) (PER27) [Arabidopsis Thaliana] (GB:Q43735); similar to peroxidase, putative [Arabidopsis thaliana] (TAIR:AT5G15180.1); similar to peroxidase [Spinacia oleracea] (GB:CAA76374.2); contains InterPro domain Haem peroxidase; (InterPro:IPR010255); contains InterPro domain Haem peroxida…	1.31103	0.0121125
AT3G02590	delta 7-sterol-C5-desaturase, putative; Identical to Putative Delta(7)-sterol-C5(6)-desaturase 2 (EC 1.3.3.-) (Delta-7-C-5 sterol desaturase 2) (Delta(7)-sterol-C5-desaturase 2) (Homolog of DWF7 protein) (HDF7) [Arabidopsis Thaliana] (GB:Q9M883); similar to STE1 (STEROL 1), C-5 sterol desaturase [Arabidopsis thaliana] (TAIR:AT3G02580.1); similar to hypothetical protein [Cleome spinosa] (GB:ABD969…	1.0559	0.215139
AT3G03530	PHOSPHOESTERASE FAMILY PROTEIN, NPC4 is significantly induced upon phosphate starvation and plays an important role in the supply of inorganic phosphate and diacylglycerol from membrane-phospholipids during phosphate deprivation.	1.04581	0.00901891
AT3G04370	similar to 33 kDa secretory protein-related [Arabidopsis thaliana] (TAIR:AT1G04520.1); similar to Domain of unknown function, putative [Medicago truncatula] (GB:ABE87977.1); contains InterPro domain Protein of unknown function DUF26; (InterPro:IPR002902)	1.10897	0.0723344
AT3G06778	unknown protein	1.1303	0.0173837
AT3G07900	similar to unknown protein [Arabidopsis thaliana] (TAIR:AT2G44500.1); similar to Plant protein family, putative [Medicago truncatula] (GB:ABE79402.1); similar to H+-transporting two-sector ATPase, delta (OSCP) subunit; Hypothetical plant protein [Medicago truncatula] (GB:ABE83885.1); contains InterPro domain Protein of unknown function DUF246, plant; (InterPro:IPR004348)	1.03423	0.0448118
AT3G07970	polygalacturonase, putative / pectinase, putative; similar to endo-polygalacturonase, putative [Arabidopsis thaliana] (TAIR:AT2G41850.1); similar to polygalacturonase precursor [Cucumis melo] (GB:AAC26512.1); contains InterPro domain Virulence factor, pectin lyase fold; (InterPro:IPR011050); contains InterPro domain Glycoside hydrolase, family 28; (InterPro:IPR000743); contains InterPro domain Pe…	1.38896	0.049907
AT3G09270	Encodes glutathione transferase belonging to the tau class of GSTs. Naming convention according to Wagner et al. (2002).	1.36227	0.0026641
AT3G09922	AF236376 Arabidopsis thaliana IPS1 mRNA, complete sequence	1.07842	0.0537876
AT3G09940	MDHAR (MONODEHYDROASCORBATE REDUCTASE); monodehydroascorbate reductase (NADH); Identical to Probable monodehydroascorbate reductase, cytoplasmic isoform 1 (EC 1.6.5.4) (MDAR 1) [Arabidopsis Thaliana] (GB:Q9SR59); similar to monodehydroascorbate reductase, putative [Arabidopsis thaliana] (TAIR:AT5G03630.1); similar to monodehydroascorbate reductase [Mesembryanthemum crystallinum] (GB:CAC82727.1); …	1.08572	0.173709
AT3G10040	transcription factor; similar to transcription factor [Arabidopsis thaliana] (TAIR:AT1G21200.1); similar to Homeodomain-like [Medicago truncatula] (GB:ABE80120.1); similar to Homeodomain-like [Medicago truncatula] (GB:ABE89088.1); contains InterPro domain Homeodomain-like; (InterPro:IPR009057)	1.05497	0.047915
AT3G11370	DC1 domain-containing protein; similar to DC1 domain-containing protein [Arabidopsis thaliana] (TAIR:AT3G11385.1); similar to DC1 domain-containing protein [Arabidopsis thaliana] (TAIR:AT3G11402.1); similar to DC1 domain-containing protein [Arabidopsis thaliana] (TAIR:AT3G11390.1); similar to DC1 domain-containing protein [Brassica oleracea] (GB:ABD65623.1); contains InterPro domain C1-like; (Int…	1.17096	0.00482174
AT3G11390	DC1 domain-containing protein; similar to DC1 domain-containing protein [Arabidopsis thaliana] (TAIR:AT3G11385.1); similar to DC1 domain-containing protein [Arabidopsis thaliana] (TAIR:AT3G11370.1); similar to DC1 domain-containing protein [Arabidopsis thaliana] (TAIR:AT3G11402.1); similar to DC1 domain-containing protein [Brassica oleracea] (GB:ABD65623.1); contains InterPro domain C1-like; (Int…	1.07637	0.0750198
AT3G12145	A novel leucine-rich repeat protein. Interacts directly with MADS domain transcription factor.	1.39873	0.0752793
AT3G12230	SCPL14 (serine carboxypeptidase-like 14); serine carboxypeptidase; similar to SCPL7, serine carboxypeptidase [Arabidopsis thaliana] (TAIR:AT3G10450.1); similar to SCPL15 (serine carboxypeptidase-like 15), serine carboxypeptidase [Arabidopsis thaliana] (TAIR:AT3G12240.1); similar to SCPL16 (serine carboxypeptidase-like 16), serine carboxypeptidase [Arabidopsis thaliana] (TAIR:AT3G12220.1); similar…	2.05531	0.0742327
AT3G13432	unknown protein	1.34795	0.025665
AT3G15950	Similar to TSK-associating protein 1 (TSA1), contains 10 EFE repeats, a novel repeat sequence unique to plants. Expressed preferentially in the roots.	1.00272	0.0127425
AT3G15990	Encodes sulfate transporter Sultr3;4.	1.42393	0.0107672
AT3G16400	myrosinase-binding protein-like protein (AtMLP-470) mRNA,	1.51402	0.0409166
AT3G16430	unknown protein	1.0549	0.0142308
AT3G16460	jacalin lectin family protein; similar to MBP1 (MYROSINASE-BINDING PROTEIN 1) [Arabidopsis thaliana] (TAIR:AT1G52040.1); similar to jasmonate inducible protein [Brassica napus] (GB:CAA72271.1); contains InterPro domain Jacalin-related lectin; (InterPro:IPR001229)	1.14056	0.0291982
AT3G16470	JA-responsive gene	1.64895	0.0889281
AT3G16920	chitinase; similar to POM1 (POM-POM1), chitinase [Arabidopsis thaliana] (TAIR:AT1G05850.1); similar to chitinase-like protein [Gossypium hirsutum] (GB:AAQ56599.1); contains InterPro domain Glycoside hydrolase, family 19; (InterPro:IPR000726)	1.49247	0.00489541
AT3G18280	protease inhibitor/seed storage/lipid transfer protein (LTP) family protein; similar to protease inhibitor/seed storage/lipid transfer protein (LTP) family protein [Arabidopsis thaliana] (TAIR:AT1G48750.1); similar to TED4 [Zinnia elegans] (GB:BAA06462.1); contains InterPro domain Plant lipid transfer/seed storage/trypsin-alpha amylase inhibitor; (InterPro:IPR003612)	1.33213	0.0482257
AT3G19710	Belongs to the branched-chain amino acid aminotransferase gene family. Encodes a methionine-oxo-acid transaminase. Involved in the methionine chain elongation pathway that leads to the ultimate biosynthesis of methionine-derived glucosinolates.	1.06012	0.0563615
AT3G20370	meprin and TRAF homology domain-containing protein / MATH domain-containing protein; similar to meprin and TRAF homology domain-containing protein / MATH domain-containing protein [Arabidopsis thaliana] (TAIR:AT3G20360.1); similar to hypothetical protein DDBDRAFT_0218221 [Dictyostelium discoideum AX4] (GB:XP_641246.1); contains InterPro domain TRAF-like; (InterPro:IPR008974); contains InterPro do…	1.21382	0.0162611
AT3G20590	non-race specific disease resistance protein, putative; similar to NDR1 (NON RACE-SPECIFIC DISEASE RESISTANCE 1), signal transducer [Arabidopsis thaliana] (TAIR:AT3G20600.1); similar to NDR1-like protein [Nicotiana benthamiana] (GB:AAR21296.1); contains InterPro domain Harpin-induced 1; (InterPro:IPR010847)	2.05506	0.0118348
AT3G20860	protein kinase family protein; similar to kinase [Arabidopsis thaliana] (TAIR:AT3G44200.1); similar to serine/threonine-protein kinase Nek4-like [Oryza sativa (japonica cultivar-group)] (GB:BAD17425.1); contains InterPro domain Serine/threonine protein kinase; (InterPro:IPR002290); contains InterPro domain Protein kinase-like; (InterPro:IPR011009); contains InterPro domain Protein kinase; (InterP…	1.05894	0.027002
AT3G21680	unknown protein	1.0788	0.00752149
AT3G21770	peroxidase 30 (PER30) (P30) (PRXR9); Identical to Peroxidase 30 precursor (EC 1.11.1.7) (Atperox P30) (PRXR9) (ATP7a) (PER30) [Arabidopsis Thaliana] (GB:Q9LSY7;GB:Q43737;GB:Q96521); similar to RCI3 (RARE COLD INDUCIBLE GENE 3), peroxidase [Arabidopsis thaliana] (TAIR:AT1G05260.1); similar to CBRCI35 [Capsella bursa-pastoris] (GB:AAT72298.1); contains InterPro domain Haem peroxidase; (InterPro:IPR…	1.47379	0.00460311
AT3G22275	unknown protein	1.132	0.0528348
AT3G22620	protease inhibitor/seed storage/lipid transfer protein (LTP) family protein; similar to protease inhibitor/seed storage/lipid transfer protein (LTP)-related [Arabidopsis thaliana] (TAIR:AT1G05450.2); similar to expressed protein [Oryza sativa (japonica cultivar-group)] (GB:AAO37995.1); similar to Os07g0175500 [Oryza sativa (japonica cultivar-group)] (GB:NP_001059014.1); contains InterPro domain P…	1.01725	0.0210254
AT3G22740	homocysteine S-methyltransferase (HMT3)	1.28133	0.197198
AT3G23175	lesion inducing protein-related; similar to lesion inducing protein-related [Arabidopsis thaliana] (TAIR:AT4G14420.1); similar to ORF; able to induce HR-like lesions [Nicotiana tabacum] (GB:AAC49975.1); contains InterPro domain Surfeit locus 4-related; (InterPro:IPR011592); contains InterPro domain HR-like lesion-inducer; (InterPro:IPR008637)	1.01042	0.00892764
AT3G23190	lesion inducing protein-related; similar to unknown protein [Arabidopsis thaliana] (TAIR:AT3G23180.1); similar to ORF; able to induce HR-like lesions [Nicotiana tabacum] (GB:AAC49972.1); similar to Os03g0149200 [Oryza sativa (japonica cultivar-group)] (GB:NP_001048971.1); similar to ORF; able to induce HR-like lesions [Nicotiana tabacum] (GB:AAC49975.1); contains InterPro domain Surfeit locus 4-r…	1.11854	0.0292269
AT3G23250	Member of the R2R3 factor gene family.	1.21757	0.0107224
AT3G23470	cyclopropane-fatty-acyl-phospholipid synthase; similar to cyclopropane fatty acid synthase-related [Arabidopsis thaliana] (TAIR:AT3G23480.1); similar to cyclopropane fatty acid synthase, putative / CPA-FA synthase, putative [Arabidopsis thaliana] (TAIR:AT3G23530.1); similar to cyclopropane fatty acid synthase, putative / CPA-FA synthase, putative [Arabidopsis thaliana] (TAIR:AT3G23510.1); similar…	1.00902	0.0241691
AT3G24240	leucine-rich repeat transmembrane protein kinase, putative; similar to protein kinase family protein [Arabidopsis thaliana] (TAIR:AT4G26540.1); similar to leucine-rich repeat transmembrane protein kinase, putative [Arabidopsis thaliana] (TAIR:AT5G48940.1); similar to ATP binding / protein serine/threonine kinase [Arabidopsis thaliana] (TAIR:AT5G56040.2); similar to clavata-like kinase [Brachypodi…	1.07488	0.00251746
AT3G24982	protein binding; similar to disease resistance family protein / LRR family protein [Arabidopsis thaliana] (TAIR:AT3G24900.1); similar to disease resistance family protein [Arabidopsis thaliana] (TAIR:AT3G25020.1); similar to disease resistance family protein [Arabidopsis thaliana] (TAIR:AT3G25010.1); similar to putative kinase [Brassica napus] (GB:ABI99471.1); contains InterPro domain Leucine-ric…	1.37881	0.243407
AT3G25180	member of CYP82G	1.32813	0.222309
AT3G25760	encodes allene oxide cyclase. One of four genes in Arabidopsis that encode this enzyme, which catalyzes an essential step in jasmonic acid biosynthesis. Gene expression is induced during senescence, a process that involves jasmonic acid signalling pathway.	1.08536	0.03803
AT3G25820	Encodes the monoterpene 1,8-cineole synthase, atTPS-Cin. This polypeptide was also shown to synthesize other monoterpenes albeit in minor quantities. The same polypeptide is encoded at two different loci, the result of gene duplication: at3g25820 and at3g25830.	1.11186	5.36428e-05
AT3G27400	pectate lyase family protein; similar to pectate lyase family protein [Arabidopsis thaliana] (TAIR:AT4G24780.1); similar to pectate lyase [Gossypium hirsutum] (GB:AAY85180.1); similar to pectate lyase [Vitis vinifera] (GB:AAF63756.1); similar to Pectate lyase precursor (ZePel) (GB:O24554); contains InterPro domain Virulence factor, pectin lyase fold; (InterPro:IPR011050); contains InterPro domain…	1.37322	0.0128931
AT3G27884	unknown protein	2.83273	0.0663649
AT3G28220	meprin and TRAF homology domain-containing protein / MATH domain-containing protein; similar to ZW9 [Arabidopsis thaliana] (TAIR:AT1G58270.1); similar to hypothetical protein DDBDRAFT_0218221 [Dictyostelium discoideum AX4] (GB:XP_641246.1); contains InterPro domain TRAF-like; (InterPro:IPR008974); contains InterPro domain MATH; (InterPro:IPR002083); contains InterPro domain TRAF-type; (InterPro:I…	4.95588	0.0243814
AT3G28270	similar to AT14A [Arabidopsis thaliana] (TAIR:AT3G28290.1); similar to AT14A [Arabidopsis thaliana] (TAIR:AT3G28300.1); similar to Protein of unknown function DUF677 [Medicago truncatula] (GB:ABE78510.1); contains InterPro domain Protein of unknown function DUF677; (InterPro:IPR007749)	1.74795	0.0875025
AT3G28510	AAA-type ATPase family protein; similar to AAA-type ATPase family protein [Arabidopsis thaliana] (TAIR:AT3G28540.1); similar to AAA ATPase [Medicago truncatula] (GB:ABE78548.1); contains InterPro domain AAA ATPase; (InterPro:IPR003593); contains InterPro domain AAA ATPase, central region; (InterPro:IPR003959)	1.28567	0.124902
AT3G28740	cytochrome P450 family protein; similar to CYP81D8 (cytochrome P450, family 81, subfamily D, polypeptide 8), oxygen binding [Arabidopsis thaliana] (TAIR:AT4G37370.1); similar to CYP81D6 (cytochrome P450, family 81, subfamily D, polypeptide 6), oxygen binding [Arabidopsis thaliana] (TAIR:AT2G23220.1); similar to CYP81D7 (cytochrome P450, family 81, subfamily D, polypeptide 7), oxygen binding [Arab…	1.86949	0.00510792
AT3G29250	oxidoreductase; similar to short-chain dehydrogenase/reductase (SDR) family protein [Arabidopsis thaliana] (TAIR:AT3G29260.1); similar to 3-beta-hydroxysteroid dehydrogenase [Di (GB:AAW31719.1); contains InterPro domain Short-chain dehydrogenase/reductase SDR; (InterPro:IPR002198); contains InterPro domain Glucose/ribitol dehydrogenase; (InterPro:IPR002347)	1.23225	0.0265316
AT3G29590	At3g29590 (At5MAT) encodes a malonyl-CoA:anthocyanidin 5-O-glucoside-6"-O-malonyltransferase that is coordinately expressed with a epistatic 5-O-anthocyanidin glucosyltransferase (At4g14090). The enzyme is involved in the malonylation of anthocyanins in Arabidopsis.	1.49089	0.00366141
AT3G30260	MADS-box protein (AGL79); similar to CAL (CAULIFLOWER), DNA binding / transcription factor [Arabidopsis thaliana] (TAIR:AT1G26310.1); similar to MADS5 protein [Betula pendula] (GB:CAA67969.1); contains InterPro domain Transcription factor, MADS-box; (InterPro:IPR002100); contains InterPro domain Transcription factor, K-box; (InterPro:IPR002487)	1.14127	0.0644264
AT3G30720	unknown protein	1.20619	0.196652
AT3G32030	terpene synthase/cyclase family protein; similar to terpene synthase/cyclase family protein [Arabidopsis thaliana] (TAIR:AT1G33750.1); similar to terpene synthase/cyclase family protein [Arabidopsis thaliana] (TAIR:AT3G29410.1); similar to terpene synthase/cyclase family protein [Arabidopsis thaliana] (TAIR:AT3G14490.1); similar to Casbene synthase, chloroplast precursor (GB:P59287); contains Int…	1.21102	0.100307
AT3G44320	Nitrilase (nitrile aminohydrolase ,EC 3.5.5.1) catalyzes the hydrolysis of indole-3-acetonitrile (IAN) to indole-3-acetic acid (IAA). It is the only one of the four Arabidopsis nitrilases whose mRNA levels are strongly induced when plants experience sulphur deprivation.	1.19393	0.0551598
AT3G44540	oxidoreductase, acting on the CH-CH group of donors; similar to acyl CoA reductase, putative / male-sterility protein, putative [Arabidopsis thaliana] (TAIR:AT5G22500.1); similar to oxidoreductase, acting on the CH-CH group of donors [Arabidopsis thaliana] (TAIR:AT3G44550.1); similar to oxidoreductase, acting on the CH-CH group of donors [Arabidopsis thaliana] (TAIR:AT3G44560.1); similar to acyl …	1.20036	0.0797868
AT3G44550	oxidoreductase, acting on the CH-CH group of donors; similar to acyl CoA reductase, putative / male-sterility protein, putative [Arabidopsis thaliana] (TAIR:AT5G22500.1); similar to oxidoreductase, acting on the CH-CH group of donors [Arabidopsis thaliana] (TAIR:AT3G44540.1); similar to oxidoreductase, acting on the CH-CH group of donors [Arabidopsis thaliana] (TAIR:AT3G44560.1); similar to acyl …	1.55298	0.0109953
AT3G44730	kinesin motor protein-related; similar to microtubule motor [Arabidopsis thaliana] (TAIR:AT2G47500.1); similar to ATK4 (ARABIDOPSIS THALIANA KINESIN 4), microtubule motor [Arabidopsis thaliana] (TAIR:AT5G27000.1); similar to Kinesin-4, putative, expressed [Oryza sativa (japonica cultivar-group)] (GB:ABF95490.1); similar to Calponin-like actin-binding; Kinesin, motor re (GB:ABE84966.1); similar to…	1.13996	0.037163
AT3G44860	S-adenosyl-L-methionine:carboxyl methyltransferase family protein; similar to S-adenosyl-L-methionine:carboxyl methyltransferase family protein [Arabidopsis thaliana] (TAIR:AT3G44870.1); similar to defense-related protein [Brassica carinata] (GB:AAK50345.1); contains InterPro domain SAM dependent carboxyl methyltransferase; (InterPro:IPR005299)	1.4897	0.0146376
AT3G45960	member of EXPANSIN-LIKE. Naming convention from the Expansin Working Group (Kende et al, 2004. Plant Mol Bio)	1.1104	0.00151719
AT3G46190	meprin and TRAF homology domain-containing protein / MATH domain-containing protein; similar to ZW9 [Arabidopsis thaliana] (TAIR:AT1G58270.1); similar to Ubiquitin carboxyl-terminal hydrolase family protein, expressed [Oryza sativa (japonica cultivar-group)] (GB:ABA94399.1); contains InterPro domain TRAF-like; (InterPro:IPR008974); contains InterPro domain MATH; (InterPro:IPR002083); contains Int…	1.71144	0.0768316
AT3G47780	member of ATH subfamily	1.21629	0.0201944
AT3G48340	cysteine-type peptidase; similar to cysteine proteinase, putative [Arabidopsis thaliana] (TAIR:AT3G48350.1); similar to Vignain precursor (Cysteine endopeptidase) (GB:O65039); contains InterPro domain Peptidase, cysteine peptidase active site; (InterPro:IPR000169); contains InterPro domain Peptidase C1A, papain; (InterPro:IPR013128); contains InterPro domain Proteinase inhibitor I29, cathepsin pr…	1.77546	0.0396275
AT3G48346	unknown protein	1.29758	0.0181486
AT3G49780	Phytosulfokine 3 precursor, coding for a unique plant peptide growth factor. Plants overexpressing this gene (under a 35S promoter), develop normal cotyledons and hypocotyls but their growth, in particular that of their roots, was faster than that of wildtype.	1.22093	0.0139554
AT3G50130	similar to unknown protein [Arabidopsis thaliana] (TAIR:AT3G50140.1); similar to unknown protein [Arabidopsis thaliana] (TAIR:AT3G50120.1); similar to unknown protein [Arabidopsis thaliana] (TAIR:AT3G50170.1); similar to hypothetical protein [Oryza sativa (japonica cultivar-group)] (GB:BAD03197.1); similar to Os11g0543300 [Oryza sativa (japonica cultivar-group)] (GB:NP_001068043.1); similar to Os…	1.18581	0.00698546
AT3G50200	similar to unknown protein [Arabidopsis thaliana] (TAIR:AT3G50170.2); similar to Os04g0505400 [Oryza sativa (japonica cultivar-group)] (GB:NP_001053253.1); contains InterPro domain Protein of unknown function DUF247, plant; (InterPro:IPR004158)	1.22856	0.0475261
AT3G51450	strictosidine synthase family protein; similar to YLS2 (yellow-leaf-specific gene 2), strictosidine synthase [Arabidopsis thaliana] (TAIR:AT3G51430.1); similar to mucin-like protein [Oryza sativa] (GB:AAG13594.1); contains InterPro domain Strictosidine synthase; (InterPro:IPR004141)	1.31999	0.066483
AT3G52748	unknown protein	1.88198	0.0194162
AT3G52900	similar to unknown protein [Arabidopsis thaliana] (TAIR:AT2G36355.1); similar to hypothetical protein [Ipomoea trifida] (GB:AAS79606.1); contains InterPro domain Prefoldin; (InterPro:IPR009053); contains InterPro domain Protein of unknown function DUF662; (InterPro:IPR007033)	1.1262	0.0485443
AT3G53370	DNA-binding S1FA family protein; Identical to DNA-binding protein S1FA1 (S1FA1) [Arabidopsis Thaliana] (GB:P42551;GB:Q9LFI0); similar to DNA-binding S1FA family protein [Arabidopsis thaliana] (TAIR:AT2G37120.1); similar to DNA-binding protein S1FA (GB:P42552); contains InterPro domain DNA binding protein S1FA; (InterPro:IPR006779)	1.02421	0.102244
AT3G53980	protease inhibitor/seed storage/lipid transfer protein (LTP) family protein; similar to protease inhibitor/seed storage/lipid transfer protein (LTP) family protein [Arabidopsis thaliana] (TAIR:AT5G05960.1); similar to hypothetical protein [Plantago major] (GB:CAH59408.1); contains InterPro domain Plant lipid transfer/seed storage/trypsin-alpha amylase inhibitor; (InterPro:IPR003612)	1.391	0.0363679
AT3G54260	similar to unknown protein [Arabidopsis thaliana] (TAIR:AT2G42570.1); similar to unknown [Pisum sativum] (GB:ABA29157.1); contains InterPro domain Protein of unknown function DUF231, plant; (InterPro:IPR004253)	1.67507	0.0149989
AT3G54770	RNA recognition motif (RRM)-containing protein; similar to RNA recognition motif (RRM)-containing protein [Arabidopsis thaliana] (TAIR:AT1G20880.1); similar to Os03g0286500 [Oryza sativa (japonica cultivar-group)] (GB:NP_001049774.1); similar to Hypothetical protein [Oryza sativa (japonica cultivar-group)] (GB:AAO16994.1); contains InterPro domain Nucleotide-binding, alpha-beta plait; (InterPro:I…	1.04811	0.00683866
AT3G54990	Encodes a AP2 domain transcription factor that can repress flowering. SMZ and its paralogous gene, SNARCHZAPFEN (SNZ), share a signature with partial complementarity to the miR172 microRNA, whose precursor is induced upon flowering.	1.02555	0.0228555
AT3G55090	ABC transporter family protein; Identical to Probable white-brown complex homolog protein 16 (WBC16) [Arabidopsis Thaliana] (GB:Q9M2V7); similar to ABC transporter family protein [Arabidopsis thaliana] (TAIR:AT2G39350.1); similar to ABC transporter family protein [Arabidopsis thaliana] (TAIR:AT5G13580.1); similar to ABC transporter family protein [Arabidopsis thaliana] (TAIR:AT3G53510.1); similar…	1.23706	0.096409
AT3G55970	oxidoreductase, 2OG-Fe(II) oxygenase family protein; similar to oxidoreductase, 2OG-Fe(II) oxygenase family protein [Arabidopsis thaliana] (TAIR:AT3G11180.1); similar to oxidoreductase, 2OG-Fe(II) oxygenase family protein [Arabidopsis thaliana] (TAIR:AT5G05600.1); similar to 2OG-Fe(II) oxygenase [Medicago truncatula] (GB:ABE94015.1); contains InterPro domain Isopenicillin N synthase; (InterPro:IP…	1.92295	0.261532
AT3G58550	protease inhibitor/seed storage/lipid transfer protein (LTP) family protein; similar to lipid transfer protein-related [Arabidopsis thaliana] (TAIR:AT2G44300.1); similar to lipid transfer protein [Triticum aestivum] (GB:ABB90545.1); similar to Os03g0804200 [Oryza sativa (japonica cultivar-group)] (GB:NP_001051617.1); similar to Os07g0198300 [Oryza sativa (japonica cultivar-group)] (GB:NP_00105912…	1.57134	0.0271771
AT3G61270	similar to DTA2 (DOWNSTREAM TARGET OF AGL15 2) [Arabidopsis thaliana] (TAIR:AT2G45830.1); similar to OSIGBa0159I10.7 [Oryza sativa (indica cultivar-group)] (GB:CAH67462.1); similar to Lipopolysaccharide-modifying protein [Medicago truncatula] (GB:ABD33425.1); contains InterPro domain Lipopolysaccharide-modifying protein; (InterPro:IPR006598); contains InterPro domain Protein of unknown function D…	1.02978	0.0547551
AT3G62040	hydrolase; similar to haloacid dehalogenase-like hydrolase family protein [Arabidopsis thaliana] (TAIR:AT5G59490.1); similar to Os07g0634400 [Oryza sativa (japonica cultivar-group)] (GB:NP_001060381.1); similar to expressed protein [Oryza sativa (japonica cultivar-group)] (GB:AAR88590.1); contains InterPro domain HAD-superfamily hydrolase subfamily IA, variant 3; (InterPro:IPR006402); contains In…	1.02678	0.0138639
AT4(NM_180427)	unknown protein	1.76653	0.00964967
AT4G01080	similar to unknown protein [Arabidopsis thaliana] (TAIR:AT1G01430.1); similar to unknown protein Cr17 [Brassica napus] (GB:AAX51387.1); contains InterPro domain Protein of unknown function DUF231, plant; (InterPro:IPR004253)	1.43284	0.0455617
AT4G01440	nodulin MtN21 family protein; similar to nodulin MtN21 family protein [Arabidopsis thaliana] (TAIR:AT4G01450.2); similar to Os06g0109200 [Oryza sativa (japonica cultivar-group)] (GB:NP_001056574.1); similar to Os04g0422300 [Oryza sativa (japonica cultivar-group)] (GB:NP_001052789.1); similar to H0523F07.12 [Oryza sativa (indica cultivar-group)] (GB:CAH67024.1); contains InterPro domain Protein of…	1.11807	0.0301588
AT4G02290	glycosyl hydrolase family 9 protein; Identical to Endoglucanase 17 precursor (EC 3.2.1.4) (Endo-1,4-beta glucanase 17) [Arabidopsis Thaliana] (GB:O81416); similar to ATCEL2 (Arabidopsis thaliana Cellulase 2), hydrolase, hydrolyzing O-glycosyl compounds [Arabidopsis thaliana] (TAIR:AT1G02800.1); similar to endo-1,4-beta-glucanase [Pisum sativum] (GB:BAA85150.1); similar to endo-1,4-beta-glucanase …	1.50761	0.0543458
AT4G03610	phosphonate metabolism protein-related; similar to unknown protein [Arabidopsis thaliana] (TAIR:AT1G30300.1); similar to Os03g0643200 [Oryza sativa (japonica cultivar-group)] (GB:NP_001050752.1); similar to conserved hypothetical protein [Medicago truncatula] (GB:ABE93323.1); similar to Os12g0615500 [Oryza sativa (japonica cultivar-group)] (GB:NP_001067275.1); contains domain Metallo-hydrolase/ox…	1.20618	0.012571
AT4G04810	methionine sulfoxide reductase domain-containing protein / SeIR domain-containing protein; similar to methionine sulfoxide reductase domain-containing protein / SeIR domain-containing protein [Arabidopsis thaliana] (TAIR:AT4G04830.1); similar to Os03g0360700 [Oryza sativa (japonica cultivar-group)] (GB:NP_001050156.1); similar to unknown [Oryza sativa (japonica cultivar-group)] (GB:AAO72582.1); c…	1.06894	0.0336543
AT4G04830	methionine sulfoxide reductase domain-containing protein / SeIR domain-containing protein; similar to methionine sulfoxide reductase domain-containing protein / SeIR domain-containing protein [Arabidopsis thaliana] (TAIR:AT4G04810.1); similar to Os03g0360700 [Oryza sativa (japonica cultivar-group)] (GB:NP_001050156.1); similar to unknown [Oryza sativa (japonica cultivar-group)] (GB:AAO72582.1); c…	1.15039	0.00364393
AT4G04840	methionine sulfoxide reductase domain-containing protein / SeIR domain-containing protein; similar to methionine sulfoxide reductase domain-containing protein / SeIR domain-containing protein [Arabidopsis thaliana] (TAIR:AT4G21850.1); similar to Mss4-like [Medicago truncatula] (GB:ABE84787.1); contains InterPro domain Methionine sulfoxide reductase B; (InterPro:IPR002579); contains InterPro domai…	1.12832	0.0260164
AT4G08780	peroxidase, putative; Identical to Peroxidase 38 precursor (EC 1.11.1.7) (Atperox P38) (PER38) [Arabidopsis Thaliana] (GB:Q9LDA4); similar to peroxidase, putative [Arabidopsis thaliana] (TAIR:AT4G08770.1); similar to Peroxidase C2 precursor (GB:P17179); contains InterPro domain Haem peroxidase; (InterPro:IPR010255); contains InterPro domain Haem peroxidase, plant/fungal/bacterial; (InterPro:IPR00…	1.05791	0.0100805
AT4G08870	arginase, putative; Identical to Probable arginase (EC 3.5.3.1) [Arabidopsis Thaliana] (GB:Q9ZPF5); similar to arginase [Arabidopsis thaliana] (TAIR:AT4G08900.1); similar to ar (GB:AAK15006.1); contains InterPro domain Arginase/agmatinase/formiminoglutamase; (InterPro:IPR006035)	1.32537	0.121641
AT4G09820	TT8 is a regulation factor that acts in a concerted action with TT1, PAP1 and TTG1 on the regulation of flavonoid pathways, namely proanthocyanidin and anthocyanin biosynthesis. Affects dihydroflavonol 4-reductase gene expression. It is thought that a ternary complex composed of TT2, TT8 and TTG1 is necessary for correct expression of BAN in seed endothelium. TRANSPARENT TESTA8	1.24741	0.021554
AT4G10370	DC1 domain-containing protein; similar to DC1 domain-containing protein [Arabidopsis thaliana] (TAIR:AT5G55770.1); similar to DC1 domain-containing protein [Arabidopsis thaliana] (TAIR:AT5G55780.1); similar to DC1 domain-containing protein [Arabidopsis thaliana] (TAIR:AT3G26550.1); similar to DC1 domain-containing protein [Brassica oleracea] (GB:ABD65623.1); contains InterPro domain Zinc finger, …	1.34185	0.016196
AT4G10860	similar to unknown protein [Arabidopsis thaliana] (TAIR:AT4G10880.1); contains domain Ubiquinone-binding protein QP-C of cytochrome bc1 complex (Ubiquinol-cytochrome c reductase) (SSF81508)	2.83389	0.0227778
AT4G11190	disease resistance-responsive family protein / dirigent family protein; similar to disease resistance-responsive family protein / dirigent family protein [Arabidopsis thaliana] (TAIR:AT4G11210.1); similar to dirigent-like protein [Thuja plicata] (GB:AAF25363.1); contains InterPro domain Plant disease resistance response protein; (InterPro:IPR004265)	1.13956	0.171398
AT4G11320	cysteine proteinase, putative; Identical to Probable cysteine proteinase At4g11320 precursor (EC 3.4.22.-) [Arabidopsis Thaliana] (GB:Q9SUS9); similar to RD21 (RESPONSIVE TO DEHYDRATION 21), cysteine-type peptidase [Arabidopsis thaliana] (TAIR:AT4G11310.1); similar to senescence-associated cysteine protease [Brassica oleracea] (GB:AAL60580.1); contains InterPro domain Peptidase, cysteine peptidas…	2.23074	0.00580195
AT4G11880	AGL12, AGL14, and AGL17 are all preferentially expressed in root tissues and therefore represent the only characterized MADS box genes expressed in roots.	1.55064	0.00387316
AT4G11911	unknown protein	1.04663	0.147708
AT4G12500	protease inhibitor/seed storage/lipid transfer protein (LTP) family protein; similar to protease inhibitor/seed storage/lipid transfer protein (LTP) family protein [Arabidopsis thaliana] (TAIR:AT4G12490.1); similar to HyPRP [Fragaria x ananassa] (GB:AAD01800.1); contains InterPro domain Plant lipid transfer/seed storage/trypsin-alpha amylase inhibitor; (InterPro:IPR003612)	1.22172	0.233712
AT4G12510	protease inhibitor/seed storage/lipid transfer protein (LTP) family protein; similar to protease inhibitor/seed storage/lipid transfer protein (LTP) family protein [Arabidopsis thaliana] (TAIR:AT4G12520.1); similar to extensin like protein [Populus nigra] (GB:BAA11854.1); contains InterPro domain Plant lipid transfer/seed storage/trypsin-alpha amylase inhibitor; (InterPro:IPR003612)	2.41297	0.0564139
AT4G12520	protease inhibitor/seed storage/lipid transfer protein (LTP) family protein; similar to protease inhibitor/seed storage/lipid transfer protein (LTP) family protein [Arabidopsis thaliana] (TAIR:AT4G12510.1); similar to extensin like protein [Populus nigra] (GB:BAA11854.1); contains InterPro domain Plant lipid transfer/seed storage/trypsin-alpha amylase inhibitor; (InterPro:IPR003612)	1.76067	0.0285767
AT4G12545	protease inhibitor/seed storage/lipid transfer protein (LTP) family protein; similar to AIR1 (Auxin-Induced in Root cultures 1), lipid binding [Arabidopsis thaliana] (TAIR:AT4G12550.1); similar to arachidonic acid-induced DEA1 [Lycopersicon esculentum] (GB:AAS80139.1); contains InterPro domain Plant lipid transfer/seed storage/trypsin-alpha amylase inhibitor; (InterPro:IPR003612)	2.22801	0.0898397
AT4G12550	isolated from differential screening of a cDNA library from auxin-treated root culture. encodes a protein that is related to a large family of proteins that consist of a proline-rich or glycine-rich N-terminus and a hydrophobic, possibly membrane spanning C-terminus.	2.19654	0.102274
AT4G13235	Encodes a defensin-like (DEFL) family protein.	1.16317	0.0208533
AT4G13860	glycine-rich RNA-binding protein, putative; similar to ATGRP2 (GLYCINE-RICH RNA-BINDING PROTEIN 2) [Arabidopsis thaliana] (TAIR:AT4G13850.4); similar to unnamed protein product [Asper (GB:BAE58923.1); contains InterPro domain Nucleotide-binding, alpha-beta plait; (InterPro:IPR012677); contains InterPro domain RNA-binding region RNP-1 (RNA recognition motif); (InterPro:IPR000504)	1.21114	0.0418614
AT4G14090	The At4g14090 encodes a anthocyanidin 5-O-glucosyltransferase specifically glucosylating the 5-position of the flavonoid A-ring.	1.78009	0.0194991
AT4G14630	germin-like protein with N-terminal signal sequence that may target it to the vacuole, plasma membrane and/or outside the cell.	1.6278	0.10583
AT4G15100	SCPL30 (serine carboxypeptidase-like 30); serine carboxypeptidase; similar to SCPL31 (serine carboxypeptidase-like 31), serine carboxypeptidase [Arabidopsis thaliana] (TAIR:AT1G11080.1); similar to Os05g0158500 [Oryza sativa (japonica cultivar-group)] (GB:NP_001054710.1); similar to Os01g0332800 [Oryza sativa (japonica cultivar-group)] (GB:NP_001042933.1); similar to Peptidase S10, serine carboxy…	1.2826	0.289696
AT4G15230	ATPDR2/PDR2 (PLEIOTROPIC DRUG RESISTANCE 2); ATPase, coupled to transmembrane movement of substances; Identical to Pleiotropic drug resistance protein 2 (PDR2) [Arabidopsis Thaliana] (GB:Q8GZ52;GB:O23376;GB:O23377;GB:Q7PC89); similar to ATPDR9/PDR9 (PLEIOTROPIC DRUG RESISTANCE 9), ATPase, coupled to transmembrane movement of substances [Arabidopsis thaliana] (TAIR:AT3G53480.1); similar to ATPDR13…	1.3912	0.00130065
AT4G15380	member of CYP705A	1.25739	0.0113739
AT4G15393	a member of the cytochrome P450 gene family. molecular function unknown.	1.05753	0.0362138
AT4G16590	encodes a gene similar to cellulose synthase	1.06464	0.113371
AT4G17470	palmitoyl protein thioesterase family protein; similar to palmitoyl protein thioesterase family protein [Arabidopsis thaliana] (TAIR:AT4G17480.1); similar to palmitoyl protein thioesterase family protein [Brassica oleracea] (GB:ABD65098.1); contains InterPro domain Palmitoyl protein thioesterase; (InterPro:IPR002472)	2.35124	0.0439943
AT4G18340	glycosyl hydrolase family 17 protein; similar to glycosyl hydrolase family 17 protein [Arabidopsis thaliana] (TAIR:AT1G30080.1); similar to Os06g0531000 [Oryza sativa (japonica cultivar-group)] (GB:NP_001057782.1); similar to putative beta-1,3-glucanase precursor [Oryza sativa (japonica cultivar-group)] (GB:BAD54223.1); contains InterPro domain Glycoside hydrolase, family 17; (InterPro:IPR000490)	1.18464	0.0319629
AT4G19230	Encodes a protein with ABA 8'-hydroxylase activity, involved in ABA catabolism. Member of the CYP707A gene family. CYP707A1 appears to play an important role in determining the ABA levels in dry seeds. Gene involved in postgermination growth. Overexpression of CYP707A1 leads to a decrease in ABA levels and a reduction in after-ripening period to break dormancy.	1.18799	0.0565262
AT4G20240	putative cytochrome P450	1.72122	0.00987688
AT4G20390	integral membrane family protein; similar to integral membrane family protein [Arabidopsis thaliana] (TAIR:AT5G44550.1); similar to plant integral membrane protein TIGR01569 containing protein, expressed [Oryza sativa (japonica cultivar-group)] (GB:ABA99368.1); similar to Os12g0610800 [Oryza sativa (japonica cultivar-group)] (GB:NP_001067249.1); contains InterPro domain Protein of unknown functio…	1.22933	0.0446369
AT4G21830	methionine sulfoxide reductase domain-containing protein / SeIR domain-containing protein; similar to methionine sulfoxide reductase domain-containing protein / SelR domain-containing protein [Arabidopsis thaliana] (TAIR:AT4G21840.1); similar to Os03g0360700 [Oryza sativa (japonica cultivar-group)] (GB:NP_001050156.1); similar to unknown [Oryza sativa (japonica cultivar-group)] (GB:AAO72582.1); s…	1.67576	0.146957
AT4G22070	member of WRKY Transcription Factor; Group II-b	1.27998	0.0470943
AT4G22610	protease inhibitor/seed storage/lipid transfer protein (LTP) family protein; similar to protease inhibitor/seed storage/lipid transfer protein (LTP) family protein [Arabidopsis thaliana] (TAIR:AT4G22520.1); similar to Os04g0554600 [Oryza sativa (japonica cultivar-group)] (GB:NP_001053512.1); similar to P-rich protein NtEIG-C29 [Nicotiana tabacum] (GB:BAB16431.1); contains InterPro domain Plant li…	1.26287	0.0382402
AT4G22880	encodes leucoanthocyanidin dioxygenase, which is involved in proanthocyanin biosynthesis. Mutant analysis suggests that this gene is also involved in vacuole formation.	2.50698	0.0181909
AT4G22950	MADS-box protein AGL19	1.03119	0.0676696
AT4G24340	phosphorylase family protein; similar to phosphorylase family protein [Arabidopsis thaliana] (TAIR:AT4G24350.1); similar to Os05g0228000 [Oryza sativa (japonica cultivar-group)] (GB:NP_001054970.1); similar to Os06g0112100 [Oryza sativa (japonica cultivar-group)] (GB:NP_001056591.1); similar to vegetative storage protein [Populus balsamifera subsp. trichocarpa x Populus deltoides] (GB:AAA16342.1)…	1.12256	0.299627
AT4G25400	basix helix-loop-helix (bHLH) family protein; similar to basix helix-loop-helix (bHLH) family protein [Arabidopsis thaliana] (TAIR:AT5G51780.1); similar to Helix-loop-helix DNA-binding [Medicago truncatula] (GB:ABE79361.1); contains InterPro domain Helix-loop-helix DNA-binding; (InterPro:IPR011598); contains InterPro domain Basic helix-loop-helix dimerisation region bHLH; (InterPro:IPR001092)	1.29373	0.0204353
AT4G25560	Member of the R2R3 factor gene family.	1.09827	0.0794939
AT4G25810	xyloglucan endotransglycosylase-related protein (XTR6)	1.05906	0.0320694
AT4G26790	GDSL-motif lipase/hydrolase family protein; similar to GDSL-motif lipase/hydrolase family protein [Arabidopsis thaliana] (TAIR:AT2G42990.1); similar to GDSL-motif lipase/hydrolase-like [Oryza sativa (japonica cultivar-group)] (GB:BAD22300.1); similar to Os02g0189300 [Oryza sativa (japonica cultivar-group)] (GB:NP_001046141.1); similar to Os06g0636700 [Oryza sativa (japonica cultivar-group)] (GB:N…	1.06799	0.0203153
AT4G27860	integral membrane family protein; similar to integral membrane family protein [Arabidopsis thaliana] (TAIR:AT4G27870.1); similar to Os06g0103800 [Oryza sativa (japonica cultivar-group)] (GB:NP_001056545.1); similar to integral membrane protein-like [Oryza sativa (japonica cultivar-group)] (GB:BAD67955.1); contains InterPro domain Protein of unknown function DUF125, transmembrane; (InterPro:IPR008…	1.11361	0.0362146
AT4G28940	catalytic; similar to phosphorylase family protein [Arabidopsis thaliana] (TAIR:AT4G24340.1); similar to Os05g0228000 [Oryza sativa (japonica cultivar-group)] (GB:NP_001054970.1); similar to Os01g0229800 [Oryza sativa (japonica cultivar-group)] (GB:NP_001042490.1); similar to putative bark storage protein [Oryza sativa (japonica cultivar-group)] (GB:BAA94780.1); contains InterPro domain Purine an…	2.23845	0.0123359
AT4G29270	acid phosphatase class B family protein; similar to acid phosphatase class B family protein [Arabidopsis thaliana] (TAIR:AT4G29260.1); similar to Plant acid phosphatase [Medicago truncatula] (GB:ABE84853.1); contains InterPro domain Acid phosphatase (Class B); (InterPro:IPR005519); contains InterPro domain Plant acid phosphatase; (InterPro:IPR010028)	1.55839	0.00743495
AT4G29690	type I phosphodiesterase/nucleotide pyrophosphatase family protein; similar to type I phosphodiesterase/nucleotide pyrophosphatase family protein [Arabidopsis thaliana] (TAIR:AT4G29700.1); similar to Type I phosphodiesterase/nucleotide pyrophosphatase [Medicago truncatula] (GB:ABE90599.1); contains InterPro domain Type I phosphodiesterase/nucleotide pyrophosphatase; (InterPro:IPR002591)	1.41068	0.0150367
AT4G29700	type I phosphodiesterase/nucleotide pyrophosphatase family protein; similar to type I phosphodiesterase/nucleotide pyrophosphatase family protein [Arabidopsis thaliana] (TAIR:AT4G29690.1); similar to Type I phosphodiesterase/nucleotide pyrophosphatase [Medicago truncatula] (GB:ABE90599.1); contains InterPro domain Type I phosphodiesterase/nucleotide pyrophosphatase; (InterPro:IPR002591)	1.1776	0.0356931
AT4G29930	basic helix-loop-helix (bHLH) family protein; similar to basic helix-loop-helix (bHLH) family protein [Arabidopsis thaliana] (TAIR:AT5G57150.1); similar to Helix-loop-helix DNA-binding [Medicago truncatula] (GB:ABE84573.1); contains InterPro domain Helix-loop-helix DNA-binding; (InterPro:IPR011598); contains InterPro domain Basic helix-loop-helix dimerisation region bHLH; (InterPro:IPR001092)	2.30996	0.000144666
AT4G30140	GDSL-motif lipase/hydrolase family protein; similar to GDSL-motif lipase/hydrolase family protein [Arabidopsis thaliana] (TAIR:AT2G19050.1); similar to GDSL-lipase 1 [Capsicum annuum] (GB:AAZ23955.1); contains InterPro domain Lipolytic enzyme, G-D-S-L; (InterPro:IPR001087)	1.2319	0.0677831
AT4G30850	heptahelical transmembrane protein homologous to human adiponectin receptors and progestin receptors	1.07472	0.0246342
AT4G31020	similar to unknown protein [Arabidopsis thaliana] (TAIR:AT2G24320.1); similar to Esterase/lipase/thioesterase [Medicago truncatula] (GB:ABD32255.1); similar to Os02g0796600 [Oryza sativa (japonica cultivar-group)] (GB:NP_001048390.1); contains InterPro domain Esterase/lipase/thioesterase; (InterPro:IPR000379)	1.59099	0.00302357
AT4G31730	glutamine dumper1	1.4896	0.0114485
AT4G31910	transferase family protein; similar to transferase family protein [Arabidopsis thaliana] (TAIR:AT5G41040.2); similar to acyl transferase [Taxus chinensis] (GB:AAQ91912.1); contains InterPro domain Transferase; (InterPro:IPR003480)	1.18316	0.0124
AT4G33070	pyruvate decarboxylase, putative; similar to PDC3 (PYRUVATE DECARBOXYLASE-3), pyruvate decarboxylase [Arabidopsis thaliana] (TAIR:AT5G01330.1); similar to PDC2 (PYRUVATE DECARBOXYLASE-2), pyruvate decarboxylase [Arabidopsis thaliana] (TAIR:AT5G54960.1); similar to pyruvate decarboxylase, putative [Arabidopsis thaliana] (TAIR:AT5G01320.1); similar to pyruvate decarboxylase [Fragaria x ananassa] (G…	1.00075	0.0671863
AT4G33610	glycine-rich protein; similar to glycine-rich protein [Arabidopsis thaliana] (TAIR:AT1G55990.1); similar to PE-PGRS FAMILY PROTEIN [Mycobacterium tuberculosis H37Rv] (GB:YP_177811.1)	1.09981	0.0802567
AT4G34600	similar to unknown protein [Arabidopsis thaliana] (TAIR:AT2G16385.1)	1.13755	0.00532172
AT4G35350	tracheary element vacuolar protein	1.16935	0.00490969
AT4G36430	peroxidase, putative; Identical to Peroxidase 49 precursor (EC 1.11.1.7) (Atperox P49) (ATP31) (PER49) [Arabidopsis Thaliana] (GB:O23237); similar to peroxidase, putative [Arabidopsis thaliana] (TAIR:AT2G18150.1); similar to peroxidase [Dimocarpus longan] (GB:ABG49114.1); contains InterPro domain Haem peroxidase; (InterPro:IPR010255); contains InterPro domain Haem peroxidase, plant/fungal/bacteri…	1.06295	0.0236069
AT4G36610	hydrolase, alpha/beta fold family protein; similar to hydrolase, alpha/beta fold family protein [Arabidopsis thaliana] (TAIR:AT2G18360.1); similar to alpha/beta fold family protein [Lycopersicon esculentum] (GB:AAU03365.1); similar to Os02g0706900 [Oryza sativa (japonica cultivar-group)] (GB:NP_001047873.1); similar to Os01g0636400 [Oryza sativa (japonica cultivar-group)] (GB:NP_001043665.1); con…	1.21609	0.0792558
AT4G36700	cupin family protein; similar to cupin family protein [Arabidopsis thaliana] (TAIR:AT2G18540.1); similar to preproMP73 [Cucurbita maxima] (GB:BAB78478.1); contains InterPro domain Cupin 1; (InterPro:IPR006045); contains InterPro domain Cupin, RmlC-type; (InterPro:IPR011051); contains InterPro domain Cupin region; (InterPro:IPR007113)	1.02394	0.0646059
AT4G37070	unknown protein	1.12426	0.0156512
AT4G37410	member of CYP81F	1.89473	0.0191766
AT4G39720	VQ motif-containing protein; similar to VQ motif-containing protein [Arabidopsis thaliana] (TAIR:AT5G65170.1); similar to VQ [Medicago truncatula] (GB:ABE94086.1); contains InterPro domain VQ; (InterPro:IPR008889)	1.16905	0.03415
AT5G01490	Encodes a cation/proton antiporter, a member of Low affinity calcium antiporter CAX2 family.	2.06297	0.00218986
AT5G01870	lipid transfer protein, putative; similar to LTP6 (Lipid transfer protein 6), lipid binding [Arabidopsis thaliana] (TAIR:AT3G08770.1); similar to lipid-transfer protein [Nicotiana glauca] (GB:AAF28385.1); contains InterPro domain Plant lipid transfer protein/Par allergen; (InterPro:IPR000528); contains InterPro domain Plant lipid transfer/seed storage/trypsin-alpha amylase inhibitor; (InterPro:IP…	1.03149	0.012724
AT5G01900	member of WRKY Transcription Factor; Group III	2.3507	0.0140487
AT5G02940	similar to phosphotransferase-related [Arabidopsis thaliana] (TAIR:AT5G43745.1); similar to Os03g0163100 [Oryza sativa (japonica cultivar-group)] (GB:NP_001049055.1); similar to Unknown protein [Oryza sativa (japonica cultivar-group)] (GB:AAN06856.1); contains InterPro domain Protein of unknown function DUF1012; (InterPro:IPR010420)	1.01636	0.0115648
AT5G03260	putative laccase, a member of laccase family of genes (17 members in Arabidopsis).	1.69517	0.00383396
AT5G05160	leucine-rich repeat transmembrane protein kinase, putative; similar to leucine-rich repeat transmembrane protein kinase, putative [Arabidopsis thaliana] (TAIR:AT5G58300.1); similar to putative receptor-like protein kinase [Oryza sativa (japonica cultivar-group)] (GB:BAB62593.1); similar to Os05g0480400 [Oryza sativa (japonica cultivar-group)] (GB:NP_001055854.1); contains InterPro domain Protein …	1.05892	0.00492587
AT5G05340	peroxidase, putative; Identical to Peroxidase 52 precursor (EC 1.11.1.7) (Atperox P52) (ATP49) (PER52) [Arabidopsis Thaliana] (GB:Q9FLC0); similar to peroxidase, putative [Arabidopsis thaliana] (TAIR:AT5G58400.1); similar to Peroxidase P7 (TP7) (GB:P00434); contains InterPro domain Haem peroxidase; (InterPro:IPR010255); contains InterPro domain Haem peroxidase, plant/fungal/bacterial; (InterPro:I…	1.34331	0.242738
AT5G05390	putative laccase, a member of laccase family of genes (17 members in Arabidopsis).	1.45427	0.00671725
AT5G05600	oxidoreductase, 2OG-Fe(II) oxygenase family protein; similar to oxidoreductase, 2OG-Fe(II) oxygenase family protein [Arabidopsis thaliana] (TAIR:AT3G11180.1); similar to 2OG-Fe(II) oxygenase [Medicago truncatula] (GB:ABE94015.1); contains InterPro domain Isopenicillin N synthase; (InterPro:IPR002283); contains InterPro domain 2OG-Fe(II) oxygenase; (InterPro:IPR005123)	1.05031	0.0867763
AT5G06090	Encodes a protein with glycerol-3-phosphate acyltransferase activity.	1.19842	0.0824926
AT5G06870	polygalacturonase inhibiting protein 2 (PGIP2) mRNA,	1.21422	0.0979842
AT5G07475	plastocyanin-like domain-containing protein; similar to plastocyanin-like domain-containing protein [Arabidopsis thaliana] (TAIR:AT3G27200.1); similar to Cu2+ plastocyanin-like [Capsella rubella] (GB:AAR15456.1); contains InterPro domain Cupredoxin; (InterPro:IPR008972); contains InterPro domain Plastocyanin-like; (InterPro:IPR003245)	1.10402	0.0695018
AT5G07700	Encodes a putative transcription factor (MYB76).	1.04476	0.32773
AT5G07990	Required for flavonoid 3' hydroxylase activity.	1.33739	0.0080485
AT5G09220	member of AAAP family	1.29164	0.00229859
AT5G09480	hydroxyproline-rich glycoprotein family protein; similar to hydroxyproline-rich glycoprotein family protein [Arabidopsis thaliana] (TAIR:AT5G09520.1); similar to Pro- and Glu-rich, PENPEV (10x); similar to Streptococcus B antigen, corresponds to Swiss-Prot Accession Number P27951 [Paramecium bursaria Chlorella virus 1] (GB:NP_048785.1)	1.0109	0.0579281
AT5G09520	hydroxyproline-rich glycoprotein family protein; similar to hydroxyproline-rich glycoprotein family protein [Arabidopsis thaliana] (TAIR:AT5G09530.1); similar to Os07g0599600 [Oryza sativa (japonica cultivar-group)] (GB:NP_001060191.1); similar to C protein immunoglobulin-A-binding beta antigen [Streptococcus agalactiae] (GB:AAL56262.1); similar to Os07g0599700 [Oryza sativa (japonica cultivar-gr…	1.20818	0.037614
AT5G09530	hydroxyproline-rich glycoprotein family protein; similar to hydroxyproline-rich glycoprotein family protein [Arabidopsis thaliana] (TAIR:AT5G09520.1); similar to hypothetical protein Bcenmc03DRAFT_1196 [Burkholderia cenocepacia MC0-3] (GB:ZP_01566576.1); contains InterPro domain Cell surface antigen; (InterPro:IPR004829)	1.17445	0.0459703
AT5G10040	similar to unknown protein [Arabidopsis thaliana] (TAIR:AT5G65207.1); similar to 80A08_3 [Brassica rapa subsp. pekinensis] (GB:AAZ67588.1)	1.35137	0.0356204
AT5G10970	zinc finger (C2H2 type) family protein; similar to ZFP3 (ZINC FINGER PROTEIN 3), nucleic acid binding / transcription factor/ zinc ion binding [Arabidopsis thaliana] (TAIR:AT5G25160.1); similar to zinc finger protein (GB:AAA87300.1); contains InterPro domain Zinc finger, C2H2-type; (InterPro:IPR007087)	1.03427	0.000581228
AT5G12870	Member of the R2R3 factor gene family.	1.2611	0.0178634
AT5G13220	similar to unknown protein [Arabidopsis thaliana] (TAIR:AT5G20900.1); similar to P0482D04.10 [Oryza sativa (japonica cultivar-group)] (GB:BAB89663.1); similar to Os04g0395800 [Oryza sativa (japonica cultivar-group)] (GB:NP_001052661.1); similar to Os10g0392400 [Oryza sativa (japonica cultivar-group)] (GB:NP_001064513.1); contains InterPro domain ZIM; (InterPro:IPR010399)	1.43708	0.12036
AT5G14340	Member of the R2R3 factor gene family.	1.16298	0.0165032
AT5G14650	polygalacturonase, putative / pectinase, putative; similar to polygalacturonase, putative / pectinase, putative [Arabidopsis thaliana] (TAIR:AT1G60590.1); similar to polygalacturonase PG1 [Glycine max] (GB:AAD46483.1); contains InterPro domain Virulence factor, pectin lyase fold; (InterPro:IPR011050); contains InterPro domain Glycoside hydrolase, family 28; (InterPro:IPR000743); contains InterPro…	2.00466	0.0362886
AT5G15130	member of WRKY Transcription Factor; Group II-b	1.04669	0.0025407
AT5G15630	Encodes a member of the COBRA family, similar to phytochelatin synthetase. Involved in secondary cell wall biosynthesis. Mutants make smaller plants with reduced levels of cellulose and cell wall sugars.	1.14006	0.0036604
AT5G16490	encodes a member of a novel protein family that contains contain a CRIB (for Cdc42/Rac-interactive binding) motif required for their specific interaction with GTP-bound Rop1 (plant-specific Rho GTPase). Interacts with Rop1 and is involved in pollen tube growth and function. Protein most similar to RIC2 (family subgroup V). Gene is expressed in all tissues examined.Interacts with ROP2 during pavem…	1.06098	0.0230378
AT5G16980	NADP-dependent oxidoreductase, putative; similar to AT-AER (ALKENAL REDUCTASE), 2-alkenal reductase [Arabidopsis thaliana] (TAIR:AT5G16970.1); similar to allyl alcohol dehydrogenase [Nicotiana tabacum] (GB:BAA89423.1); contains InterPro domain GroES-like; (InterPro:IPR011032); contains InterPro domain Alcohol dehydrogenase superfamily, zinc-containing; (InterPro:IPR002085); contains InterPro doma…	1.17353	0.0811796
AT5G17220	Encodes glutathione transferase belonging to the phi class of GSTs. Naming convention according to Wagner et al. (2002). Mutants display no pigments on leaves and stems.	2.01723	0.0166774
AT5G18270	ANAC087; transcription factor; similar to ANAC046 (Arabidopsis NAC domain containing protein 46), transcription factor [Arabidopsis thaliana] (TAIR:AT3G04060.1); similar to NAC5 protein [Glycine max] (GB:AAX85982.1); contains InterPro domain No apical meristem (NAM) protein; (InterPro:IPR003441)	1.04413	0.0356359
AT5G18860	inosine-uridine preferring nucleoside hydrolase family protein; similar to inosine-uridine preferring nucleoside hydrolase family protein [Arabidopsis thaliana] (TAIR:AT5G18890.1); similar to putative inosine-uridine preferring nucleoside hydrolase [Oryza sativa (japonica cultivar-group)] (GB:AAT38028.1); similar to hypothetical protein [Cleome spinosa] (GB:ABD96887.1); similar to putative inosin…	1.28458	0.0125801
AT5G19100	extracellular dermal glycoprotein-related / EDGP-related; similar to extracellular dermal glycoprotein, putative / EDGP, putative [Arabidopsis thaliana] (TAIR:AT1G03220.1); similar to nectarin IV [Nicotiana langsdorffii x Nicotiana sanderae] (GB:AAX81588.1); contains InterPro domain Peptidase A1, pepsin; (InterPro:IPR001461); contains InterPro domain Peptidase aspartic, catalytic; (InterPro:IPR00…	1.16991	0.0261879
AT5G19110	extracellular dermal glycoprotein-related / EDGP-related; similar to extracellular dermal glycoprotein, putative / EDGP, putative [Arabidopsis thaliana] (TAIR:AT1G03220.1); similar to EDGP precursor [Daucus carota] (GB:BAA03413.1); contains InterPro domain Peptidase aspartic, catalytic; (InterPro:IPR009007)	2.46568	0.0461649
AT5G19410	ABC transporter family protein; Identical to Probable white-brown complex homolog protein 24 (WBC24) [Arabidopsis Thaliana] (GB:Q3E9B8); similar to ABC transporter family protein [Arabidopsis thaliana] (TAIR:AT5G52860.1); similar to AAA ATPase [Medicago truncatula] (GB:ABE80962.1); contains InterPro domain ABC-2 type transporter; (InterPro:IPR013525); contains InterPro domain AAA ATPase; (InterPr…	1.23101	0.0265658
AT5G19520	mechanosensitive ion channel domain-containing protein / MS ion channel domain-containing protein; similar to mechanosensitive ion channel domain-containing protein / MS ion channel domain-containing protein [Arabidopsis thaliana] (TAIR:AT5G12080.2); similar to putative protein T30F21.6 [Sorghum bicolor] (GB:AAL68849.1); contains InterPro domain EF-Hand type; (InterPro:IPR011992); contains InterP…	1.0853	0.0150523
AT5G19600	Encodes sulfate transporter Sultr3;5.	1.37127	0.00591463
AT5G22500	acyl CoA reductase, putative / male-sterility protein, putative; similar to oxidoreductase, acting on the CH-CH group of donors [Arabidopsis thaliana] (TAIR:AT3G44550.1); similar to oxidoreductase, acting on the CH-CH group of donors [Arabidopsis thaliana] (TAIR:AT3G44540.1); similar to oxidoreductase, acting on the CH-CH group of donors [Arabidopsis thaliana] (TAIR:AT3G44560.1); similar to acyl …	1.55494	0.012843
AT5G22555	unknown protein	1.20894	0.143762
AT5G22570	member of WRKY Transcription Factor; Group III	2.17155	0.0205896
AT5G22930	similar to unknown protein [Arabidopsis thaliana] (TAIR:AT3G44940.1); similar to Os05g0115100 [Oryza sativa (japonica cultivar-group)] (GB:NP_001054464.1); similar to OSJNBa0095E20.10 [Oryza sativa (japonica cultivar-group)] (GB:CAE02422.2); contains InterPro domain Protein of unknown function DUF1635; (InterPro:IPR012862)	1.02688	0.00569618
AT5G23000	Putative homolog of the Blind gene in tomato. Together with RAX2 and RAX3 belong to the class R2R3 MYB genes; encoded by the Myb-like transcription factor MYB37, regulates axillary meristem formation. RAX1 is expressed in a small central domain within the boundary zone separating SAM and leaf primordia during early leaf primordium development and is currently the earliest spatial marker for futur…	1.03704	0.0463513
AT5G23220	isochorismatase hydrolase family protein; similar to isochorismatase hydrolase family protein [Arabidopsis thaliana] (TAIR:AT5G23230.1); similar to isochorismatase hydrolase family protein [Musa acuminata] (GB:ABF70079.1); contains InterPro domain Isochorismatase hydrolase; (InterPro:IPR000868)	1.27304	0.00687953
AT5G23820	MD-2-related lipid recognition domain-containing protein / ML domain-containing protein; similar to MD-2-related lipid recognition domain-containing protein / ML domain-containing protein [Arabidopsis thaliana] (TAIR:AT5G23840.1); contains InterPro domain E1 protein and Def2/Der2 allergen; (InterPro:IPR003172)	1.28979	0.0235447
AT5G23830	MD-2-related lipid recognition domain-containing protein / ML domain-containing protein; similar to MD-2-related lipid recognition domain-containing protein / ML domain-containing protein [Arabidopsis thaliana] (TAIR:AT5G23840.1); contains InterPro domain E1 protein and Def2/Der2 allergen; (InterPro:IPR003172)	1.73843	0.0108895
AT5G24070	peroxidase family protein; Identical to Probable peroxidase 61 precursor (EC 1.11.1.7) (Atperox P61) (PER61) [Arabidopsis Thaliana] (GB:Q9FLV5); similar to peroxidase, putative [Arabidopsis thaliana] (TAIR:AT2G43480.1); similar to putative peroxidase [Oryza sativa (japonica cultivar-group)] (GB:BAD68110.1); contains InterPro domain Haem peroxidase; (InterPro:IPR010255); contains InterPro domain H…	1.19608	0.0292974
AT5G24150	squalene monooxygenase gene homolog	1.01186	0.116726
AT5G24240	phosphatidylinositol 3- and 4-kinase family protein / ubiquitin family protein; similar to phosphatidylinositol 3- and 4-kinase family protein / ubiquitin family protein [Arabidopsis thaliana] (TAIR:AT2G46500.2); similar to Phosphatidylinositol 3- and 4-kinase, catalytic; Ubiquitin [Medicago truncatula] (GB:ABE80823.1); contains InterPro domain Phosphatidylinositol 3- and 4-kinase, catalytic; (In…	1.50534	0.260101
AT5G24420	glucosamine/galactosamine-6-phosphate isomerase-related; similar to glucosamine/galactosamine-6-phosphate isomerase family protein [Arabidopsis thaliana] (TAIR:AT3G49360.1); similar to putative 6-phosphogluconolactonase [Brassica carinata] (GB:AAK50346.1); contains InterPro domain 6-phosphogluconolactonase; (InterPro:IPR005900); contains InterPro domain Glucosamine/galactosamine-6-phosphate isome…	2.42524	0.207509
AT5G24770	Has acid phosphatase activity dependent on the presence of divalent cations (Mg2+, Co2+, Zn2+, Mn2+) and anti-insect activity. Insects fed with the protein show a retarded development. Induced in response to abscisic acid, jasmonic acid, salt, water deficiency and wounding.	1.6041	0.0741692
AT5G24780	encodes an acid phosphatase similar to soybean vegetative storage proteins. Gene expression is induced by wounding and jasmonic acid.	4.16886	0.0547035
AT5G26260	meprin and TRAF homology domain-containing protein / MATH domain-containing protein; similar to meprin and TRAF homology domain-containing protein / MATH domain-containing protein [Arabidopsis thaliana] (TAIR:AT5G26280.1); similar to Ubiquitin carboxyl-terminal hydrolase family protein, expressed [Oryza sativa (japonica cultivar-group)] (GB:ABA94399.1); contains InterPro domain TRAF-like; (InterP…	2.16757	0.0299189
AT5G26290	meprin and TRAF homology domain-containing protein / MATH domain-containing protein; similar to meprin and TRAF homology domain-containing protein / MATH domain-containing protein [Arabidopsis thaliana] (TAIR:AT5G26280.1); similar to hypothetical protein DDBDRAFT_0218221 [Dictyostelium discoideum AX4] (GB:XP_641246.1); contains InterPro domain TRAF-like; (InterPro:IPR008974); contains InterPro do…	1.18944	0.0320902
AT5G26330	plastocyanin-like domain-containing protein / mavicyanin, putative; similar to plastocyanin-like domain-containing protein [Arabidopsis thaliana] (TAIR:AT2G31050.1); similar to Blue (type 1) copper domain [Medicago truncatula] (GB:ABE91701.1); contains InterPro domain Cupredoxin; (InterPro:IPR008972); contains InterPro domain Plastocyanin-like; (InterPro:IPR003245)	1.06652	0.00656343
AT5G27060	disease resistance family protein; similar to disease resistance family protein [Arabidopsis thaliana] (TAIR:AT2G15080.2); similar to disease resistance family protein [Arabidopsis thaliana] (TAIR:AT3G11080.1); similar to disease resistance family protein / LRR family protein [Arabidopsis thaliana] (TAIR:AT3G11010.1); similar to Cf-2.1 [Lycopersicon pimpinellifolium] (GB:AAC15779.1); similar to C…	1.10503	0.308572
AT5G35110	similar to unknown protein [Arabidopsis thaliana] (TAIR:AT2G46490.1)	1.19637	0.0513541
AT5G35940	jacalin lectin family protein; similar to jacalin lectin family protein [Arabidopsis thaliana] (TAIR:AT5G35950.1); similar to jasmonate inducible protein [Brassica napus] (GB:CAA72271.1); contains InterPro domain Jacalin-related lectin; (InterPro:IPR001229)	1.32004	0.0796546
AT5G36110	member of CYP716A	1.07674	0.0320348
AT5G36140	member of CYP716A	1.31052	0.00348275
AT5G36180	SCPL1 (serine carboxypeptidase-like 1); serine carboxypeptidase; similar to SCPL3 (serine carboxypeptidase-like 3), serine carboxypeptidase [Arabidopsis thaliana] (TAIR:AT1G73280.1); similar to SCPL2 (serine carboxypeptidase-like 2), serine carboxypeptidase [Arabidopsis thaliana] (TAIR:AT1G73300.1); similar to SCPL4 (serine carboxypeptidase-like 4), serine carboxypeptidase [Arabidopsis thaliana] …	1.83717	0.00418025
AT5G36910	Encodes a thionin that is expressed at a low basal level in seedlings and shows circadian variation.	1.19787	0.117921
AT5G37690	GDSL-motif lipase/hydrolase family protein; similar to GDSL-motif lipase/hydrolase family protein [Arabidopsis thaliana] (TAIR:AT1G74460.1); similar to Os06g0257600 [Oryza sativa (japonica cultivar-group)] (GB:NP_001057321.1); similar to GDSL-motif lipase/hydrolase-like [Oryza sativa (japonica cultivar-group)] (GB:BAD16143.1); contains InterPro domain Lipolytic enzyme, G-D-S-L; (InterPro:IPR00108…	1.28155	0.0738595
AT5G37990	S-adenosylmethionine-dependent methyltransferase; similar to S-adenosyl-L-methionine:carboxyl methyltransferase family protein [Arabidopsis thaliana] (TAIR:AT5G37970.1); similar to defense-related protein [Brassica carinata] (GB:AAK50345.1); contains InterPro domain SAM dependent carboxyl methyltransferase; (InterPro:IPR005299)	1.91724	0.0289182
AT5G38020	encodes a protein whose sequence is similar to SAM:salicylic acid carboxyl methyltransferase (SAMT) (GI:6002712)(Clarkia breweri) and to SAM:benzoic acid carboxyl methyltransferase (BAMT)(GI:9789277)(Antirrhinum majus)	2.32513	0.0237276
AT5G38030	MATE efflux family protein; similar to MATE efflux family protein [Arabidopsis thaliana] (TAIR:AT3G26590.1); similar to MATE efflux family protein [Arabidopsis thaliana] (TAIR:AT1G12950.1); similar to MATE efflux family protein [Arabidopsis thaliana] (TAIR:AT1G23300.1); similar to integral membrane protein-like [Oryza sativa (japonica cultivar-group)] (GB:BAD87151.1); similar to Os08g0550200 [Ory…	1.65682	0.0328933
AT5G38910	germin-like protein, putative; Identical to Putative germin-like protein subfamily 1 member 9 precursor [Arabidopsis Thaliana] (GB:Q9FMB0); similar to manganese ion binding / metal ion binding / nutrient reservoir [Arabidopsis thaliana] (TAIR:AT5G38940.1); similar to germin-like protein 3 [Vitis vinifera] (GB:AAQ63185.2); contains InterPro domain Cupin 1; (InterPro:IPR006045); contains InterPro d…	2.2064	0.236494
AT5G39160	germin-like protein (GLP2a) (GLP5a); Identical to Germin-like protein subfamily 1 member 20 precursor (GLP2a copy 2) (Germin type 2) (GLP2b) (At-GERM2) (AtGER2) (GLP5A) [Arabidopsis Thaliana] (GB:P92996;GB:Q39106); Identical to Germin-like protein subfamily 1 member 18 precursor (GLP2a copy 1) (GLP2A) [Arabidopsis Thaliana] (GB:P92999;GB:Q9FL91); similar to GLP2A (GERMIN-LIKE PROTEIN 2A), mangane…	2.19921	0.0633862
AT5G39190	germin-like protein (GLP2a)	2.26429	0.0583033
AT5G40000	AAA-type ATPase family protein; similar to ATP binding / ATPase [Arabidopsis thaliana] (TAIR:AT3G28610.1); similar to ATP binding / ATPase [Arabidopsis thaliana] (TAIR:AT3G28600.1); similar to AAA ATPase [Medicago truncatula] (GB:ABE78548.1); contains InterPro domain AAA ATPase; (InterPro:IPR003593); contains InterPro domain AAA ATPase, central region; (InterPro:IPR003959)	1.46417	0.033895
AT5G40210	nodulin MtN21 family protein; similar to nodulin MtN21 family protein [Arabidopsis thaliana] (TAIR:AT3G28130.2); similar to Protein of unknown function DUF6, transmembrane [Medicago truncatula] (GB:ABE93902.1); contains InterPro domain Protein of unknown function DUF6, transmembrane; (InterPro:IPR000620)	1.20932	0.104761
AT5G40980	similar to unknown protein [Arabidopsis thaliana] (TAIR:AT3G01940.1); similar to hypothetical protein [Oryza sativa (japonica cultivar-group)] (GB:BAC84797.1); similar to Os01g0923200 [Oryza sativa (japonica cultivar-group)] (GB:NP_001045237.1)	1.20513	0.000941399
AT5G41280	Identical to DUF26 domain-containing protein 1 precursor [Arabidopsis Thaliana] (GB:Q9FHD5;GB:Q5BPI3); similar to receptor-like protein kinase-related [Arabidopsis thaliana] (TAIR:AT5G41290.1); similar to receptor-like protein kinase homolog RK20-1 [Phaseolus vulgaris] (GB:AAD21872.1); contains InterPro domain Protein of unknown function DUF26; (InterPro:IPR002902)	2.46929	0.0246763
AT5G41290	receptor-like protein kinase-related; Identical to DUF26 domain-containing protein 2 precursor [Arabidopsis Thaliana] (GB:Q9FHD4); similar to unknown protein [Arabidopsis thaliana] (TAIR:AT5G41280.1); similar to receptor-like protein kinase homolog RK20-1 [Phaseolus vulgaris] (GB:AAD21872.1); contains InterPro domain Protein of unknown function DUF26; (InterPro:IPR002902)	1.74018	0.0237343
AT5G41300	receptor-like protein kinase-related; Identical to Hypothetical DUF26 domain-containing protein 3 precursor [Arabidopsis Thaliana] (GB:Q9FHD3); similar to unknown protein [Arabidopsis thaliana] (TAIR:AT5G41280.1); similar to Protein kinase [Medicago truncatula] (GB:ABE84759.1); similar to Protein of unknown function DUF26 [Medicago truncatula] (GB:ABE89786.1); contains InterPro domain Protein of …	2.0084	0.0345778
AT5G41570	member of WRKY Transcription Factor; Group II-c	1.11821	0.09791
AT5G42200	zinc finger (C3HC4-type RING finger) family protein; Identical to RING-H2 finger protein ATL5J (ATL5J) [Arabidopsis Thaliana] (GB:Q8L9W3;GB:Q9FHW6); similar to zinc finger (C3HC4-type RING finger) family protein [Arabidopsis thaliana] (TAIR:AT1G20823.1); similar to Os06g0192800 [Oryza sativa (japonica cultivar-group)] (GB:NP_001057038.1); similar to putative Avr9/Cf-9 rapidly elicited protein [Or…	1.11474	0.0165502
AT5G42590	putative cytochrome P450	1.99031	0.00849783
AT5G42800	dihydroflavonol reductase. Catalyzes the conversion of dihydroquercetin to leucocyanidin in the biosynthesis of anthocyanins.	3.01675	0.0147003
AT5G44050	MATE efflux family protein; similar to antiporter [Arabidopsis thaliana] (TAIR:AT5G10420.1); similar to ripening-responsive protein, putative [Arabidopsis thaliana] (TAIR:AT5G65380.1); similar to 4D11_27 [Brassica rapa subsp. pekinensis] (GB:AAZ67541.1); similar to 117M18_23 [Brassica rapa] (GB:AAZ66942.1); contains InterPro domain Multi antimicrobial extrusion protein MatE; (InterPro:IPR002528)	1.07251	0.0654099
AT5G44400	FAD-binding domain-containing protein; similar to FAD-binding domain-containing protein [Arabidopsis thaliana] (TAIR:AT5G44390.1); similar to FAD-binding domain-containing protein [Arabidopsis thaliana] (TAIR:AT5G44380.1); similar to EDA28/MEE23 (embryo sac development arrest 28, maternal effect embryo arrest 23), electron carrier [Arabidopsis thaliana] (TAIR:AT2G34790.1); similar to Berberine an…	1.23224	0.0248012
AT5G44550	integral membrane family protein; similar to integral membrane family protein [Arabidopsis thaliana] (TAIR:AT4G20390.1); similar to plant integral membrane protein TIGR01569 containing protein, expressed [Oryza sativa (japonica cultivar-group)] (GB:ABA99368.1); similar to Os12g0610800 [Oryza sativa (japonica cultivar-group)] (GB:NP_001067249.1); contains InterPro domain Protein of unknown functio…	1.02022	0.0785371
AT5G46090	similar to unknown protein [Arabidopsis thaliana] (TAIR:AT4G18425.1); similar to unknown protein [Oryza sativa (japonica cultivar-group)] (GB:AAU10653.1); contains InterPro domain Protein of unknown function DUF679; (InterPro:IPR007770)	1.20088	0.0107338
AT5G47635	similar to unknown protein [Arabidopsis thaliana] (TAIR:AT2G40113.1); similar to hypothetical protein 31.t00008 [Brassica oleracea] (GB:ABD65108.1)	1.34975	0.0249794
AT5G47950	transferase family protein; similar to transferase family protein [Arabidopsis thaliana] (TAIR:AT3G30280.1); similar to Transferase [Medicago truncatula] (GB:ABE84610.1); contains InterPro domain Transferase; (InterPro:IPR003480)	1.16364	0.0168797
AT5G47990	member of CYP705A	3.17989	0.0269957
AT5G48000	member of CYP708A	2.59727	0.00729904
AT5G48010	Encodes an oxidosqualene cyclase involved in the biosynthesis of thalianol, a tricyclic triterpenoid of unknown function.	3.06388	0.0271101
AT5G51810	Encodes gibberellin 20-oxidase. Involved in gibberellin biosynthesis. Up-regulated by far red light in elongating petioles. Not regulated by a circadian clock.	1.05417	0.0605576
AT5G51890	encodes peroxidase involved in the lignification of tracheary elements (TE) in roots	1.30056	0.00130305
AT5G52390	photoassimilate-responsive protein, putative; similar to photoassimilate-responsive protein-related [Arabidopsis thaliana] (TAIR:AT3G54040.1); similar to PAR-1c [Nicotiana tabacum] (GB:CAA58732.1); contains InterPro domain PAR1; (InterPro:IPR009489)	1.68244	0.0156217
AT5G54060	UF3GT (UDP-GLUCOSE:FLAVONOID 3-O-GLUCOSYLTRANSFERASE); transferase, transferring glycosyl groups; similar to glycosyltransferase family protein [Arabidopsis thaliana] (TAIR:AT5G54010.1); similar to glucosyltransferase [Ipomoea purpurea] (GB:BAD95882.1); contains InterPro domain UDP-glucuronosyl/UDP-glucosyltransferase; (InterPro:IPR002213)	2.22385	0.0237143
AT5G56080	nicotianamine synthase, putative; Identical to Nicotianamine synthase 2 (EC 2.5.1.43) (S-adenosyl-L-methionine:S- adenosyl-L-methionine:S-adenosyl-methionine 3-amino-3- carboxypropyltransferase 2) (AtNAS2) (NAS2) [Arabidopsis Thaliana] (GB:Q9FKT9;GB:Q9ZWF7); similar to nicotianamine synthase, putative [Arabidopsis thaliana] (TAIR:AT5G04950.1); similar to nicotianamine synthase [Thlaspi caerulesce…	1.99575	0.00865469
AT5G57390	AIL5 (AINTEGUMENTA-LIKE 5); DNA binding / transcription factor; similar to PLT1 (PLETHORA 1), transcription factor [Arabidopsis thaliana] (TAIR:AT3G20840.1); similar to Pathogenesis-related transcriptional factor and ERF [Medicago truncatula] (GB:ABE82188.1); contains InterPro domain Pathogenesis-related transcriptional factor and ERF; (InterPro:IPR001471)	1.00541	0.0222097
AT5G58310	hydrolase, alpha/beta fold family protein; similar to esterase/lipase/thioesterase family protein [Arabidopsis thaliana] (TAIR:AT4G16690.1); similar to hypothetical protein [Capsella rubella] (GB:CAC82615.1); contains InterPro domain Esterase/lipase/thioesterase; (InterPro:IPR000379); contains InterPro domain Alpha/beta hydrolase fold-1; (InterPro:IPR000073)	1.06514	0.00367575
AT5G58780	dehydrodolichyl diphosphate synthase, putative / DEDOL-PP synthase, putative; Identical to Dehydrodolichyl diphosphate synthase 3 (EC 2.5.1.-) (Dedol-PP synthase 3) [Arabidopsis Thaliana] (GB:Q8RX73;GB:Q9LUY3); similar to ACPT (ARABIDOPSIS CIS-PRENYLTRANSFERASE), dehydrodolichyl diphosphate synthase [Arabidopsis thaliana] (TAIR:AT2G23410.1); similar to Undecaprenyl pyrophosphate synthase [Flavoba…	1.01639	0.166285
AT5G58860	Encodes a member of the CYP86A subfamily of cytochrome p450 genes. Expressed significantly only in root tissue.	1.26042	0.0577356
AT5G59490	haloacid dehalogenase-like hydrolase family protein; similar to haloacid dehalogenase-like hydrolase family protein [Arabidopsis thaliana] (TAIR:AT5G02230.2); similar to putative ripening-related protein [Vitis vinifera] (GB:CAB85628.1); contains InterPro domain HAD-superfamily hydrolase subfamily IA, variant 3; (InterPro:IPR006402); contains InterPro domain Pyrimidine 5-nucleotidase; (InterPro:I…	1.7905	0.00181038
AT5G60020	putative laccase, a member of laccase family of genes (17 members in Arabidopsis).	1.84975	0.00286157
AT5G60890	Myb-like transcription factor that modulates expression of ASA1, a key point of control in the tryptophan pathway; mutant has deregulated expression of ASA1 in dominant allele. Loss of function allele suggests ATR1 also functions at a control point for regulating indole glucosinolate homeostasis.	1.10828	0.0321926
AT5G62130	Per1-like protein-related; similar to Per1-like family protein [Arabidopsis thaliana] (TAIR:AT1G16560.3); similar to Per1-like family protein [Solanum tuberosum] (GB:ABB72805.1); contains InterPro domain Per1-like; (InterPro:IPR007217)	1.38472	0.00682454
AT5G62520	Encodes a protein with similarity to RCD1 but without the WWE domain. The protein does have a PARP signature upstream of the C-terminal protein interaction domain. The PARP signature may bind NAD+ and attach the ADP-ribose-moiety from NAD+ to the target molecule. Its presence suggests a role for the protein in ADP ribosylation. Up-regulated by NaCl. SRO5 and P5CDH (an overlapping gene in the anti…	1.11106	0.0582803
AT5G62960	similar to unknown protein [Arabidopsis thaliana] (TAIR:AT1G10660.1); similar to hypothetical protein MtrDRAFT_AC124952g40v1 [Medicago truncatula] (GB:ABE93571.1)	1.05464	0.0482211
AT5G63560	transferase family protein; similar to transferase family protein [Arabidopsis thaliana] (TAIR:AT3G48720.1); similar to Os11g0507200 [Oryza sativa (japonica cultivar-group)] (GB:NP_001067952.1); similar to putative hydroxyanthranilate hydroxycinnamoyltransferase [Oryza sativa (japonica cultivar-group)] (GB:BAD88037.1); contains InterPro domain Transferase; (InterPro:IPR003480)	1.28323	0.0286234
AT5G63970	copine-related; similar to copine-related [Arabidopsis thaliana] (TAIR:AT3G01650.1); similar to Os01g0960500 [Oryza sativa (japonica cultivar-group)] (GB:NP_001045467.1); similar to copine-like protein [Oryza sativa (japonica cultivar-group)] (GB:ABG34341.1); similar to Os12g0288400 [Oryza sativa (japonica cultivar-group)] (GB:NP_001066593.1); contains InterPro domain Copine; (InterPro:IPR010734)…	1.15454	0.0195778
AT5G64700	nodulin MtN21 family protein; similar to integral membrane family protein / nodulin MtN21-related [Arabidopsis thaliana] (TAIR:AT1G43650.1); similar to Protein of unknown function DUF6, transmembrane [Medicago truncatula] (GB:ABE81602.1); contains InterPro domain Protein of unknown function DUF6, transmembrane; (InterPro:IPR000620)	1.18042	0.0121996
AT5G65870	Probable phytosulfokines 5 precursor, coding for a unique plant peptide growth factor.	1.13495	0.0510436
AT5G65970	A member of a large family of seven-transmembrane domain proteins specific to plants, homologs of the barley mildew resistance locus o (MLO) protein. The Arabidopsis genome contains 15 genes encoding MLO proteins, with localization in plasma membrane. Phylogenetic analysis revealed four clades of closely-related AtMLO genes. ATMLO10 belongs to the clade III, with AtMLO5, AtMLO7, AtMLO8, and AtMLO…	1.09467	0.00998805

## Sheet: Ag+
	Ag+-affected genes
Up-regulated	Description	M-value	P-value		Down-regulated	Description	M-value	P-value
AT1G02310	glycosyl hydrolase family protein 5 / cellulase family protein / (1-4)-beta-mannan endohydrolase, putative; similar to (1-4)-beta-mannan endohydrolase, putative [Arabidopsis thaliana] (TAIR:AT5G66460.1); similar to (1-4)-beta-mannan endohydrolase [Coffea arabica] (GB:CAC08442.1); contains InterPro domain Glycoside hydrolase, family 5; (InterPro:IPR001547)	1.21489	0.0394922		AT1G01130	similar to unknown protein [Arabidopsis thaliana] (TAIR:AT5G47170.1); contains domain CALCIUM/CALMODULIN-DEPENDENT PROTEIN KINASE-RELATED (PTHR22982); contains domain CBL-INTERACTING PROTEIN KINASE-RELATED (PTHR22982:SF45)	-1.158	0.24834
AT1G02520	PGP11 (P-GLYCOPROTEIN 11); ATPase, coupled to transmembrane movement of substances; Identical to Multidrug resistance protein 8 (P-glycoprotein 11) (MDR8) [Arabidopsis Thaliana] (GB:Q9FWX7); similar to MDR3 (P-GLYCOPROTEIN 3) [Arabidopsis thaliana] (TAIR:AT4G01820.1); similar to PGP5 (P-GLYCOPROTEIN 5), ATPase, coupled to transmembrane movement of substances [Arabidopsis thaliana] (TAIR:AT4G01830…	1.87653	0.000765156		AT1G02470	similar to unknown protein [Arabidopsis thaliana] (TAIR:AT1G02475.1); similar to Streptomyces cyclase/dehydrase [Medicago truncatula] (GB:ABE82400.1); contains InterPro domain Streptomyces cyclase/dehydrase; (InterPro:IPR005031)	-1.14222	0.0457588
AT1G02940	Encodes glutathione transferase belonging to the phi class of GSTs. Naming convention according to Wagner et al. (2002).	1.79797	0.00858104		AT1G04110	Initially identified as a mutation affecting stomatal development and distribution. Encodes a protein similar to serine proteases.	-1.06264	0.00107116
AT1G03200	similar to unknown protein [Arabidopsis thaliana] (TAIR:AT1G03240.1)	1.05064	0.00106052		AT1G07050	CONSTANS-like protein-related; similar to CIL [Arabidopsis thaliana] (TAIR:AT4G25990.1); similar to putative stress resistance-related protein [Oryza sativa (japonica cultivar-group)] (GB:ABF00989.1); similar to Os06g0264200 [Oryza sativa (japonica cultivar-group)] (GB:NP_001057333.1); contains InterPro domain CCT; (InterPro:IPR010402)	-1.64279	0.073612
AT1G03820	similar to unknown protein [Arabidopsis thaliana] (TAIR:AT2G33850.1); similar to arabinogalactan-protein; AGP [Pyrus communis] (GB:AAB35283.1)	1.00174	0.0354454		AT1G08630	Encodes a threonine aldolase, involved in threonine degradation to glycine. Primarily expressed in seeds and seedlings.	-1.76261	0.0900913
AT1G03840	zinc finger (C2H2 type) family protein; similar to zinc finger (C2H2 type) family protein [Arabidopsis thaliana] (TAIR:AT5G44160.1); similar to Os01g0242200 [Oryza sativa (japonica cultivar-group)] (GB:NP_001042553.1); similar to Zinc finger, C2H2-type [Medicago truncatula] (GB:ABD28501.1); contains InterPro domain Zinc finger, C2H2-type; (InterPro:IPR007087)	1.07549	0.0253352		AT1G09240	nicotianamine synthase, putative; Identical to Nicotianamine synthase 3 (EC 2.5.1.43) (S-adenosyl-L-methionine:S- adenosyl-L-methionine:S-adenosyl-methionine 3-amino-3- carboxypropyltransferase 3) (AtNAS3) (NAS3) [Arabidopsis Thaliana] (GB:O80483); similar to nicotianamine synthase, putative [Arabidopsis thaliana] (TAIR:AT1G56430.1); similar to nicotianamine synthase [Thlaspi caerulescens] (GB:CA…	-1.04141	0.0864592
AT1G04180	flavin-containing monooxygenase family protein / FMO family protein; similar to SUPER1/YUCCA5 (SUPPRESSOR OF ER1), monooxygenase [Arabidopsis thaliana] (TAIR:AT5G43890.1); similar to flavin-containing monooxygenase family protein / FMO family protein [Arabidopsis thaliana] (TAIR:AT4G28720.1); similar to Pyridine nucleotide-disulphide oxidoreductase, class I; FAD-dependent pyridine nucleotide-disu…	1.56456	0.0291301		AT1G10060	encodes a mitochondrial branched-chain amino acid aminotransferase. Complements the yeast leu/iso-leu/val auxotrophy mutant.	-1.32654	0.0315708
AT1G05280	fringe-related protein; similar to fringe-related protein [Arabidopsis thaliana] (TAIR:AT4G15240.1); similar to hypothetical protein [Trifolium pratense] (GB:BAE71200.1); contains InterPro domain Protein of unknown function DUF604; (InterPro:IPR006740)	1.57822	0.0321127		AT1G10657	unknown protein	-1.14232	0.0842462
AT1G05340	similar to unknown protein [Arabidopsis thaliana] (TAIR:AT2G32210.1); similar to conserved hypothetical protein [Medicago truncatula] (GB:ABD32591.1)	2.48023	0.00168469		AT1G10760	Encodes an &#945;-glucan, water dikinase required for starch degradation. Involved in cold-induced freezing tolerance. Mutations that eliminate the GWD protein or affect the dikinase domain of the enzyme dramatically reduce both the amount of phosphate in the amylopectin and the rate of starch degradation. Mature leaves of these mutants accumulate amounts of starch up to seven times greater than …	-1.15546	0.0139025
AT1G05620	inosine-uridine preferring nucleoside hydrolase family protein; similar to inosine-uridine preferring nucleoside hydrolase family protein [Arabidopsis thaliana] (TAIR:AT2G36310.1); similar to Os03g0425200 [Oryza sativa (japonica cultivar-group)] (GB:NP_001050402.1); similar to putative inosine-uridine preferring nucleoside hydrolase, 3'-partial (with alternative splicing) [Oryza sativa (japonica …	1.14915	0.0109351		AT1G11850	similar to unknown protein [Arabidopsis thaliana] (TAIR:AT4G01985.1); similar to PREDICTED: hypothetical protein, partial [Strongylocentrotus purpuratus] (GB:XP_001190956.1); similar to PREDICTED: similar to CG5812-PA [Tribolium castaneum] (GB:XP_969409.1); similar to Os03g0309300 [Oryza sativa (japonica cultivar-group)] (GB:NP_001049911.1)	-1.14389	0.0877652
AT1G05660	polygalacturonase, putative / pectinase, putative; similar to polygalacturonase, putative / pectinase, putative [Arabidopsis thaliana] (TAIR:AT1G05650.1); similar to polygalacturonase [Pyrus communis] (GB:CAH18935.1); contains InterPro domain Virulence factor, pectin lyase fold; (InterPro:IPR011050); contains InterPro domain Glycoside hydrolase, family 28; (InterPro:IPR000743); contains InterPro …	1.35704	0.176922		AT1G12090	extensin-like protein (ELP)	-1.39624	0.0124552
AT1G05680	UDP-glucoronosyl/UDP-glucosyl transferase family protein; similar to UDP-glucoronosyl/UDP-glucosyl transferase family protein [Arabidopsis thaliana] (TAIR:AT1G05670.1); similar to UDP-xylose phenolic glycosyltransferase [Solanum lycopersicum] (GB:CAI62049.1); contains InterPro domain UDP-glucuronosyl/UDP-glucosyltransferase; (InterPro:IPR002213)	1.33207	0.00544449		AT1G12480	C4-dicarboxylate transporter/malic acid transport family protein; similar to C4-dicarboxylate transporter/malic acid transport family protein [Arabidopsis thaliana] (TAIR:AT5G24030.1); similar to C4-dicarboxylate transporter/malic acid transport family protein [Arabidopsis thaliana] (TAIR:AT4G27970.1); similar to Os04g0574700 [Oryza sativa (japonica cultivar-group)] (GB:NP_001053620.1); similar t…	-1.08208	0.0975227
AT1G06620	encodes a protein whose sequence is similar to a 2-oxoglutarate-dependent dioxygenase	1.7463	0.0110439		AT1G12845	similar to hypothetical protein MtrDRAFT_AC149131g9v1 [Medicago truncatula] (GB:ABD32556.1)	-1.23729	0.0248133
AT1G08090	High-affinity nitrate transporter. Up-regulated by nitrate. Functions as a repressor of lateral root initiation independently of nitrate uptake.	1.42938	0.0948821		AT1G12940	member of High affinity nitrate transporter family	-2.61983	0.0182704
AT1G08160	harpin-induced protein-related / HIN1-related / harpin-responsive protein-related; similar to harpin-induced protein-related / HIN1-related / harpin-responsive protein-related [Arabidopsis thaliana] (TAIR:AT5G22870.1); similar to hypothetical protein [Ipomoea trifida] (GB:AAS79600.1); contains InterPro domain Harpin-induced 1; (InterPro:IPR010847)	1.14554	0.0241725		AT1G13200	F-box family protein; similar to basic helix-loop-helix (bHLH) family protein / F-box family protein [Arabidopsis thaliana] (TAIR:AT1G12860.1); similar to predicted F-box and bHLH containing protein [Overexpression vector pFC12860OE] (GB:ABK41847.1); contains InterPro domain Cyclin-like F-box; (InterPro:IPR001810); contains InterPro domain Galactose oxidase, central; (InterPro:IPR011043)	-1.1395	0.111272
AT1G08830	Encodes a cytosolic copper/zinc superoxide dismutase CSD1 that can detoxify superoxide radicals. Its expression is affected by miR398-directed mRNA cleavage.	1.80131	0.00255022		AT1G13260	Encodes an AP2/B3 domain transcription factor which is upregulated in response to low temperature. It contains a B3 DNA binding domain. It has circadian regulation and may function as a negative growth regulator.	-1.01213	0.0751695
AT1G08920	sugar transporter, putative; Identical to Sugar transporter ERD6-like 3 (Sugar transporter-like protein 2) (SUGTL2) [Arabidopsis Thaliana] (GB:Q94KE0;GB:O04037;GB:Q9SCW9); similar to ERD6 (EARLY RESPONSE TO DEHYDRATION 6), carbohydrate transporter/ sugar porter [Arabidopsis thaliana] (TAIR:AT1G08930.2); similar to putative sugar transporter [Solanum lycopersicum] (GB:CAC00697.2); contains InterPr…	1.32663	0.0396658		AT1G14880	similar to unknown protein [Arabidopsis thaliana] (TAIR:AT1G14870.1); similar to Os02g0579800 [Oryza sativa (japonica cultivar-group)] (GB:NP_001047231.1); similar to ORFX [Lycopersicon esculentum] (GB:AAF74286.1); similar to fw2.2 [Lycopersicon pennellii] (GB:AAO12196.1); contains InterPro domain Protein of unknown function Cys-rich; (InterPro:IPR006461)	-1.63292	0.0940621
AT1G09460	glucan endo-1,3-beta-glucosidase-related; similar to unknown protein [Arabidopsis thaliana] (TAIR:AT1G29380.1); similar to expressed protein [Oryza sativa (japonica cultivar-group)] (GB:ABF99730.1); similar to expressed protein [Oryza sativa (japonica cultivar-group)] (GB:ABF99731.1); contains InterPro domain X8; (InterPro:IPR012946)	1.28656	0.0450238		AT1G15125	S-adenosyl-L-methionine:carboxyl methyltransferase family protein; similar to S-adenosyl-L-methionine:carboxyl methyltransferase family protein [Arabidopsis thaliana] (TAIR:AT1G68040.1); similar to SAM dependent carboxyl methyltransferase [Medicago truncatula] (GB:ABE92230.1); contains InterPro domain SAM dependent carboxyl methyltransferase; (InterPro:IPR005299)	-1.35042	0.0102739
AT1G10140	similar to unknown protein [Arabidopsis thaliana] (TAIR:AT1G58420.1); similar to Os07g0123800 [Oryza sativa (japonica cultivar-group)] (GB:NP_001058800.1); similar to Os03g0769700 [Oryza sativa (japonica cultivar-group)] (GB:NP_001051398.1); similar to hypothetical protein MtrDRAFT_AC140720g19v1 [Medicago truncatula] (GB:ABE79597.1)	2.25186	0.0413001		AT1G19350	Encodes brassinosteroid (BR) signalling protein that accumulates in the nucleus as dephosphorylated form in response to BRs. Is phosphorylated by the BIN2 GSK3 kinase. It synergistically interacts with BIM1 to bind to E box sequences (CANNTG). The protein contains a nuclear localization signal (NLS), followed by a highly conserved amino-terminal domain (N) shared by all family members, a BIN2 pho…	-1.08066	0.000684732
AT1G11190	bifunctional nuclease that acts on both RNA and DNA involved in nucleic acid degradation to facilitate nucleotide and phosphate recovery during senescence	1.28337	0.146366		AT1G19373	unknown protein	-1.05252	0.114007
AT1G11450	nodulin MtN21 family protein; similar to nodulin MtN21 family protein [Arabidopsis thaliana] (TAIR:AT1G11460.1); similar to Os02g0103600 [Oryza sativa (japonica cultivar-group)] (GB:NP_001045606.1); similar to Protein of unknown function DUF6, transmembrane [Medicago truncatula] (GB:ABE82165.1); contains InterPro domain Protein of unknown function DUF6, transmembrane; (InterPro:IPR000620)	1.24844	0.125198		AT1G20210	unknown protein	-1.21599	0.0441358
AT1G11580	pectin methylesterase, putative; similar to pectin methylesterase, putative [Arabidopsis thaliana] (TAIR:AT1G11590.1); similar to pectin methylesterase [Sesbania rostrata] (GB:CAD29733.1); contains InterPro domain Virulence factor, pectin lyase fold; (InterPro:IPR011050); contains InterPro domain Plant invertase/pectin methylesterase inhibitor; (InterPro:IPR007186); contains InterPro domain Pecti…	1.20478	0.000739064		AT1G20600	DNA-binding protein-related; similar to DNA binding [Arabidopsis thaliana] (TAIR:AT4G03170.1); contains InterPro domain Transcriptional factor B3; (InterPro:IPR003340)	-2.22855	0.0254266
AT1G12030	similar to unknown protein [Arabidopsis thaliana] (TAIR:AT1G62420.1); similar to uncharacterized plant-specific domain TIGR01615 family protein, expressed [Oryza sativa (japonica cultivar-group)] (GB:ABA93251.2); contains InterPro domain Protein of unknown function DUF506, plant; (InterPro:IPR006502)	1.19704	0.0289676		AT1G21320	VQ motif-containing protein; similar to VQ motif-containing protein [Arabidopsis thaliana] (TAIR:AT1G21326.1); similar to hypothetical protein [Oryza sativa (japonica cultivar-group)] (GB:BAD28841.1); contains InterPro domain VQ; (InterPro:IPR008889)	-1.40827	0.0393446
AT1G12200	flavin-containing monooxygenase family protein / FMO family protein; similar to flavin-containing monooxygenase family protein / FMO family protein [Arabidopsis thaliana] (TAIR:AT1G62580.1); similar to FMO-like protein [Thellun (GB:ABJ98059.1); contains InterPro domain NAD-binding site; (InterPro:IPR000205); contains InterPro domain Pyridine nucleotide-disulphide oxidoreductase, class I; (InterPr…	1.05717	0.00665369		AT1G21460	nodulin MtN3 family protein; similar to nodulin MtN3 family protein [Arabidopsis thaliana] (TAIR:AT4G10850.1); similar to Os05g0426000 [Oryza sativa (japonica cultivar-group)] (GB:NP_001055599.1); similar to senescence-associated protein-like [Oryza sativa (japonica cultivar-group)] (GB:BAB92465.1); similar to Os01g0881300 [Oryza sativa (japonica cultivar-group)] (GB:NP_001044998.1); contains Int…	-1.03655	0.00728394
AT1G12520	Copper/zinc superoxide dismutase copper chaperone. Localized to the chloroplast. Expressed in roots and shoots. Up-regulated in response to copper and senescence. The AtACC activates all three CuZnSOD activities located in three different subcellular compartments. Contains three domains, central, ATX-1 like and C-terminal. ATX-1 like domain essential for the copper chaperone function of AtCCS in …	1.50939	0.000742847		AT1G22160	senescence-associated protein-related; similar to senescence-associated protein-related [Arabidopsis thaliana] (TAIR:AT1G78020.1); similar to 80C09_23 [Brassica rapa subsp. pekinensis] (GB:AAZ41834.1); contains InterPro domain Protein of unknown function DUF581; (InterPro:IPR007650)	-1.08414	0.000458901
AT1G13520	similar to unknown protein [Arabidopsis thaliana] (TAIR:AT1G13480.1); similar to hypothetical protein [Oryza sativa (japonica cultivar-group)] (GB:BAC99699.1); contains InterPro domain Protein of unknown function DUF1262; (InterPro:IPR010683)	1.68026	0.00213306		AT1G22690	gibberellin-responsive protein, putative; similar to GASA2 (GAST1 PROTEIN HOMOLOG 2) [Arabidopsis thaliana] (TAIR:AT4G09610.1); similar to snakin2 [Solanum tuberosum] (GB:CAC44012.1); contains InterPro domain Gibberellin regulated protein; (InterPro:IPR003854)	-1.20806	0.0609736
AT1G13600	bZIP transcription factor family protein; similar to bZIP transcription factor family protein [Arabidopsis thaliana] (TAIR:AT2G04038.1); similar to hypothetical protein [Cleome spinosa] (GB:ABD96902.1); contains InterPro domain Eukaryotic transcription factor, DNA-binding; (InterPro:IPR008917); contains InterPro domain Basic leucine zipper; (InterPro:IPR011700); contains InterPro domain Basic-leu…	1.26635	0.0604653		AT1G23060	similar to unknown protein [Arabidopsis thaliana] (TAIR:AT1G70950.1); similar to Targeting for Xklp2 [Medicago truncatula] (GB:ABE84619.1)	-1.17388	0.0321222
AT1G14120	2-oxoglutarate-dependent dioxygenase, putative; similar to 2-oxoglutarate-dependent dioxygenase, putative [Arabidopsis thaliana] (TAIR:AT1G14130.1); similar to 2-oxoacid-dependent dioxygenase [Prunus mume] (GB:BAE48659.1); contains InterPro domain 2OG-Fe(II) oxygenase; (InterPro:IPR005123)	1.84661	0.0731431		AT1G23080	Encodes a novel component of auxin efflux that is located apically in the basal cell and is involved during embryogenesis in setting up the apical-basal axis in the embryo. It is also involved in pattern specification during root development. In roots, it is expressed at lateral and basal membranes of provascular cells in the meristem and elongation zone, whereas in the columella cells it coincid…	-1.15292	0.00434178
AT1G14220	ribonuclease T2 family protein; similar to RNS3 (RIBONUCLEASE 3), endoribonuclease [Arabidopsis thaliana] (TAIR:AT1G26820.1); similar to S-like ribonuclease [Prunus dulcis] (GB:AAG09465.1); contains InterPro domain Ribonuclease T2; (InterPro:IPR001568)	1.85919	0.0413736		AT1G24530	transducin family protein / WD-40 repeat family protein; similar to transducin family protein / WD-40 repeat family protein [Arabidopsis thaliana] (TAIR:AT1G24130.1); similar to WD40-like [Medicago truncatula] (GB:ABE82381.1); contains InterPro domain WD-40 repeat; (InterPro:IPR001680); contains InterPro domain WD40-like; (InterPro:IPR011046)	-1.13975	0.0325588
AT1G14250	nucleoside phosphatase family protein / GDA1/CD39 family protein; similar to nucleoside phosphatase family protein / GDA1/CD39 family protein [Arabidopsis thaliana] (TAIR:AT1G14240.2); similar to nucleoside phosphatase family protein / GDA1/CD39 family protein [Arabidopsis thaliana] (TAIR:AT1G14230.1); similar to Nucleoside phosphatase GDA1/CD39 [Medicago truncatula] (GB:ABE85847.1); contains Int…	3.57274	0.0336723		AT1G26200	unknown protein	-1.04175	0.0819837
AT1G14390	leucine-rich repeat transmembrane protein kinase, putative; similar to leucine-rich repeat transmembrane protein kinase, putative [Arabidopsis thaliana] (TAIR:AT2G02780.1); similar to putative receptor-like protein kinase [Oryza sativa (japonica cultivar-group)] (GB:BAD32906.1); contains InterPro domain Serine/threonine protein kinase; (InterPro:IPR002290); contains InterPro domain Protein kinase…	1.07887	0.0470148		AT1G28330	dormancy-associated protein (DRM1)	-1.02282	0.0178184
AT1G14540	anionic peroxidase, putative; Identical to Peroxidase 4 precursor (EC 1.11.1.7) (Atperox P4) (ATP46) (PER4) [Arabidopsis Thaliana] (GB:Q9LE15); similar to anionic peroxidase, putative [Arabidopsis thaliana] (TAIR:AT1G14550.1); similar to Lignin-forming anionic peroxidase precursor (GB:Q02200); similar to peroxidase (EC 1.11.1.7), anionic, precursor - wood tobacco (GB:B56555); contains InterPro do…	2.08238	0.00728989		AT1G28660	lipase, putative; similar to ARAB-1 (Arabidopsis lipase), carboxylic ester hydrolase [Arabidopsis thaliana] (TAIR:AT1G28670.1); similar to GDSL-motif lipase, putative [Arabidopsis thaliana] (TAIR:AT1G28640.1); similar to lipase 2 [Brassica napus] (GB:AAX62802.1); contains InterPro domain Lipolytic enzyme, G-D-S-L; (InterPro:IPR001087)	-1.26821	0.0235578
AT1G14550	anionic peroxidase, putative; Identical to Peroxidase 5 precursor (EC 1.11.1.7) (Atperox P5) (PER5) [Arabidopsis Thaliana] (GB:Q9M9Q9;GB:Q9MA28); similar to anionic peroxidase, putative [Arabidopsis thaliana] (TAIR:AT1G14540.1); similar to Lignin-forming anionic peroxidase precursor (GB:Q02200); contains InterPro domain Haem peroxidase; (InterPro:IPR010255); contains InterPro domain Haem peroxida…	2.73506	0.0169656		AT1G29210	unknown protein	-1.22141	0.0357318
AT1G14730	similar to ACYB-2 (Arabidopsis cytochrome b561 -2), carbon-monoxide oxygenase [Arabidopsis thaliana] (TAIR:AT4G25570.1); similar to cytochrome [Mesembryanthemum crystallinum] (GB:AAD11424.1); contains InterPro domain Cytochrome b561 / ferric reductase transmembrane; (InterPro:IPR006593); contains InterPro domain Cytochrome b561; (InterPro:IPR004877)	1.53503	0.0659793		AT1G29395	encodes a protein similar to the cold acclimation protein WCOR413 in wheat. Expression is induced by short-term cold-treatment, water deprivation, and abscisic acid treatment. Possibly targeted to thylakoid membrane.	-1.68727	0.0347581
AT1G14780	similar to unknown protein [Arabidopsis thaliana] (TAIR:AT4G24290.2); similar to Membrane attack complex component/perforin/complement C9 [Medicago truncatula] (GB:ABE92593.1); similar to Os06g0251100 [Oryza sativa (japonica cultivar-group)] (GB:NP_001057295.1); similar to Os02g0736300 [Oryza sativa (japonica cultivar-group)] (GB:NP_001048052.1); contains InterPro domain Membrane attack complex c…	1.47368	0.0066592		AT1G30520	acyl-activating enzyme 14 (AAE14); similar to 4-coumarate--CoA ligase family protein / 4-coumaroyl-CoA synthase family protein [Arabidopsis thaliana] (TAIR:AT4G19010.1); similar to Acyl-CoA synthetase (ISS) [Ostreococcus tauri] (GB:CAL50517.1); similar to Os08g0130400 [Oryza sativa (japonica cultivar-group)] (GB:NP_001060922.1); contains InterPro domain AMP-dependent synthetase and ligase; (Inter…	-1.0548	0.00662954
AT1G15630	similar to unknown protein [Arabidopsis thaliana] (TAIR:AT1G15610.1); similar to Os09g0323100 [Oryza sativa (japonica cultivar-group)] (GB:NP_001062870.1)	1.94814	0.00962371		AT1G49020	unknown protein	-1.21599	0.0441358
AT1G17060	Encodes a protein with similarity to other cytochrome P450's and is a homolog of BAS1. Over expression causes a dwarf phenotype resembling brassinolide resistant mutants. Double mutant analysis of sob7/bas1 loss of function mutants suggests these genes have redundant functions in light responsiveness. SOB7 may function in metabolizing brassinolides. Expressed in leaf, root, stem and silique but e…	1.08661	0.158844		AT1G49200	zinc finger (C3HC4-type RING finger) family protein; Identical to RING-H2 finger protein ATL1I (ATL1I) [Arabidopsis Thaliana] (GB:Q94BY6;GB:Q9M9C0); similar to zinc finger (C3HC4-type RING finger) family protein [Arabidopsis thaliana] (TAIR:AT1G49210.1); similar to Zinc finger, RING-type; RINGv [Medicago truncatula] (GB:ABE81190.1); contains InterPro domain Zinc finger, RING-type; (InterPro:IPR00…	-1.36542	0.0199546
AT1G17170	Encodes glutathione transferase belonging to the tau class of GSTs. Naming convention according to Wagner et al. (2002).	1.03752	0.0573697		AT1G49660	similar to cell death associated protein-related [Arabidopsis thaliana] (TAIR:AT1G49650.1); similar to Esterase/lipase/thioesterase [Medicago truncatula] (GB:ABE83375.1); contains InterPro domain Esterase/lipase/thioesterase; (InterPro:IPR000379); contains InterPro domain Alpha/beta hydrolase fold-3; (InterPro:IPR013094)	-1.00716	0.0319096
AT1G17180	Encodes glutathione transferase belonging to the tau class of GSTs. Naming convention according to Wagner et al. (2002).	2.02826	0.0795516		AT1G49715	unknown protein	-1.17067	0.0472544
AT1G17380	similar to unknown protein [Arabidopsis thaliana] (TAIR:AT1G72450.1); similar to PnFL-2 [Ipomoea nil] (GB:AAG49896.1); similar to Os07g0615200 [Oryza sativa (japonica cultivar-group)] (GB:NP_001060268.1); similar to Os03g0402800 [Oryza sativa (japonica cultivar-group)] (GB:NP_001050322.1); contains InterPro domain ZIM; (InterPro:IPR010399)	1.70276	0.0765922		AT1G49860	Encodes glutathione transferase belonging to the phi class of GSTs. Naming convention according to Wagner et al. (2002).	-1.03506	0.131637
AT1G17830	similar to unknown protein [Arabidopsis thaliana] (TAIR:AT1G73210.1); similar to hypothetical protein [Oryza sativa (japonica cultivar-group)] (GB:AAO39871.1); similar to Os10g0494000 [Oryza sativa (japonica cultivar-group)] (GB:NP_001064942.1); similar to hypothetical protein [Oryza sativa (japonica cultivar-group)] (GB:AAP46235.1); contains InterPro domain Protein of unknown function DUF789; (I…	1.33527	0.0596017		AT1G51940	protein kinase family protein / peptidoglycan-binding LysM domain-containing protein; similar to protein kinase family protein [Arabidopsis thaliana] (TAIR:AT3G21630.1); similar to Os01g0741200 [Oryza sativa (japonica cultivar-group)] (GB:NP_001044206.1); similar to protein kinase family protein [Musa balbisiana] (GB:ABF70119.1); contains InterPro domain Serine/threonine protein kinase; (InterPro…	-1.16299	0.0181907
AT1G18140	putative laccase, a member of laccase family of genes (with 17 members in Arabidopsis).	1.10096	0.0231344		AT1G52190	proton-dependent oligopeptide transport (POT) family protein; similar to proton-dependent oligopeptide transport (POT) family protein [Arabidopsis thaliana] (TAIR:AT3G16180.1); similar to TGF-beta receptor, type I/II extracellular re (GB:ABD32296.1); similar to TGF-beta receptor, type I/II extracellular re (GB:ABD32298.1); contains InterPro domain TGF-beta receptor, type I/II extracellular region…	-1.08173	0.0212966
AT1G18880	proton-dependent oligopeptide transport (POT) family protein; similar to proton-dependent oligopeptide transport (POT) family protein [Arabidopsis thaliana] (TAIR:AT3G47960.1); similar to proton-dependent oligopeptide transport (POT) family protein [Arabidopsis thaliana] (TAIR:AT5G62680.1); similar to nitrate transporter NRT1-1 [Glycine max] (GB:BAB19756.1); similar to nitrate transporter NRT1-5 …	1.11063	0.0488365		AT1G52870	peroxisomal membrane protein-related; similar to peroxisomal membrane protein-related [Arabidopsis thaliana] (TAIR:AT4G03410.2); similar to peroxisomal membrane protein, putative, expressed [Oryza sativa (japonica cultivar-group)] (GB:ABF97329.1); similar to Os03g0583800 [Oryza sativa (japonica cultivar-group)] (GB:NP_001050563.1); contains InterPro domain Mpv17/PMP22; (InterPro:IPR007248)	-1.26385	0.00265583
AT1G18970	Encodes a germin-like protein with possible oxalate oxidase activity (based on GenBank record).	1.91957	0.0462602		AT1G53870	similar to unknown protein [Arabidopsis thaliana] (TAIR:AT1G53890.1); similar to Protein of unknown function DUF567 [Medicago truncatula] (GB:ABE86462.1); contains InterPro domain Protein of unknown function DUF567; (InterPro:IPR007612)	-1.22038	0.0550658
AT1G19250	FMO1 is required for full expression of TIR-NB-LRR–conditioned resistance to avirulent pathogens and for basal resistance to invasive virulent pathogens. Functions in an EDS1-regulated but SA-independent mechanism that promotes resistance and cell death at pathogen infection sites.	1.07459	0.0631092		AT1G55440	DC1 domain-containing protein; similar to DC1 domain-containing protein [Arabidopsis thaliana] (TAIR:AT1G55380.1); similar to DC1 domain-containing protein [Arabidopsis thaliana] (TAIR:AT1G55390.1); similar to EDA11 (embryo sac development arrest 11) [Arabidopsis thaliana] (TAIR:AT1G55420.1); similar to DC1 domain-containing protein [Brassica oleracea] (GB:ABD65623.1); contains InterPro domain Zi…	-1.11089	0.123285
AT1G19540	isoflavone reductase, putative; similar to isoflavone reductase, putative [Arabidopsis thaliana] (TAIR:AT1G75280.1); similar to allergenic isoflavone reductase-like protein Bet v 6.0102 [Betula pendula] (GB:AAG22740.1); contains InterPro domain NmrA-like; (InterPro:IPR008030)	1.11465	0.0168992		AT1G56120	leucine-rich repeat family protein / protein kinase family protein; similar to leucine-rich repeat family protein / protein kinase family protein [Arabidopsis thaliana] (TAIR:AT1G56130.1); similar to leucine-rich repeat family protein / protein kinase family protein [Arabidopsis thaliana] (TAIR:AT1G56145.1); similar to leucine-rich repeat family protein / protein kinase family protein [Arabidopsi…	-1.82166	0.00410217
AT1G19610	LCR78/PDF1.4 (Low-molecular-weight cysteine-rich 78); Identical to Low-molecular-weight cysteine-rich protein LCR78 precursor (Putative defensin AMP1 protein) (LCR78) [Arabidopsis Thaliana] (GB:P82787;GB:Q8VZQ7;GB:Q9FWR6); similar to LCR67/PDF1.1 (Low-molecular-weight cysteine-rich 67) [Arabidopsis thaliana] (TAIR:AT1G75830.1); similar to defensin [Helianthus annuus] (GB:AAM27914.1); contains Int…	2.20628	0.0916		AT1G56300	DNAJ heat shock N-terminal domain-containing protein; similar to DNAJ heat shock N-terminal domain-containing protein [Arabidopsis thaliana] (TAIR:AT3G14200.1); similar to DnaJ-like protein [Glycine max] (GB:AAM23263.1); contains InterPro domain Heat shock protein DnaJ, N-terminal; (InterPro:IPR001623)	-1.30658	0.0352863
AT1G21100	O-methyltransferase, putative; similar to O-methyltransferase, putative [Arabidopsis thaliana] (TAIR:AT1G21120.1); similar to O-methyltransferase, putative [Arabidopsis thaliana] (TAIR:AT1G21110.1); similar to O-methyltransferase, putative [Arabidopsis thaliana] (TAIR:AT1G21130.1); similar to phloroglucinol O-methyltransferase [Rosa chinensis var. spontanea] (GB:BAD18975.1); contains InterPro dom…	1.23339	0.00615012		AT1G57943	Member of a family of proteins related to PUP1, a purine transporter. May be involved in the transport of purine and purine derivatives such as cytokinins, across the plasma membrane.	-1.204	0.283477
AT1G21310	Encodes extensin 3.	1.01973	0.00133526		AT1G61380	S-locus protein kinase, putative; similar to carbohydrate binding / kinase [Arabidopsis thaliana] (TAIR:AT1G11280.4); similar to S-locus protein kinase, putative [Arabidopsis thaliana] (TAIR:AT1G61390.1); similar to S-locus lectin protein kinase family protein [Arabidopsis thaliana] (TAIR:AT1G61360.1); similar to Protein kinase; S-locus glycoprotein; Curculin-like (mannose-binding) lectin; Apple-…	-1.03686	0.0824522
AT1G22065	unknown protein	1.39572	0.0152561		AT1G61800	glucose6-Phosphate/phosphate transporter 2	-1.2334	0.0386654
AT1G23120	major latex protein-related / MLP-related; similar to major latex protein-related / MLP-related [Arabidopsis thaliana] (TAIR:AT1G70870.1); similar to putative ripening-related protein [Vitis vinifera] (GB:CAB85634.1); contains InterPro domain Bet v I allergen; (InterPro:IPR000916)	1.2806	0.0774833		AT1G62380	Encodes a protein similar to 1-aminocyclopropane-1-carboxylic oxidase (ACC oxidase). Expression of the AtACO2 transcripts is affected by ethylene.	-1.21261	0.00589454
AT1G23550	Encodes a protein with similarity to RCD1 but without the WWE domain. The protein does have a PARP signature upstream of the C-terminal protein interaction domain. The PARP signature may bind NAD+ and attach the ADP-ribose-moiety from NAD+ to the target molecule. Its presence suggests a role for the protein in ADP ribosylation.	1.26148	0.0408558		AT1G62630	disease resistance protein (CC-NBS-LRR class), putative; Identical to Probable disease resistance protein At1g62630 (pNd4) [Arabidopsis Thaliana] (GB:Q9SI85;GB:O82099;GB:Q9SXD4); similar to disease resistance protein (CC-NBS-LRR class), putative [Arabidopsis thaliana] (TAIR:AT1G63350.1); similar to RPS5 (RESISTANT TO P. SYRINGAE 5) [Arabidopsis thaliana] (TAIR:AT1G12220.1); similar to disease res…	-1.08042	0.0101612
AT1G23720	proline-rich extensin-like family protein; similar to ATHRGP1 (ATHRGP1), structural constituent of cell wall [Arabidopsis thaliana] (TAIR:AT3G54590.1); similar to proline-rich extensin-like family protein [Arabidopsis thaliana] (TAIR:AT3G54580.1); similar to proline-rich extensin-like family protein [Arabidopsis thaliana] (TAIR:AT3G28550.1); similar to Extensin-like re (GB:ABD65126.1); similar to…	1.60925	0.0393359		AT1G65790	An alternatively spliced gene that encodes a functional transmembrane receptor serine/threonine kinase, alternate form may not have transmembrane domain.	-1.401	0.0665958
AT1G24030	protein kinase family protein; similar to protein kinase family protein [Arabidopsis thaliana] (TAIR:AT3G20530.1); similar to Protein kinase [Medicago truncatula] (GB:ABE83211.1); contains InterPro domain Protein kinase-like; (InterPro:IPR011009); contains InterPro domain Protein kinase; (InterPro:IPR000719); contains InterPro domain Serine/threonine protein kinase, active site; (InterPro:IPR0082…	1.21993	0.0104853		AT1G68840	Rav2 is part of a complex that has been named `regulator of the (H+)-ATPase of the vacuolar and endosomal membranes' (RAVE)	-1.49026	0.00367711
AT1G24095	unknown protein	1.03481	0.0179382		AT1G68845	unknown protein	-1.41028	0.00704844
AT1G24320	alpha-glucosidase, putative; similar to GCS1 (GLUCOSIDASE 1), alpha-glucosidase [Arabidopsis thaliana] (TAIR:AT1G67490.1); similar to putative alpha-glucosidase 1 [Oryza sativa (japonica cultivar-group)] (GB:BAB86175.1); similar to Os01g0921200 [Oryza sativa (japonica cultivar-group)] (GB:NP_001045225.1); contains InterPro domain Six-hairpin glycosidase; (InterPro:IPR008928); contains InterPro do…	1.8589	0.0371287		AT1G69490	Encodes a member of the NAC transcription factor gene family. It is expressed in floral primordia and upregulated by AP3 and PI. Its expression is associated with leaf senescence.	-2.39377	0.0038086
AT1G24580	zinc finger (C3HC4-type RING finger) family protein; similar to zinc finger (C3HC4-type RING finger) family protein [Arabidopsis thaliana] (TAIR:AT5G43420.1); similar to Zinc finger, RING-type; RINGv [Medicago truncatula] (GB:ABE91788.1); contains InterPro domain Zinc finger, RING-type; (InterPro:IPR001841)	2.509	0.0280541		AT1G69500	oxygen binding; similar to CYP704A2 (cytochrome P450, family 704, subfamily A, polypeptide 2), oxygen binding [Arabidopsis thaliana] (TAIR:AT2G45510.1); similar to putative plant cytochrome P-450 protein [Oryza sativa (japonica cultivar-group)] (GB:AAL84318.1); similar to cytochrome P450-like protein [Zea mays] (GB:AAK52956.1); similar to Os03g0168600 [Oryza sativa (japonica cultivar-group)] (GB:…	-1.45748	0.0258482
AT1G26390	FAD-binding domain-containing protein; similar to FAD-binding domain-containing protein [Arabidopsis thaliana] (TAIR:AT1G26410.1); similar to FAD-binding domain-containing protein [Arabidopsis thaliana] (TAIR:AT1G26380.1); similar to FAD-binding domain-containing protein [Arabidopsis thaliana] (TAIR:AT1G26420.1); similar to FAD linked oxidase, N-terminal [Medicago truncatula] (GB:ABD32603.1); con…	2.24123	0.0242281		AT1G70120	similar to unknown protein [Arabidopsis thaliana] (TAIR:AT1G70040.1); contains InterPro domain Protein of unknown function DUF1163; (InterPro:IPR009544)	-1.00632	0.338256
AT1G26450	beta-1,3-glucanase-related; similar to beta-1,3-glucanase-related [Arabidopsis thaliana] (TAIR:AT1G69295.1); similar to putative glycosyl hydrolase family 17 protein [Medicago truncatula] (GB:ABE90942.1); contains InterPro domain X8; (InterPro:IPR012946)	1.19013	0.0343813		AT1G70820	phosphoglucomutase, putative / glucose phosphomutase, putative; similar to phosphoglucosamine mutase family protein [Arabidopsis thaliana] (TAIR:AT5G17530.2); similar to Os06g0476200 [Oryza sativa (japonica cultivar-group)] (GB:NP_001057639.1); similar to phosphoglucomutase [Spinacia oleracea] (GB:CAA53507.1); contains InterPro domain Phosphoglucomutase/phosphomannomutase alpha/beta/alpha domain …	-1.03673	0.029751
AT1G26770	Encodes an expansin. Naming convention from the Expansin Working Group (Kende et al, Plant Mol Bio). Involved in the formation of nematode-induced syncytia in roots of Arabidopsis thaliana.	1.26635	0.0688773		AT1G71030	Encodes a putative myb family transcription factor. In contrast to most other myb-like proteins its myb domain consists of a single repeat. A proline-rich region potentially involved in transactivation is found in the C-terminal part of the protein. Its transcript accumulates mainly in leaves.	-1.47132	0.0118531
AT1G26820	Encodes ribonuclease RNS3.	1.38183	0.0126901		AT1G71390	disease resistance family protein / LRR family protein; similar to disease resistance family protein / LRR family protein [Arabidopsis thaliana] (TAIR:AT1G71400.1); similar to disease resistance family protein / LRR family protein [Arabidopsis thaliana] (TAIR:AT3G05360.1); similar to disease resistance family protein [Arabidopsis thaliana] (TAIR:AT3G05370.1); similar to receptor-like protein 9DC …	-1.33526	0.0645566
AT1G28290	pollen Ole e 1 allergen and extensin family protein; similar to pollen Ole e 1 allergen and extensin family protein [Arabidopsis thaliana] (TAIR:AT2G33790.1); similar to HyPRP1 [Gossypium hirsutum] (GB:ABG91751.1); contains InterPro domain Pistil-specific extensin-like protein; (InterPro:IPR003882); contains InterPro domain Pollen Ole e 1 allergen and extensin; (InterPro:IPR006041)	1.26574	0.068112		AT1G72910	disease resistance protein (TIR-NBS class), putative; similar to disease resistance protein (TIR-NBS class), putative [Arabidopsis thaliana] (TAIR:AT1G72900.1); similar to TIR; Disease resistance protein; AAA ATPase [Medicago truncatula] (GB:ABD28703.1); contains InterPro domain Disease resistance protein; (InterPro:IPR000767); contains InterPro domain Toll-Interleukin receptor; (InterPro:IPR0001…	-1.52242	0.0104472
AT1G28400	similar to unknown protein [Arabidopsis thaliana] (TAIR:AT2G33850.1); similar to unknown [Brassica napus] (GB:AAC06020.1)	1.04163	0.0174673		AT1G72930	Toll/interleukin-1 receptor-like protein (TIR) mRNA,	-1.39627	0.0443522
AT1G28470	ANAC010 (Arabidopsis NAC domain containing protein 10); transcription factor; similar to ANAC073 (Arabidopsis NAC domain containing protein 73), transcription factor [Arabidopsis thaliana] (TAIR:AT4G28500.1); similar to no apical meristem (NAM) protein-like [Oryza sativa (japonica cultivar-group)] (GB:BAD73298.1); contains InterPro domain No apical meristem (NAM) protein; (InterPro:IPR003441)	1.19764	0.035322		AT1G73510	unknown protein	-1.14993	0.419905
AT1G28480	glutaredoxin family protein; Identical to Glutaredoxin-C9 (AtGrxC9) (GRXC9) [Arabidopsis Thaliana] (GB:Q9SGP6); similar to glutaredoxin family protein [Arabidopsis thaliana] (TAIR:AT1G03850.2); similar to Os01g0241400 [Oryza sativa (japonica cultivar-group)] (GB:NP_001042552.1); similar to unknown protein [Oryza sativa (japonica cultivar-group)] (GB:BAD81621.1); contains InterPro domain Thioredox…	1.00659	0.179134		AT1G73830	BEE3 (BR ENHANCED EXPRESSION 3); DNA binding / transcription factor; similar to BEE1 (BR ENHANCED EXPRESSION 1), transcription factor [Arabidopsis thaliana] (TAIR:AT1G18400.1); similar to putative bZIPtranscription factor protein [Brassica oleracea] (GB:AAW81732.1); contains InterPro domain Helix-loop-helix DNA-binding; (InterPro:IPR011598); contains InterPro domain Basic helix-loop-helix dimeris…	-1.81753	0.00476322
AT1G29020	calcium-binding EF hand family protein; similar to calcium-binding EF hand family protein [Arabidopsis thaliana] (TAIR:AT2G34030.1); similar to calcium ion binding [Arabidopsis thaliana] (TAIR:AT2G34020.1); similar to putative drought-induced protein RDI [Oryza sativa (japonica cultivar-group)] (GB:BAD19956.1); similar to Os02g0247800 [Oryza sativa (japonica cultivar-group)] (GB:NP_001046432.1); …	1.98577	0.0337892		AT1G74890	Encodes a nuclear response regulator that acts as a negative regulator in cytokinin-mediated signal transduction. Transcript accumulates in leaves and roots in response to cytokinin treatment.	-1.5255	0.0586508
AT1G29025	unknown protein	1.7411	0.0420917		AT1G78995	similar to hypothetical protein [Oryza sativa (japonica cultivar-group)] (GB:BAD10530.1)	-1.04555	0.0515452
AT1G29380	similar to glucan endo-1,3-beta-glucosidase-related [Arabidopsis thaliana] (TAIR:AT1G09460.1); similar to expressed protein [Oryza sativa (japonica cultivar-group)] (GB:ABF99730.1); similar to Os01g0631500 [Oryza sativa (japonica cultivar-group)] (GB:NP_001043647.1); similar to expressed protein [Oryza sativa (japonica cultivar-group)] (GB:ABF99731.1); contains InterPro domain X8; (InterPro:IPR01…	1.17089	0.00763624		AT1G80130	binding; similar to unknown protein [Arabidopsis thaliana] (TAIR:AT5G20190.1); similar to Os06g0606700 [Oryza sativa (japonica cultivar-group)] (GB:NP_001058025.1); similar to Tetratricopeptide-like helical [Medicago truncatula] (GB:ABE92930.1); contains InterPro domain Tetratricopeptide-like helical; (InterPro:IPR011990)	-1.57028	0.0752871
AT1G29860	member of WRKY Transcription Factor; Group II-c	1.66795	0.00170609		AT2G03590	Encodes a member of a class of allantoin transporters.	-2.36088	0.0153306
AT1G30135	similar to unknown protein [Arabidopsis thaliana] (TAIR:AT2G34600.1); similar to ZIM [Medicago truncatula] (GB:ABE81432.1); contains InterPro domain ZIM; (InterPro:IPR010399)	1.3903	0.0435619		AT2G03660	unknown protein	-1.94622	0.0468267
AT1G30700	FAD-binding domain-containing protein; similar to FAD-binding domain-containing protein [Arabidopsis thaliana] (TAIR:AT4G20830.2); similar to carbohydrate oxidase [Lactuca sativa] (GB:AAL77102.1); contains InterPro domain FAD linked oxidase, N-terminal; (InterPro:IPR006094); contains InterPro domain Four-helical cytokine; (InterPro:IPR009079); contains InterPro domain Berberine/berberine-like; (I…	1.3495	0.0535848		AT2G04450	ATNUDT6 (Arabidopsis thaliana Nudix hydrolase homolog 6); ADP-ribose diphosphatase/ NAD binding / hydrolase; Identical to Nudix hydrolase 6 (EC 3.6.1.-) (AtNUDT6) (ADP-ribose pyrophosphatase) (EC 3.6.1.13) (NADH pyrophosphatase) (EC 3.6.1.22) (NUDT6) [Arabidopsis Thaliana] (GB:Q9SJC4); similar to AtNUDT7 (ARABIDOPSIS THALIANA NUDIX HYDROLASE HOMOLOG 7), hydrolase [Arabidopsis thaliana] (TAIR:AT4G…	-1.05496	0.309491
AT1G30720	FAD-binding domain-containing protein; similar to FAD-binding domain-containing protein [Arabidopsis thaliana] (TAIR:AT1G30730.1); similar to FAD linked oxidase, N-terminal [Medicago truncatula] (GB:ABD32603.1); contains InterPro domain FAD linked oxidase, N-terminal; (InterPro:IPR006094); contains InterPro domain Berberine/berberine-like; (InterPro:IPR012951)	1.70543	0.00282777		AT2G07981	similar to unknown protein [Arabidopsis thaliana] (TAIR:AT2G08986.1); similar to Hypothetical protein CBG09238 [Caenorhabditis briggsae] (GB:CAE64508.1)	-1.72875	0.16662
AT1G30730	FAD-binding domain-containing protein; similar to FAD-binding domain-containing protein [Arabidopsis thaliana] (TAIR:AT1G30720.1); similar to FAD linked oxidase, N-terminal [Medicago truncatula] (GB:ABD32603.1); contains InterPro domain FAD linked oxidase, N-terminal; (InterPro:IPR006094); contains InterPro domain Berberine/berberine-like; (InterPro:IPR012951)	1.76779	0.0149976		AT2G13610	ABC transporter family protein; Identical to White-brown complex homolog protein 5 (WBC5) [Arabidopsis Thaliana] (GB:Q9SIT6;GB:Q56ZY4); similar to ABC transporter family protein [Arabidopsis thaliana] (TAIR:AT1G53270.1); similar to Os01g0615500 [Oryza sativa (japonica cultivar-group)] (GB:NP_001043574.1); similar to ABC transporter-like [Oryza sativa (japonica cultivar-group)] (GB:BAB17113.1); co…	-1.1086	0.0223545
AT1G30990	major latex protein-related / MLP-related; similar to major latex protein-related / MLP-related [Arabidopsis thaliana] (TAIR:AT1G14960.1); similar to major latex-like protein [Rubus idaeus] (GB:CAA11844.1); contains InterPro domain Bet v I allergen; (InterPro:IPR000916)	1.55692	0.095213		AT2G15042	unknown protein	-1.03854	0.0484368
AT1G31050	transcription factor; similar to Os07g0471900 [Oryza sativa (japonica cultivar-group)] (GB:NP_001059610.1); similar to bHLH transcription factor-like protein [Oryza sativa (japonica cultivar-group)] (GB:BAC06965.1)	1.22539	0.105226		AT2G18328	unknown protein	-1.02903	0.0837104
AT1G31710	copper amine oxidase, putative; similar to copper amine oxidase, putative [Arabidopsis thaliana] (TAIR:AT1G31670.1); similar to ATAO1 (Arabidosis thaliana amine oxidase 1), copper ion binding [Arabidopsis thaliana] (TAIR:AT4G14940.1); similar to copper amine oxidase, putative [Arabidopsis thaliana] (TAIR:AT1G31690.1); similar to Amine oxidase [copper-containing] precursor (GB:Q43077); similar to …	1.22083	0.0325586		AT2G20625	similar to unknown protein [Arabidopsis thaliana] (TAIR:AT2G20620.1); contains InterPro domain Protein of unknown function DUF626, Arabidopsis thaliana; (InterPro:IPR006462)	-1.40638	0.282978
AT1G31770	ABC transporter family protein; Identical to White-brown complex homolog protein 14 (WBC14) [Arabidopsis Thaliana] (GB:Q9C6W5;GB:Q9C6R7); similar to ABC transporter family protein [Arabidopsis thaliana] (TAIR:AT4G27420.1); similar to ABC transporter-like protein [Brassica rapa] (GB:ABB97034.1); similar to Os08g0167000 [Oryza sativa (japonica cultivar-group)] (GB:NP_001061077.1); contains InterPro…	1.11372	0.0548821		AT2G20670	similar to unknown protein [Arabidopsis thaliana] (TAIR:AT4G32480.1); similar to Protein of unknown function DUF506, plant [Medicago truncatula] (GB:ABD32359.1); contains InterPro domain Protein of unknown function DUF506, plant; (InterPro:IPR006502)	-1.03007	0.0945082
AT1G31950	terpene synthase/cyclase family protein; similar to terpene synthase/cyclase family protein [Arabidopsis thaliana] (TAIR:AT3G14540.1); similar to terpene synthase/cyclase family protein [Arabidopsis thaliana] (TAIR:AT3G14490.1); similar to terpene synthase/cyclase family protein [Arabidopsis thaliana] (TAIR:AT3G14520.1); similar to terpene synthase [Vitis vinifera] (GB:AAS66357.1); contains Inter…	1.5641	0.0998797		AT2G22240	inositol-3-phosphate synthase isozyme 2 / myo-inositol-1-phosphate synthase 2 / MI-1-P synthase 2 / IPS 2; Identical to Inositol-3-phosphate synthase isozyme 2 (EC 5.5.1.4) (Myo-inositol-1- phosphate synthase 2) (MI-1-P synthase 2) (IPS 2) [Arabidopsis Thaliana] (GB:Q38862;GB:Q9SIE2); similar to MI-1-P SYNTHASE (Myo-inositol-1-phosphate synthase), inositol-3-phosphate synthase [Arabidopsis thalia…	-1.04035	5.2831e-05
AT1G32100	encodes a protein whose sequence is similar to pinoresinol-lariciresinol reductase from pine.	1.13496	0.0305202		AT2G24010	SCPL23 (serine carboxypeptidase-like 23); serine carboxypeptidase; similar to BRS1 (BRI1 SUPPRESSOR 1) [Arabidopsis thaliana] (TAIR:AT4G30610.1); similar to SCPL22 (serine carboxypeptidase-like 22), serine carboxypeptidase [Arabidopsis thaliana] (TAIR:AT2G24000.1); similar to Os02g0794500 [Oryza sativa (japonica cultivar-group)] (GB:NP_001048377.1); similar to putative carboxypeptidase D [Oryza s…	-1.04585	0.122197
AT1G32290	similar to glycine-rich protein [Arabidopsis thaliana] (TAIR:AT5G42635.1)	1.10203	0.193939		AT2G25625	similar to Os05g0575000 [Oryza sativa (japonica cultivar-group)] (GB:NP_001056395.1)	-1.43664	0.0153919
AT1G32940	subtilase family protein; similar to subtilase family protein [Arabidopsis thaliana] (TAIR:AT1G32950.1); similar to subtilase family protein [Arabidopsis thaliana] (TAIR:AT1G32960.1); similar to subtilase family protein [Arabidopsis thaliana] (TAIR:AT4G10540.1); similar to Os09g0530800 [Oryza sativa (japonica cultivar-group)] (GB:NP_001063751.1); similar to Protease-associated PA; Proteinase inhi…	1.19485	0.153853		AT2G26020	PDF1.2b (plant defensin 1.2b); Identical to Probable cysteine-rich antifungal protein At2g26020 precursor (AFP) [Arabidopsis Thaliana] (GB:O80994); similar to PDF1.2c (plant defensin 1.2c) [Arabidopsis thaliana] (TAIR:AT5G44430.1); similar to PDF1.2 (Low-molecular-weight cysteine-rich 77) [Arabidopsis thaliana] (TAIR:AT5G44420.1); similar to antifungal protein [Sinapis alba] (GB:AAY15221.1); cont…	-1.85719	0.257439
AT1G32950	subtilase family protein; similar to subtilase family protein [Arabidopsis thaliana] (TAIR:AT4G10550.1); similar to subtilase family protein [Arabidopsis thaliana] (TAIR:AT1G32960.1); similar to subtilase family protein [Arabidopsis thaliana] (TAIR:AT1G32940.1); similar to Os09g0530800 [Oryza sativa (japonica cultivar-group)] (GB:NP_001063751.1); similar to Protease-associated PA; Proteinase inhi…	1.43302	0.0450262		AT2G29090	Encodes a protein with ABA 8'-hydroxylase activity, involved in ABA catabolism. Member of the CYP707A gene family. This gene predominantly accumulates in dry seeds and is up-regulated immediately following imbibition. CYP707A2 appears to play a major role in the rapid decrease in ABA levels during early seed imbibition.	-1.35716	0.0137635
AT1G33700	similar to unknown protein [Arabidopsis thaliana] (TAIR:AT5G49900.1); similar to unknown protein [Arabidopsis thaliana] (TAIR:AT4G10060.1); similar to unknown protein [Arabidopsis thaliana] (TAIR:AT3G24180.2); similar to unknown protein [Oryza sativa] (GB:AAL31035.1); similar to Os11g0242100 [Oryza sativa (japonica cultivar-group)] (GB:NP_001067588.1); similar to At5g49900 [Oryza sativa (japonica…	1.22426	0.0775682		AT2G29290	tropinone reductase, putative / tropine dehydrogenase, putative; similar to SAG13 (Senescence-associated gene 13), oxidoreductase [Arabidopsis thaliana] (TAIR:AT2G29350.1); similar to Tropinone reductase, putative, expressed [Oryza sativa (japonica cultivar-group)] (GB:ABF95188.1); contains InterPro domain Short-chain dehydrogenase/reductase SDR; (InterPro:IPR002198); contains InterPro domain Glu…	-1.18196	0.0103137
AT1G33730	member of CYP76C	1.15627	0.392128		AT2G29300	tropinone reductase, putative / tropine dehydrogenase, putative; similar to tropinone reductase, putative / tropine dehydrogenase, putative [Arabidopsis thaliana] (TAIR:AT2G29320.1); similar to Tropinone reductase, putative, expressed [Oryza sativa (japonica cultivar-group)] (GB:ABF95188.1); similar to Os03g0269100 [Oryza sativa (japonica cultivar-group)] (GB:NP_001049677.1); contains InterPro do…	-1.60009	0.0224723
AT1G33750	terpene synthase/cyclase family protein; similar to terpene synthase/cyclase family protein [Arabidopsis thaliana] (TAIR:AT3G29410.1); similar to terpene synthase/cyclase family protein [Arabidopsis thaliana] (TAIR:AT3G32030.1); similar to terpene synthase/cyclase family protein [Arabidopsis thaliana] (TAIR:AT3G14490.1); similar to terpene synthase [Vitis vinifera] (GB:AAS66357.1); contains Inter…	1.19599	0.0842985		AT2G29310	tropinone reductase, putative / tropine dehydrogenase, putative; similar to tropinone reductase, putative / tropine dehydrogenase, putative [Arabidopsis thaliana] (TAIR:AT2G29320.1); similar to tropinone reductase, putative / tropine dehydrogenase, putative [Arabidopsis thaliana] (TAIR:AT2G29300.1); similar to Tropinone reductase, putative, expressed [Oryza sativa (japonica cultivar-group)] (GB:A…	-1.40174	0.0260617
AT1G33890	avirulence-responsive protein, putative / avirulence induced gene protein, putative / AIG protein, putative; similar to avirulence-responsive protein, putative / avirulence induced gene protein, putative / AIG protein, putative [Arabidopsis thaliana] (TAIR:AT1G33900.1); similar to GTP binding protein [Brassica rapa] (GB:ABK78687.1); contains InterPro domain AIG1; (InterPro:IPR006703)	1.35048	0.0741983		AT2G30230	similar to unknown protein [Arabidopsis thaliana] (TAIR:AT1G06980.1); similar to Os05g0165200 [Oryza sativa (japonica cultivar-group)] (GB:NP_001054744.1); similar to hypothetical protein LOC_Os03g18660 [Oryza sativa (japonica cultivar-group)] (GB:ABF95458.1)	-1.35547	0.0154045
AT1G35250	thioesterase family protein; similar to thioesterase family protein [Arabidopsis thaliana] (TAIR:AT1G35290.1); similar to Thioesterase superfamily [Medicago truncatula] (GB:ABE93263.1); contains InterPro domain Thioesterase superfamily; (InterPro:IPR006683)	1.52443	0.0389878		AT2G32160	similar to unknown protein [Arabidopsis thaliana] (TAIR:AT2G32170.1); similar to Os05g0511300 [Oryza sativa (japonica cultivar-group)] (GB:NP_001056014.1); similar to unnamed protein product [Tetraodon nigroviridis] (GB:CAF92601.1); contains InterPro domain N2227-like; (InterPro:IPR012901)	-2.2572	0.0127602
AT1G35910	trehalose-6-phosphate phosphatase, putative; similar to trehalose-6-phosphate phosphatase, putative [Arabidopsis thaliana] (TAIR:AT5G65140.1); similar to Os02g0753000 [Oryza sativa (japonica cultivar-group)] (GB:NP_001048143.1); similar to Os08g0409100 [Oryza sativa (japonica cultivar-group)] (GB:NP_001061780.1); similar to 117M18_9 [Brassica rapa] (GB:AAZ66928.1); contains InterPro domain Trehal…	1.23545	0.00108009		AT2G33650	unknown protein	-1.21599	0.0441358
AT1G36622	unknown protein	1.10604	0.0276976		AT2G34655	unknown protein	-1.1033	0.0597657
AT1G36640	similar to unknown protein [Arabidopsis thaliana] (TAIR:AT1G36622.1)	2.19541	0.00543006		AT2G35384	unknown protein	-1.04502	0.225432
AT1G43790	similar to hydroxyproline-rich glycoprotein family protein [Arabidopsis thaliana] (TAIR:AT5G48920.1)	1.29883	0.0122653		AT2G36690	oxidoreductase, 2OG-Fe(II) oxygenase family protein; similar to oxidoreductase, acting on paired donors, with incorporation or reduction of molecular oxygen, 2-oxoglutarate as one donor, and incorporation of one atom each of oxygen into both donors [Arabidopsis thaliana] (TAIR:AT3G60290.1); similar to putative dioxygenase [Oryza sativa (japonica cultivar-group)] (GB:BAD46601.1); similar to Os09g0…	-2.14819	0.0375069
AT1G44020	DC1 domain-containing protein; similar to DC1 domain-containing protein [Arabidopsis thaliana] (TAIR:AT1G44030.1); similar to DC1 domain-containing protein [Brassica oleracea] (GB:ABD65623.1); contains InterPro domain C1-like; (InterPro:IPR011424); contains InterPro domain DC1; (InterPro:IPR004146)	1.19279	0.077336		AT2G37030	auxin-responsive family protein; similar to auxin-responsive family protein [Arabidopsis thaliana] (TAIR:AT3G53250.1); similar to Auxin responsive SAUR protein [Medicago truncatula] (GB:ABE87816.1); contains InterPro domain Auxin responsive SAUR protein; (InterPro:IPR003676)	-1.10384	0.0143724
AT1G44130	nucellin protein, putative; similar to nucellin protein, putative [Arabidopsis thaliana] (TAIR:AT1G77480.2); similar to Peptidase aspartic, active site [Medicago truncatula] (GB:ABE92379.1); contains InterPro domain Peptidase A1, pepsin; (InterPro:IPR001461); contains InterPro domain Peptidase aspartic, catalytic; (InterPro:IPR009007)	2.28907	0.0054665		AT2G39920	acid phosphatase class B family protein; Identical to Hypothetical protein At2g39920 [Arabidopsis Thaliana] (GB:O04195); similar to acid phosphatase, putative [Arabidopsis thaliana] (TAIR:AT4G25150.1); similar to HAD superfamily (subfamily IIIB) phosphatase, putative [Medicago truncatula] (GB:ABE88130.1); contains InterPro domain Acid phosphatase (Class B); (InterPro:IPR005519)	-1.10008	0.0203249
AT1G44350	encodes a protein similar to IAA amino acid conjugate hydrolase.	1.67853	0.064895		AT2G40670	response regulator 16	-2.97977	0.00115117
AT1G44800	nodulin MtN21 family protein; similar to nodulin MtN21 family protein [Arabidopsis thaliana] (TAIR:AT4G08300.1); similar to Os10g0210500 [Oryza sativa (japonica cultivar-group)] (GB:NP_001064323.1); similar to unknown protein [Oryza sativa (japonica cultivar-group)] (GB:AAT58856.1); similar to Os02g0768300 [Oryza sativa (japonica cultivar-group)] (GB:NP_001048238.1); contains InterPro domain Prot…	1.02385	0.0644518		AT2G40840	Encodes a cytosolic protein with transglucosidase and amylomaltase activity. It is an essential component of the pathway from starch to sucrose and cellular metabolism in leaves at night. The protein binds to heteroglycans and utilizes glucose, mannose and xylose as acceptors. Fucose and galactose can also act as acceptors but less efficiently than the previous three. It was also was also recentl…	-1.00158	0.0131279
AT1G45145	encodes a cytosolic thioredoxin that reduces disulfide bridges of target proteins by the reversible formation of a disulfide bridge between two neighboring Cys residues present in the active site. Thioredoxins have been found to regulate a variety of biological reactions in prokaryotic and eukaryotic cells.	1.80601	0.0369481		AT2G40940	Ethylene receptor, subfamily 1. Has histidine kinase activity.	-1.12558	0.00591493
AT1G47271	unknown protein	1.18209	0.0917227		AT2G41090	calmodulin-like calcium-binding protein, 22 kDa (CaBP-22); Identical to 22 kDa calmodulin-like calcium-binding protein (CABP-22) [Arabidopsis Thaliana] (GB:P30187); similar to CAM2 (CALMODULIN-2), calcium ion binding [Arabidopsis thaliana] (TAIR:AT2G27030.3); similar to calmodulin [Ae (GB:AAX31386.1); contains InterPro domain EF-Hand type; (InterPro:IPR011992); contains InterPro domain Calcium-bi…	-1.26097	0.054584
AT1G47395	similar to unknown protein [Arabidopsis thaliana] (TAIR:AT1G47400.1)	2.14317	0.0144591		AT2G41230	similar to ARL (ARGOS-LIKE) [Arabidopsis thaliana] (TAIR:AT2G44080.1); similar to hypothetical protein LOC_Os12g10750 [Oryza sativa (japonica cultivar-group)] (GB:ABA96704.1); similar to Os11g0247000 [Oryza sativa (japonica cultivar-group)] (GB:NP_001067611.1)	-2.54584	0.000622597
AT1G47400	similar to unknown protein [Arabidopsis thaliana] (TAIR:AT1G47395.1)	1.3215	0.0525657		AT2G42530	cold-responsive protein / cold-regulated protein (cor15b); similar to COR15A (COLD-REGULATED 15A) [Arabidopsis thaliana] (TAIR:AT2G42540.2); similar to cor15b (GB:AAA32774.1); contains domain LATE EMBRYOGENESIS ABUNDANT (PLANTS) LEA-RELATED (PTHR23241)	-1.20336	0.203758
AT1G47600	glycosyl hydrolase family 1 protein; similar to glycosyl hydrolase family 1 protein [Arabidopsis thaliana] (TAIR:AT1G51490.1); similar to glycosyl hydrolase family 1 protein [Arabidopsis thaliana] (TAIR:AT1G51470.1); similar to Glycoside hydrolase, family 1 [Medicago truncatula] (GB:ABE86373.1); contains InterPro domain Glycoside hydrolase, family 1; (InterPro:IPR001360)	2.78249	0.0119357		AT2G42870	similar to unknown protein [Arabidopsis thaliana] (TAIR:AT3G58850.1); similar to hypothetical protein [Oryza sativa (japonica cultivar-group)] (GB:BAB89478.1); contains InterPro domain Helix-loop-helix DNA-binding; (InterPro:IPR011598)	-1.03234	0.0407645
AT1G48510	cytochrome c oxidase assembly protein surfeit-related; similar to SURF1 (SURFEIT 1) [Arabidopsis thaliana] (TAIR:AT3G17910.1); similar to Os03g0200700 [Oryza sativa (japonica cultivar-group)] (GB:NP_001049291.1); contains InterPro domain Surfeit locus 1; (InterPro:IPR002994)	1.30975	0.0605608		AT2G43140	DNA binding / transcription factor; similar to basic helix-loop-helix (bHLH) family protein [Arabidopsis thaliana] (TAIR:AT1G05805.1); similar to B1065G12.3 [Oryza sativa (japonica cultivar-group)] (GB:BAB90521.1); similar to Os01g0900800 [Oryza sativa (japonica cultivar-group)] (GB:NP_001045106.1); similar to Os09g0487900 [Oryza sativa (japonica cultivar-group)] (GB:NP_001063529.1); contains Int…	-1.44541	0.0252457
AT1G48760	DELTA-ADR (DELTA-ADAPTIN); clathrin binding; similar to clathrin binding [Arabidopsis thaliana] (TAIR:AT1G60070.1); similar to Adaptin, N-terminal [Medicago truncatula] (GB:ABE78888.1); contains InterPro domain Adaptin, N-terminal; (InterPro:IPR002553); contains InterPro domain Armadillo-like helical; (InterPro:IPR011989)	1.10244	0.0205126		AT2G44080	Encodes ARL, a gene similar to ARGOS involved in cell expansion-dependent organ growth. Upregulated by brassinosteroid. Acts downstream of BRI1.	-1.99557	0.0440959
AT1G49030	similar to unknown protein [Arabidopsis thaliana] (TAIR:AT3G18460.1); similar to Os02g0579800 [Oryza sativa (japonica cultivar-group)] (GB:NP_001047231.1); similar to Uncharacterized Cys-rich domain [Medicago truncatula] (GB:ABE80519.1); similar to Os02g0580000 [Oryza sativa (japonica cultivar-group)] (GB:NP_001047232.1); contains InterPro domain Protein of unknown function Cys-rich; (InterPro:IP…	2.07383	0.0264796		AT2G45180	protease inhibitor/seed storage/lipid transfer protein (LTP) family protein; similar to protease inhibitor/seed storage/lipid transfer protein (LTP) family protein [Arabidopsis thaliana] (TAIR:AT1G62510.1); similar to 14 kDa polypeptide [Catharanthus roseus] (GB:CAA81526.1); contains InterPro domain Plant lipid transfer/seed storage/trypsin-alpha amylase inhibitor; (InterPro:IPR003612)	-1.10506	0.053891
AT1G49405	integral membrane protein, putative; similar to unknown protein [Arabidopsis thaliana] (TAIR:AT4G37235.1); similar to expressed protein [Oryza sativa (japonica cultivar-group)] (GB:AAR87332.1); similar to Os03g0767900 [Oryza sativa (japonica cultivar-group)] (GB:NP_001051391.1); similar to Os01g0847300 [Oryza sativa (japonica cultivar-group)] (GB:NP_001044796.1); contains InterPro domain Protein …	1.01134	0.0448693		AT2G45900	similar to unknown protein [Arabidopsis thaliana] (TAIR:AT3G61380.1); similar to conserved hypothetical protein [Medicago truncatula] (GB:ABD32828.1); contains domain PHOSPHATIDYLINOSITOL N-ACETYLGLUCOSAMINYLTRANSFERASE SUBUNIT P (DOWN SYNDROME CRITICAL REGION PROTEIN 5)-RELATED (PTHR21726); contains domain RNASE H1 SMALL SUBUNIT (AYP1)-RELATED (PTHR21726:SF4)	-1.12574	0.0108266
AT1G50090	aminotransferase class IV family protein; Identical to Putative branched-chain-amino-acid aminotransferase 7 (Atbcat-7) (BCAT7) [Arabidopsis Thaliana] (GB:Q9LPM8); similar to branched-chain amino acid aminotransferase 6 / branched-chain amino acid transaminase 6 (BCAT6) [Arabidopsis thaliana] (TAIR:AT1G50110.1); similar to Branched-chain amino acid aminotransferase II [Medicago truncatula] (GB:AB…	1.24584	0.022115		AT3G00390	unknown protein	-1.10469	0.0978266
AT1G51420	sucrose-phosphatase, putative; similar to sucrose-phosphatase 1 (SPP1) [Arabidopsis thaliana] (TAIR:AT2G35840.2); similar to sucrose phosphate phosphatase [Malus x domestica] (GB:AAS79792.1); contains InterPro domain HAD-superfamily hydrolase subfamily IIB; (InterPro:IPR006379); contains InterPro domain Sucrose phosphatase, plant and cyanobacteria; (InterPro:IPR012847); contains InterPro domain S…	1.42116	0.0594509		AT3G05520	F-actin capping protein alpha subunit family protein; Identical to F-actin capping protein subunit alpha (CapZ-alpha) [Arabidopsis Thaliana] (GB:O82631;GB:Q9MA66); similar to F-actin capping protein, alpha subunit [Medicago truncatula] (GB:ABE92863.1); contains InterPro domain F-actin capping protein, alpha subunit; (InterPro:IPR002189)	-1.0573	0.07551
AT1G51470	glycosyl hydrolase family 1 protein; similar to glycosyl hydrolase family 1 protein [Arabidopsis thaliana] (TAIR:AT1G51490.1); similar to glycosyl hydrolase family 1 protein [Arabidopsis thaliana] (TAIR:AT1G47600.1); similar to Glycoside hydrolase, family 1 [Medicago truncatula] (GB:ABE86373.1); contains InterPro domain Glycoside hydrolase, family 1; (InterPro:IPR001360)	1.42518	0.14407		AT3G09450	similar to unknown protein [Arabidopsis thaliana] (TAIR:AT2G28780.1); similar to P-type trefoil [Medicago truncatula] (GB:ABD32899.1)	-1.52918	0.0169803
AT1G52000	jacalin lectin family protein; similar to MBP1 (MYROSINASE-BINDING PROTEIN 1) [Arabidopsis thaliana] (TAIR:AT1G52040.1); similar to myrosinase-binding protein [Brassica napus] (GB:AAC08048.1); contains InterPro domain Jacalin-related lectin; (InterPro:IPR001229)	1.71484	0.0309706		AT3G16670	similar to unknown protein [Arabidopsis thaliana] (TAIR:AT3G16660.1); similar to Phylloplanin precursor (T-phylloplanin) (GB:Q56S59)	-1.37828	0.021387
AT1G52030	Similar to myrosinase binding proteins which may be involved in metabolizing glucosinolates and forming defense compounds to protect against herbivory. Also similar to lectins and other agglutinating factors. Expressed only in flowers.	1.40567	0.0605462		AT3G16770	Encodes a member of the ERF (ethylene response factor) subfamily B-2 of the plant specific ERF/AP2 transcription factor family (RAP2.3). The protein contains one AP2 domain. There are 5 members in this subfamily including RAP2.2 AND RAP2.12.It is localized to the nucleus and acts as a transcriptional activator through the GCC-box. It has been identified as a suppressor of Bax-induced cell death b…	-2.37306	0.000774799
AT1G52040	Encodes myrosinase-binding protein expressed in flowers.	3.23866	0.0668767		AT3G19850	phototropic-responsive NPH3 family protein; similar to phototropic-responsive NPH3 family protein [Arabidopsis thaliana] (TAIR:AT1G50280.1); similar to H0403D02.14 [Oryza sativa (indica cultivar-group)] (GB:CAH68185.1); contains InterPro domain NPH3; (InterPro:IPR004249); contains InterPro domain BTB; (InterPro:IPR000210)	-1.986	0.00370621
AT1G52050	jacalin lectin family protein; similar to jacalin lectin family protein [Arabidopsis thaliana] (TAIR:AT1G52070.1); similar to jasmonate inducible protein [Brassica napus] (GB:CAA72271.1); contains InterPro domain Jacalin-related lectin; (InterPro:IPR001229)	2.16075	0.0439835		AT3G21500	Encodes a protein postulated to have 1-deoxy-D-xylulose 5-phosphate synthase activity.	-1.68278	0.133414
AT1G52060	similar to jacalin lectin family protein [Arabidopsis thaliana] (TAIR:AT1G52070.1); similar to jasmonate inducible protein [Brassica napus] (GB:CAA72271.1); contains InterPro domain Jacalin-related lectin; (InterPro:IPR001229)	1.19278	0.211741		AT3G21510	Encodes AHP1, one of the six Arabidopsis thaliana histidine phosphotransfer proteins (AHPs). AHPs function as redundant positive regulators of cytokinin signaling. Members of the AHP gene family include: AT3G21510 (AHP1), AT3G29350 (APH2), AT5G39340 (APH3), AT3G16360 (APH4), AT1G03430 (APH5) and AT1G80100 (APH6).	-1.24487	0.0770246
AT1G52070	jacalin lectin family protein; similar to unknown protein [Arabidopsis thaliana] (TAIR:AT1G52060.1); similar to myrosinase binding protein [Brassica napus] (GB:CAA70587.1); contains InterPro domain Jacalin-related lectin; (InterPro:IPR001229)	1.63914	0.0484648		AT3G21850	one of Arabidopsis SKP1 homologues	-1.67806	0.307307
AT1G52100	jacalin lectin family protein; similar to jacalin lectin family protein [Arabidopsis thaliana] (TAIR:AT5G35950.1); similar to jacalin lectin family protein [Arabidopsis thaliana] (TAIR:AT5G35940.1); similar to jasmonate inducible protein [Brassica napus] (GB:CAA72271.1); contains InterPro domain Jacalin-related lectin; (InterPro:IPR001229)	1.3179	0.0262525		AT3G21950	S-adenosyl-L-methionine:carboxyl methyltransferase family protein; similar to S-adenosyl-L-methionine:carboxyl methyltransferase family protein [Arabidopsis thaliana] (TAIR:AT5G38020.1); similar to SAMT [Schizanthus pinnatus] (GB:AAW66835.1); contains InterPro domain SAM dependent carboxyl methyltransferase; (InterPro:IPR005299)	-1.2638	0.00571434
AT1G52120	similar to jacalin lectin family protein [Arabidopsis thaliana] (TAIR:AT1G52130.1); similar to jasmonate inducible protein [Brassica napus] (GB:CAA72271.1); contains InterPro domain Jacalin-related lectin; (InterPro:IPR001229)	1.08467	0.177142		AT3G23010	disease resistance family protein / LRR family protein; similar to leucine-rich repeat family protein [Arabidopsis thaliana] (TAIR:AT3G23120.1); similar to disease resistance family protein [Arabidopsis thaliana] (TAIR:AT3G23110.1); similar to Cf-2.2 [Lycopersicon pimpinellifolium] (GB:AAC15780.1); similar to Cf-2.3 [Lycopersicon pimpinellifolium] (GB:AAX19021.1); contains InterPro domain Leucine…	-1.33546	0.012018
AT1G52130	jacalin lectin family protein; similar to unknown protein [Arabidopsis thaliana] (TAIR:AT1G52120.1); similar to jacalin lectin family protein [Arabidopsis thaliana] (TAIR:AT1G60110.1); similar to jasmonate inducible protein [Brassica napus] (GB:CAA72271.1); contains InterPro domain Jacalin-related lectin; (InterPro:IPR001229)	1.43589	0.0505567		AT3G24900	disease resistance family protein / LRR family protein; similar to protein binding [Arabidopsis thaliana] (TAIR:AT3G24982.1); similar to disease resistance family protein [Arabidopsis thaliana] (TAIR:AT3G25020.1); similar to disease resistance family protein [Arabidopsis thaliana] (TAIR:AT3G25010.1); similar to putative kinase [Brassica napus] (GB:ABI99471.1); contains InterPro domain Leucine-ric…	-1.04871	0.235564
AT1G52140	similar to unknown protein [Arabidopsis thaliana] (TAIR:AT3G16330.1); similar to Avr9/Cf-9 rapidly elicited protein 146 [Nicotiana tabacum] (GB:AAG43551.1); contains InterPro domain Aminoacyl-tRNA synthetase, class 1a, anticodon-binding; (InterPro:IPR009080)	1.45713	0.0162107		AT3G25010	disease resistance family protein; similar to disease resistance family protein / LRR family protein [Arabidopsis thaliana] (TAIR:AT3G24900.1); similar to protein binding [Arabidopsis thaliana] (TAIR:AT3G24982.1); similar to disease resistance family protein [Arabidopsis thaliana] (TAIR:AT3G25020.1); similar to putative kinase [Brassica napus] (GB:ABI99471.1); contains InterPro domain Leucine-ric…	-1.1819	0.204241
AT1G52400	encodes a member of glycosyl hydrolase family 1	2.57818	0.0471872		AT3G26200	putative cytochrome P450	-1.73268	0.0494153
AT1G52410	Contains a novel calcium-binding repeat sequence. Binds TSK in vitro. Localizes to small cytoplasmic vesicles in interphase cells. In cells synchronized for cell division, TSA1 and TSK relocalize to ends of spindle microtubules that are ahead of separating chromatids during metaphase and anaphase of mitosis. May be involved in mitosis together with TSK. Expressed preferentially in the flower and …	3.10178	0.0289603		AT3G28070	nodulin MtN21 family protein; similar to nodulin MtN21 family protein [Arabidopsis thaliana] (TAIR:AT3G28080.1); similar to nodulin MtN21 family protein [Arabidopsis thaliana] (TAIR:AT3G28100.1); similar to Protein of unknown function DUF6, transmembrane [Medicago truncatula] (GB:ABE93902.1); contains InterPro domain Protein of unknown function DUF6, transmembrane; (InterPro:IPR000620)	-1.31761	0.0332978
AT1G52790	encodes a putative oxidoreductase, 2OG-Fe(II) oxygenase family protein, similar to GS-AOP loci (GI:16118889, GI:16118887, GI:16118891, GI:16118893); contains PF03171 2OG-Fe(II) oxygenase superfamily domain	1.09326	0.310152		AT3G29760	NLI interacting factor (NIF) family protein; similar to NLI interacting factor (NIF) family protein [Arabidopsis thaliana] (TAIR:AT2G36540.1); similar to unknown protein [Sorghum bicolor] (GB:AAM47581.1); contains InterPro domain NLI interacting factor; (InterPro:IPR004274)	-1.04955	0.0170698
AT1G52820	2-oxoglutarate-dependent dioxygenase, putative; similar to AOP1 (2-oxoglutarate?dependent dioxygenase 1.1), oxidoreductase, acting on paired donors, with incorporation or reduction of molecular oxygen, 2-oxoglutarate as one donor, and incorporation of one atom each of oxygen into both donors [Arabidopsis thaliana] (TAIR:AT4G03070.1); similar to Immunoglobulin/major histocompatibility complex; 2OG…	2.76051	0.0783976		AT3G44400	disease resistance protein (TIR-NBS-LRR class), putative; similar to RPP1 (RECOGNITION OF PERONOSPORA PARASITICA 1) [Arabidopsis thaliana] (TAIR:AT3G44480.1); similar to disease resistance protein RPP1-WsB-like (TIR-NBS-LRR class), putative [Arabidopsis thaliana] (TAIR:AT3G44630.1); similar to ATP binding / nucleoside-triphosphatase/ nucleotide binding / protein binding / transmembrane receptor […	-1.10605	0.0381548
AT1G52940	ATPAP5/PAP5 (purple acid phosphatase 5); acid phosphatase/ protein serine/threonine phosphatase; similar to ATPAP11/PAP11 (purple acid phosphatase 11), acid phosphatase/ protein serine/threonine phosphatase [Arabidopsis thaliana] (TAIR:AT2G18130.1); similar to purple acid phosphatase [Ipomoea batatas] (GB:CAA06921.1); contains InterPro domain Fibronectin, type III-like fold; (InterPro:IPR008957);…	1.24488	0.305256		AT3G45860	receptor-like protein kinase, putative; similar to receptor-like protein kinase, putative [Arabidopsis thaliana] (TAIR:AT4G23310.1); similar to protein kinase family protein [Arabidopsis thaliana] (TAIR:AT4G23270.1); similar to protein kinase, putative [Arabidopsis thaliana] (TAIR:AT4G23280.1); similar to receptor-like protein kinase homolog RK20-1 [Phaseolus vulgaris] (GB:AAD21872.1); contains I…	-1.76335	0.0555991
AT1G53625	similar to unknown protein [Arabidopsis thaliana] (TAIR:AT1G53620.1); similar to PREDICTED: hypothetical protein [Rattus norve (GB:XP_001059180.1); similar to hypothetical protein FG03825.1 [Gibberella zeae PH-1] (GB:XP_384001.1)	1.95389	0.0205336		AT3G46900	encodes a member of copper transporter family and functionally complements a high affinity copper transporter mutant in yeast	-1.65459	0.00206405
AT1G54000	myrosinase-associated protein, putative; similar to myrosinase-associated protein, putative [Arabidopsis thaliana] (TAIR:AT1G54010.1); similar to myrosinase-associated protein [Brassica napus] (GB:CAA71238.1); contains InterPro domain Lipolytic enzyme, G-D-S-L; (InterPro:IPR001087)	1.00139	0.135603		AT3G46970	Encodes a cytosolic alpha-glucan phosphorylase. In vitro, the enzyme has a preference for branched polysaccharides, such as glycogen.	-1.09602	0.0142928
AT1G54010	myrosinase-associated protein, putative; similar to myrosinase-associated protein, putative [Arabidopsis thaliana] (TAIR:AT1G54000.1); similar to myrosinase-associated protein [Brassica napus] (GB:CAA71238.1); contains InterPro domain Lipolytic enzyme, G-D-S-L; (InterPro:IPR001087)	1.42849	0.0196385		AT3G49960	peroxidase, putative; Identical to Peroxidase 35 precursor (EC 1.11.1.7) (Atperox P35) (ATP21a) (PER35) [Arabidopsis Thaliana] (GB:Q96510); similar to peroxidase 73 (PER73) (P73) (PRXR11) [Arabidopsis thaliana] (TAIR:AT5G67400.1); similar to peroxidase 1 [Artemisia annua] (GB:AAO45182.1); contains InterPro domain Haem peroxidase; (InterPro:IPR010255); contains InterPro domain Haem peroxidase, pla…	-1.37522	0.159157
AT1G54020	myrosinase-associated protein, putative; similar to myrosinase-associated protein, putative [Arabidopsis thaliana] (TAIR:AT1G54010.1); similar to myrosinase-associated protein [Brassica napus] (GB:CAA71238.1); contains InterPro domain Lipolytic enzyme, G-D-S-L; (InterPro:IPR001087)	2.94413	0.120485		AT3G51140	similar to CDF1 (CELL GROWTH DEFECT FACTOR 1), heat shock protein binding [Arabidopsis thaliana] (TAIR:AT5G23040.2); similar to Expressed protein, putative [Medicago truncatula] (GB:ABE85109.1); similar to Os03g0255200 [Oryza sativa (japonica cultivar-group)] (GB:NP_001049592.1); contains InterPro domain Helix-hairpin-helix motif, class 2; (InterPro:IPR008918)	-1.25607	0.0425013
AT1G54890	late embryogenesis abundant protein-related / LEA protein-related; similar to late embryogenesis abundant protein-related / LEA protein-related [Arabidopsis thaliana] (TAIR:AT5G54370.1); similar to Curculin-like (mannose-binding) lectin; Root cap [Medicago truncatula] (GB:ABE80074.1); contains InterPro domain Root cap; (InterPro:IPR009646)	1.42731	0.0412314		AT3G53800	armadillo/beta-catenin repeat family protein; similar to armadillo/beta-catenin repeat family protein [Arabidopsis thaliana] (TAIR:AT3G09350.1); similar to Os03g0271400 [Oryza sativa (japonica cultivar-group)] (GB:NP_001049691.1); similar to putative stress-induced protein [Solanum commersonii] (GB:CAJ19270.1); similar to Os03g0822700 [Oryza sativa (japonica cultivar-group)] (GB:NP_001051736.1); …	-1.44491	0.00656869
AT1G55430	DC1 domain-containing protein; similar to DC1 domain-containing protein [Arabidopsis thaliana] (TAIR:AT1G55380.1); similar to DC1 domain-containing protein [Arabidopsis thaliana] (TAIR:AT1G55390.1); similar to EDA11 (embryo sac development arrest 11) [Arabidopsis thaliana] (TAIR:AT1G55420.1); similar to DC1 domain-containing protein [Brassica oleracea] (GB:ABD65623.1); contains InterPro domain C1…	1.15757	0.0250429		AT3G55240	similar to unknown protein [Arabidopsis thaliana] (TAIR:AT3G28990.1); similar to unknown protein [Oryza sativa (japonica cultivar-group)] (GB:BAD10374.1); similar to Os05g0462000 [Oryza sativa (japonica cultivar-group)] (GB:NP_001055765.1); similar to Os01g0837600 [Oryza sativa (japonica cultivar-group)] (GB:NP_001044739.1); contains InterPro domain Conserved hypothetical protein 1589, plant; (In…	-1.24883	0.0892817
AT1G55700	DC1 domain-containing protein; similar to DC1 domain-containing protein [Arabidopsis thaliana] (TAIR:AT1G55380.1); similar to EDA11 (embryo sac development arrest 11) [Arabidopsis thaliana] (TAIR:AT1G55420.1); similar to DC1 domain-containing protein [Arabidopsis thaliana] (TAIR:AT5G42280.1); similar to DC1 domain-containing protein [Brassica oleracea] (GB:ABD65623.1); contains InterPro domain C1…	2.03358	0.0262552		AT3G57240	encodes a member of glycosyl hydrolase family 17	-1.89479	0.0406597
AT1G55740	ATSIP1 (ARABIDOPSIS THALIANA SEED IMBIBITION 1); hydrolase, hydrolyzing O-glycosyl compounds; Identical to Probable glycosyltransferase At1g55740 (EC 2.4.1.-) [Arabidopsis Thaliana] (GB:Q84VX0;GB:Q9LFZ7); similar to ATSIP2 (ARABIDOPSIS THALIANA SEED IMBIBITION 2), hydrolase, hydrolyzing O-glycosyl compounds [Arabidopsis thaliana] (TAIR:AT3G57520.1); similar to DIN10 (DARK INDUCIBLE 10), hydrolase…	1.00563	0.0703938		AT3G58196	unknown protein	-1.21918	0.0552957
AT1G55990	glycine-rich protein; similar to glycine-rich protein [Arabidopsis thaliana] (TAIR:AT4G33610.1)	1.59807	0.0122214		AT3G59900	Auxin-inducible gene ARGOS controls lateral organ size	-3.52634	0.00151454
AT1G56430	nicotianamine synthase, putative; Identical to Probable nicotianamine synthase 4 (EC 2.5.1.43) (S-adenosyl-L- methionine:S-adenosyl-L-methionine:S-adenosyl-methionine 3-amino-3- carboxypropyltransferase 4) (NAS4) [Arabidopsis Thaliana] (GB:Q9C7X5); similar to nicotianamine synthase, putative [Arabidopsis thaliana] (TAIR:AT1G09240.1); similar to nicotianamine synthase [Thlaspi caerulescens] (GB:CA…	1.09304	0.0817483		AT3G60290	oxidoreductase, acting on paired donors, with incorporation or reduction of molecular oxygen, 2-oxoglutarate as one donor, and incorporation of one atom each of oxygen into both donors; similar to oxidoreductase, 2OG-Fe(II) oxygenase family protein [Arabidopsis thaliana] (TAIR:AT2G44800.1); similar to Fe2+ dioxygenase-like [Capsella rubella] (GB:AAR15457.1); contains InterPro domain Isopenicillin…	-1.16489	0.0527596
AT1G56550	similar to unknown protein [Arabidopsis thaliana] (TAIR:AT4G01220.1); similar to putative alpha 1,3-xylosyltransferase [Linum usitatissimum] (GB:AAZ94713.1); contains InterPro domain Reticulon; (InterPro:IPR003388)	1.08479	0.0892177		AT4G01460	basic helix-loop-helix (bHLH) family protein; similar to basic helix-loop-helix (bHLH) family protein [Arabidopsis thaliana] (TAIR:AT3G61950.1); similar to Os10g0376900 [Oryza sativa (japonica cultivar-group)] (GB:NP_001064473.1); similar to helix-loop-helix DNA-binding protein-like [Oryza sativa (japonica cultivar-group)] (GB:BAD19748.1); contains InterPro domain Helix-loop-helix DNA-binding; (I…	-1.06362	0.00555071
AT1G56630	lipase class 3 family protein; similar to triacylglycerol lipase [Arabidopsis thaliana] (TAIR:AT5G42930.1); similar to Lipase, putative [Medicago truncatula] (GB:ABE89593.1); contains InterPro domain Lipase, class 3; (InterPro:IPR002921)	1.31746	0.0566623		AT4G02420	lectin protein kinase, putative; similar to lectin protein kinase, putative [Arabidopsis thaliana] (TAIR:AT3G53810.1); similar to lectin protein kinase family protein [Arabidopsis thaliana] (TAIR:AT4G02410.1); similar to RLK (RECEPTOR LECTIN KINASE), kinase [Arabidopsis thaliana] (TAIR:AT2G37710.1); similar to receptor kinase Lecrk [Gossypium hirsutum] (GB:AAP47579.1); similar to lectin-like rece…	-1.15048	0.00726962
AT1G56680	glycoside hydrolase family 19 protein; similar to glycoside hydrolase family 19 protein [Arabidopsis thaliana] (TAIR:AT2G43600.1); similar to chitinase [Brassica rapa subsp. pekinensis] (GB:BAF35569.1); contains InterPro domain Chitin-binding, type 1; (InterPro:IPR001002); contains InterPro domain Glycoside hydrolase, family 19; (InterPro:IPR000726)	1.80376	0.0650414		AT4G02520	Encodes glutathione transferase belonging to the phi class of GSTs. Naming convention according to Wagner et al. (2002). The expression of this gene is upregulated by herbicide safeners such as benoxacor and fenclorim.	-1.01791	0.0945955
AT1G58270	ZW9 mRNA, complete cds	1.20583	0.0062555		AT4G02555	unknown protein	-1.30583	0.00136046
AT1G58320	similar to unknown protein [Arabidopsis thaliana] (TAIR:AT5G35525.1); similar to Os02g0579800 [Oryza sativa (japonica cultivar-group)] (GB:NP_001047231.1); similar to putative fw2.2 [Oryza sativa (japonica cultivar-group)] (GB:BAD53511.1); similar to Os02g0580000 [Oryza sativa (japonica cultivar-group)] (GB:NP_001047232.1); contains InterPro domain Protein of unknown function Cys-rich; (InterPro:…	3.23548	0.0188557		AT4G04330	similar to unnamed protein product [Ostreococcus tauri] (GB:CAL56420.1); similar to Os08g0425200 [Oryza sativa (japonica cultivar-group)] (GB:NP_001061837.1)	-1.56392	0.0248176
AT1G58370	Encodes a protein with xylanase activity.	1.04086	0.0155723		AT4G04500	protein kinase family protein; similar to protein kinase family protein [Arabidopsis thaliana] (TAIR:AT4G04540.1); similar to protein kinase family protein [Arabidopsis thaliana] (TAIR:AT4G04490.1); similar to protein kinase family protein [Arabidopsis thaliana] (TAIR:AT4G04510.1); similar to receptor-like protein kinase homolog RK20-1 [Phaseolus vulgaris] (GB:AAD21872.1); contains InterPro domai…	-1.87373	0.132501
AT1G59660	nucleoporin family protein; similar to transporter [Arabidopsis thaliana] (TAIR:AT1G10390.2); similar to Os12g0166000 [Oryza sativa (japonica cultivar-group)] (GB:NP_001066246.1); similar to Nucleoporin autopeptidase family protein, expressed [Oryza sativa (japonica cultivar-group)] (GB:ABA95896.1); similar to Nucleoporin autopeptidase family protein, expressed [Oryza sativa (japonica cultivar-gr…	1.15244	0.0188297		AT4G04540	protein kinase family protein; similar to protein kinase family protein [Arabidopsis thaliana] (TAIR:AT4G04570.1); similar to protein kinase family protein [Arabidopsis thaliana] (TAIR:AT4G04490.1); similar to protein kinase family protein [Arabidopsis thaliana] (TAIR:AT4G04510.1); similar to receptor-like protein kinase homolog RK20-1 [Phaseolus vulgaris] (GB:AAD21872.1); contains InterPro domai…	-1.17772	0.320279
AT1G59780	disease resistance protein (CC-NBS-LRR class), putative; Identical to Putative disease resistance protein At1g59780 [Arabidopsis Thaliana] (GB:Q9XIF0); similar to disease resistance protein (CC-NBS-LRR class), putative [Arabidopsis thaliana] (TAIR:AT1G58390.1); similar to disease resistance protein (CC-NBS-LRR class), putative [Arabidopsis thaliana] (TAIR:AT1G58400.1); similar to disease resistan…	1.36939	0.0744947		AT4G04900	encodes a member of a novel protein family that contains contain a CRIB (for Cdc42/Rac-interactive binding) motif required for their specific interaction with GTP-bound Rop1 (plant-specific Rho GTPase). Most similar to RIC9 and RIC11 (subfamily group I). Gene is expressed predominantly in roots, leaves, and seedlings.	-1.16601	0.00753283
AT1G60470	ATGOLS4 (ARABIDOPSIS THALIANA GALACTINOL SYNTHASE 4); transferase, transferring glycosyl groups / transferase, transferring hexosyl groups; similar to ATGOLS7 (ARABIDOPSIS THALIANA GALACTINOL SYNTHASE 7), transferase, transferring glycosyl groups / transferase, transferring hexosyl groups [Arabidopsis thaliana] (TAIR:AT1G60450.1); similar to galactinol synthase, isoform GolS-1 [Ajuga reptans] (GB…	1.65155	0.0304818		AT4G11213	unknown protein	-1.02035	0.0376411
AT1G60750	unknown protein	1.15861	0.249699		AT4G11460	protein kinase family protein; similar to protein kinase family protein [Arabidopsis thaliana] (TAIR:AT4G11480.1); similar to CRK11 (CYSTEINE-RICH RLK11), kinase [Arabidopsis thaliana] (TAIR:AT4G23190.1); similar to protein kinase family protein [Arabidopsis thaliana] (TAIR:AT4G11470.1); similar to receptor-like protein kinase homolog RK20-1 [Phaseolus vulgaris] (GB:AAD21872.1); contains InterPro…	-1.50358	0.000406723
AT1G61120	terpene synthase/cyclase family protein; similar to GA2 (GA REQUIRING 2), ent-kaurene synthase [Arabidopsis thaliana] (TAIR:AT1G79460.1); similar to linalool synthase [Clarkia concinna] (GB:AAD19839.1); contains InterPro domain Terpenoid cylases/protein prenyltransferase alpha-alpha toroid; (InterPro:IPR008930); contains InterPro domain Terpenoid synthase; (InterPro:IPR008949); contains InterPro …	2.24925	0.118308		AT4G11521	unknown protein	-1.42748	0.000594425
AT1G61610	S-locus lectin protein kinase family protein; similar to B120, protein kinase/ sugar binding [Arabidopsis thaliana] (TAIR:AT4G21390.1); similar to S-locus lectin protein kinase family protein [Arabidopsis thaliana] (TAIR:AT1G11330.1); similar to S-locus lectin protein kinase family protein [Arabidopsis thaliana] (TAIR:AT1G11350.1); similar to Protein kinase; S-locus glycoprotein; Curculin-like (m…	1.13043	0.226546		AT4G12320	member of CYP706A	-1.23957	0.0313381
AT1G61750	similar to protein kinase-related [Arabidopsis thaliana] (TAIR:AT1G63600.1); similar to receptor-like protein kinase homolog RK20-1 [Phaseolus vulgaris] (GB:AAD21872.1); contains InterPro domain Protein of unknown function DUF26; (InterPro:IPR002902)	2.04851	0.0169526		AT4G12470	protease inhibitor/seed storage/lipid transfer protein (LTP) family protein; similar to pEARLI 1, lipid binding [Arabidopsis thaliana] (TAIR:AT4G12480.1); similar to HyPRP [Fragaria x ananassa] (GB:AAD01800.1); contains InterPro domain Plant lipid transfer/seed storage/trypsin-alpha amylase inhibitor; (InterPro:IPR003612)	-2.41248	0.00527348
AT1G61810	BGLU45; hydrolase, hydrolyzing O-glycosyl compounds; similar to BGLU46, hydrolase, hydrolyzing O-glycosyl compounds [Arabidopsis thaliana] (TAIR:AT1G61820.1); similar to Glycoside hydrolase, family 1 [Medicago truncatula] (GB:ABE77795.1); contains InterPro domain Glycoside hydrolase, family 1; (InterPro:IPR001360)	1.25815	0.128332		AT4G13570	histone H2A, putative; Identical to Putative histone H2A.8 (H2A-4) (HTA4) [Arabidopsis Thaliana] (GB:Q9T0H7); similar to histone H2A, putative [Arabidopsis thaliana] (TAIR:AT2G38810.2); similar to histone H2A.F/Z [Arabidopsis thaliana] (TAIR:AT3G54560.1); similar to Os03g0162200 [Oryza sativa (japonica cultivar-group)] (GB:NP_001049049.1); similar to Os10g0418000 [Oryza sativa (japonica cultivar-…	-1.43411	0.0103065
AT1G61820	BGLU46; hydrolase, hydrolyzing O-glycosyl compounds; similar to BGLU45, hydrolase, hydrolyzing O-glycosyl compounds [Arabidopsis thaliana] (TAIR:AT1G61810.1); similar to Glycoside hydrolase, family 1 [Medicago truncatula] (GB:ABE77795.1); contains InterPro domain Glycoside hydrolase, family 1; (InterPro:IPR001360)	2.00725	0.023775		AT4G13572	unknown protein	-1.18054	0.010745
AT1G61840	DC1 domain-containing protein; similar to DC1 domain-containing protein [Arabidopsis thaliana] (TAIR:AT2G02640.1); similar to DC1 domain-containing protein [Arabidopsis thaliana] (TAIR:AT2G40050.1); similar to DC1 domain-containing protein [Arabidopsis thaliana] (TAIR:AT2G02610.1); similar to DC1 domain-containing protein [Brassica oleracea] (GB:ABD65623.1); contains InterPro domain Zinc finger, …	1.6432	0.0537505		AT4G13575	unknown protein	-1.14868	0.0338556
AT1G62990	Encodes a homeodomain transcription factor of the Knotted family. May be involved in secondary cell wall biosynthesis.Mutants have moderately irregular xylem development	1.00542	0.0550689		AT4G14400	encodes a novel protein with putative ankyrin and transmembrane regions. It is a member of one of the largest uncharacterized gene families in higher plants. The gene is involved in resistance to Pseudomonas syringae.	-1.05671	0.0613396
AT1G63245	Member of a large family of putative ligands homologous to the Clavata3 gene. Consists of a single exon. Can not replace CLV3 function in vivo.	1.34141	0.0912834		AT4G15210	cytosolic beta-amylase expressed in rosette leaves and inducible by sugar. RAM1 mutants have reduced beta amylase in leaves and stems.	-1.3133	0.448635
AT1G63295	unknown protein	1.40977	0.00131029		AT4G16146	similar to unknown protein [Arabidopsis thaliana] (TAIR:AT1G69510.2); similar to negatively light-regulated protein, putative, expressed [Oryza sativa (japonica cultivar-group)] (GB:ABA97694.2); contains InterPro domain Lg106-like; (InterPro:IPR012482)	-1.65323	0.0497208
AT1G63530	similar to hydroxyproline-rich glycoprotein family protein [Arabidopsis thaliana] (TAIR:AT1G63540.1); similar to Leishmania major strain Friedlin proteophosphoglycan 5 [Leishmania major strain Friedlin] (GB:XP_843163.1)	1.00713	0.00747664		AT4G16940	disease resistance protein (TIR-NBS-LRR class), putative; similar to SNC1 (SUPPRESSOR OF NPR1-1, CONSTITUTIVE 1) [Arabidopsis thaliana] (TAIR:AT4G16890.1); similar to RPP4 (RECOGNITION OF PERONOSPORA PARASITICA 4) [Arabidopsis thaliana] (TAIR:AT4G16860.1); similar to disease resistance protein (TIR-NBS-LRR class), putative [Arabidopsis thaliana] (TAIR:AT4G16960.1); similar to MRGH5 [Cucumis melo]…	-1.28915	0.0218951
AT1G63990	Encodes AtSPO11-2, one of the three Arabidopsis homologues of the archaeal DNA topoisomerase VIA subunit (topo VIA). Required for meiotic recombination. Plants homozygous for atspo11-2 exhibit a severe sterility phenotype. Both male and female meiosis are severely disrupted in the atspo11-2 mutant, and this is associated with severe defects in synapsis during the first meiotic division and reduce…	1.33342	0.0313157		AT4G17680	protein binding / zinc ion binding; similar to ATP binding / protein binding / shikimate kinase/ zinc ion binding [Arabidopsis thaliana] (TAIR:AT5G47050.1); similar to hypothetical protein 40.t00029 [Brassica oleracea] (GB:ABD65150.1); contains InterPro domain Zinc finger, RING-type; (InterPro:IPR001841)	-1.28155	0.012365
AT1G64590	short-chain dehydrogenase/reductase (SDR) family protein; similar to short-chain dehydrogenase/reductase (SDR) family protein [Arabidopsis thaliana] (TAIR:AT4G24050.1); similar to Os06g0129100 [Oryza sativa (japonica cultivar-group)] (GB:NP_001056678.1); similar to Short-chain dehydrogenase/reductase SDR [Medicago truncatula] (GB:ABE79697.1); similar to Os03g0115700 [Oryza sativa (japonica cultiv…	1.51568	0.0361723		AT4G18725	unknown protein	-1.14805	0.0740176
AT1G65481	unknown protein	1.86093	0.00397907		AT4G18970	GDSL-motif lipase/hydrolase family protein; similar to GDSL-motif lipase/hydrolase family protein [Arabidopsis thaliana] (TAIR:AT5G45670.1); similar to GDSL-lipase protein [Capsicum annuum] (GB:AAX20033.1); similar to GDSL-lipase 1 [Capsicum annuum] (GB:AAZ23955.1); contains InterPro domain Lipolytic enzyme, G-D-S-L; (InterPro:IPR001087)	-1.33362	0.00443175
AT1G65500	similar to unknown protein [Arabidopsis thaliana] (TAIR:AT1G65490.1)	1.3787	0.0218515		AT4G19430	unknown protein	-1.5991	0.041532
AT1G65680	member of BETA-EXPANSINS. Naming convention from the Expansin Working Group (Kende et al, 2004. Plant Mol Bio)	1.33188	0.0348693		AT4G23030	MATE efflux protein-related; similar to ZF14, transporter [Arabidopsis thaliana] (TAIR:AT1G58340.1); similar to Multi antimicrobial extrusion protein MatE [Medicago truncatula] (GB:ABE90557.1); contains InterPro domain Multi antimicrobial extrusion protein MatE; (InterPro:IPR002528)	-1.11791	0.23508
AT1G65860	flavin-containing monooxygenase family protein / FMO family protein; similar to flavin-containing monooxygenase family protein / FMO family protein [Arabidopsis thaliana] (TAIR:AT1G62570.1); similar to flavin-containing monooxygenase family protein / FMO family protein [Arabidopsis thaliana] (TAIR:AT1G62560.1); similar to flavin-containing monooxygenase family protein / FMO family protein [Arabid…	1.10623	0.0114911		AT4G23130	Encodes a receptor-like protein kinase. Naming convention from Chen et al 2003 (PMID 14756307)	-1.11609	0.0411143
AT1G66100	thionin, putative; Identical to Probable thionin-2.4 precursor [Contains: Probable thionin-2.4; Acidic protein] [Arabidopsis Thaliana] (GB:Q9C8D6); similar to THI2.2 (THIONIN 2.2), toxin receptor binding [Arabidopsis thaliana] (TAIR:AT5G36910.1); similar to thionin (GB:AAC41679.1); contains InterPro domain Thionin; (InterPro:IPR001010)	1.63307	0.111352		AT4G23240	protein kinase family protein; similar to protein kinase family protein [Arabidopsis thaliana] (TAIR:AT4G23290.2); similar to receptor-like protein kinase homolog RK20-1 [Phaseolus vulgaris] (GB:AAD21872.1); contains InterPro domain Protein kinase-like; (InterPro:IPR011009); contains InterPro domain Protein kinase; (InterPro:IPR000719); contains InterPro domain Serine/threonine protein kinase, ac…	-1.10299	0.0428818
AT1G66270	unknown protein	1.74196	0.0306556		AT4G23310	receptor-like protein kinase, putative; similar to receptor-like protein kinase, putative [Arabidopsis thaliana] (TAIR:AT3G45860.1); similar to protein kinase family protein [Arabidopsis thaliana] (TAIR:AT4G23270.1); similar to CRK10 (CYSTEINE-RICH RLK10), kinase [Arabidopsis thaliana] (TAIR:AT4G23180.1); similar to receptor-like protein kinase homolog RK20-1 [Phaseolus vulgaris] (GB:AAD21872.1);…	-1.01624	0.0945792
AT1G66280	glycosyl hydrolase family 1 protein; similar to beta-glucosidase (PSR3.2) [Arabidopsis thaliana] (TAIR:AT1G66270.1); similar to glycosyl hydrolase family 1 protein [Arabidopsis thaliana] (TAIR:AT5G28510.1); similar to PYK10 (phosphate starvation-response 3.1), hydrolase, hydrolyzing O-glycosyl compounds [Arabidopsis thaliana] (TAIR:AT3G09260.1); similar to beta-glucosidase [Brassica nigra] (GB:AA…	2.2014	0.017202		AT4G25100	Fe-superoxide dismutase	-1.33167	0.00440968
AT1G66600	member of WRKY Transcription Factor; Group III	1.26476	0.100728		AT4G25750	ABC transporter family protein; Identical to White-brown complex homolog protein 4 (WBC4) [Arabidopsis Thaliana] (GB:Q9SW08); similar to ABC transporter family protein [Arabidopsis thaliana] (TAIR:AT5G52860.1); similar to AAA ATPase [Medicago truncatula] (GB:ABE83068.1); contains InterPro domain ABC-2 type transporter; (InterPro:IPR013525); contains InterPro domain AAA ATPase; (InterPro:IPR003593…	-3.21902	0.00497957
AT1G66760	MATE efflux family protein; similar to MATE efflux family protein [Arabidopsis thaliana] (TAIR:AT1G66780.1); similar to Multi antimicrobial extrusion protein MatE [Medicago truncatula] (GB:ABE93671.1); contains InterPro domain Multi antimicrobial extrusion protein MatE; (InterPro:IPR002528)	1.16622	0.0318061		AT4G27300	S-locus protein kinase, putative; similar to ARK1 (A. THALIANA RECEPTOR KINASE I), kinase [Arabidopsis thaliana] (TAIR:AT1G65790.1); similar to S-locus protein kinase, putative [Arabidopsis thaliana] (TAIR:AT4G27290.1); similar to ARK3 (Arabidopsis Receptor Kinase 3), kinase [Arabidopsis thaliana] (TAIR:AT4G21380.1); similar to Protein kinase; S-locus glycoprotein; Curculin-like (mannose-binding)…	-1.10986	0.000786924
AT1G67148	unknown protein	1.16827	0.0012053		AT4G27440	light-dependent NADPH:protochlorophyllide oxidoreductase B	-1.4074	0.000696863
AT1G67710	Encodes an Arabidopsis response regulator (ARR) protein that acts in concert with other type-B ARRs in the cytokinin signaling pathway.	1.11834	0.0759516		AT4G28790	basic helix-loop-helix (bHLH) family protein; similar to transcription regulator [Arabidopsis thaliana] (TAIR:AT4G28811.1); similar to Os03g0639300 [Oryza sativa (japonica cultivar-group)] (GB:NP_001050735.1); similar to Helix-loop-helix DNA-binding domain containing protein, expressed [Oryza sativa (japonica cultivar-group)] (GB:ABF97813.1); similar to Helix-loop-helix DNA-binding domain contain…	-1.80099	0.0337981
AT1G68150	member of WRKY Transcription Factor; Group II-b	1.0234	0.0499824		AT4G29190	zinc finger (CCCH-type) family protein; similar to zinc finger (CCCH-type) family protein [Arabidopsis thaliana] (TAIR:AT2G19810.1); similar to Zinc finger, CCCH-type [Medicago truncatula] (GB:ABE91976.1); contains InterPro domain Zinc finger, CCCH-type; (InterPro:IPR000571)	-1.70867	0.00446424
AT1G68238	unknown protein	1.02311	0.0482923		AT4G31940	member of CYP82C	-1.14357	0.384981
AT1G68290	bifunctional nuclease, putative; similar to bifunctional nuclease, putative [Arabidopsis thaliana] (TAIR:AT4G21585.1); similar to bifunctional nuclease [Zinnia elegans] (GB:AAD00694.1); contains InterPro domain Phospholipase C/P1 nuclease; (InterPro:IPR008947); contains InterPro domain S1/P1 nuclease; (InterPro:IPR003154)	1.3339	0.0099756		AT4G32280	Auxin inducible protein.	-1.21338	0.145169
AT1G68620	similar to unknown protein [Arabidopsis thaliana] (TAIR:AT5G16080.1); similar to CXE carboxylesterase [Actinidia deliciosa] (GB:ABB89015.1); contains InterPro domain Esterase/lipase/thioesterase; (InterPro:IPR000379); contains InterPro domain Alpha/beta hydrolase fold-3; (InterPro:IPR013094)	1.76314	0.0269979		AT4G34900	xanthine dehydrogenase; similar to ATXDH1 (XANTHINE DEHYDROGENASE 1), xanthine dehydrogenase [Arabidopsis thaliana] (TAIR:AT4G34890.1); similar to Aldehyde oxidase and xanthine dehydrogenase, molybdopterin binding domain, putative [Medicago truncatula] (GB:ABE90863.1); similar to Aldehyde oxidase and xanthine dehydrogenase, molybdopterin binding domain containing protein, expressed [Oryza sativa …	-1.48959	0.134545
AT1G68630	similar to unknown protein [Arabidopsis thaliana] (TAIR:AT1G58320.1); similar to ORFX [Lycopersicon esculentum] (GB:AAF74286.1); similar to fw2.2 [Lycopersicon pennellii] (GB:AAO12196.1); similar to fw2.2 [Lycopersicon pimpinellifolium] (GB:AAO12190.1); contains InterPro domain Protein of unknown function Cys-rich; (InterPro:IPR006461)	1.13179	0.243596		AT4G36410	ubiquitin-conjugating enzyme	-1.10767	0.00443636
AT1G68690	unknown protein	1.32916	0.022611		AT4G37990	Encodes an aromatic alcohol:NADP+ oxidoreductase whose mRNA levels are increased in response to treatment with a variety of phytopathogenic bacteria. Though similar to mannitol dehydrogenases, this enzyme does not have mannitol dehydrogenase activity.	-1.0399	0.056807
AT1G68740	EXS family protein / ERD1/XPR1/SYG1 family protein; similar to PHO1 (PHOSPHATE 1) [Arabidopsis thaliana] (TAIR:AT3G23430.1); similar to putative PHO1-like protein [Oryza sativa (japonica cultivar-group)] (GB:BAD44936.1); similar to Os06g0493600 [Oryza sativa (japonica cultivar-group)] (GB:NP_001057682.1); contains InterPro domain SPX, N-terminal; (InterPro:IPR004331); contains InterPro domain EXS…	1.25859	0.0633802		AT4G38950	kinesin motor family protein; similar to microtubule motor [Arabidopsis thaliana] (TAIR:AT2G21300.2); similar to kinesin heavy chain [Zea mays] (GB:AAK91812.1); similar to putative kinesin heavy chain [Oryza sativa (japonica cultivar-group)] (GB:BAD46370.1); similar to kinesin heavy chain [Zea mays] (GB:AAK91822.1); contains InterPro domain Kinesin, motor region; (InterPro:IPR001752)	-1.20593	0.0056114
AT1G69790	protein kinase, putative; similar to protein kinase, putative [Arabidopsis thaliana] (TAIR:AT1G26970.1); similar to Protein kinase [Medicago truncatula] (GB:ABD32991.1); contains InterPro domain Protein kinase-like; (InterPro:IPR011009); contains InterPro domain Protein kinase; (InterPro:IPR000719); contains InterPro domain Serine/threonine protein kinase, active site; (InterPro:IPR008271)	1.37679	0.0118521		AT4G39210	Encodes the large subunit of ADP-Glucose Pyrophosphorylase which catalyzes the first, rate limiting step in starch biosynthesis. The large subunit plays a regulatory role whereas the small subunit (ApS) is the catalytic isoform. Four isoforms (ApL1-4) have been identified. ApL3 is the major large subunit isoform present in inflorescences, fruits and roots.	-1.21054	0.0430121
AT1G69880	ATH8 (thioredoxin H-type 8); thiol-disulfide exchange intermediate; similar to ATH7 (thioredoxin H-type 7), thiol-disulfide exchange intermediate [Arabidopsis thaliana] (TAIR:AT1G59730.1); similar to thioredoxin [Glycine max] (GB:AAS88427.1); contains InterPro domain Thioredoxin-like fold; (InterPro:IPR012336); contains InterPro domain Thioredoxin-related; (InterPro:IPR006662); contains InterPro …	1.35709	0.0970065		AT4G39250	DNA binding / transcription factor; similar to MEE3 (maternal effect embryo arrest 3), DNA binding / transcription factor [Arabidopsis thaliana] (TAIR:AT2G21650.1); similar to MYB transcription factor MYB142 [Glycine max] (GB:ABH02867.1); contains InterPro domain Homeodomain-related; (InterPro:IPR012287); contains InterPro domain Homeodomain-like; (InterPro:IPR009057); contains InterPro domain My…	-1.72065	0.0228586
AT1G69930	Encodes glutathione transferase belonging to the tau class of GSTs. Naming convention according to Wagner et al. (2002).	1.48941	0.0461384		AT5G02160	similar to hypothetical protein [Solanum lycopersicum] (GB:BAD95796.1)	-1.14048	0.00853645
AT1G70170	mutant has Late flowering; Early senescence; Matrix Metalloproteinase	1.2057	0.0637563		AT5G02180	amino acid transporter family protein; similar to amino acid transporter family protein [Arabidopsis thaliana] (TAIR:AT3G09330.1); similar to amino acid transporter family protein [Arabidopsis thaliana] (TAIR:AT3G09340.1); similar to amino acid transporter family protein [Arabidopsis thaliana] (TAIR:AT5G02170.1); similar to Os12g0574000 [Oryza sativa (japonica cultivar-group)] (GB:NP_001067099.1)…	-1.02156	0.0102099
[truncated: 604 more rows]

## Sheet: Cold
	Cold-affected genes
Up-regulated	Description	M-value	P-value		Down-regulated	Description	M-value	P-value
[truncated: 4,022 more rows]

## Sheet: Salt
	Salt-affected genes
Up-regulated	Description	M-value	P-value		Down-regulated	Description	M-value	P-value
[truncated: 2,076 more rows]

## Sheet: Drought
	Drought-affected genes
Up-regulated	Description	M-value	P-value		Down-regulated	Description	M-value	P-value
[truncated: 814 more rows]

## Sheet: Heat
	Heat-affected genes
Up-regulated	Description	M-value	P-value		Down-regulated	Description	M-value	P-value
[truncated: 694 more rows]
