# Supplementary material for: Gene Expression, Protein Function and Pathways of Arabidopsis thaliana Responding to Silver Nanoparticles in Comparison to Silver Ions, Cold, Salt, Drought, and Heat
Source: Nanomaterials (Basel). 2015 Mar 27;5(2):436–67. doi: 10.3390/nano5020436 (PMC5312895; doi:10.3390/nano5020436)
Supplement: Supplementary file 1 [file nanomaterials-05-00436-s001.zip › Supplementary documents/Geisler-Lee_Table S13.xlsx]

## Sheet: Sheet1
Table S13. List of 26 plasmodesmata related genes.
		AgNPs		AgNP3
Gene ID	Gene Description	M-value	P-value	M-value	P-value	Up-AgNPs	Down-AgNPs	Up-AgNO3	Down-AgNO3
At2g33330	plasmodesmata-located protein 3 [Source:TAIR_LOCUS;Acc:AT2G33330]	-0.0958603	0.695071	-0.263366	0.430565	0	0	0	0
At2g33340	MOS4-associated complex 3B [Source:TAIR_LOCUS;Acc:AT2G33340]	0.12126	0.123188	-0.0821667	0.526341	0	0	0	0
At1g09560	germin-like protein 5 [Source:TAIR_LOCUS;Acc:AT1G09560]	0.180482	0.310183	0.348086	0.298931	0	0	0	0
At5g43980	plasmodesmata-located protein 1 [Source:TAIR_LOCUS;Acc:AT5G43980]	-0.0328253	0.793092	-0.0501037	0.650882	0	0	0	0
At1g12770	P-loop containing nucleoside triphosphate hydrolases superfamily protein [Source:TAIR_LOCUS;Acc:AT1G12770]	-0.0958677	0.237372	-0.0559227	0.455365	0	0	0	0
At1g02335	germin-like protein subfamily 2 member 2 precursor [Source:TAIR_LOCUS;Acc:AT1G02335]	0.170664	0.196241	0.13514	0.184066	0	0	0	0
At2g15570	Thioredoxin superfamily protein [Source:TAIR_LOCUS;Acc:AT2G15570]	-0.064826	0.439777	-0.019168	0.821478	0	0	0	0
At1g04510	MOS4-associated complex 3A [Source:TAIR_LOCUS;Acc:AT1G04510]	0.0528867	0.00271476	-0.114853	0.163718	0	0	0	0
At1g04520	plasmodesmata-located protein 2 [Source:TAIR_LOCUS;Acc:AT1G04520]	0.222828	0.0591031	0.359211	0.106771	0	0	0	0
At1g70070	DEAD/DEAH box helicase, putative [Source:TAIR_LOCUS;Acc:AT1G70070]	-0.297631	0.170957	-0.486831	0.072413	0	0	0	0
At5g08120	movement protein binding protein 2C [Source:TAIR_LOCUS;Acc:AT5G08120]	-0.0418693	0.842849	-0.142713	0.214228	0	0	0	0
At3g04370	plasmodesmata-located protein 4 [Source:TAIR_LOCUS;Acc:AT3G04370]	1.10897	0.0723344	0.841641	0.0914828	Induce	0	0	0
At5g13000	CALLOSE SYNTHASE 3 which overproduce callose at PD in Arabidopsis	-0.014411	0.868797	-0.215935	0.163109	0	0	0	0
At1g18650	Plasmodesmata Callose-Binding protein 1 functions in callose stabilization at PD	0.165998	0.225504	0.308307	0.184669	0	0	0	0
At5g53730	phloem-specific gene, a putative membrane protein (NHL26) was found to be located in the phloem plasmodesmata and the endoplasmic reticulum.	0.11793	0.653813	0.527401	0.00135999	0	0	0	0
At1g70690	plasmodesmata-located protein 5 (also known as HOPW1-1-INDUCED GENE1) mediates crosstalk between PD regulation and salicylic acid–dependent defense responses.	0.632581	0.0625393	0.76315	0.0383732	0	0	0	0
At2g01660	PD LOCALIZED PROTEIN 6	0.173258	0.311214	0.319864	0.237495	0	0	0	0
At3g60720	PD LOCALIZED PROTEIN 8	0.418212	0.127678	0.29239	0.152807	0	0	0	0
At5g42100	β-1,3-Glucanases (Pd-associated BG) directly involved in regulation of callose at Pd and cell-to-cell transport in Arabidopsis	0.00860167	0.818572	-0.173424	0.00395456	0	0	0	0
At3g52060	a beta-1,6-N-acetylglucosaminyl transferase-like enzyme observed at Pd within living plant cells and demonstrated colocalization with a AtPDCB1	0.280187	0.0743475	0.112589	0.402377	0	0	0	0
At2g36850	GLUCAN SYNTHASE-LIKE8 a callose synthase that mediates the deposition of callose at developing cell plates, root hairs, and plasmodesmata	-0.0121	0.824075	-0.084257	0.150681	0	0	0	0
At4g29860	decreased size exclusion limit1 is important for regulating PD transport between plant cells	0.0560013	0.0856397	0.0234057	0.158433	0	0	0	0
At3g08900	class 1 reversibly glycosylated polypeptides (C1RGPs) are plasmodesmata-associated proteins and act in regulate intercellular transport via plasmodesmata	-0.319392	0.232084	-0.224501	0.310827	0	0	0	0
At4g26100	CASEIN KINASE 1	0.0548663	0.480384	-0.068354	0.323314	0	0	0	0
At1g06490	callose synthase 7 (GSL7), as the enzyme responsible for callose deposition in sieve plates	0.24298	0.0743771	0.206752	0.202189	0	0	0	0
At1g50360	member of Myosin-like proteins found that co-localized to the plasmodesmata and ER	0.13917	0.616399	-0.111185	0.406694	0	0	0	0
