# Supplementary material for: Gene Expression, Protein Function and Pathways of Arabidopsis thaliana Responding to Silver Nanoparticles in Comparison to Silver Ions, Cold, Salt, Drought, and Heat
Source: Nanomaterials (Basel). 2015 Mar 27;5(2):436–67. doi: 10.3390/nano5020436 (PMC5312895; doi:10.3390/nano5020436)
Supplement: Supplementary file 1 [file nanomaterials-05-00436-s001.zip › Supplementary documents/Geisler-Lee_Table S2.xlsx]

## Sheet: Sheet1
Table S2. List of 32 unique enriched PFAM protein domains across the six abiotic stresses.
	up-salt	up-cold	up-AgNPs	up-AgNO3	down-salt	down-cold	down-AgNO3
PF00847:AP2	6.77747e-10	1.74817e-05	0	0	0	0	0
PF00011:Hsp20/alpha crystallin family	0.000402813	0	0	0	0	0	0
PF00447:HSF_DNA-bind	0.000679072	0	0	0	0	0	0
PF03106:WRKY	0.00201275	0	0	0.00462172	0	0	0
PF00036:efhand	0	0.000227275	0	0	0	0	0
PF06203:CCT motif	0	0.0231358	0	0	0	0	0
PF00270:DEAD/DEAH box helicase	0	0.0386516	0	0	0	0	0
PF01419:Jacalin	0	0	2.05407e-06	1.12133e-10	0	0	0
PF00141:peroxidase	0	0	4.87685e-05	0.00275731	0	0	0
PF00234:Tryp_alpha_amyl	0	0	0.0171059	0.00711047	0	0	0
PF00067:p450	0	0	0.0190586	0.00536624	0	0.000579977	0
PF07649:C1_3	0	0	0	0.000451546	0	0	0
PF03107:C1_2	0	0	0	0.00072044	0	0	0
PF07732:Cu-oxidase_3	0	0	0	0.00540526	0	0	0
PF07731:Cu-oxidase_2	0	0	0	0.00673067	0	0	0
PF00394:Cu-oxidase	0	0	0	0.00673067	0	0	0
PF02798:GST_N	0	0	0	0.0197642	0	0	0
PF02798:Glutathione S-transferase, N-terminal domain	0	0	0	0.0317222	0	0	0
PF00125:Histone	0	0	0	0	1.45013e-06	0	0
PF00125:Core histone H2A/H2B/H3/H4	0	0	0	0	1.45013e-06	0	0
PF00450:Serine carboxypeptidase	0	0	0	0	2.05178e-05	0	0
PF00450:Peptidase_S10	0	0	0	0	2.87285e-05	0	0
PF02519:Auxin_inducible	0	0	0	0	0.00063291	0	0
PF02519:Auxin responsive protein	0	0	0	0	0.00512512	0	0
PF00225:Kinesin	0	0	0	0	0.0473842	0	0
PF00657:Lipase_GDSL	0	0	0	0	0	2.65672e-06	0
PF00657:GDSL-like Lipase/Acylhydrolase	0	0	0	0	0	2.65672e-06	0
PF00067:Cytochrome P450	0	0	0	0	0	0.000422423	0
PF00560:LRR_1	0	0	0	0	0	0.00302028	0
PF08263:LRRNT_2	0	0	0	0	0	0.0382819	0
PF01657:DUF26	0	0	0	0	0	0	0.0170289
PF00234:Protease inhibitor/seed storage/LTP family	0	0	0	0	0	0	0.0413173
