# Supplementary material for: Gene Expression, Protein Function and Pathways of Arabidopsis thaliana Responding to Silver Nanoparticles in Comparison to Silver Ions, Cold, Salt, Drought, and Heat
Source: Nanomaterials (Basel). 2015 Mar 27;5(2):436–67. doi: 10.3390/nano5020436 (PMC5312895; doi:10.3390/nano5020436)
Supplement: Supplementary file 1 [file nanomaterials-05-00436-s001.zip › Supplementary documents/Geisler-Lee_Table S3.xlsx]

## Sheet: Sheet1
Table S3. List of AgNP and /or Ag+ shared and specific genes from the two-way Venn diagram (Figure 3A).
111 AgNPs specific genes	Description	M-value	P-value		546Ag+ pecificgenes	Description	M-value	P-value		464 AgNPs/Ag+ shared genes	Description	M-value (AgNPs)	P-value (AgNPs)	M-value (AgNO3)	P-value (AgNO3)
At1g03940	transferase family protein; similar to transferase [Arabidopsis thaliana] (TAIR:AT1G03495.1); similar to anthocyanin acyltransferase [Phaseolus vulgaris] (GB:AAR13301.1); contains InterPro domain Transferase; (InterPro:IPR003480)	1.17202	0.00565696		At1g02310	glycosyl hydrolase family protein 5 / cellulase family protein / (1-4)-beta-mannan endohydrolase, putative; similar to (1-4)-beta-mannan endohydrolase, putative [Arabidopsis thaliana] (TAIR:AT5G66460.1); similar to (1-4)-beta-mannan endohydrolase [Coffea arabica] (GB:CAC08442.1); contains InterPro domain Glycoside hydrolase, family 5; (InterPro:IPR001547)	1.21489	0.0394922		At1g01130	similar to unknown protein [Arabidopsis thaliana] (TAIR:AT5G47170.1); contains domain CALCIUM/CALMODULIN-DEPENDENT PROTEIN KINASE-RELATED (PTHR22982); contains domain CBL-INTERACTING PROTEIN KINASE-RELATED (PTHR22982:SF45)	-1.15491	0.0379696	-1.158	0.24834
At1g07880	member of MAP Kinase	1.12879	0.025285		At1g03200	similar to unknown protein [Arabidopsis thaliana] (TAIR:AT1G03240.1)	1.05064	0.00106052		At1g02470	similar to unknown protein [Arabidopsis thaliana] (TAIR:AT1G02475.1); similar to Streptomyces cyclase/dehydrase [Medicago truncatula] (GB:ABE82400.1); contains InterPro domain Streptomyces cyclase/dehydrase; (InterPro:IPR005031)	-1.26761	0.00949076	-1.14222	0.0457588
At1g08430	Encodes a Al-activated malate efflux transporter. Is essential for aluminum tolerance but does not represent the major Al tolerance QTL.	1.17146	0.00739753		At1g03820	similar to unknown protein [Arabidopsis thaliana] (TAIR:AT2G33850.1); similar to arabinogalactan-protein; AGP [Pyrus communis] (GB:AAB35283.1)	1.00174	0.0354454		At1g02520	PGP11 (P-GLYCOPROTEIN 11); ATPase, coupled to transmembrane movement of substances; Identical to Multidrug resistance protein 8 (P-glycoprotein 11) (MDR8) [Arabidopsis Thaliana] (GB:Q9FWX7); similar to MDR3 (P-GLYCOPROTEIN 3) [Arabidopsis thaliana] (TAIR:AT4G01820.1); similar to PGP5 (P-GLYCOPROTEIN 5), ATPase, coupled to transmembrane movement of substances [Arabidopsis thaliana] (TAIR:AT4G01830…	1.39679	0.0873729	1.87653	0.000765156
At1g10070	Encodes a chloroplast branched-chain amino acid aminotransferase. Complements the yeast leu/iso-leu/val auxotrophy mutant.	-1.17871	0.000111006		At1g03840	zinc finger (C2H2 type) family protein; similar to zinc finger (C2H2 type) family protein [Arabidopsis thaliana] (TAIR:AT5G44160.1); similar to Os01g0242200 [Oryza sativa (japonica cultivar-group)] (GB:NP_001042553.1); similar to Zinc finger, C2H2-type [Medicago truncatula] (GB:ABD28501.1); contains InterPro domain Zinc finger, C2H2-type; (InterPro:IPR007087)	1.07549	0.0253352		At1g02940	Encodes glutathione transferase belonging to the phi class of GSTs. Naming convention according to Wagner et al. (2002).	1.56958	0.104055	1.79797	0.00858104
At1g15010	similar to unknown protein [Arabidopsis thaliana] (TAIR:AT2G01300.1); similar to Os01g0121500 [Oryza sativa (japonica cultivar-group)] (GB:NP_001041876.1); similar to Os01g0121600 [Oryza sativa (japonica cultivar-group)] (GB:NP_001041877.1)	-1.03569	0.0877124		At1g04110	Initially identified as a mutation affecting stomatal development and distribution. Encodes a protein similar to serine proteases.	-1.06264	0.00107116		At1g04180	flavin-containing monooxygenase family protein / FMO family protein; similar to SUPER1/YUCCA5 (SUPPRESSOR OF ER1), monooxygenase [Arabidopsis thaliana] (TAIR:AT5G43890.1); similar to flavin-containing monooxygenase family protein / FMO family protein [Arabidopsis thaliana] (TAIR:AT4G28720.1); similar to Pyridine nucleotide-disulphide oxidoreductase, class I; FAD-dependent pyridine nucleotide-disu…	1.48351	0.00247047	1.56456	0.0291301
At1g16400	Encodes cytochrome P450 CYP79F2.	1.22188	0.00848665		At1g05620	inosine-uridine preferring nucleoside hydrolase family protein; similar to inosine-uridine preferring nucleoside hydrolase family protein [Arabidopsis thaliana] (TAIR:AT2G36310.1); similar to Os03g0425200 [Oryza sativa (japonica cultivar-group)] (GB:NP_001050402.1); similar to putative inosine-uridine preferring nucleoside hydrolase, 3'-partial (with alternative splicing) [Oryza sativa (japonica …	1.14915	0.0109351		At1g05280	fringe-related protein; similar to fringe-related protein [Arabidopsis thaliana] (TAIR:AT4G15240.1); similar to hypothetical protein [Trifolium pratense] (GB:BAE71200.1); contains InterPro domain Protein of unknown function DUF604; (InterPro:IPR006740)	1.14009	0.0145873	1.57822	0.0321127
At1g23730	carbonic anhydrase, putative / carbonate dehydratase, putative; similar to carbonic anhydrase, putative / carbonate dehydratase, putative [Arabidopsis thaliana] (TAIR:AT1G70410.2); similar to carbonic anhydrase [Solanum lycopersicum] (GB:CAH60890.1); contains InterPro domain Carbonic anhydrase, prokaryotic and plant; (InterPro:IPR001765)	-1.39861	0.0329801		At1g05660	polygalacturonase, putative / pectinase, putative; similar to polygalacturonase, putative / pectinase, putative [Arabidopsis thaliana] (TAIR:AT1G05650.1); similar to polygalacturonase [Pyrus communis] (GB:CAH18935.1); contains InterPro domain Virulence factor, pectin lyase fold; (InterPro:IPR011050); contains InterPro domain Glycoside hydrolase, family 28; (InterPro:IPR000743); contains InterPro …	1.35704	0.176922		At1g05340	similar to unknown protein [Arabidopsis thaliana] (TAIR:AT2G32210.1); similar to conserved hypothetical protein [Medicago truncatula] (GB:ABD32591.1)	1.20584	0.0802607	2.48023	0.00168469
At1g24070	encodes a gene similar to cellulose synthase	1.26356	0.149347		At1g05680	UDP-glucoronosyl/UDP-glucosyl transferase family protein; similar to UDP-glucoronosyl/UDP-glucosyl transferase family protein [Arabidopsis thaliana] (TAIR:AT1G05670.1); similar to UDP-xylose phenolic glycosyltransferase [Solanum lycopersicum] (GB:CAI62049.1); contains InterPro domain UDP-glucuronosyl/UDP-glucosyltransferase; (InterPro:IPR002213)	1.33207	0.00544449		At1g06620	encodes a protein whose sequence is similar to a 2-oxoglutarate-dependent dioxygenase	1.43789	0.0641419	1.7463	0.0110439
At1g24260	Member of the MADs box transcription factor family. SEP3 is redundant with SEP1 and 2. Flowers of SEP1/2/3 triple mutants show a conversion of petals and stamens to sepals.	-1.13976	0.0423173		At1g08160	harpin-induced protein-related / HIN1-related / harpin-responsive protein-related; similar to harpin-induced protein-related / HIN1-related / harpin-responsive protein-related [Arabidopsis thaliana] (TAIR:AT5G22870.1); similar to hypothetical protein [Ipomoea trifida] (GB:AAS79600.1); contains InterPro domain Harpin-induced 1; (InterPro:IPR010847)	1.14554	0.0241725		At1g07050	CONSTANS-like protein-related; similar to CIL [Arabidopsis thaliana] (TAIR:AT4G25990.1); similar to putative stress resistance-related protein [Oryza sativa (japonica cultivar-group)] (GB:ABF00989.1); similar to Os06g0264200 [Oryza sativa (japonica cultivar-group)] (GB:NP_001057333.1); contains InterPro domain CCT; (InterPro:IPR010402)	-1.11892	0.040108	-1.64279	0.073612
At1g24430	transferase family protein; similar to transferase family protein [Arabidopsis thaliana] (TAIR:AT3G26040.1); similar to Transferase [Medicago truncatula] (GB:ABE84610.1); contains InterPro domain Transferase; (InterPro:IPR003480)	1.48266	0.0264905		At1g08920	sugar transporter, putative; Identical to Sugar transporter ERD6-like 3 (Sugar transporter-like protein 2) (SUGTL2) [Arabidopsis Thaliana] (GB:Q94KE0;GB:O04037;GB:Q9SCW9); similar to ERD6 (EARLY RESPONSE TO DEHYDRATION 6), carbohydrate transporter/ sugar porter [Arabidopsis thaliana] (TAIR:AT1G08930.2); similar to putative sugar transporter [Solanum lycopersicum] (GB:CAC00697.2); contains InterPr…	1.32663	0.0396658		At1g08090	High-affinity nitrate transporter. Up-regulated by nitrate. Functions as a repressor of lateral root initiation independently of nitrate uptake.	1.28176	0.0121541	1.42938	0.0948821
At1g26730	EXS family protein / ERD1/XPR1/SYG1 family protein; similar to SHB1 (SHORT HYPOCOTYL UNDER BLUE1) [Arabidopsis thaliana] (TAIR:AT4G25350.1); similar to unknown protein [Arabidopsis thaliana] (TAIR:AT1G35350.1); similar to unknown protein [Arabidopsis thaliana] (TAIR:AT1G14040.1); similar to SPX, N-terminal; EXS, C-terminal [Medicago truncatula] (GB:ABD32751.1); contains InterPro domain SPX, N-ter…	1.05318	0.00313188		At1g09460	glucan endo-1,3-beta-glucosidase-related; similar to unknown protein [Arabidopsis thaliana] (TAIR:AT1G29380.1); similar to expressed protein [Oryza sativa (japonica cultivar-group)] (GB:ABF99730.1); similar to expressed protein [Oryza sativa (japonica cultivar-group)] (GB:ABF99731.1); contains InterPro domain X8; (InterPro:IPR012946)	1.28656	0.0450238		At1g08630	Encodes a threonine aldolase, involved in threonine degradation to glycine. Primarily expressed in seeds and seedlings.	-1.99553	0.0897192	-1.76261	0.0900913
At1g28130	encodes an IAA-amido synthase that conjugates Asp and other amino acids to auxin in vitro. Lines carrying insertions in this gene are hypersensitive to auxin.	1.10567	0.0384099		At1g10060	encodes a mitochondrial branched-chain amino acid aminotransferase. Complements the yeast leu/iso-leu/val auxotrophy mutant.	-1.32654	0.0315708		At1g08830	Encodes a cytosolic copper/zinc superoxide dismutase CSD1 that can detoxify superoxide radicals. Its expression is affected by miR398-directed mRNA cleavage.	1.58662	0.00544941	1.80131	0.00255022
At1g43160	encodes a member of the ERF (ethylene response factor) subfamily B-4 of ERF/AP2 transcription factor family (RAP2.6). The protein contains one AP2 domain. There are 7 members in this subfamily.	-1.09061	0.037018		At1g10760	Encodes an &#945;-glucan, water dikinase required for starch degradation. Involved in cold-induced freezing tolerance. Mutations that eliminate the GWD protein or affect the dikinase domain of the enzyme dramatically reduce both the amount of phosphate in the amylopectin and the rate of starch degradation. Mature leaves of these mutants accumulate amounts of starch up to seven times greater than …	-1.15546	0.0139025		At1g09240	nicotianamine synthase, putative; Identical to Nicotianamine synthase 3 (EC 2.5.1.43) (S-adenosyl-L-methionine:S- adenosyl-L-methionine:S-adenosyl-methionine 3-amino-3- carboxypropyltransferase 3) (AtNAS3) (NAS3) [Arabidopsis Thaliana] (GB:O80483); similar to nicotianamine synthase, putative [Arabidopsis thaliana] (TAIR:AT1G56430.1); similar to nicotianamine synthase [Thlaspi caerulescens] (GB:CA…	-1.00511	0.0755179	-1.04141	0.0864592
At1g45191	glycosyl hydrolase family 1 protein; similar to glycosyl hydrolase family 1 protein [Arabidopsis thaliana] (TAIR:AT1G60090.1); similar to glycosyl hydrolase family 1 protein [Arabidopsis thaliana] (TAIR:AT4G22100.1); similar to glycosyl hydrolase family 1 protein [Arabidopsis thaliana] (TAIR:AT4G27830.1); similar to Glycoside hydrolase, family 1 [Medicago truncatula] (GB:ABE85054.1); contains Int…	1.1403	0.0285222		At1g11850	similar to unknown protein [Arabidopsis thaliana] (TAIR:AT4G01985.1); similar to PREDICTED: hypothetical protein, partial [Strongylocentrotus purpuratus] (GB:XP_001190956.1); similar to PREDICTED: similar to CG5812-PA [Tribolium castaneum] (GB:XP_969409.1); similar to Os03g0309300 [Oryza sativa (japonica cultivar-group)] (GB:NP_001049911.1)	-1.14389	0.0877652		At1g10140	similar to unknown protein [Arabidopsis thaliana] (TAIR:AT1G58420.1); similar to Os07g0123800 [Oryza sativa (japonica cultivar-group)] (GB:NP_001058800.1); similar to Os03g0769700 [Oryza sativa (japonica cultivar-group)] (GB:NP_001051398.1); similar to hypothetical protein MtrDRAFT_AC140720g19v1 [Medicago truncatula] (GB:ABE79597.1)	1.4976	0.0226712	2.25186	0.0413001
At1g51140	basic helix-loop-helix (bHLH) family protein; similar to basic helix-loop-helix (bHLH) family protein [Arabidopsis thaliana] (TAIR:AT2G42280.1); similar to Os08g0506700 [Oryza sativa (japonica cultivar-group)] (GB:NP_001062190.1); similar to transcription factor RAU1 [Oryza sativa] (GB:AAL87667.1); similar to Os09g0487900 [Oryza sativa (japonica cultivar-group)] (GB:NP_001063529.1); contains Inte…	1.01739	0.0633888		At1g12030	similar to unknown protein [Arabidopsis thaliana] (TAIR:AT1G62420.1); similar to uncharacterized plant-specific domain TIGR01615 family protein, expressed [Oryza sativa (japonica cultivar-group)] (GB:ABA93251.2); contains InterPro domain Protein of unknown function DUF506, plant; (InterPro:IPR006502)	1.19704	0.0289676		At1g10657	unknown protein	-1.21047	0.0696887	-1.14232	0.0842462
At1g57980	purine permease-related; similar to ATPUP18 (Arabidopsis thaliana purine permease 18), purine transporter [Arabidopsis thaliana] (TAIR:AT1G57990.1); similar to putative purine permease [Oryza sativa (japonica cultivar-group)] (GB:BAD07671.1); contains InterPro domain Protein of unknown function DUF250; (InterPro:IPR004853)	-1.12827	0.070504		At1g12090	extensin-like protein (ELP)	-1.39624	0.0124552		At1g11190	bifunctional nuclease that acts on both RNA and DNA involved in nucleic acid degradation to facilitate nucleotide and phosphate recovery during senescence	1.01559	0.0426764	1.28337	0.146366
At1g60270	unknown protein	1.13305	0.0392235		At1g12200	flavin-containing monooxygenase family protein / FMO family protein; similar to flavin-containing monooxygenase family protein / FMO family protein [Arabidopsis thaliana] (TAIR:AT1G62580.1); similar to FMO-like protein [Thellun (GB:ABJ98059.1); contains InterPro domain NAD-binding site; (InterPro:IPR000205); contains InterPro domain Pyridine nucleotide-disulphide oxidoreductase, class I; (InterPr…	1.05717	0.00665369		At1g11450	nodulin MtN21 family protein; similar to nodulin MtN21 family protein [Arabidopsis thaliana] (TAIR:AT1G11460.1); similar to Os02g0103600 [Oryza sativa (japonica cultivar-group)] (GB:NP_001045606.1); similar to Protein of unknown function DUF6, transmembrane [Medicago truncatula] (GB:ABE82165.1); contains InterPro domain Protein of unknown function DUF6, transmembrane; (InterPro:IPR000620)	1.07286	0.124947	1.24844	0.125198
At1g62540	flavin-containing monooxygenase family protein / FMO family protein; similar to flavin-containing monooxygenase family protein / FMO family protein [Arabidopsis thaliana] (TAIR:AT1G62570.1); similar to flavin-containing monooxygenase family protein / FMO family protein [Arabidopsis thaliana] (TAIR:AT1G62560.1); similar to flavin-containing monooxygenase family protein / FMO family protein [Arabid…	1.12514	0.0353834		At1g12480	C4-dicarboxylate transporter/malic acid transport family protein; similar to C4-dicarboxylate transporter/malic acid transport family protein [Arabidopsis thaliana] (TAIR:AT5G24030.1); similar to C4-dicarboxylate transporter/malic acid transport family protein [Arabidopsis thaliana] (TAIR:AT4G27970.1); similar to Os04g0574700 [Oryza sativa (japonica cultivar-group)] (GB:NP_001053620.1); similar t…	-1.08208	0.0975227		At1g11580	pectin methylesterase, putative; similar to pectin methylesterase, putative [Arabidopsis thaliana] (TAIR:AT1G11590.1); similar to pectin methylesterase [Sesbania rostrata] (GB:CAD29733.1); contains InterPro domain Virulence factor, pectin lyase fold; (InterPro:IPR011050); contains InterPro domain Plant invertase/pectin methylesterase inhibitor; (InterPro:IPR007186); contains InterPro domain Pecti…	1.10681	0.0395359	1.20478	0.000739064
At1g62560	flavin-containing monooxygenase family protein / FMO family protein; similar to flavin-containing monooxygenase family protein / FMO family protein [Arabidopsis thaliana] (TAIR:AT1G62570.1); similar to flavin-containing monooxygenase family protein / FMO family protein [Arabidopsis thaliana] (TAIR:AT1G62540.1); similar to flavin-containing monooxygenase family protein / FMO family protein [Arabid…	1.00493	0.167751		At1g12845	similar to hypothetical protein MtrDRAFT_AC149131g9v1 [Medicago truncatula] (GB:ABD32556.1)	-1.23729	0.0248133		At1g12520	Copper/zinc superoxide dismutase copper chaperone. Localized to the chloroplast. Expressed in roots and shoots. Up-regulated in response to copper and senescence. The AtACC activates all three CuZnSOD activities located in three different subcellular compartments. Contains three domains, central, ATX-1 like and C-terminal. ATX-1 like domain essential for the copper chaperone function of AtCCS in …	1.21647	0.0106267	1.50939	0.000742847
At1g65670	a member of the cytochrome P450 gene family. molecular function unknown.	1.07752	0.0316003		At1g13260	Encodes an AP2/B3 domain transcription factor which is upregulated in response to low temperature. It contains a B3 DNA binding domain. It has circadian regulation and may function as a negative growth regulator.	-1.01213	0.0751695		At1g12940	member of High affinity nitrate transporter family	-2.27394	0.00967265	-2.61983	0.0182704
At1g68850	peroxidase, putative; Identical to Peroxidase 11 precursor (EC 1.11.1.7) (Atperox P11) (ATP23a/ATP23b) (PER11) [Arabidopsis Thaliana] (GB:Q96519;GB:P93723); similar to peroxidase, putative [Arabidopsis thaliana] (TAIR:AT4G36430.1); similar to peroxidase 40 (PER40) (P40) [Arabidopsis thaliana] (TAIR:AT4G16270.1); similar to putative peroxidase [Festuca pratensis] (GB:CAH55692.1); similar to Os06g0…	1.00287	0.0959767		At1g13520	similar to unknown protein [Arabidopsis thaliana] (TAIR:AT1G13480.1); similar to hypothetical protein [Oryza sativa (japonica cultivar-group)] (GB:BAC99699.1); contains InterPro domain Protein of unknown function DUF1262; (InterPro:IPR010683)	1.68026	0.00213306		At1g13200	F-box family protein; similar to basic helix-loop-helix (bHLH) family protein / F-box family protein [Arabidopsis thaliana] (TAIR:AT1G12860.1); similar to predicted F-box and bHLH containing protein [Overexpression vector pFC12860OE] (GB:ABK41847.1); contains InterPro domain Cyclin-like F-box; (InterPro:IPR001810); contains InterPro domain Galactose oxidase, central; (InterPro:IPR011043)	-1.19031	0.0442971	-1.1395	0.111272
At1g69230	SPIRAL1-LIKE2 belongs to a six-member gene family in Arabidopsis; all members share a high sequence similarity in amino- and carboxy-terminal regions. Regulates cortical microtubule organization. Mutant plants exhibit altered patterns of root and organ growth as a result of defective anisotropic cell expansion.	1.07323	0.0319555		At1g13600	bZIP transcription factor family protein; similar to bZIP transcription factor family protein [Arabidopsis thaliana] (TAIR:AT2G04038.1); similar to hypothetical protein [Cleome spinosa] (GB:ABD96902.1); contains InterPro domain Eukaryotic transcription factor, DNA-binding; (InterPro:IPR008917); contains InterPro domain Basic leucine zipper; (InterPro:IPR011700); contains InterPro domain Basic-leu…	1.26635	0.0604653		At1g14120	2-oxoglutarate-dependent dioxygenase, putative; similar to 2-oxoglutarate-dependent dioxygenase, putative [Arabidopsis thaliana] (TAIR:AT1G14130.1); similar to 2-oxoacid-dependent dioxygenase [Prunus mume] (GB:BAE48659.1); contains InterPro domain 2OG-Fe(II) oxygenase; (InterPro:IPR005123)	1.6472	0.0317859	1.84661	0.0731431
At1g72230	plastocyanin-like domain-containing protein; similar to plastocyanin-like domain-containing protein [Arabidopsis thaliana] (TAIR:AT1G22480.1); similar to Blue copper protein precursor (GB:Q41001); contains InterPro domain Cupredoxin; (InterPro:IPR008972); contains InterPro domain Blue (type 1) copper domain; (InterPro:IPR000923); contains InterPro domain Plastocyanin-like; (InterPro:IPR003245)	1.02779	0.0127321		At1g14220	ribonuclease T2 family protein; similar to RNS3 (RIBONUCLEASE 3), endoribonuclease [Arabidopsis thaliana] (TAIR:AT1G26820.1); similar to S-like ribonuclease [Prunus dulcis] (GB:AAG09465.1); contains InterPro domain Ribonuclease T2; (InterPro:IPR001568)	1.85919	0.0413736		At1g14250	nucleoside phosphatase family protein / GDA1/CD39 family protein; similar to nucleoside phosphatase family protein / GDA1/CD39 family protein [Arabidopsis thaliana] (TAIR:AT1G14240.2); similar to nucleoside phosphatase family protein / GDA1/CD39 family protein [Arabidopsis thaliana] (TAIR:AT1G14230.1); similar to Nucleoside phosphatase GDA1/CD39 [Medicago truncatula] (GB:ABE85847.1); contains Int…	4.40952	0.0175053	3.57274	0.0336723
At1g74670	gibberellin-responsive protein, putative; similar to GASA4 (GAST1 PROTEIN HOMOLOG 4) [Arabidopsis thaliana] (TAIR:AT5G15230.1); similar to Gip1-like protein [Populus tomentosa] (GB:AAV84588.1); contains InterPro domain Gibberellin regulated protein; (InterPro:IPR003854)	-1.29526	0.015887		At1g14390	leucine-rich repeat transmembrane protein kinase, putative; similar to leucine-rich repeat transmembrane protein kinase, putative [Arabidopsis thaliana] (TAIR:AT2G02780.1); similar to putative receptor-like protein kinase [Oryza sativa (japonica cultivar-group)] (GB:BAD32906.1); contains InterPro domain Serine/threonine protein kinase; (InterPro:IPR002290); contains InterPro domain Protein kinase…	1.07887	0.0470148		At1g14540	anionic peroxidase, putative; Identical to Peroxidase 4 precursor (EC 1.11.1.7) (Atperox P4) (ATP46) (PER4) [Arabidopsis Thaliana] (GB:Q9LE15); similar to anionic peroxidase, putative [Arabidopsis thaliana] (TAIR:AT1G14550.1); similar to Lignin-forming anionic peroxidase precursor (GB:Q02200); similar to peroxidase (EC 1.11.1.7), anionic, precursor - wood tobacco (GB:B56555); contains InterPro do…	1.30135	0.065688	2.08238	0.00728989
At1g75470	Member of a family of proteins related to PUP1, a purine transporter. May be involved in the transport of purine and purine derivatives such as cytokinins, across the plasma membrane.	-1.02039	0.110925		At1g15125	S-adenosyl-L-methionine:carboxyl methyltransferase family protein; similar to S-adenosyl-L-methionine:carboxyl methyltransferase family protein [Arabidopsis thaliana] (TAIR:AT1G68040.1); similar to SAM dependent carboxyl methyltransferase [Medicago truncatula] (GB:ABE92230.1); contains InterPro domain SAM dependent carboxyl methyltransferase; (InterPro:IPR005299)	-1.35042	0.0102739		At1g14550	anionic peroxidase, putative; Identical to Peroxidase 5 precursor (EC 1.11.1.7) (Atperox P5) (PER5) [Arabidopsis Thaliana] (GB:Q9M9Q9;GB:Q9MA28); similar to anionic peroxidase, putative [Arabidopsis thaliana] (TAIR:AT1G14540.1); similar to Lignin-forming anionic peroxidase precursor (GB:Q02200); contains InterPro domain Haem peroxidase; (InterPro:IPR010255); contains InterPro domain Haem peroxida…	1.73789	0.0291109	2.73506	0.0169656
At1g78370	Encodes glutathione transferase belonging to the tau class of GSTs. Naming convention according to Wagner et al. (2002).	1.15015	0.0490042		At1g17060	Encodes a protein with similarity to other cytochrome P450's and is a homolog of BAS1. Over expression causes a dwarf phenotype resembling brassinolide resistant mutants. Double mutant analysis of sob7/bas1 loss of function mutants suggests these genes have redundant functions in light responsiveness. SOB7 may function in metabolizing brassinolides. Expressed in leaf, root, stem and silique but e…	1.08661	0.158844		At1g14730	similar to ACYB-2 (Arabidopsis cytochrome b561 -2), carbon-monoxide oxygenase [Arabidopsis thaliana] (TAIR:AT4G25570.1); similar to cytochrome [Mesembryanthemum crystallinum] (GB:AAD11424.1); contains InterPro domain Cytochrome b561 / ferric reductase transmembrane; (InterPro:IPR006593); contains InterPro domain Cytochrome b561; (InterPro:IPR004877)	1.06479	0.0164431	1.53503	0.0659793
At2g02930	Encodes glutathione transferase belonging to the phi class of GSTs. Naming convention according to Wagner et al. (2002).	-1.05926	0.00310209		At1g17170	Encodes glutathione transferase belonging to the tau class of GSTs. Naming convention according to Wagner et al. (2002).	1.03752	0.0573697		At1g14780	similar to unknown protein [Arabidopsis thaliana] (TAIR:AT4G24290.2); similar to Membrane attack complex component/perforin/complement C9 [Medicago truncatula] (GB:ABE92593.1); similar to Os06g0251100 [Oryza sativa (japonica cultivar-group)] (GB:NP_001057295.1); similar to Os02g0736300 [Oryza sativa (japonica cultivar-group)] (GB:NP_001048052.1); contains InterPro domain Membrane attack complex c…	1.24012	0.00406191	1.47368	0.0066592
At2g05540	glycine-rich protein; similar to glycine-rich protein [Arabidopsis thaliana] (TAIR:AT2G05530.1); similar to Glycine rich [Medicago truncatula] (GB:ABE77579.1); contains InterPro domain Glycine rich; (InterPro:IPR010800)	-1.03046	0.135057		At1g17830	similar to unknown protein [Arabidopsis thaliana] (TAIR:AT1G73210.1); similar to hypothetical protein [Oryza sativa (japonica cultivar-group)] (GB:AAO39871.1); similar to Os10g0494000 [Oryza sativa (japonica cultivar-group)] (GB:NP_001064942.1); similar to hypothetical protein [Oryza sativa (japonica cultivar-group)] (GB:AAP46235.1); contains InterPro domain Protein of unknown function DUF789; (I…	1.33527	0.0596017		At1g14880	similar to unknown protein [Arabidopsis thaliana] (TAIR:AT1G14870.1); similar to Os02g0579800 [Oryza sativa (japonica cultivar-group)] (GB:NP_001047231.1); similar to ORFX [Lycopersicon esculentum] (GB:AAF74286.1); similar to fw2.2 [Lycopersicon pennellii] (GB:AAO12196.1); contains InterPro domain Protein of unknown function Cys-rich; (InterPro:IPR006461)	-1.28386	0.0666902	-1.63292	0.0940621
At2g13422	unknown protein	-1.1723	0.340779		At1g18140	putative laccase, a member of laccase family of genes (with 17 members in Arabidopsis).	1.10096	0.0231344		At1g15630	similar to unknown protein [Arabidopsis thaliana] (TAIR:AT1G15610.1); similar to Os09g0323100 [Oryza sativa (japonica cultivar-group)] (GB:NP_001062870.1)	1.41806	0.047601	1.94814	0.00962371
At2g18690	similar to unknown protein [Arabidopsis thaliana] (TAIR:AT2G18680.1); similar to Os08g0107100 [Oryza sativa (japonica cultivar-group)] (GB:NP_001060795.1); similar to conserved hypothetical protein [Medicago truncatula] (GB:ABE90086.1)	-1.02721	0.0898794		At1g18880	proton-dependent oligopeptide transport (POT) family protein; similar to proton-dependent oligopeptide transport (POT) family protein [Arabidopsis thaliana] (TAIR:AT3G47960.1); similar to proton-dependent oligopeptide transport (POT) family protein [Arabidopsis thaliana] (TAIR:AT5G62680.1); similar to nitrate transporter NRT1-1 [Glycine max] (GB:BAB19756.1); similar to nitrate transporter NRT1-5 …	1.11063	0.0488365		At1g17180	Encodes glutathione transferase belonging to the tau class of GSTs. Naming convention according to Wagner et al. (2002).	1.65127	0.00592515	2.02826	0.0795516
At2g21260	mannose 6-phosphate reductase (NADPH-dependent), putative; similar to mannose 6-phosphate reductase (NADPH-dependent), putative [Arabidopsis thaliana] (TAIR:AT2G21250.1); similar to Aldo/keto reductase [Medicago truncatula] (GB:ABE79940.1); contains InterPro domain Aldo/keto reductase; (InterPro:IPR001395)	1.15521	0.0791785		At1g18970	Encodes a germin-like protein with possible oxalate oxidase activity (based on GenBank record).	1.91957	0.0462602		At1g17380	similar to unknown protein [Arabidopsis thaliana] (TAIR:AT1G72450.1); similar to PnFL-2 [Ipomoea nil] (GB:AAG49896.1); similar to Os07g0615200 [Oryza sativa (japonica cultivar-group)] (GB:NP_001060268.1); similar to Os03g0402800 [Oryza sativa (japonica cultivar-group)] (GB:NP_001050322.1); contains InterPro domain ZIM; (InterPro:IPR010399)	1.4314	0.0514962	1.70276	0.0765922
At2g26010	PDF1.3 (plant defensin 1.3); Identical to Probable cysteine-rich antifungal protein At2g26010 precursor (AFP) [Arabidopsis Thaliana] (GB:O80995); similar to PDF1.2c (plant defensin 1.2c) [Arabidopsis thaliana] (TAIR:AT5G44430.1); similar to antifungal protein [Sinapis alba] (GB:AAY15221.1); contains InterPro domain Gamma thionin; (InterPro:IPR008176); contains InterPro domain Knottin; (InterPro:I…	-1.17467	0.168777		At1g19250	FMO1 is required for full expression of TIR-NB-LRR–conditioned resistance to avirulent pathogens and for basal resistance to invasive virulent pathogens. Functions in an EDS1-regulated but SA-independent mechanism that promotes resistance and cell death at pathogen infection sites.	1.07459	0.0631092		At1g19540	isoflavone reductase, putative; similar to isoflavone reductase, putative [Arabidopsis thaliana] (TAIR:AT1G75280.1); similar to allergenic isoflavone reductase-like protein Bet v 6.0102 [Betula pendula] (GB:AAG22740.1); contains InterPro domain NmrA-like; (InterPro:IPR008030)	1.25656	0.0198997	1.11465	0.0168992
At2g29440	Encodes glutathione transferase belonging to the tau class of GSTs. Naming convention according to Wagner et al. (2002).	1.03322	0.00210228		At1g19350	Encodes brassinosteroid (BR) signalling protein that accumulates in the nucleus as dephosphorylated form in response to BRs. Is phosphorylated by the BIN2 GSK3 kinase. It synergistically interacts with BIM1 to bind to E box sequences (CANNTG). The protein contains a nuclear localization signal (NLS), followed by a highly conserved amino-terminal domain (N) shared by all family members, a BIN2 pho…	-1.08066	0.000684732		At1g19610	LCR78/PDF1.4 (Low-molecular-weight cysteine-rich 78); Identical to Low-molecular-weight cysteine-rich protein LCR78 precursor (Putative defensin AMP1 protein) (LCR78) [Arabidopsis Thaliana] (GB:P82787;GB:Q8VZQ7;GB:Q9FWR6); similar to LCR67/PDF1.1 (Low-molecular-weight cysteine-rich 67) [Arabidopsis thaliana] (TAIR:AT1G75830.1); similar to defensin [Helianthus annuus] (GB:AAM27914.1); contains Int…	1.319	0.0316516	2.20628	0.0916
At2g33020	leucine-rich repeat family protein; similar to disease resistance family protein / LRR family protein [Arabidopsis thaliana] (TAIR:AT3G24900.1); similar to disease resistance family protein [Arabidopsis thaliana] (TAIR:AT2G32680.1); similar to disease resistance family protein [Arabidopsis thaliana] (TAIR:AT3G25020.1); similar to putative kinase [Brassica napus] (GB:ABI99471.1); contains InterPro…	1.02124	0.00129405		At1g19373	unknown protein	-1.05252	0.114007		At1g21320	VQ motif-containing protein; similar to VQ motif-containing protein [Arabidopsis thaliana] (TAIR:AT1G21326.1); similar to hypothetical protein [Oryza sativa (japonica cultivar-group)] (GB:BAD28841.1); contains InterPro domain VQ; (InterPro:IPR008889)	-1.48061	0.0589286	-1.40827	0.0393446
At2g34810	FAD-binding domain-containing protein; similar to FAD-binding domain-containing protein [Arabidopsis thaliana] (TAIR:AT1G30720.1); similar to FAD linked oxidase, N-terminal [Medicago truncatula] (GB:ABD32603.1); contains InterPro domain FAD linked oxidase, N-terminal; (InterPro:IPR006094); contains InterPro domain Berberine/berberine-like; (InterPro:IPR012951)	1.63649	0.0643057		At1g20210	unknown protein	-1.21599	0.0441358		At1g23060	similar to unknown protein [Arabidopsis thaliana] (TAIR:AT1G70950.1); similar to Targeting for Xklp2 [Medicago truncatula] (GB:ABE84619.1)	-1.38955	0.0185204	-1.17388	0.0321222
At2g35350	Encodes a protein most similar to the POLTERGEIST locus. Double mutant analysis of loss of function alleles indicate PLL1 functions redundantly with POL to regulate meristem size and pedicel length. Acts in a dose dependent manner with POL to suppress the clv1, clv2 and clv3 phenotypes.	1.02725	0.00542884		At1g20600	DNA-binding protein-related; similar to DNA binding [Arabidopsis thaliana] (TAIR:AT4G03170.1); contains InterPro domain Transcriptional factor B3; (InterPro:IPR003340)	-2.22855	0.0254266		At1g23720	proline-rich extensin-like family protein; similar to ATHRGP1 (ATHRGP1), structural constituent of cell wall [Arabidopsis thaliana] (TAIR:AT3G54590.1); similar to proline-rich extensin-like family protein [Arabidopsis thaliana] (TAIR:AT3G54580.1); similar to proline-rich extensin-like family protein [Arabidopsis thaliana] (TAIR:AT3G28550.1); similar to Extensin-like re (GB:ABD65126.1); similar to…	1.25172	0.0030542	1.60925	0.0393359
At2g37280	ATPDR5/PDR5 (PLEIOTROPIC DRUG RESISTANCE 5); ATPase, coupled to transmembrane movement of substances; Identical to Probable pleiotropic drug resistance protein 5 (PDR5) [Arabidopsis Thaliana] (GB:Q9ZUT8); similar to ATPDR9/PDR9 (PLEIOTROPIC DRUG RESISTANCE 9), ATPase, coupled to transmembrane movement of substances [Arabidopsis thaliana] (TAIR:AT3G53480.1); similar to ATPDR13/PDR13 (PLEIOTROPIC D…	1.1459	0.0273283		At1g21100	O-methyltransferase, putative; similar to O-methyltransferase, putative [Arabidopsis thaliana] (TAIR:AT1G21120.1); similar to O-methyltransferase, putative [Arabidopsis thaliana] (TAIR:AT1G21110.1); similar to O-methyltransferase, putative [Arabidopsis thaliana] (TAIR:AT1G21130.1); similar to phloroglucinol O-methyltransferase [Rosa chinensis var. spontanea] (GB:BAD18975.1); contains InterPro dom…	1.23339	0.00615012		At1g24320	alpha-glucosidase, putative; similar to GCS1 (GLUCOSIDASE 1), alpha-glucosidase [Arabidopsis thaliana] (TAIR:AT1G67490.1); similar to putative alpha-glucosidase 1 [Oryza sativa (japonica cultivar-group)] (GB:BAB86175.1); similar to Os01g0921200 [Oryza sativa (japonica cultivar-group)] (GB:NP_001045225.1); contains InterPro domain Six-hairpin glycosidase; (InterPro:IPR008928); contains InterPro do…	1.75364	0.025708	1.8589	0.0371287
At2g39510	nodulin MtN21 family protein; similar to nodulin MtN21 family protein [Arabidopsis thaliana] (TAIR:AT2G37460.1); similar to Peptidase M14, carboxypeptidase A [Medicago truncatula] (GB:ABE82104.1); contains InterPro domain Protein of unknown function DUF6, transmembrane; (InterPro:IPR000620)	1.47468	0.0272278		At1g21310	Encodes extensin 3.	1.01973	0.00133526		At1g24580	zinc finger (C3HC4-type RING finger) family protein; similar to zinc finger (C3HC4-type RING finger) family protein [Arabidopsis thaliana] (TAIR:AT5G43420.1); similar to Zinc finger, RING-type; RINGv [Medicago truncatula] (GB:ABE91788.1); contains InterPro domain Zinc finger, RING-type; (InterPro:IPR001841)	1.37657	0.110359	2.509	0.0280541
At2g41415	unknown protein	-1.11904	0.0126369		At1g21460	nodulin MtN3 family protein; similar to nodulin MtN3 family protein [Arabidopsis thaliana] (TAIR:AT4G10850.1); similar to Os05g0426000 [Oryza sativa (japonica cultivar-group)] (GB:NP_001055599.1); similar to senescence-associated protein-like [Oryza sativa (japonica cultivar-group)] (GB:BAB92465.1); similar to Os01g0881300 [Oryza sativa (japonica cultivar-group)] (GB:NP_001044998.1); contains Int…	-1.03655	0.00728394		At1g26450	beta-1,3-glucanase-related; similar to beta-1,3-glucanase-related [Arabidopsis thaliana] (TAIR:AT1G69295.1); similar to putative glycosyl hydrolase family 17 protein [Medicago truncatula] (GB:ABE90942.1); contains InterPro domain X8; (InterPro:IPR012946)	1.17812	0.00246949	1.19013	0.0343813
At2g42540	A cold-regulated gene whose product is targeted to the chloroplast and constitutive expression increases freezing tolerance in protoplasts in vitro and chloroplasts in vivo. NMR and x-ray diffraction studies suggest that COR15a alters the intrinsic curvature of the inner membrane of chloroplast envelope.	1.06	0.139644		At1g22065	unknown protein	1.39572	0.0152561		At1g26820	Encodes ribonuclease RNS3.	1.39534	0.00224015	1.38183	0.0126901
At2g43100	aconitase C-terminal domain-containing protein; similar to aconitase C-terminal domain-containing protein [Arabidopsis thaliana] (TAIR:AT2G43090.1); similar to putative protein [Oryza sativa] (GB:CAC39061.1); contains InterPro domain Aconitate hydratase, C-terminal; (InterPro:IPR000573)	1.10897	0.0448868		At1g22160	senescence-associated protein-related; similar to senescence-associated protein-related [Arabidopsis thaliana] (TAIR:AT1G78020.1); similar to 80C09_23 [Brassica rapa subsp. pekinensis] (GB:AAZ41834.1); contains InterPro domain Protein of unknown function DUF581; (InterPro:IPR007650)	-1.08414	0.000458901		At1g28400	similar to unknown protein [Arabidopsis thaliana] (TAIR:AT2G33850.1); similar to unknown [Brassica napus] (GB:AAC06020.1)	1.11699	0.0411553	1.04163	0.0174673
At2g44130	kelch repeat-containing F-box family protein; similar to kelch repeat-containing F-box family protein [Arabidopsis thaliana] (TAIR:AT3G59940.1); similar to Cyclin-like F-box; Serine/threonine protein phosphatase, BSU1 [Medicago truncatula] (GB:ABE78686.1); similar to Os11g0246200 [Oryza sativa (japonica cultivar-group)] (GB:NP_001067606.1); contains InterPro domain Cyclin-like F-box; (InterPro:IP…	1.00352	0.0470066		At1g22690	gibberellin-responsive protein, putative; similar to GASA2 (GAST1 PROTEIN HOMOLOG 2) [Arabidopsis thaliana] (TAIR:AT4G09610.1); similar to snakin2 [Solanum tuberosum] (GB:CAC44012.1); contains InterPro domain Gibberellin regulated protein; (InterPro:IPR003854)	-1.20806	0.0609736		At1g28470	ANAC010 (Arabidopsis NAC domain containing protein 10); transcription factor; similar to ANAC073 (Arabidopsis NAC domain containing protein 73), transcription factor [Arabidopsis thaliana] (TAIR:AT4G28500.1); similar to no apical meristem (NAM) protein-like [Oryza sativa (japonica cultivar-group)] (GB:BAD73298.1); contains InterPro domain No apical meristem (NAM) protein; (InterPro:IPR003441)	1.04163	0.0162609	1.19764	0.035322
At2g47050	invertase/pectin methylesterase inhibitor family protein; similar to invertase/pectin methylesterase inhibitor family protein [Arabidopsis thaliana] (TAIR:AT3G62180.1); similar to Probable pectinesterase precursor (Pectin methylesterase) (PE) (GB:P41510); similar to pollen development related protein [Brassica rapa subsp. chinensis] (GB:ABC25451.1); contains InterPro domain Plant invertase/pectin…	-1.20252	0.120729		At1g23080	Encodes a novel component of auxin efflux that is located apically in the basal cell and is involved during embryogenesis in setting up the apical-basal axis in the embryo. It is also involved in pattern specification during root development. In roots, it is expressed at lateral and basal membranes of provascular cells in the meristem and elongation zone, whereas in the columella cells it coincid…	-1.15292	0.00434178		At1g28660	lipase, putative; similar to ARAB-1 (Arabidopsis lipase), carboxylic ester hydrolase [Arabidopsis thaliana] (TAIR:AT1G28670.1); similar to GDSL-motif lipase, putative [Arabidopsis thaliana] (TAIR:AT1G28640.1); similar to lipase 2 [Brassica napus] (GB:AAX62802.1); contains InterPro domain Lipolytic enzyme, G-D-S-L; (InterPro:IPR001087)	-1.3607	0.0179085	-1.26821	0.0235578
At3g01345	similar to unknown protein [Arabidopsis thaliana] (TAIR:AT5G01080.1); contains domain SUBFAMILY NOT NAMED (PTHR23421:SF6); contains domain BETA-GALACTOSIDASE RELATED (PTHR23421)	-1.66715	0.146032		At1g23120	major latex protein-related / MLP-related; similar to major latex protein-related / MLP-related [Arabidopsis thaliana] (TAIR:AT1G70870.1); similar to putative ripening-related protein [Vitis vinifera] (GB:CAB85634.1); contains InterPro domain Bet v I allergen; (InterPro:IPR000916)	1.2806	0.0774833		At1g29020	calcium-binding EF hand family protein; similar to calcium-binding EF hand family protein [Arabidopsis thaliana] (TAIR:AT2G34030.1); similar to calcium ion binding [Arabidopsis thaliana] (TAIR:AT2G34020.1); similar to putative drought-induced protein RDI [Oryza sativa (japonica cultivar-group)] (GB:BAD19956.1); similar to Os02g0247800 [Oryza sativa (japonica cultivar-group)] (GB:NP_001046432.1); …	1.60329	0.0300965	1.98577	0.0337892
At3g01970	member of WRKY Transcription Factor; Group I	-1.05585	0.0658322		At1g23550	Encodes a protein with similarity to RCD1 but without the WWE domain. The protein does have a PARP signature upstream of the C-terminal protein interaction domain. The PARP signature may bind NAD+ and attach the ADP-ribose-moiety from NAD+ to the target molecule. Its presence suggests a role for the protein in ADP ribosylation.	1.26148	0.0408558		At1g29025	unknown protein	1.25598	0.0253127	1.7411	0.0420917
At3g03470	member of CYP89A	-1.02294	0.0170677		At1g24030	protein kinase family protein; similar to protein kinase family protein [Arabidopsis thaliana] (TAIR:AT3G20530.1); similar to Protein kinase [Medicago truncatula] (GB:ABE83211.1); contains InterPro domain Protein kinase-like; (InterPro:IPR011009); contains InterPro domain Protein kinase; (InterPro:IPR000719); contains InterPro domain Serine/threonine protein kinase, active site; (InterPro:IPR0082…	1.21993	0.0104853		At1g29860	member of WRKY Transcription Factor; Group II-c	1.52793	0.0500006	1.66795	0.00170609
At3g04370	similar to 33 kDa secretory protein-related [Arabidopsis thaliana] (TAIR:AT1G04520.1); similar to Domain of unknown function, putative [Medicago truncatula] (GB:ABE87977.1); contains InterPro domain Protein of unknown function DUF26; (InterPro:IPR002902)	1.10897	0.0723344		At1g24095	unknown protein	1.03481	0.0179382		At1g31710	copper amine oxidase, putative; similar to copper amine oxidase, putative [Arabidopsis thaliana] (TAIR:AT1G31670.1); similar to ATAO1 (Arabidosis thaliana amine oxidase 1), copper ion binding [Arabidopsis thaliana] (TAIR:AT4G14940.1); similar to copper amine oxidase, putative [Arabidopsis thaliana] (TAIR:AT1G31690.1); similar to Amine oxidase [copper-containing] precursor (GB:Q43077); similar to …	1.14216	0.0810296	1.22083	0.0325586
At3g07900	similar to unknown protein [Arabidopsis thaliana] (TAIR:AT2G44500.1); similar to Plant protein family, putative [Medicago truncatula] (GB:ABE79402.1); similar to H+-transporting two-sector ATPase, delta (OSCP) subunit; Hypothetical plant protein [Medicago truncatula] (GB:ABE83885.1); contains InterPro domain Protein of unknown function DUF246, plant; (InterPro:IPR004348)	1.03423	0.0448118		At1g24530	transducin family protein / WD-40 repeat family protein; similar to transducin family protein / WD-40 repeat family protein [Arabidopsis thaliana] (TAIR:AT1G24130.1); similar to WD40-like [Medicago truncatula] (GB:ABE82381.1); contains InterPro domain WD-40 repeat; (InterPro:IPR001680); contains InterPro domain WD40-like; (InterPro:IPR011046)	-1.13975	0.0325588		At1g31950	terpene synthase/cyclase family protein; similar to terpene synthase/cyclase family protein [Arabidopsis thaliana] (TAIR:AT3G14540.1); similar to terpene synthase/cyclase family protein [Arabidopsis thaliana] (TAIR:AT3G14490.1); similar to terpene synthase/cyclase family protein [Arabidopsis thaliana] (TAIR:AT3G14520.1); similar to terpene synthase [Vitis vinifera] (GB:AAS66357.1); contains Inter…	1.10954	0.0179019	1.5641	0.0998797
At3g13960	Growth regulating factor encoding transcription activator. One of the nine members of a GRF gene family, containing nuclear targeting domain. Involved in leaf development and expressed in root, shoot and flower.	-1.13094	0.023882		At1g26200	unknown protein	-1.04175	0.0819837		At1g32100	encodes a protein whose sequence is similar to pinoresinol-lariciresinol reductase from pine.	1.09309	0.0131932	1.13496	0.0305202
At3g14630	putative cytochrome P450	-1.06309	0.0249991		At1g26390	FAD-binding domain-containing protein; similar to FAD-binding domain-containing protein [Arabidopsis thaliana] (TAIR:AT1G26410.1); similar to FAD-binding domain-containing protein [Arabidopsis thaliana] (TAIR:AT1G26380.1); similar to FAD-binding domain-containing protein [Arabidopsis thaliana] (TAIR:AT1G26420.1); similar to FAD linked oxidase, N-terminal [Medicago truncatula] (GB:ABD32603.1); con…	2.24123	0.0242281		At1g32290	similar to glycine-rich protein [Arabidopsis thaliana] (TAIR:AT5G42635.1)	1.26674	0.316063	1.10203	0.193939
At3g16851	unknown protein	-1.06086	0.00159728		At1g26770	Encodes an expansin. Naming convention from the Expansin Working Group (Kende et al, Plant Mol Bio). Involved in the formation of nematode-induced syncytia in roots of Arabidopsis thaliana.	1.26635	0.0688773		At1g32950	subtilase family protein; similar to subtilase family protein [Arabidopsis thaliana] (TAIR:AT4G10550.1); similar to subtilase family protein [Arabidopsis thaliana] (TAIR:AT1G32960.1); similar to subtilase family protein [Arabidopsis thaliana] (TAIR:AT1G32940.1); similar to Os09g0530800 [Oryza sativa (japonica cultivar-group)] (GB:NP_001063751.1); similar to Protease-associated PA; Proteinase inhi…	1.00069	0.238759	1.43302	0.0450262
At3g19710	Belongs to the branched-chain amino acid aminotransferase gene family. Encodes a methionine-oxo-acid transaminase. Involved in the methionine chain elongation pathway that leads to the ultimate biosynthesis of methionine-derived glucosinolates.	1.06012	0.0563615		At1g28290	pollen Ole e 1 allergen and extensin family protein; similar to pollen Ole e 1 allergen and extensin family protein [Arabidopsis thaliana] (TAIR:AT2G33790.1); similar to HyPRP1 [Gossypium hirsutum] (GB:ABG91751.1); contains InterPro domain Pistil-specific extensin-like protein; (InterPro:IPR003882); contains InterPro domain Pollen Ole e 1 allergen and extensin; (InterPro:IPR006041)	1.26574	0.068112		At1g33700	similar to unknown protein [Arabidopsis thaliana] (TAIR:AT5G49900.1); similar to unknown protein [Arabidopsis thaliana] (TAIR:AT4G10060.1); similar to unknown protein [Arabidopsis thaliana] (TAIR:AT3G24180.2); similar to unknown protein [Oryza sativa] (GB:AAL31035.1); similar to Os11g0242100 [Oryza sativa (japonica cultivar-group)] (GB:NP_001067588.1); similar to At5g49900 [Oryza sativa (japonica…	1.05586	0.00435218	1.22426	0.0775682
At3g22275	unknown protein	1.132	0.0528348		At1g28330	dormancy-associated protein (DRM1)	-1.02282	0.0178184		At1g35250	thioesterase family protein; similar to thioesterase family protein [Arabidopsis thaliana] (TAIR:AT1G35290.1); similar to Thioesterase superfamily [Medicago truncatula] (GB:ABE93263.1); contains InterPro domain Thioesterase superfamily; (InterPro:IPR006683)	1.17211	0.040897	1.52443	0.0389878
At3g22620	protease inhibitor/seed storage/lipid transfer protein (LTP) family protein; similar to protease inhibitor/seed storage/lipid transfer protein (LTP)-related [Arabidopsis thaliana] (TAIR:AT1G05450.2); similar to expressed protein [Oryza sativa (japonica cultivar-group)] (GB:AAO37995.1); similar to Os07g0175500 [Oryza sativa (japonica cultivar-group)] (GB:NP_001059014.1); contains InterPro domain P…	1.01725	0.0210254		At1g28480	glutaredoxin family protein; Identical to Glutaredoxin-C9 (AtGrxC9) (GRXC9) [Arabidopsis Thaliana] (GB:Q9SGP6); similar to glutaredoxin family protein [Arabidopsis thaliana] (TAIR:AT1G03850.2); similar to Os01g0241400 [Oryza sativa (japonica cultivar-group)] (GB:NP_001042552.1); similar to unknown protein [Oryza sativa (japonica cultivar-group)] (GB:BAD81621.1); contains InterPro domain Thioredox…	1.00659	0.179134		At1g43790	similar to hydroxyproline-rich glycoprotein family protein [Arabidopsis thaliana] (TAIR:AT5G48920.1)	1.35044	0.000707301	1.29883	0.0122653
At3g24982	protein binding; similar to disease resistance family protein / LRR family protein [Arabidopsis thaliana] (TAIR:AT3G24900.1); similar to disease resistance family protein [Arabidopsis thaliana] (TAIR:AT3G25020.1); similar to disease resistance family protein [Arabidopsis thaliana] (TAIR:AT3G25010.1); similar to putative kinase [Brassica napus] (GB:ABI99471.1); contains InterPro domain Leucine-ric…	1.37881	0.243407		At1g29210	unknown protein	-1.22141	0.0357318		At1g44130	nucellin protein, putative; similar to nucellin protein, putative [Arabidopsis thaliana] (TAIR:AT1G77480.2); similar to Peptidase aspartic, active site [Medicago truncatula] (GB:ABE92379.1); contains InterPro domain Peptidase A1, pepsin; (InterPro:IPR001461); contains InterPro domain Peptidase aspartic, catalytic; (InterPro:IPR009007)	1.15426	0.106249	2.28907	0.0054665
At3g30720	unknown protein	1.20619	0.196652		At1g29380	similar to glucan endo-1,3-beta-glucosidase-related [Arabidopsis thaliana] (TAIR:AT1G09460.1); similar to expressed protein [Oryza sativa (japonica cultivar-group)] (GB:ABF99730.1); similar to Os01g0631500 [Oryza sativa (japonica cultivar-group)] (GB:NP_001043647.1); similar to expressed protein [Oryza sativa (japonica cultivar-group)] (GB:ABF99731.1); contains InterPro domain X8; (InterPro:IPR01…	1.17089	0.00763624		At1g44350	encodes a protein similar to IAA amino acid conjugate hydrolase.	1.31642	0.0818298	1.67853	0.064895
At3g44540	oxidoreductase, acting on the CH-CH group of donors; similar to acyl CoA reductase, putative / male-sterility protein, putative [Arabidopsis thaliana] (TAIR:AT5G22500.1); similar to oxidoreductase, acting on the CH-CH group of donors [Arabidopsis thaliana] (TAIR:AT3G44550.1); similar to oxidoreductase, acting on the CH-CH group of donors [Arabidopsis thaliana] (TAIR:AT3G44560.1); similar to acyl …	1.20036	0.0797868		At1g29395	encodes a protein similar to the cold acclimation protein WCOR413 in wheat. Expression is induced by short-term cold-treatment, water deprivation, and abscisic acid treatment. Possibly targeted to thylakoid membrane.	-1.68727	0.0347581		At1g47395	similar to unknown protein [Arabidopsis thaliana] (TAIR:AT1G47400.1)	1.63873	0.0756106	2.14317	0.0144591
At3g44730	kinesin motor protein-related; similar to microtubule motor [Arabidopsis thaliana] (TAIR:AT2G47500.1); similar to ATK4 (ARABIDOPSIS THALIANA KINESIN 4), microtubule motor [Arabidopsis thaliana] (TAIR:AT5G27000.1); similar to Kinesin-4, putative, expressed [Oryza sativa (japonica cultivar-group)] (GB:ABF95490.1); similar to Calponin-like actin-binding; Kinesin, motor re (GB:ABE84966.1); similar to…	1.13996	0.037163		At1g30135	similar to unknown protein [Arabidopsis thaliana] (TAIR:AT2G34600.1); similar to ZIM [Medicago truncatula] (GB:ABE81432.1); contains InterPro domain ZIM; (InterPro:IPR010399)	1.3903	0.0435619		At1g47600	glycosyl hydrolase family 1 protein; similar to glycosyl hydrolase family 1 protein [Arabidopsis thaliana] (TAIR:AT1G51490.1); similar to glycosyl hydrolase family 1 protein [Arabidopsis thaliana] (TAIR:AT1G51470.1); similar to Glycoside hydrolase, family 1 [Medicago truncatula] (GB:ABE86373.1); contains InterPro domain Glycoside hydrolase, family 1; (InterPro:IPR001360)	1.44953	0.069318	2.78249	0.0119357
At3g45960	member of EXPANSIN-LIKE. Naming convention from the Expansin Working Group (Kende et al, 2004. Plant Mol Bio)	1.1104	0.00151719		At1g30520	acyl-activating enzyme 14 (AAE14); similar to 4-coumarate--CoA ligase family protein / 4-coumaroyl-CoA synthase family protein [Arabidopsis thaliana] (TAIR:AT4G19010.1); similar to Acyl-CoA synthetase (ISS) [Ostreococcus tauri] (GB:CAL50517.1); similar to Os08g0130400 [Oryza sativa (japonica cultivar-group)] (GB:NP_001060922.1); contains InterPro domain AMP-dependent synthetase and ligase; (Inter…	-1.0548	0.00662954		At1g49200	zinc finger (C3HC4-type RING finger) family protein; Identical to RING-H2 finger protein ATL1I (ATL1I) [Arabidopsis Thaliana] (GB:Q94BY6;GB:Q9M9C0); similar to zinc finger (C3HC4-type RING finger) family protein [Arabidopsis thaliana] (TAIR:AT1G49210.1); similar to Zinc finger, RING-type; RINGv [Medicago truncatula] (GB:ABE81190.1); contains InterPro domain Zinc finger, RING-type; (InterPro:IPR00…	-1.15913	0.0789167	-1.36542	0.0199546
At3g46280	protein kinase-related; similar to receptor protein kinase-related [Arabidopsis thaliana] (TAIR:AT3G46270.1); similar to Protein kinase [Medicago truncatula] (GB:ABE90342.1); contains domain Immunoglobulin (SSF48726); contains domain no description (G3D.2.60.40.10)	-1.10402	0.0829029		At1g30700	FAD-binding domain-containing protein; similar to FAD-binding domain-containing protein [Arabidopsis thaliana] (TAIR:AT4G20830.2); similar to carbohydrate oxidase [Lactuca sativa] (GB:AAL77102.1); contains InterPro domain FAD linked oxidase, N-terminal; (InterPro:IPR006094); contains InterPro domain Four-helical cytokine; (InterPro:IPR009079); contains InterPro domain Berberine/berberine-like; (I…	1.3495	0.0535848		At1g51420	sucrose-phosphatase, putative; similar to sucrose-phosphatase 1 (SPP1) [Arabidopsis thaliana] (TAIR:AT2G35840.2); similar to sucrose phosphate phosphatase [Malus x domestica] (GB:AAS79792.1); contains InterPro domain HAD-superfamily hydrolase subfamily IIB; (InterPro:IPR006379); contains InterPro domain Sucrose phosphatase, plant and cyanobacteria; (InterPro:IPR012847); contains InterPro domain S…	1.02156	0.0764764	1.42116	0.0594509
At3g52900	similar to unknown protein [Arabidopsis thaliana] (TAIR:AT2G36355.1); similar to hypothetical protein [Ipomoea trifida] (GB:AAS79606.1); contains InterPro domain Prefoldin; (InterPro:IPR009053); contains InterPro domain Protein of unknown function DUF662; (InterPro:IPR007033)	1.1262	0.0485443		At1g30720	FAD-binding domain-containing protein; similar to FAD-binding domain-containing protein [Arabidopsis thaliana] (TAIR:AT1G30730.1); similar to FAD linked oxidase, N-terminal [Medicago truncatula] (GB:ABD32603.1); contains InterPro domain FAD linked oxidase, N-terminal; (InterPro:IPR006094); contains InterPro domain Berberine/berberine-like; (InterPro:IPR012951)	1.70543	0.00282777		At1g51470	glycosyl hydrolase family 1 protein; similar to glycosyl hydrolase family 1 protein [Arabidopsis thaliana] (TAIR:AT1G51490.1); similar to glycosyl hydrolase family 1 protein [Arabidopsis thaliana] (TAIR:AT1G47600.1); similar to Glycoside hydrolase, family 1 [Medicago truncatula] (GB:ABE86373.1); contains InterPro domain Glycoside hydrolase, family 1; (InterPro:IPR001360)	1.0257	0.0194361	1.42518	0.14407
At3g53370	DNA-binding S1FA family protein; Identical to DNA-binding protein S1FA1 (S1FA1) [Arabidopsis Thaliana] (GB:P42551;GB:Q9LFI0); similar to DNA-binding S1FA family protein [Arabidopsis thaliana] (TAIR:AT2G37120.1); similar to DNA-binding protein S1FA (GB:P42552); contains InterPro domain DNA binding protein S1FA; (InterPro:IPR006779)	1.02421	0.102244		At1g30730	FAD-binding domain-containing protein; similar to FAD-binding domain-containing protein [Arabidopsis thaliana] (TAIR:AT1G30720.1); similar to FAD linked oxidase, N-terminal [Medicago truncatula] (GB:ABD32603.1); contains InterPro domain FAD linked oxidase, N-terminal; (InterPro:IPR006094); contains InterPro domain Berberine/berberine-like; (InterPro:IPR012951)	1.76779	0.0149976		At1g52000	jacalin lectin family protein; similar to MBP1 (MYROSINASE-BINDING PROTEIN 1) [Arabidopsis thaliana] (TAIR:AT1G52040.1); similar to myrosinase-binding protein [Brassica napus] (GB:AAC08048.1); contains InterPro domain Jacalin-related lectin; (InterPro:IPR001229)	2.12411	0.0558731	1.71484	0.0309706
At4g01080	similar to unknown protein [Arabidopsis thaliana] (TAIR:AT1G01430.1); similar to unknown protein Cr17 [Brassica napus] (GB:AAX51387.1); contains InterPro domain Protein of unknown function DUF231, plant; (InterPro:IPR004253)	1.43284	0.0455617		At1g30990	major latex protein-related / MLP-related; similar to major latex protein-related / MLP-related [Arabidopsis thaliana] (TAIR:AT1G14960.1); similar to major latex-like protein [Rubus idaeus] (GB:CAA11844.1); contains InterPro domain Bet v I allergen; (InterPro:IPR000916)	1.55692	0.095213		At1g52030	Similar to myrosinase binding proteins which may be involved in metabolizing glucosinolates and forming defense compounds to protect against herbivory. Also similar to lectins and other agglutinating factors. Expressed only in flowers.	1.2294	0.185885	1.40567	0.0605462
At4g04840	methionine sulfoxide reductase domain-containing protein / SeIR domain-containing protein; similar to methionine sulfoxide reductase domain-containing protein / SeIR domain-containing protein [Arabidopsis thaliana] (TAIR:AT4G21850.1); similar to Mss4-like [Medicago truncatula] (GB:ABE84787.1); contains InterPro domain Methionine sulfoxide reductase B; (InterPro:IPR002579); contains InterPro domai…	1.12832	0.0260164		At1g31050	transcription factor; similar to Os07g0471900 [Oryza sativa (japonica cultivar-group)] (GB:NP_001059610.1); similar to bHLH transcription factor-like protein [Oryza sativa (japonica cultivar-group)] (GB:BAC06965.1)	1.22539	0.105226		At1g52040	Encodes myrosinase-binding protein expressed in flowers.	3.49635	0.0461352	3.23866	0.0668767
At4g08780	peroxidase, putative; Identical to Peroxidase 38 precursor (EC 1.11.1.7) (Atperox P38) (PER38) [Arabidopsis Thaliana] (GB:Q9LDA4); similar to peroxidase, putative [Arabidopsis thaliana] (TAIR:AT4G08770.1); similar to Peroxidase C2 precursor (GB:P17179); contains InterPro domain Haem peroxidase; (InterPro:IPR010255); contains InterPro domain Haem peroxidase, plant/fungal/bacterial; (InterPro:IPR00…	1.05791	0.0100805		At1g31770	ABC transporter family protein; Identical to White-brown complex homolog protein 14 (WBC14) [Arabidopsis Thaliana] (GB:Q9C6W5;GB:Q9C6R7); similar to ABC transporter family protein [Arabidopsis thaliana] (TAIR:AT4G27420.1); similar to ABC transporter-like protein [Brassica rapa] (GB:ABB97034.1); similar to Os08g0167000 [Oryza sativa (japonica cultivar-group)] (GB:NP_001061077.1); contains InterPro…	1.11372	0.0548821		At1g52120	similar to jacalin lectin family protein [Arabidopsis thaliana] (TAIR:AT1G52130.1); similar to jasmonate inducible protein [Brassica napus] (GB:CAA72271.1); contains InterPro domain Jacalin-related lectin; (InterPro:IPR001229)	1.74688	0.0835045	1.08467	0.177142
At4g09820	TT8 is a regulation factor that acts in a concerted action with TT1, PAP1 and TTG1 on the regulation of flavonoid pathways, namely proanthocyanidin and anthocyanin biosynthesis. Affects dihydroflavonol 4-reductase gene expression. It is thought that a ternary complex composed of TT2, TT8 and TTG1 is necessary for correct expression of BAN in seed endothelium. TRANSPARENT TESTA8	1.24741	0.021554		At1g32940	subtilase family protein; similar to subtilase family protein [Arabidopsis thaliana] (TAIR:AT1G32950.1); similar to subtilase family protein [Arabidopsis thaliana] (TAIR:AT1G32960.1); similar to subtilase family protein [Arabidopsis thaliana] (TAIR:AT4G10540.1); similar to Os09g0530800 [Oryza sativa (japonica cultivar-group)] (GB:NP_001063751.1); similar to Protease-associated PA; Proteinase inhi…	1.19485	0.153853		At1g52130	jacalin lectin family protein; similar to unknown protein [Arabidopsis thaliana] (TAIR:AT1G52120.1); similar to jacalin lectin family protein [Arabidopsis thaliana] (TAIR:AT1G60110.1); similar to jasmonate inducible protein [Brassica napus] (GB:CAA72271.1); contains InterPro domain Jacalin-related lectin; (InterPro:IPR001229)	1.02703	0.0391894	1.43589	0.0505567
At4g11911	unknown protein	1.04663	0.147708		At1g33730	member of CYP76C	1.15627	0.392128		At1g52140	similar to unknown protein [Arabidopsis thaliana] (TAIR:AT3G16330.1); similar to Avr9/Cf-9 rapidly elicited protein 146 [Nicotiana tabacum] (GB:AAG43551.1); contains InterPro domain Aminoacyl-tRNA synthetase, class 1a, anticodon-binding; (InterPro:IPR009080)	1.38434	0.00711437	1.45713	0.0162107
At4g13235	Encodes a defensin-like (DEFL) family protein.	1.16317	0.0208533		At1g33750	terpene synthase/cyclase family protein; similar to terpene synthase/cyclase family protein [Arabidopsis thaliana] (TAIR:AT3G29410.1); similar to terpene synthase/cyclase family protein [Arabidopsis thaliana] (TAIR:AT3G32030.1); similar to terpene synthase/cyclase family protein [Arabidopsis thaliana] (TAIR:AT3G14490.1); similar to terpene synthase [Vitis vinifera] (GB:AAS66357.1); contains Inter…	1.19599	0.0842985		At1g52400	encodes a member of glycosyl hydrolase family 1	2.61368	0.0451823	2.57818	0.0471872
At4g15100	SCPL30 (serine carboxypeptidase-like 30); serine carboxypeptidase; similar to SCPL31 (serine carboxypeptidase-like 31), serine carboxypeptidase [Arabidopsis thaliana] (TAIR:AT1G11080.1); similar to Os05g0158500 [Oryza sativa (japonica cultivar-group)] (GB:NP_001054710.1); similar to Os01g0332800 [Oryza sativa (japonica cultivar-group)] (GB:NP_001042933.1); similar to Peptidase S10, serine carboxy…	1.2826	0.289696		At1g33890	avirulence-responsive protein, putative / avirulence induced gene protein, putative / AIG protein, putative; similar to avirulence-responsive protein, putative / avirulence induced gene protein, putative / AIG protein, putative [Arabidopsis thaliana] (TAIR:AT1G33900.1); similar to GTP binding protein [Brassica rapa] (GB:ABK78687.1); contains InterPro domain AIG1; (InterPro:IPR006703)	1.35048	0.0741983		At1g52410	Contains a novel calcium-binding repeat sequence. Binds TSK in vitro. Localizes to small cytoplasmic vesicles in interphase cells. In cells synchronized for cell division, TSA1 and TSK relocalize to ends of spindle microtubules that are ahead of separating chromatids during metaphase and anaphase of mitosis. May be involved in mitosis together with TSK. Expressed preferentially in the flower and …	3.23269	0.0650639	3.10178	0.0289603
At4g15393	a member of the cytochrome P450 gene family. molecular function unknown.	1.05753	0.0362138		At1g35910	trehalose-6-phosphate phosphatase, putative; similar to trehalose-6-phosphate phosphatase, putative [Arabidopsis thaliana] (TAIR:AT5G65140.1); similar to Os02g0753000 [Oryza sativa (japonica cultivar-group)] (GB:NP_001048143.1); similar to Os08g0409100 [Oryza sativa (japonica cultivar-group)] (GB:NP_001061780.1); similar to 117M18_9 [Brassica rapa] (GB:AAZ66928.1); contains InterPro domain Trehal…	1.23545	0.00108009		At1g52820	2-oxoglutarate-dependent dioxygenase, putative; similar to AOP1 (2-oxoglutarate?dependent dioxygenase 1.1), oxidoreductase, acting on paired donors, with incorporation or reduction of molecular oxygen, 2-oxoglutarate as one donor, and incorporation of one atom each of oxygen into both donors [Arabidopsis thaliana] (TAIR:AT4G03070.1); similar to Immunoglobulin/major histocompatibility complex; 2OG…	2.40334	0.0660029	2.76051	0.0783976
At4g16260	glycosyl hydrolase family 17 protein; similar to BG1 (BETA-1,3-GLUCANASE 1), hydrolase, hydrolyzing O-glycosyl compounds [Arabidopsis thaliana] (TAIR:AT3G57270.1); similar to beta-1,3-glucanase [Hevea brasiliensis] (GB:ABG49448.1); contains InterPro domain Glycoside hydrolase, family 17; (InterPro:IPR000490)	-1.03955	0.150507		At1g36622	unknown protein	1.10604	0.0276976		At1g52940	ATPAP5/PAP5 (purple acid phosphatase 5); acid phosphatase/ protein serine/threonine phosphatase; similar to ATPAP11/PAP11 (purple acid phosphatase 11), acid phosphatase/ protein serine/threonine phosphatase [Arabidopsis thaliana] (TAIR:AT2G18130.1); similar to purple acid phosphatase [Ipomoea batatas] (GB:CAA06921.1); contains InterPro domain Fibronectin, type III-like fold; (InterPro:IPR008957);…	1.18927	0.104642	1.24488	0.305256
At4g16590	encodes a gene similar to cellulose synthase	1.06464	0.113371		At1g36640	similar to unknown protein [Arabidopsis thaliana] (TAIR:AT1G36622.1)	2.19541	0.00543006		At1g53870	similar to unknown protein [Arabidopsis thaliana] (TAIR:AT1G53890.1); similar to Protein of unknown function DUF567 [Medicago truncatula] (GB:ABE86462.1); contains InterPro domain Protein of unknown function DUF567; (InterPro:IPR007612)	-1.67494	0.0110535	-1.22038	0.0550658
At4g16880	disease resistance protein-related; similar to disease resistance protein (TIR-NBS-LRR class), putative [Arabidopsis thaliana] (TAIR:AT4G16940.1); similar to TIR [Medicago truncatula] (GB:ABE91518.1); contains InterPro domain Leucine-rich repeat 3; (InterPro:IPR011713)	-1.03481	0.00479705		At1g44020	DC1 domain-containing protein; similar to DC1 domain-containing protein [Arabidopsis thaliana] (TAIR:AT1G44030.1); similar to DC1 domain-containing protein [Brassica oleracea] (GB:ABD65623.1); contains InterPro domain C1-like; (InterPro:IPR011424); contains InterPro domain DC1; (InterPro:IPR004146)	1.19279	0.077336		At1g54010	myrosinase-associated protein, putative; similar to myrosinase-associated protein, putative [Arabidopsis thaliana] (TAIR:AT1G54000.1); similar to myrosinase-associated protein [Brassica napus] (GB:CAA71238.1); contains InterPro domain Lipolytic enzyme, G-D-S-L; (InterPro:IPR001087)	1.06474	0.0201763	1.42849	0.0196385
At4g18340	glycosyl hydrolase family 17 protein; similar to glycosyl hydrolase family 17 protein [Arabidopsis thaliana] (TAIR:AT1G30080.1); similar to Os06g0531000 [Oryza sativa (japonica cultivar-group)] (GB:NP_001057782.1); similar to putative beta-1,3-glucanase precursor [Oryza sativa (japonica cultivar-group)] (GB:BAD54223.1); contains InterPro domain Glycoside hydrolase, family 17; (InterPro:IPR000490)	1.18464	0.0319629		At1g44800	nodulin MtN21 family protein; similar to nodulin MtN21 family protein [Arabidopsis thaliana] (TAIR:AT4G08300.1); similar to Os10g0210500 [Oryza sativa (japonica cultivar-group)] (GB:NP_001064323.1); similar to unknown protein [Oryza sativa (japonica cultivar-group)] (GB:AAT58856.1); similar to Os02g0768300 [Oryza sativa (japonica cultivar-group)] (GB:NP_001048238.1); contains InterPro domain Prot…	1.02385	0.0644518		At1g54020	myrosinase-associated protein, putative; similar to myrosinase-associated protein, putative [Arabidopsis thaliana] (TAIR:AT1G54010.1); similar to myrosinase-associated protein [Brassica napus] (GB:CAA71238.1); contains InterPro domain Lipolytic enzyme, G-D-S-L; (InterPro:IPR001087)	3.0797	0.0748618	2.94413	0.120485
At4g22470	protease inhibitor/seed storage/lipid transfer protein (LTP) family protein; similar to unknown protein [Arabidopsis thaliana] (TAIR:AT4G22485.1); similar to pherophorin-dz1 protein [Volvox carteri f. nagariensis] (GB:CAD22154.1); contains InterPro domain Plant lipid transfer/seed storage/trypsin-alpha amylase inhibitor; (InterPro:IPR003612)	-1.13575	0.149781		At1g45145	encodes a cytosolic thioredoxin that reduces disulfide bridges of target proteins by the reversible formation of a disulfide bridge between two neighboring Cys residues present in the active site. Thioredoxins have been found to regulate a variety of biological reactions in prokaryotic and eukaryotic cells.	1.80601	0.0369481		At1g55440	DC1 domain-containing protein; similar to DC1 domain-containing protein [Arabidopsis thaliana] (TAIR:AT1G55380.1); similar to DC1 domain-containing protein [Arabidopsis thaliana] (TAIR:AT1G55390.1); similar to EDA11 (embryo sac development arrest 11) [Arabidopsis thaliana] (TAIR:AT1G55420.1); similar to DC1 domain-containing protein [Brassica oleracea] (GB:ABD65623.1); contains InterPro domain Zi…	-1.08878	0.0682444	-1.11089	0.123285
At4g26790	GDSL-motif lipase/hydrolase family protein; similar to GDSL-motif lipase/hydrolase family protein [Arabidopsis thaliana] (TAIR:AT2G42990.1); similar to GDSL-motif lipase/hydrolase-like [Oryza sativa (japonica cultivar-group)] (GB:BAD22300.1); similar to Os02g0189300 [Oryza sativa (japonica cultivar-group)] (GB:NP_001046141.1); similar to Os06g0636700 [Oryza sativa (japonica cultivar-group)] (GB:N…	1.06799	0.0203153		At1g47271	unknown protein	1.18209	0.0917227		At1g55700	DC1 domain-containing protein; similar to DC1 domain-containing protein [Arabidopsis thaliana] (TAIR:AT1G55380.1); similar to EDA11 (embryo sac development arrest 11) [Arabidopsis thaliana] (TAIR:AT1G55420.1); similar to DC1 domain-containing protein [Arabidopsis thaliana] (TAIR:AT5G42280.1); similar to DC1 domain-containing protein [Brassica oleracea] (GB:ABD65623.1); contains InterPro domain C1…	1.15897	0.0260885	2.03358	0.0262552
At4g27310	zinc finger (B-box type) family protein; similar to zinc finger (B-box type) family protein [Arabidopsis thaliana] (TAIR:AT5G54470.1); similar to PREDICTED: hypothetical protein [Rattus norve (GB:XP_001071582.1); contains InterPro domain Zinc finger, CONSTANS-type; (InterPro:IPR002926); contains InterPro domain Zinc finger, B-box; (InterPro:IPR000315)	-1.12767	0.0252492		At1g47400	similar to unknown protein [Arabidopsis thaliana] (TAIR:AT1G47395.1)	1.3215	0.0525657		At1g55990	glycine-rich protein; similar to glycine-rich protein [Arabidopsis thaliana] (TAIR:AT4G33610.1)	1.31068	0.0844194	1.59807	0.0122214
At4g27860	integral membrane family protein; similar to integral membrane family protein [Arabidopsis thaliana] (TAIR:AT4G27870.1); similar to Os06g0103800 [Oryza sativa (japonica cultivar-group)] (GB:NP_001056545.1); similar to integral membrane protein-like [Oryza sativa (japonica cultivar-group)] (GB:BAD67955.1); contains InterPro domain Protein of unknown function DUF125, transmembrane; (InterPro:IPR008…	1.11361	0.0362146		At1g48510	cytochrome c oxidase assembly protein surfeit-related; similar to SURF1 (SURFEIT 1) [Arabidopsis thaliana] (TAIR:AT3G17910.1); similar to Os03g0200700 [Oryza sativa (japonica cultivar-group)] (GB:NP_001049291.1); contains InterPro domain Surfeit locus 1; (InterPro:IPR002994)	1.30975	0.0605608		At1g56120	leucine-rich repeat family protein / protein kinase family protein; similar to leucine-rich repeat family protein / protein kinase family protein [Arabidopsis thaliana] (TAIR:AT1G56130.1); similar to leucine-rich repeat family protein / protein kinase family protein [Arabidopsis thaliana] (TAIR:AT1G56145.1); similar to leucine-rich repeat family protein / protein kinase family protein [Arabidopsi…	-1.36684	0.00121378	-1.82166	0.00410217
At4g29658	unknown protein	-1.05795	0.295241		At1g48760	DELTA-ADR (DELTA-ADAPTIN); clathrin binding; similar to clathrin binding [Arabidopsis thaliana] (TAIR:AT1G60070.1); similar to Adaptin, N-terminal [Medicago truncatula] (GB:ABE78888.1); contains InterPro domain Adaptin, N-terminal; (InterPro:IPR002553); contains InterPro domain Armadillo-like helical; (InterPro:IPR011989)	1.10244	0.0205126		At1g56550	similar to unknown protein [Arabidopsis thaliana] (TAIR:AT4G01220.1); similar to putative alpha 1,3-xylosyltransferase [Linum usitatissimum] (GB:AAZ94713.1); contains InterPro domain Reticulon; (InterPro:IPR003388)	1.00475	0.00486554	1.08479	0.0892177
At4g30850	heptahelical transmembrane protein homologous to human adiponectin receptors and progestin receptors	1.07472	0.0246342		At1g49020	unknown protein	-1.21599	0.0441358		At1g58270	ZW9 mRNA, complete cds	1.18488	0.00413574	1.20583	0.0062555
At4g33070	pyruvate decarboxylase, putative; similar to PDC3 (PYRUVATE DECARBOXYLASE-3), pyruvate decarboxylase [Arabidopsis thaliana] (TAIR:AT5G01330.1); similar to PDC2 (PYRUVATE DECARBOXYLASE-2), pyruvate decarboxylase [Arabidopsis thaliana] (TAIR:AT5G54960.1); similar to pyruvate decarboxylase, putative [Arabidopsis thaliana] (TAIR:AT5G01320.1); similar to pyruvate decarboxylase [Fragaria x ananassa] (G…	1.00075	0.0671863		At1g49030	similar to unknown protein [Arabidopsis thaliana] (TAIR:AT3G18460.1); similar to Os02g0579800 [Oryza sativa (japonica cultivar-group)] (GB:NP_001047231.1); similar to Uncharacterized Cys-rich domain [Medicago truncatula] (GB:ABE80519.1); similar to Os02g0580000 [Oryza sativa (japonica cultivar-group)] (GB:NP_001047232.1); contains InterPro domain Protein of unknown function Cys-rich; (InterPro:IP…	2.07383	0.0264796		At1g58320	similar to unknown protein [Arabidopsis thaliana] (TAIR:AT5G35525.1); similar to Os02g0579800 [Oryza sativa (japonica cultivar-group)] (GB:NP_001047231.1); similar to putative fw2.2 [Oryza sativa (japonica cultivar-group)] (GB:BAD53511.1); similar to Os02g0580000 [Oryza sativa (japonica cultivar-group)] (GB:NP_001047232.1); contains InterPro domain Protein of unknown function Cys-rich; (InterPro:…	1.24392	0.205557	3.23548	0.0188557
At4g33720	pathogenesis-related protein, putative; similar to ATPRB1 (Arabidopsis thaliana basic pathogenesis-related protein 1) [Arabidopsis thaliana] (TAIR:AT2G14580.1); similar to pathogenesis-related protein 1a [Malus x domestica] (GB:ABC47922.1); contains InterPro domain Ves allergen; (InterPro:IPR002413); contains InterPro domain Allergen V5/Tpx-1 related; (InterPro:IPR001283)	-1.13106	0.00962623		At1g49405	integral membrane protein, putative; similar to unknown protein [Arabidopsis thaliana] (TAIR:AT4G37235.1); similar to expressed protein [Oryza sativa (japonica cultivar-group)] (GB:AAR87332.1); similar to Os03g0767900 [Oryza sativa (japonica cultivar-group)] (GB:NP_001051391.1); similar to Os01g0847300 [Oryza sativa (japonica cultivar-group)] (GB:NP_001044796.1); contains InterPro domain Protein …	1.01134	0.0448693		At1g58370	Encodes a protein with xylanase activity.	1.10758	0.00997273	1.04086	0.0155723
At4g36610	hydrolase, alpha/beta fold family protein; similar to hydrolase, alpha/beta fold family protein [Arabidopsis thaliana] (TAIR:AT2G18360.1); similar to alpha/beta fold family protein [Lycopersicon esculentum] (GB:AAU03365.1); similar to Os02g0706900 [Oryza sativa (japonica cultivar-group)] (GB:NP_001047873.1); similar to Os01g0636400 [Oryza sativa (japonica cultivar-group)] (GB:NP_001043665.1); con…	1.21609	0.0792558		At1g49660	similar to cell death associated protein-related [Arabidopsis thaliana] (TAIR:AT1G49650.1); similar to Esterase/lipase/thioesterase [Medicago truncatula] (GB:ABE83375.1); contains InterPro domain Esterase/lipase/thioesterase; (InterPro:IPR000379); contains InterPro domain Alpha/beta hydrolase fold-3; (InterPro:IPR013094)	-1.00716	0.0319096		At1g59780	disease resistance protein (CC-NBS-LRR class), putative; Identical to Putative disease resistance protein At1g59780 [Arabidopsis Thaliana] (GB:Q9XIF0); similar to disease resistance protein (CC-NBS-LRR class), putative [Arabidopsis thaliana] (TAIR:AT1G58390.1); similar to disease resistance protein (CC-NBS-LRR class), putative [Arabidopsis thaliana] (TAIR:AT1G58400.1); similar to disease resistan…	1.05435	0.0250392	1.36939	0.0744947
At5g02940	similar to phosphotransferase-related [Arabidopsis thaliana] (TAIR:AT5G43745.1); similar to Os03g0163100 [Oryza sativa (japonica cultivar-group)] (GB:NP_001049055.1); similar to Unknown protein [Oryza sativa (japonica cultivar-group)] (GB:AAN06856.1); contains InterPro domain Protein of unknown function DUF1012; (InterPro:IPR010420)	1.01636	0.0115648		At1g49715	unknown protein	-1.17067	0.0472544		At1g61120	terpene synthase/cyclase family protein; similar to GA2 (GA REQUIRING 2), ent-kaurene synthase [Arabidopsis thaliana] (TAIR:AT1G79460.1); similar to linalool synthase [Clarkia concinna] (GB:AAD19839.1); contains InterPro domain Terpenoid cylases/protein prenyltransferase alpha-alpha toroid; (InterPro:IPR008930); contains InterPro domain Terpenoid synthase; (InterPro:IPR008949); contains InterPro …	2.7836	0.0595514	2.24925	0.118308
At5g07475	plastocyanin-like domain-containing protein; similar to plastocyanin-like domain-containing protein [Arabidopsis thaliana] (TAIR:AT3G27200.1); similar to Cu2+ plastocyanin-like [Capsella rubella] (GB:AAR15456.1); contains InterPro domain Cupredoxin; (InterPro:IPR008972); contains InterPro domain Plastocyanin-like; (InterPro:IPR003245)	1.10402	0.0695018		At1g49860	Encodes glutathione transferase belonging to the phi class of GSTs. Naming convention according to Wagner et al. (2002).	-1.03506	0.131637		At1g61750	similar to protein kinase-related [Arabidopsis thaliana] (TAIR:AT1G63600.1); similar to receptor-like protein kinase homolog RK20-1 [Phaseolus vulgaris] (GB:AAD21872.1); contains InterPro domain Protein of unknown function DUF26; (InterPro:IPR002902)	1.48521	0.0321253	2.04851	0.0169526
At5g07700	Encodes a putative transcription factor (MYB76).	1.04476	0.32773		At1g50090	aminotransferase class IV family protein; Identical to Putative branched-chain-amino-acid aminotransferase 7 (Atbcat-7) (BCAT7) [Arabidopsis Thaliana] (GB:Q9LPM8); similar to branched-chain amino acid aminotransferase 6 / branched-chain amino acid transaminase 6 (BCAT6) [Arabidopsis thaliana] (TAIR:AT1G50110.1); similar to Branched-chain amino acid aminotransferase II [Medicago truncatula] (GB:AB…	1.24584	0.022115		At1g61820	BGLU46; hydrolase, hydrolyzing O-glycosyl compounds; similar to BGLU45, hydrolase, hydrolyzing O-glycosyl compounds [Arabidopsis thaliana] (TAIR:AT1G61810.1); similar to Glycoside hydrolase, family 1 [Medicago truncatula] (GB:ABE77795.1); contains InterPro domain Glycoside hydrolase, family 1; (InterPro:IPR001360)	1.33377	0.0447758	2.00725	0.023775
At5g07990	Required for flavonoid 3' hydroxylase activity.	1.33739	0.0080485		At1g51940	protein kinase family protein / peptidoglycan-binding LysM domain-containing protein; similar to protein kinase family protein [Arabidopsis thaliana] (TAIR:AT3G21630.1); similar to Os01g0741200 [Oryza sativa (japonica cultivar-group)] (GB:NP_001044206.1); similar to protein kinase family protein [Musa balbisiana] (GB:ABF70119.1); contains InterPro domain Serine/threonine protein kinase; (InterPro…	-1.16299	0.0181907		At1g61840	DC1 domain-containing protein; similar to DC1 domain-containing protein [Arabidopsis thaliana] (TAIR:AT2G02640.1); similar to DC1 domain-containing protein [Arabidopsis thaliana] (TAIR:AT2G40050.1); similar to DC1 domain-containing protein [Arabidopsis thaliana] (TAIR:AT2G02610.1); similar to DC1 domain-containing protein [Brassica oleracea] (GB:ABD65623.1); contains InterPro domain Zinc finger, …	1.38194	0.0370805	1.6432	0.0537505
At5g09480	hydroxyproline-rich glycoprotein family protein; similar to hydroxyproline-rich glycoprotein family protein [Arabidopsis thaliana] (TAIR:AT5G09520.1); similar to Pro- and Glu-rich, PENPEV (10x); similar to Streptococcus B antigen, corresponds to Swiss-Prot Accession Number P27951 [Paramecium bursaria Chlorella virus 1] (GB:NP_048785.1)	1.0109	0.0579281		At1g52050	jacalin lectin family protein; similar to jacalin lectin family protein [Arabidopsis thaliana] (TAIR:AT1G52070.1); similar to jasmonate inducible protein [Brassica napus] (GB:CAA72271.1); contains InterPro domain Jacalin-related lectin; (InterPro:IPR001229)	2.16075	0.0439835		At1g62380	Encodes a protein similar to 1-aminocyclopropane-1-carboxylic oxidase (ACC oxidase). Expression of the AtACO2 transcripts is affected by ethylene.	-1.14836	0.00699716	-1.21261	0.00589454
At5g09530	hydroxyproline-rich glycoprotein family protein; similar to hydroxyproline-rich glycoprotein family protein [Arabidopsis thaliana] (TAIR:AT5G09520.1); similar to hypothetical protein Bcenmc03DRAFT_1196 [Burkholderia cenocepacia MC0-3] (GB:ZP_01566576.1); contains InterPro domain Cell surface antigen; (InterPro:IPR004829)	1.17445	0.0459703		At1g52060	similar to jacalin lectin family protein [Arabidopsis thaliana] (TAIR:AT1G52070.1); similar to jasmonate inducible protein [Brassica napus] (GB:CAA72271.1); contains InterPro domain Jacalin-related lectin; (InterPro:IPR001229)	1.19278	0.211741		At1g63295	unknown protein	1.29549	0.0121628	1.40977	0.00131029
At5g13181	unknown protein	-1.23667	0.115881		At1g52070	jacalin lectin family protein; similar to unknown protein [Arabidopsis thaliana] (TAIR:AT1G52060.1); similar to myrosinase binding protein [Brassica napus] (GB:CAA70587.1); contains InterPro domain Jacalin-related lectin; (InterPro:IPR001229)	1.63914	0.0484648		At1g64590	short-chain dehydrogenase/reductase (SDR) family protein; similar to short-chain dehydrogenase/reductase (SDR) family protein [Arabidopsis thaliana] (TAIR:AT4G24050.1); similar to Os06g0129100 [Oryza sativa (japonica cultivar-group)] (GB:NP_001056678.1); similar to Short-chain dehydrogenase/reductase SDR [Medicago truncatula] (GB:ABE79697.1); similar to Os03g0115700 [Oryza sativa (japonica cultiv…	1.6036	0.086562	1.51568	0.0361723
At5g14650	polygalacturonase, putative / pectinase, putative; similar to polygalacturonase, putative / pectinase, putative [Arabidopsis thaliana] (TAIR:AT1G60590.1); similar to polygalacturonase PG1 [Glycine max] (GB:AAD46483.1); contains InterPro domain Virulence factor, pectin lyase fold; (InterPro:IPR011050); contains InterPro domain Glycoside hydrolase, family 28; (InterPro:IPR000743); contains InterPro…	2.00466	0.0362886		At1g52100	jacalin lectin family protein; similar to jacalin lectin family protein [Arabidopsis thaliana] (TAIR:AT5G35950.1); similar to jacalin lectin family protein [Arabidopsis thaliana] (TAIR:AT5G35940.1); similar to jasmonate inducible protein [Brassica napus] (GB:CAA72271.1); contains InterPro domain Jacalin-related lectin; (InterPro:IPR001229)	1.3179	0.0262525		At1g65481	unknown protein	1.20283	0.00595138	1.86093	0.00397907
At5g14780	Encodes a NAD-dependent formate dehydrogenase.	-1.17002	0.0574248		At1g52190	proton-dependent oligopeptide transport (POT) family protein; similar to proton-dependent oligopeptide transport (POT) family protein [Arabidopsis thaliana] (TAIR:AT3G16180.1); similar to TGF-beta receptor, type I/II extracellular re (GB:ABD32296.1); similar to TGF-beta receptor, type I/II extracellular re (GB:ABD32298.1); contains InterPro domain TGF-beta receptor, type I/II extracellular region…	-1.08173	0.0212966		At1g65500	similar to unknown protein [Arabidopsis thaliana] (TAIR:AT1G65490.1)	1.35814	0.0340062	1.3787	0.0218515
At5g16490	encodes a member of a novel protein family that contains contain a CRIB (for Cdc42/Rac-interactive binding) motif required for their specific interaction with GTP-bound Rop1 (plant-specific Rho GTPase). Interacts with Rop1 and is involved in pollen tube growth and function. Protein most similar to RIC2 (family subgroup V). Gene is expressed in all tissues examined.Interacts with ROP2 during pavem…	1.06098	0.0230378		At1g52790	encodes a putative oxidoreductase, 2OG-Fe(II) oxygenase family protein, similar to GS-AOP loci (GI:16118889, GI:16118887, GI:16118891, GI:16118893); contains PF03171 2OG-Fe(II) oxygenase superfamily domain	1.09326	0.310152		At1g65680	member of BETA-EXPANSINS. Naming convention from the Expansin Working Group (Kende et al, 2004. Plant Mol Bio)	1.85339	0.0494256	1.33188	0.0348693
At5g22930	similar to unknown protein [Arabidopsis thaliana] (TAIR:AT3G44940.1); similar to Os05g0115100 [Oryza sativa (japonica cultivar-group)] (GB:NP_001054464.1); similar to OSJNBa0095E20.10 [Oryza sativa (japonica cultivar-group)] (GB:CAE02422.2); contains InterPro domain Protein of unknown function DUF1635; (InterPro:IPR012862)	1.02688	0.00569618		At1g52870	peroxisomal membrane protein-related; similar to peroxisomal membrane protein-related [Arabidopsis thaliana] (TAIR:AT4G03410.2); similar to peroxisomal membrane protein, putative, expressed [Oryza sativa (japonica cultivar-group)] (GB:ABF97329.1); similar to Os03g0583800 [Oryza sativa (japonica cultivar-group)] (GB:NP_001050563.1); contains InterPro domain Mpv17/PMP22; (InterPro:IPR007248)	-1.26385	0.00265583		At1g65860	flavin-containing monooxygenase family protein / FMO family protein; similar to flavin-containing monooxygenase family protein / FMO family protein [Arabidopsis thaliana] (TAIR:AT1G62570.1); similar to flavin-containing monooxygenase family protein / FMO family protein [Arabidopsis thaliana] (TAIR:AT1G62560.1); similar to flavin-containing monooxygenase family protein / FMO family protein [Arabid…	1.10497	0.0671571	1.10623	0.0114911
At5g24240	phosphatidylinositol 3- and 4-kinase family protein / ubiquitin family protein; similar to phosphatidylinositol 3- and 4-kinase family protein / ubiquitin family protein [Arabidopsis thaliana] (TAIR:AT2G46500.2); similar to Phosphatidylinositol 3- and 4-kinase, catalytic; Ubiquitin [Medicago truncatula] (GB:ABE80823.1); contains InterPro domain Phosphatidylinositol 3- and 4-kinase, catalytic; (In…	1.50534	0.260101		At1g53625	similar to unknown protein [Arabidopsis thaliana] (TAIR:AT1G53620.1); similar to PREDICTED: hypothetical protein [Rattus norve (GB:XP_001059180.1); similar to hypothetical protein FG03825.1 [Gibberella zeae PH-1] (GB:XP_384001.1)	1.95389	0.0205336		At1g66100	thionin, putative; Identical to Probable thionin-2.4 precursor [Contains: Probable thionin-2.4; Acidic protein] [Arabidopsis Thaliana] (GB:Q9C8D6); similar to THI2.2 (THIONIN 2.2), toxin receptor binding [Arabidopsis thaliana] (TAIR:AT5G36910.1); similar to thionin (GB:AAC41679.1); contains InterPro domain Thionin; (InterPro:IPR001010)	1.64872	0.0115557	1.63307	0.111352
At5g24570	unknown protein	-1.01621	0.00229382		At1g54000	myrosinase-associated protein, putative; similar to myrosinase-associated protein, putative [Arabidopsis thaliana] (TAIR:AT1G54010.1); similar to myrosinase-associated protein [Brassica napus] (GB:CAA71238.1); contains InterPro domain Lipolytic enzyme, G-D-S-L; (InterPro:IPR001087)	1.00139	0.135603		At1g66270	unknown protein	1.23111	0.00439914	1.74196	0.0306556
At5g27060	disease resistance family protein; similar to disease resistance family protein [Arabidopsis thaliana] (TAIR:AT2G15080.2); similar to disease resistance family protein [Arabidopsis thaliana] (TAIR:AT3G11080.1); similar to disease resistance family protein / LRR family protein [Arabidopsis thaliana] (TAIR:AT3G11010.1); similar to Cf-2.1 [Lycopersicon pimpinellifolium] (GB:AAC15779.1); similar to C…	1.10503	0.308572		At1g54890	late embryogenesis abundant protein-related / LEA protein-related; similar to late embryogenesis abundant protein-related / LEA protein-related [Arabidopsis thaliana] (TAIR:AT5G54370.1); similar to Curculin-like (mannose-binding) lectin; Root cap [Medicago truncatula] (GB:ABE80074.1); contains InterPro domain Root cap; (InterPro:IPR009646)	1.42731	0.0412314		At1g66280	glycosyl hydrolase family 1 protein; similar to beta-glucosidase (PSR3.2) [Arabidopsis thaliana] (TAIR:AT1G66270.1); similar to glycosyl hydrolase family 1 protein [Arabidopsis thaliana] (TAIR:AT5G28510.1); similar to PYK10 (phosphate starvation-response 3.1), hydrolase, hydrolyzing O-glycosyl compounds [Arabidopsis thaliana] (TAIR:AT3G09260.1); similar to beta-glucosidase [Brassica nigra] (GB:AA…	1.86894	0.0283798	2.2014	0.017202
At5g35110	similar to unknown protein [Arabidopsis thaliana] (TAIR:AT2G46490.1)	1.19637	0.0513541		At1g55430	DC1 domain-containing protein; similar to DC1 domain-containing protein [Arabidopsis thaliana] (TAIR:AT1G55380.1); similar to DC1 domain-containing protein [Arabidopsis thaliana] (TAIR:AT1G55390.1); similar to EDA11 (embryo sac development arrest 11) [Arabidopsis thaliana] (TAIR:AT1G55420.1); similar to DC1 domain-containing protein [Brassica oleracea] (GB:ABD65623.1); contains InterPro domain C1…	1.15757	0.0250429		At1g68740	EXS family protein / ERD1/XPR1/SYG1 family protein; similar to PHO1 (PHOSPHATE 1) [Arabidopsis thaliana] (TAIR:AT3G23430.1); similar to putative PHO1-like protein [Oryza sativa (japonica cultivar-group)] (GB:BAD44936.1); similar to Os06g0493600 [Oryza sativa (japonica cultivar-group)] (GB:NP_001057682.1); contains InterPro domain SPX, N-terminal; (InterPro:IPR004331); contains InterPro domain EXS…	1.11165	0.063614	1.25859	0.0633802
At5g35480	unknown protein	-1.12691	0.0901912		At1g55740	ATSIP1 (ARABIDOPSIS THALIANA SEED IMBIBITION 1); hydrolase, hydrolyzing O-glycosyl compounds; Identical to Probable glycosyltransferase At1g55740 (EC 2.4.1.-) [Arabidopsis Thaliana] (GB:Q84VX0;GB:Q9LFZ7); similar to ATSIP2 (ARABIDOPSIS THALIANA SEED IMBIBITION 2), hydrolase, hydrolyzing O-glycosyl compounds [Arabidopsis thaliana] (TAIR:AT3G57520.1); similar to DIN10 (DARK INDUCIBLE 10), hydrolase…	1.00563	0.0703938		At1g68840	Rav2 is part of a complex that has been named `regulator of the (H+)-ATPase of the vacuolar and endosomal membranes' (RAVE)	-1.29151	0.00999253	-1.49026	0.00367711
At5g36110	member of CYP716A	1.07674	0.0320348		At1g56300	DNAJ heat shock N-terminal domain-containing protein; similar to DNAJ heat shock N-terminal domain-containing protein [Arabidopsis thaliana] (TAIR:AT3G14200.1); similar to DnaJ-like protein [Glycine max] (GB:AAM23263.1); contains InterPro domain Heat shock protein DnaJ, N-terminal; (InterPro:IPR001623)	-1.30658	0.0352863		At1g68845	unknown protein	-1.71462	0.00453009	-1.41028	0.00704844
At5g37690	GDSL-motif lipase/hydrolase family protein; similar to GDSL-motif lipase/hydrolase family protein [Arabidopsis thaliana] (TAIR:AT1G74460.1); similar to Os06g0257600 [Oryza sativa (japonica cultivar-group)] (GB:NP_001057321.1); similar to GDSL-motif lipase/hydrolase-like [Oryza sativa (japonica cultivar-group)] (GB:BAD16143.1); contains InterPro domain Lipolytic enzyme, G-D-S-L; (InterPro:IPR00108…	1.28155	0.0738595		At1g56430	nicotianamine synthase, putative; Identical to Probable nicotianamine synthase 4 (EC 2.5.1.43) (S-adenosyl-L- methionine:S-adenosyl-L-methionine:S-adenosyl-methionine 3-amino-3- carboxypropyltransferase 4) (NAS4) [Arabidopsis Thaliana] (GB:Q9C7X5); similar to nicotianamine synthase, putative [Arabidopsis thaliana] (TAIR:AT1G09240.1); similar to nicotianamine synthase [Thlaspi caerulescens] (GB:CA…	1.09304	0.0817483		At1g69490	Encodes a member of the NAC transcription factor gene family. It is expressed in floral primordia and upregulated by AP3 and PI. Its expression is associated with leaf senescence.	-2.31707	0.00593916	-2.39377	0.0038086
At5g38940	manganese ion binding / metal ion binding / nutrient reservoir; Identical to Germin-like protein subfamily 1 member 11 precursor [Arabidopsis Thaliana] (GB:Q9FMA8); similar to germin-like protein, putative [Arabidopsis thaliana] (TAIR:AT5G38930.1); similar to germin-like protein 3 [Vitis vinifera] (GB:AAQ63185.2); contains InterPro domain Cupin 1; (InterPro:IPR006045); contains InterPro domain Cu…	-1.75379	0.0284089		At1g56630	lipase class 3 family protein; similar to triacylglycerol lipase [Arabidopsis thaliana] (TAIR:AT5G42930.1); similar to Lipase, putative [Medicago truncatula] (GB:ABE89593.1); contains InterPro domain Lipase, class 3; (InterPro:IPR002921)	1.31746	0.0566623		At1g69500	oxygen binding; similar to CYP704A2 (cytochrome P450, family 704, subfamily A, polypeptide 2), oxygen binding [Arabidopsis thaliana] (TAIR:AT2G45510.1); similar to putative plant cytochrome P-450 protein [Oryza sativa (japonica cultivar-group)] (GB:AAL84318.1); similar to cytochrome P450-like protein [Zea mays] (GB:AAK52956.1); similar to Os03g0168600 [Oryza sativa (japonica cultivar-group)] (GB:…	-1.37132	0.0279729	-1.45748	0.0258482
At5g40590	DC1 domain-containing protein; similar to DC1 domain-containing protein [Arabidopsis thaliana] (TAIR:AT2G44370.1); similar to CHP-rich zinc finger protein-like [Oryza sativa (japonica cultivar-group)] (GB:BAC21314.1); contains InterPro domain C1-like; (InterPro:IPR011424)	-1.05093	0.0722718		At1g56680	glycoside hydrolase family 19 protein; similar to glycoside hydrolase family 19 protein [Arabidopsis thaliana] (TAIR:AT2G43600.1); similar to chitinase [Brassica rapa subsp. pekinensis] (GB:BAF35569.1); contains InterPro domain Chitin-binding, type 1; (InterPro:IPR001002); contains InterPro domain Glycoside hydrolase, family 19; (InterPro:IPR000726)	1.80376	0.0650414		At1g70470	similar to unknown protein [Arabidopsis thaliana] (TAIR:AT1G23530.1); similar to hypothetical protein [Oryza sativa (japonica cultivar-group)] (GB:BAD37652.1)	1.09939	0.0740694	1.20739	0.0576236
At5g41740	disease resistance protein (TIR-NBS-LRR class), putative; similar to disease resistance protein (TIR-NBS-LRR class), putative [Arabidopsis thaliana] (TAIR:AT5G41750.2); similar to disease resistance protein (TIR-NBS-LRR class), putative [Arabidopsis thaliana] (TAIR:AT5G41540.1); similar to disease resistance protein (TIR-NBS-LRR class), putative [Arabidopsis thaliana] (TAIR:AT5G41550.1); similar …	-1.05007	0.0626085		At1g57943	Member of a family of proteins related to PUP1, a purine transporter. May be involved in the transport of purine and purine derivatives such as cytokinins, across the plasma membrane.	-1.204	0.283477		At1g70700	similar to unknown protein [Arabidopsis thaliana] (TAIR:AT1G48500.1); similar to hypothetical protein [Solanum tuberosum] (GB:BAE46411.1); contains InterPro domain ZIM; (InterPro:IPR010399)	1.14847	0.0384416	1.11361	0.0584829
At5g44050	MATE efflux family protein; similar to antiporter [Arabidopsis thaliana] (TAIR:AT5G10420.1); similar to ripening-responsive protein, putative [Arabidopsis thaliana] (TAIR:AT5G65380.1); similar to 4D11_27 [Brassica rapa subsp. pekinensis] (GB:AAZ67541.1); similar to 117M18_23 [Brassica rapa] (GB:AAZ66942.1); contains InterPro domain Multi antimicrobial extrusion protein MatE; (InterPro:IPR002528)	1.07251	0.0654099		At1g59660	nucleoporin family protein; similar to transporter [Arabidopsis thaliana] (TAIR:AT1G10390.2); similar to Os12g0166000 [Oryza sativa (japonica cultivar-group)] (GB:NP_001066246.1); similar to Nucleoporin autopeptidase family protein, expressed [Oryza sativa (japonica cultivar-group)] (GB:ABA95896.1); similar to Nucleoporin autopeptidase family protein, expressed [Oryza sativa (japonica cultivar-gr…	1.15244	0.0188297		At1g70850	Bet v I allergen family protein; Identical to MLP-like protein 34 (MLP34) [Arabidopsis Thaliana] (GB:Q9SSK7); similar to Bet v I allergen family protein [Arabidopsis thaliana] (TAIR:AT1G70830.1); similar to major latex-like protein [Prunus persica] (GB:AAK14060.1); contains InterPro domain Bet v I allergen; (InterPro:IPR000916)	1.63699	0.0127485	2.03845	0.0322487
At5g46500	similar to disease resistance protein (TIR-NBS-LRR class), putative [Arabidopsis thaliana] (TAIR:AT5G46260.1)	-1.22661	0.112506		At1g60470	ATGOLS4 (ARABIDOPSIS THALIANA GALACTINOL SYNTHASE 4); transferase, transferring glycosyl groups / transferase, transferring hexosyl groups; similar to ATGOLS7 (ARABIDOPSIS THALIANA GALACTINOL SYNTHASE 7), transferase, transferring glycosyl groups / transferase, transferring hexosyl groups [Arabidopsis thaliana] (TAIR:AT1G60450.1); similar to galactinol synthase, isoform GolS-1 [Ajuga reptans] (GB…	1.65155	0.0304818		At1g71030	Encodes a putative myb family transcription factor. In contrast to most other myb-like proteins its myb domain consists of a single repeat. A proline-rich region potentially involved in transactivation is found in the C-terminal part of the protein. Its transcript accumulates mainly in leaves.	-1.12048	0.0320224	-1.47132	0.0118531
At5g47590	heat shock protein-related; similar to heat shock protein-related [Arabidopsis thaliana] (TAIR:AT4G16550.1); similar to hypothetical protein 25.t00003 [Brassica oleracea] (GB:ABD64966.1); contains InterPro domain HSP20-like chaperone; (InterPro:IPR008978)	-1.13509	0.0365685		At1g60750	unknown protein	1.15861	0.249699		At1g71692	AGL12, AGL14, and AGL17 are all preferentially expressed in root tissues and therefore represent the only characterized MADS box genes expressed in roots.	1.18117	0.112887	1.47777	0.150403
At5g47950	transferase family protein; similar to transferase family protein [Arabidopsis thaliana] (TAIR:AT3G30280.1); similar to Transferase [Medicago truncatula] (GB:ABE84610.1); contains InterPro domain Transferase; (InterPro:IPR003480)	1.16364	0.0168797		At1g61380	S-locus protein kinase, putative; similar to carbohydrate binding / kinase [Arabidopsis thaliana] (TAIR:AT1G11280.4); similar to S-locus protein kinase, putative [Arabidopsis thaliana] (TAIR:AT1G61390.1); similar to S-locus lectin protein kinase family protein [Arabidopsis thaliana] (TAIR:AT1G61360.1); similar to Protein kinase; S-locus glycoprotein; Curculin-like (mannose-binding) lectin; Apple-…	-1.03686	0.0824522		At1g72140	proton-dependent oligopeptide transport (POT) family protein; similar to proton-dependent oligopeptide transport (POT) family protein [Arabidopsis thaliana] (TAIR:AT1G72130.1); similar to proton-dependent oligopeptide transport (POT) family protein [Arabidopsis thaliana] (TAIR:AT1G22540.1); similar to putative oligopeptide transporter [Oryza sativa (japonica cultivar-group)] (GB:BAD81722.1); simi…	1.0708	0.00158997	1.60081	0.0213934
At5g52720	metal ion binding; similar to heavy-metal-associated domain-containing protein [Arabidopsis thaliana] (TAIR:AT5G52670.1); similar to Unknown (protein for MGC:78286) [Mus musculus] (GB:AAH71252.1); contains InterPro domain Heavy metal transport/detoxification protein; (InterPro:IPR006121); contains InterPro domain Peptidoglycan binding-like; (InterPro:IPR009070)	-1.02659	0.0200635		At1g61610	S-locus lectin protein kinase family protein; similar to B120, protein kinase/ sugar binding [Arabidopsis thaliana] (TAIR:AT4G21390.1); similar to S-locus lectin protein kinase family protein [Arabidopsis thaliana] (TAIR:AT1G11330.1); similar to S-locus lectin protein kinase family protein [Arabidopsis thaliana] (TAIR:AT1G11350.1); similar to Protein kinase; S-locus glycoprotein; Curculin-like (m…	1.13043	0.226546		At1g72910	disease resistance protein (TIR-NBS class), putative; similar to disease resistance protein (TIR-NBS class), putative [Arabidopsis thaliana] (TAIR:AT1G72900.1); similar to TIR; Disease resistance protein; AAA ATPase [Medicago truncatula] (GB:ABD28703.1); contains InterPro domain Disease resistance protein; (InterPro:IPR000767); contains InterPro domain Toll-Interleukin receptor; (InterPro:IPR0001…	-1.57096	0.0189224	-1.52242	0.0104472
At5g58780	dehydrodolichyl diphosphate synthase, putative / DEDOL-PP synthase, putative; Identical to Dehydrodolichyl diphosphate synthase 3 (EC 2.5.1.-) (Dedol-PP synthase 3) [Arabidopsis Thaliana] (GB:Q8RX73;GB:Q9LUY3); similar to ACPT (ARABIDOPSIS CIS-PRENYLTRANSFERASE), dehydrodolichyl diphosphate synthase [Arabidopsis thaliana] (TAIR:AT2G23410.1); similar to Undecaprenyl pyrophosphate synthase [Flavoba…	1.01639	0.166285		At1g61800	glucose6-Phosphate/phosphate transporter 2	-1.2334	0.0386654		At1g73325	trypsin and protease inhibitor family protein / Kunitz family protein; similar to ATDR4 (Arabidopsis thaliana drought-repressed 4) [Arabidopsis thaliana] (TAIR:AT1G73330.1); similar to tumor-related protein [Nicotiana tabacum] (GB:AAC49969.1); contains InterPro domain Proteinase inhibitor I3, Kunitz legume; (InterPro:IPR002160); contains InterPro domain Kunitz inhibitor ST1-like; (InterPro:IPR011…	3.33149	0.00824383	2.76842	0.160455
At5g58860	Encodes a member of the CYP86A subfamily of cytochrome p450 genes. Expressed significantly only in root tissue.	1.26042	0.0577356		At1g61810	BGLU45; hydrolase, hydrolyzing O-glycosyl compounds; similar to BGLU46, hydrolase, hydrolyzing O-glycosyl compounds [Arabidopsis thaliana] (TAIR:AT1G61820.1); similar to Glycoside hydrolase, family 1 [Medicago truncatula] (GB:ABE77795.1); contains InterPro domain Glycoside hydrolase, family 1; (InterPro:IPR001360)	1.25815	0.128332		At1g73330	encodes a plant-specific protease inhibitor-like protein whose transcript level in root disappears in response to progressive drought stress. The decrease in transcript level is independent from abscisic acid level.	2.202	0.00463197	2.62962	0.0233667
					At1g62630	disease resistance protein (CC-NBS-LRR class), putative; Identical to Probable disease resistance protein At1g62630 (pNd4) [Arabidopsis Thaliana] (GB:Q9SI85;GB:O82099;GB:Q9SXD4); similar to disease resistance protein (CC-NBS-LRR class), putative [Arabidopsis thaliana] (TAIR:AT1G63350.1); similar to RPS5 (RESISTANT TO P. SYRINGAE 5) [Arabidopsis thaliana] (TAIR:AT1G12220.1); similar to disease res…	-1.08042	0.0101612		At1g73510	unknown protein	-1.06719	0.336755	-1.14993	0.419905
					At1g62990	Encodes a homeodomain transcription factor of the Knotted family. May be involved in secondary cell wall biosynthesis.Mutants have moderately irregular xylem development	1.00542	0.0550689		At1g73830	BEE3 (BR ENHANCED EXPRESSION 3); DNA binding / transcription factor; similar to BEE1 (BR ENHANCED EXPRESSION 1), transcription factor [Arabidopsis thaliana] (TAIR:AT1G18400.1); similar to putative bZIPtranscription factor protein [Brassica oleracea] (GB:AAW81732.1); contains InterPro domain Helix-loop-helix DNA-binding; (InterPro:IPR011598); contains InterPro domain Basic helix-loop-helix dimeris…	-1.54374	0.00715887	-1.81753	0.00476322
					At1g63245	Member of a large family of putative ligands homologous to the Clavata3 gene. Consists of a single exon. Can not replace CLV3 function in vivo.	1.34141	0.0912834		At1g74460	GDSL-motif lipase/hydrolase family protein; similar to GDSL-motif lipase/hydrolase family protein [Arabidopsis thaliana] (TAIR:AT5G37690.1); similar to putative family II lipase EXL1 [Oryza sativa (japonica cultivar-group)] (GB:BAD37268.1); contains InterPro domain Lipolytic enzyme, G-D-S-L; (InterPro:IPR001087)	1.2893	0.0532218	1.02224	0.134365
					At1g63530	similar to hydroxyproline-rich glycoprotein family protein [Arabidopsis thaliana] (TAIR:AT1G63540.1); similar to Leishmania major strain Friedlin proteophosphoglycan 5 [Leishmania major strain Friedlin] (GB:XP_843163.1)	1.00713	0.00747664		At1g74500	bHLH family protein; similar to transcription regulator [Arabidopsis thaliana] (TAIR:AT1G26945.1); similar to Os03g0171300 [Oryza sativa (japonica cultivar-group)] (GB:NP_001049112.1); similar to hypothetical protein LOC_Os10g26460 [Oryza sativa (japonica cultivar-group)] (GB:ABB47567.1); contains InterPro domain Helix-loop-helix DNA-binding; (InterPro:IPR011598); contains InterPro domain Basic h…	1.12796	0.0106532	1.64852	0.0245961
					At1g63990	Encodes AtSPO11-2, one of the three Arabidopsis homologues of the archaeal DNA topoisomerase VIA subunit (topo VIA). Required for meiotic recombination. Plants homozygous for atspo11-2 exhibit a severe sterility phenotype. Both male and female meiosis are severely disrupted in the atspo11-2 mutant, and this is associated with severe defects in synapsis during the first meiotic division and reduce…	1.33342	0.0313157		At1g76790	O-methyltransferase family 2 protein; similar to O-methyltransferase, putative [Arabidopsis thaliana] (TAIR:AT1G21100.1); similar to O-methyltransferase, putative [Arabidopsis thaliana] (TAIR:AT1G21130.1); similar to phloroglucinol O-methyltransferase [Rosa chinensis var. spontanea] (GB:BAD18975.1); contains InterPro domain SAM (and some other nucleotide) binding motif; (InterPro:IPR000051); cont…	1.78031	0.0462161	1.5582	0.0300254
					At1g65790	An alternatively spliced gene that encodes a functional transmembrane receptor serine/threonine kinase, alternate form may not have transmembrane domain.	-1.401	0.0665958		At1g76952	unknown protein	1.62412	0.00153788	1.59889	0.0382414
					At1g66600	member of WRKY Transcription Factor; Group III	1.26476	0.100728		At1g77640	encodes a member of the DREB subfamily A-5 of ERF/AP2 transcription factor family. The protein contains one AP2 domain. There are 15 members in this subfamily including RAP2.1, RAP2.9 and RAP2.10.	1.23667	0.0157422	1.55625	0.0368177
					At1g66760	MATE efflux family protein; similar to MATE efflux family protein [Arabidopsis thaliana] (TAIR:AT1G66780.1); similar to Multi antimicrobial extrusion protein MatE [Medicago truncatula] (GB:ABE93671.1); contains InterPro domain Multi antimicrobial extrusion protein MatE; (InterPro:IPR002528)	1.16622	0.0318061		At1g78340	Encodes glutathione transferase belonging to the tau class of GSTs. Naming convention according to Wagner et al. (2002).	1.84611	0.0109452	2.16759	0.0647842
					At1g67148	unknown protein	1.16827	0.0012053		At1g80130	binding; similar to unknown protein [Arabidopsis thaliana] (TAIR:AT5G20190.1); similar to Os06g0606700 [Oryza sativa (japonica cultivar-group)] (GB:NP_001058025.1); similar to Tetratricopeptide-like helical [Medicago truncatula] (GB:ABE92930.1); contains InterPro domain Tetratricopeptide-like helical; (InterPro:IPR011990)	-1.72232	0.00635724	-1.57028	0.0752871
					At1g67710	Encodes an Arabidopsis response regulator (ARR) protein that acts in concert with other type-B ARRs in the cytokinin signaling pathway.	1.11834	0.0759516		At1g80820	Encodes an cinnamoyl CoA reductase isoform. Involved in lignin biosynthesis.	1.39232	0.00956068	1.66386	0.00635177
					At1g68150	member of WRKY Transcription Factor; Group II-b	1.0234	0.0499824		At2g01275	zinc finger (C3HC4-type RING finger) family protein; similar to zinc finger (C3HC4-type RING finger) family protein [Arabidopsis thaliana] (TAIR:AT5G38070.1); similar to Os01g0121200 [Oryza sativa (japonica cultivar-group)] (GB:NP_001041874.1); similar to unknown protein [Oryza sativa (japonica cultivar-group)] (GB:BAD52455.1); contains InterPro domain RINGv; (InterPro:IPR011016); contains InterP…	1.14865	0.00432184	1.59394	0.046932
					At1g68238	unknown protein	1.02311	0.0482923		At2g01520	major latex protein-related / MLP-related; Identical to MLP-like protein 328 (MLP328) [Arabidopsis Thaliana] (GB:Q9ZVF3); similar to major latex protein-related / MLP-related [Arabidopsis thaliana] (TAIR:AT2G01530.1); similar to major latex-like protein [Rubus idaeus] (GB:CAA11844.1); similar to major latex protein [Ficus awkeotsang] (GB:AAQ07269.1); contains InterPro domain Bet v I allergen; (In…	2.4473	0.0241605	2.94003	0.00402052
					At1g68290	bifunctional nuclease, putative; similar to bifunctional nuclease, putative [Arabidopsis thaliana] (TAIR:AT4G21585.1); similar to bifunctional nuclease [Zinnia elegans] (GB:AAD00694.1); contains InterPro domain Phospholipase C/P1 nuclease; (InterPro:IPR008947); contains InterPro domain S1/P1 nuclease; (InterPro:IPR003154)	1.3339	0.0099756		At2g01610	invertase/pectin methylesterase inhibitor family protein; similar to invertase/pectin methylesterase inhibitor family protein [Arabidopsis thaliana] (TAIR:AT1G14890.1); similar to pectin methylesterase inhibitor isoform [Solanum phureja] (GB:ABG49144.1); contains InterPro domain Plant invertase/pectin methylesterase inhibitor; (InterPro:IPR007186); contains InterPro domain Pectinesterase inhibito…	1.77742	0.0436184	1.62645	0.0455901
					At1g68620	similar to unknown protein [Arabidopsis thaliana] (TAIR:AT5G16080.1); similar to CXE carboxylesterase [Actinidia deliciosa] (GB:ABB89015.1); contains InterPro domain Esterase/lipase/thioesterase; (InterPro:IPR000379); contains InterPro domain Alpha/beta hydrolase fold-3; (InterPro:IPR013094)	1.76314	0.0269979		At2g01880	ATPAP7/PAP7 (purple acid phosphatase 7); acid phosphatase/ protein serine/threonine phosphatase; similar to ATACP5 (acid phosphatase 5), acid phosphatase/ protein serine/threonine phosphatase [Arabidopsis thaliana] (TAIR:AT3G17790.1); similar to purple acid phosphatase 1 [Solanum tuberosum] (GB:AAT37529.1); contains InterPro domain Acid phosphatase, type 5; (InterPro:IPR012007); contains InterPro…	1.66069	0.0198198	1.88859	0.0585317
					At1g68630	similar to unknown protein [Arabidopsis thaliana] (TAIR:AT1G58320.1); similar to ORFX [Lycopersicon esculentum] (GB:AAF74286.1); similar to fw2.2 [Lycopersicon pennellii] (GB:AAO12196.1); similar to fw2.2 [Lycopersicon pimpinellifolium] (GB:AAO12190.1); contains InterPro domain Protein of unknown function Cys-rich; (InterPro:IPR006461)	1.13179	0.243596		At2g01950	Similar to BRI, brassinosteroid receptor protein.	1.11597	0.00163457	1.1487	0.0291469
					At1g68690	unknown protein	1.32916	0.022611		At2g03200	aspartyl protease family protein; similar to CDR1 (CONSTITUTIVE DISEASE RESISTANCE 1), aspartic-type endopeptidase/ pepsin A [Arabidopsis thaliana] (TAIR:AT5G33340.1); similar to Aspartic proteinase nepenthesin-1 precursor (Nepenthesin-I) (GB:Q766C3); similar to Os04g0448300 [Oryza sativa (japonica cultivar-group)] (GB:NP_001052922.1); similar to OSJNBa0064H22.10 [Oryza sativa (japonica cultivar-…	1.15948	0.0619772	1.16071	0.0748367
					At1g69790	protein kinase, putative; similar to protein kinase, putative [Arabidopsis thaliana] (TAIR:AT1G26970.1); similar to Protein kinase [Medicago truncatula] (GB:ABD32991.1); contains InterPro domain Protein kinase-like; (InterPro:IPR011009); contains InterPro domain Protein kinase; (InterPro:IPR000719); contains InterPro domain Serine/threonine protein kinase, active site; (InterPro:IPR008271)	1.37679	0.0118521		At2g04090	MATE efflux family protein; similar to ATDTX1, antiporter/ multidrug efflux pump/ multidrug transporter/ transporter [Arabidopsis thaliana] (TAIR:AT2G04040.1); similar to MATE efflux family protein [Arabidopsis thaliana] (TAIR:AT2G04050.1); similar to MATE efflux family protein [Arabidopsis thaliana] (TAIR:AT2G04100.1); similar to Multi antimicrobial extrusion protein MatE [Medicago truncatula] (…	1.42903	0.0610949	1.07245	0.0669938
					At1g69880	ATH8 (thioredoxin H-type 8); thiol-disulfide exchange intermediate; similar to ATH7 (thioredoxin H-type 7), thiol-disulfide exchange intermediate [Arabidopsis thaliana] (TAIR:AT1G59730.1); similar to thioredoxin [Glycine max] (GB:AAS88427.1); contains InterPro domain Thioredoxin-like fold; (InterPro:IPR012336); contains InterPro domain Thioredoxin-related; (InterPro:IPR006662); contains InterPro …	1.35709	0.0970065		At2g04170	meprin and TRAF homology domain-containing protein / MATH domain-containing protein; similar to meprin and TRAF homology domain-containing protein / MATH domain-containing protein [Arabidopsis thaliana] (TAIR:AT2G04190.1); similar to flagelliform silk protein [Ar (GB:AAK30594.1); contains InterPro domain TRAF-like; (InterPro:IPR008974); contains InterPro domain MATH; (InterPro:IPR002083); contain…	1.46235	0.00726707	1.66504	0.00358394
					At1g69930	Encodes glutathione transferase belonging to the tau class of GSTs. Naming convention according to Wagner et al. (2002).	1.48941	0.0461384		At2g04680	DC1 domain-containing protein; similar to DC1 domain-containing protein [Arabidopsis thaliana] (TAIR:AT2G19650.1); similar to DC1 domain-containing protein [Arabidopsis thaliana] (TAIR:AT2G19660.1); similar to DC1 domain-containing protein [Arabidopsis thaliana] (TAIR:AT5G37620.1); similar to DC1 domain-containing protein [Brassica oleracea] (GB:ABD65623.1); contains InterPro domain Zinc finger, …	1.26049	0.00647045	1.4848	0.11061
					At1g70120	similar to unknown protein [Arabidopsis thaliana] (TAIR:AT1G70040.1); contains InterPro domain Protein of unknown function DUF1163; (InterPro:IPR009544)	-1.00632	0.338256		At2g05440	glycine-rich protein; similar to glycine-rich protein [Arabidopsis thaliana] (TAIR:AT2G05510.1); similar to antimicrobial peptide shep-GRP [Capsella bursa-pastoris] (GB:AAG09424.1); contains InterPro domain Glycine rich; (InterPro:IPR010800)	1.7371	0.00903629	2.47057	0.00663422
					At1g70170	mutant has Late flowering; Early senescence; Matrix Metalloproteinase	1.2057	0.0637563		At2g15220	secretory protein, putative; similar to plant basic secretory protein (BSP) family protein [Arabidopsis thaliana] (TAIR:AT2G15130.1); similar to NtPRp27 [Nicotiana tabacum] (GB:BAA81904.1); contains InterPro domain Plant Basic Secretory Protein; (InterPro:IPR007541)	1.23224	0.0458013	2.04147	0.0226583
					At1g70440	Encodes a protein with similarity to RCD1 but without the WWE domain. The protein does have a PARP signature upstream of the C-terminal protein interaction domain. The PARP signature may bind NAD+ and attach the ADP-ribose-moiety from NAD+ to the target molecule. Its presence suggests a role for the protein in ADP ribosylation.	1.634	0.0920746		At2g15370	member of Glycosyltransferase Family- 37	1.49811	0.028416	1.97937	0.141427
					At1g70820	phosphoglucomutase, putative / glucose phosphomutase, putative; similar to phosphoglucosamine mutase family protein [Arabidopsis thaliana] (TAIR:AT5G17530.2); similar to Os06g0476200 [Oryza sativa (japonica cultivar-group)] (GB:NP_001057639.1); similar to phosphoglucomutase [Spinacia oleracea] (GB:CAA53507.1); contains InterPro domain Phosphoglucomutase/phosphomannomutase alpha/beta/alpha domain …	-1.03673	0.029751		At2g15490	UGT73B4; UDP-glycosyltransferase/ transferase, transferring glycosyl groups; similar to UGT73B2, UDP-glucosyltransferase/ UDP-glycosyltransferase/ flavonol 3-O-glucosyltransferase [Arabidopsis thaliana] (TAIR:AT4G34135.1); similar to UGT73B3 (UDP-glucosyl transferase 73B3), UDP-glycosyltransferase/ abscisic acid glucosyltransferase/ transferase, transferring hexosyl groups [Arabidopsis thaliana] …	1.09783	0.0278019	1.2514	0.0297525
					At1g71110	similar to unknown protein [Arabidopsis thaliana] (TAIR:AT2G12400.1); similar to H0306F03.12 [Oryza sativa (indica cultivar-group)] (GB:CAH68245.1); similar to Os01g0121300 [Oryza sativa (japonica cultivar-group)] (GB:NP_001041875.1); similar to Os02g0799300 [Oryza sativa (japonica cultivar-group)] (GB:NP_001048408.1); contains InterPro domain Acid phosphatase/vanadium-dependent haloperoxidase; (…	1.01252	0.0539733		At2g16005	MD-2-related lipid recognition domain-containing protein / ML domain-containing protein; similar to MD-2-related lipid recognition domain-containing protein / ML domain-containing protein [Arabidopsis thaliana] (TAIR:AT3G44100.1); similar to Os03g0788200 [Oryza sativa (japonica cultivar-group)] (GB:NP_001051500.1); similar to Os07g0159800 [Oryza sativa (japonica cultivar-group)] (GB:NP_001058934.…	1.83297	0.0840289	2.78292	0.00361458
					At1g71380	glycosyl hydrolase family 9 protein; Identical to Endoglucanase 9 precursor (EC 3.2.1.4) (Endo-1,4-beta glucanase 9) (Cellulase 3) (AtCEL3) (CEL3) [Arabidopsis Thaliana] (GB:Q9C9H5;GB:P80855;GB:Q38817;GB:Q8LDE8); similar to glycosyl hydrolase family 9 protein [Arabidopsis thaliana] (TAIR:AT1G22880.1); similar to endo-1,4-beta-glucanase [Malus x domestica] (GB:AAQ55294.1); similar to Cel9B [Populu…	1.55092	0.0201417		At2g16580	auxin-responsive protein, putative; similar to auxin-responsive family protein [Arabidopsis thaliana] (TAIR:AT4G34760.1); similar to Auxin responsive SAUR protein [Medicago truncatula] (GB:ABE79956.1); contains InterPro domain Auxin responsive SAUR protein; (InterPro:IPR003676)	1.26198	0.0073959	1.60823	0.0272346
					At1g71390	disease resistance family protein / LRR family protein; similar to disease resistance family protein / LRR family protein [Arabidopsis thaliana] (TAIR:AT1G71400.1); similar to disease resistance family protein / LRR family protein [Arabidopsis thaliana] (TAIR:AT3G05360.1); similar to disease resistance family protein [Arabidopsis thaliana] (TAIR:AT3G05370.1); similar to receptor-like protein 9DC …	-1.33526	0.0645566		At2g16980	tetracycline transporter; similar to unknown protein [Arabidopsis thaliana] (TAIR:AT2G16990.2); similar to Major facilitator superfamily MFS_1 [Medicago truncatula] (GB:ABE80432.1); contains InterPro domain Tetracycline resistance protein; (InterPro:IPR001958); contains InterPro domain Major facilitator superfamily MFS_1; (InterPro:IPR011701)	1.36596	0.0197125	1.35899	0.065351
					At1g71520	encodes a member of the DREB subfamily A-5 of ERF/AP2 transcription factor family. The protein contains one AP2 domain. There are 16 members in this subfamily including RAP2.1, RAP2.9 and RAP2.10.	1.09458	0.0780116		At2g18150	peroxidase, putative; Identical to Peroxidase 15 precursor (EC 1.11.1.7) (Atperox P15) (ATP36) (PER15) [Arabidopsis Thaliana] (GB:Q9SI16); similar to peroxidase, putative [Arabidopsis thaliana] (TAIR:AT2G18140.1); similar to peroxidase [Dimocarpus longan] (GB:ABG49114.1); contains InterPro domain Haem peroxidase; (InterPro:IPR010255); contains InterPro domain Haem peroxidase, plant/fungal/bacteri…	1.34702	0.0072194	1.31177	0.0160596
					At1g72120	proton-dependent oligopeptide transport (POT) family protein; similar to proton-dependent oligopeptide transport (POT) family protein [Arabidopsis thaliana] (TAIR:AT1G22570.1); similar to proton-dependent oligopeptide transport (POT) family protein [Arabidopsis thaliana] (TAIR:AT1G22550.1); similar to putative oligopeptide transporter [Oryza sativa (japonica cultivar-group)] (GB:BAD81722.1); simi…	1.00748	0.144098		At2g18193	AAA-type ATPase family protein; similar to AAA-type ATPase family protein [Arabidopsis thaliana] (TAIR:AT2G18190.1); similar to putative AAA-type ATPase [Oryza sativa (japonica cultivar-group)] (GB:AAT37998.1); contains InterPro domain AAA-protein subdomain; (InterPro:IPR003960); contains InterPro domain AAA ATPase; (InterPro:IPR003593); contains InterPro domain AAA ATPase, central region; (Inter…	1.59601	0.0308937	2.74752	0.00471064
					At1g72930	Toll/interleukin-1 receptor-like protein (TIR) mRNA,	-1.39627	0.0443522		At2g18370	protease inhibitor/seed storage/lipid transfer protein (LTP) family protein; similar to LTP6 (Lipid transfer protein 6), lipid binding [Arabidopsis thaliana] (TAIR:AT3G08770.1); similar to Plant lipid transfer protein/Par allergen [Medicago truncatula] (GB:ABE82131.1); contains InterPro domain Plant lipid transfer protein/Par allergen; (InterPro:IPR000528); contains InterPro domain Plant lipid tr…	1.28087	0.0461662	1.34078	0.0208816
					At1g73210	similar to unknown protein [Arabidopsis thaliana] (TAIR:AT1G17830.1); similar to hypothetical protein [Oryza sativa (japonica cultivar-group)] (GB:AAO39871.1); similar to Os10g0494000 [Oryza sativa (japonica cultivar-group)] (GB:NP_001064942.1); similar to hypothetical protein [Oryza sativa (japonica cultivar-group)] (GB:AAP46235.1); contains InterPro domain Protein of unknown function DUF789; (I…	1.08419	0.00610602		At2g20625	similar to unknown protein [Arabidopsis thaliana] (TAIR:AT2G20620.1); contains InterPro domain Protein of unknown function DUF626, Arabidopsis thaliana; (InterPro:IPR006462)	-1.22303	0.241382	-1.40638	0.282978
					At1g73780	protease inhibitor/seed storage/lipid transfer protein (LTP) family protein; similar to protease inhibitor/seed storage/lipid transfer protein (LTP) family protein [Arabidopsis thaliana] (TAIR:AT3G18280.1); similar to putative lipid transfer protein [Solanum tuberosum] (GB:BAC23052.1); contains InterPro domain Plant lipid transfer/seed storage/trypsin-alpha amylase inhibitor; (InterPro:IPR003612)	1.03654	0.140102		At2g21640	similar to unknown protein [Arabidopsis thaliana] (TAIR:AT3G05570.1); similar to unknown protein [Arabidopsis thaliana] (TAIR:AT4G39235.1); similar to hypothetical protein [Oryza sativa (japonica cultivar-group)] (GB:BAD05323.1); similar to Os03g0724500 [Oryza sativa (japonica cultivar-group)] (GB:NP_001051122.1)	1.37595	0.0141377	1.93935	0.0098814
					At1g74490	protein kinase, putative; similar to APK2B (PROTEIN KINASE 2B), kinase [Arabidopsis thaliana] (TAIR:AT2G02800.2); similar to Protein kinase [Medicago truncatula] (GB:ABD32991.1); contains InterPro domain Protein kinase-like; (InterPro:IPR011009); contains InterPro domain Protein kinase; (InterPro:IPR000719); contains InterPro domain Serine/threonine protein kinase, active site; (InterPro:IPR00827…	1.19927	0.0256644		At2g22510	hydroxyproline-rich glycoprotein family protein; similar to hydroxyproline-rich glycoprotein family protein [Arabidopsis thaliana] (TAIR:AT4G38080.1); similar to early nodulin 75 precursor-like protein [Oryza sativa (japonica cultivar-group)] (GB:BAD09004.1)	1.28612	0.0762284	1.42157	0.0731992
					At1g74890	Encodes a nuclear response regulator that acts as a negative regulator in cytokinin-mediated signal transduction. Transcript accumulates in leaves and roots in response to cytokinin treatment.	-1.5255	0.0586508		At2g22770	regulates the development of ER bodies	1.36989	0.0219298	1.35597	0.00943742
					At1g75290	encodes a protein whose sequence is similar to an isoflavone reductase	1.00048	0.0428429		At2g22920	SCPL12; serine carboxypeptidase; similar to SCPL9, serine carboxypeptidase [Arabidopsis thaliana] (TAIR:AT2G23010.1); similar to SCPL11 [Arabidopsis thaliana] (TAIR:AT2G22970.3); similar to SCPL10 (serine carboxypeptidase-like 10), serine carboxypeptidase [Arabidopsis thaliana] (TAIR:AT2G23000.1); similar to Peptidase S10, serine carboxypeptidase [Medicago truncatula] (GB:ABE93325.1); contains In…	1.13372	0.0138682	1.1746	0.0138592
					At1g76040	member of Calcium Dependent Protein Kinase	1.02461	0.0499532		At2g23000	SCPL10 (serine carboxypeptidase-like 10); serine carboxypeptidase; similar to SCPL9, serine carboxypeptidase [Arabidopsis thaliana] (TAIR:AT2G23010.1); similar to SNG1 (SINAPOYLGLUCOSE 1), serine carboxypeptidase [Arabidopsis thaliana] (TAIR:AT2G22990.1); similar to SCPL12, serine carboxypeptidase [Arabidopsis thaliana] (TAIR:AT2G22920.2); similar to 1-O-sinapoylglucose:choline sinapoyltransferas…	2.13325	0.0350837	1.86852	0.0391601
					At1g76650	calcium-binding EF hand family protein; similar to calmodulin-related protein, putative [Arabidopsis thaliana] (TAIR:AT1G76640.1); similar to regulator of gene silencing [Nicotiana tabacum] (GB:AAK11255.1); contains InterPro domain EF-Hand type; (InterPro:IPR011992); contains InterPro domain Calcium-binding EF-hand; (InterPro:IPR002048)	1.09526	0.0466799		At2g23010	SCPL9; serine carboxypeptidase; similar to SNG1 (SINAPOYLGLUCOSE 1), serine carboxypeptidase [Arabidopsis thaliana] (TAIR:AT2G22990.1); similar to SCPL10 (serine carboxypeptidase-like 10), serine carboxypeptidase [Arabidopsis thaliana] (TAIR:AT2G23000.1); similar to SCPL12, serine carboxypeptidase [Arabidopsis thaliana] (TAIR:AT2G22920.2); similar to Peptidase S10, serine carboxypeptidase [Medica…	1.47206	0.0414886	1.71509	0.0354729
					At1g78780	pathogenesis-related family protein; similar to pathogenesis-related protein-like protein [Medicago truncatula] (GB:ABE85366.1); contains domain NTF2-like (SSF54427)	1.44657	0.0283524		At2g23540	GDSL-motif lipase/hydrolase family protein; similar to GDSL-motif lipase/hydrolase family protein [Arabidopsis thaliana] (TAIR:AT3G50400.1); similar to H0404F02.4 [Oryza sativa (indica cultivar-group)] (GB:CAH66728.1); similar to Os03g0310000 [Oryza sativa (japonica cultivar-group)] (GB:NP_001049914.1); contains InterPro domain Lipolytic enzyme, G-D-S-L; (InterPro:IPR001087)	1.18974	0.0689864	1.08802	0.0583906
					At1g78990	transferase family protein; similar to transferase family protein [Arabidopsis thaliana] (TAIR:AT5G16410.1); similar to transferase family protein [Arabidopsis thaliana] (TAIR:AT1G32910.1); similar to putative anthranilate N-hydroxycinnamoyl/benzoyltransferase [Oryza sativa (japonica cultivar-group)] (GB:BAD69322.1); similar to Os04g0609500 [Oryza sativa (japonica cultivar-group)] (GB:NP_00105382…	1.08914	0.0583165		At2g23960	defense-related protein, putative; similar to defense-related protein, putative [Arabidopsis thaliana] (TAIR:AT4G30530.1); similar to defense-related protein [Brassica carinata] (GB:AAK50344.1); contains InterPro domain Glutamine amidotransferase class-I; (InterPro:IPR000991)	1.12557	0.0332123	1.3688	0.077607
					At1g78995	similar to hypothetical protein [Oryza sativa (japonica cultivar-group)] (GB:BAD10530.1)	-1.04555	0.0515452		At2g24430	no apical meristem (NAM) family protein; similar to ANAC058 (Arabidopsis NAC domain containing protein 58), transcription factor [Arabidopsis thaliana] (TAIR:AT3G18400.1); similar to No apical meristem (NAM) protein [Medicago truncatula] (GB:ABE93368.1); contains InterPro domain No apical meristem (NAM) protein; (InterPro:IPR003441)	1.20693	0.02996	1.20223	0.0418136
					At2g01300	similar to unknown protein [Arabidopsis thaliana] (TAIR:AT1G15010.1); similar to Os05g0516700 [Oryza sativa (japonica cultivar-group)] (GB:NP_001056047.1); similar to Os01g0121500 [Oryza sativa (japonica cultivar-group)] (GB:NP_001041876.1); similar to Os01g0121600 [Oryza sativa (japonica cultivar-group)] (GB:NP_001041877.1)	1.20845	0.178144		At2g24720	member of Putative ligand-gated ion channel subunit family	1.69537	0.0239661	2.27146	0.0741266
					At2g02010	glutamate decarboxylase, putative; similar to GAD (Glutamate decarboxylase 1), calmodulin binding [Arabidopsis thaliana] (TAIR:AT5G17330.1); similar to glutamate decarboxylase, putative [Arabidopsis thaliana] (TAIR:AT3G17760.1); similar to glutamate decarboxylase, putative [Arabidopsis thaliana] (TAIR:AT2G02000.1); similar to glutamate decarboxylase 4b [Brassica juncea] (GB:AAS79671.1); similar t…	1.86597	0.0233864		At2g24850	Encodes a tyrosine aminotransferase that is responsive to treatment with jasmonic acid.	1.11502	0.125191	1.27181	0.36173
					At2g02630	DC1 domain-containing protein; similar to DC1 domain-containing protein [Arabidopsis thaliana] (TAIR:AT2G02640.1); similar to DC1 domain-containing protein [Arabidopsis thaliana] (TAIR:AT2G02610.1); similar to DC1 domain-containing protein / PHD finger protein-related [Arabidopsis thaliana] (TAIR:AT2G02620.1); similar to DC1 domain-containing protein [Brassica oleracea] (GB:ABD65623.1); contains …	1.1035	0.0838212		At2g25160	member of CYP82F	1.24747	0.0694864	1.09411	0.00636001
					At2g02690	protein binding / zinc ion binding; similar to DC1 domain-containing protein [Arabidopsis thaliana] (TAIR:AT2G02640.1); similar to DC1 domain-containing protein [Arabidopsis thaliana] (TAIR:AT2G02680.1); similar to DC1 domain-containing protein [Arabidopsis thaliana] (TAIR:AT2G02610.1); similar to DC1 domain-containing protein [Brassica oleracea] (GB:ABD65623.1); contains InterPro domain Zinc fin…	1.21597	0.0975501		At2g25625	similar to Os05g0575000 [Oryza sativa (japonica cultivar-group)] (GB:NP_001056395.1)	-1.39157	0.0141733	-1.43664	0.0153919
					At2g02700	DC1 domain-containing protein; similar to DC1 domain-containing protein [Arabidopsis thaliana] (TAIR:AT2G02680.1); similar to protein binding / zinc ion binding [Arabidopsis thaliana] (TAIR:AT2G02690.1); similar to DC1 domain-containing protein [Brassica oleracea] (GB:ABD65623.1); contains InterPro domain Zinc finger, FYVE/PHD-type; (InterPro:IPR011011); contains InterPro domain Zinc finger, PHD-…	1.00005	0.0837553		At2g26020	PDF1.2b (plant defensin 1.2b); Identical to Probable cysteine-rich antifungal protein At2g26020 precursor (AFP) [Arabidopsis Thaliana] (GB:O80994); similar to PDF1.2c (plant defensin 1.2c) [Arabidopsis thaliana] (TAIR:AT5G44430.1); similar to PDF1.2 (Low-molecular-weight cysteine-rich 77) [Arabidopsis thaliana] (TAIR:AT5G44420.1); similar to antifungal protein [Sinapis alba] (GB:AAY15221.1); cont…	-1.43077	0.276	-1.85719	0.257439
					At2g02850	Encodes plantacyanin one of blue copper proteins. Involved in anther development and pollination. Expressed in the transmitting tract of the pistil.	1.75961	0.00117863		At2g26400	Encodes a protein predicted to belong to the acireductone dioxygenase (ARD/ARD’)family.	1.58437	0.035178	2.35141	0.114815
					At2g03360	similar to serine carboxypeptidase [Arabidopsis thaliana] (TAIR:AT2G03370.1); similar to Os01g0498300 [Oryza sativa (japonica cultivar-group)] (GB:NP_001043125.1); similar to Os01g0956200 [Oryza sativa (japonica cultivar-group)] (GB:NP_001045438.1); similar to glycosyltransferase [Saccharum officinarum] (GB:CAI30073.1); contains InterPro domain Protein of unknown function DUF563; (InterPro:IPR007…	1.13253	0.0780948		At2g27550	encodes a protein similar to TFL1. overexpression leads to similar phenotype as TFL1 overexpression. expressed specifically in the hypocotyl and null mutation does not result in phenotypes exhibited by TFL1 null mutations.	1.37957	0.00574374	1.42691	0.0198602
					At2g03590	Encodes a member of a class of allantoin transporters.	-2.36088	0.0153306		At2g28190	Encodes a chloroplastic copper/zinc superoxide dismutase CSD2 that can detoxify superoxide radicals. Its expression is affected by miR398-directed mRNA cleavage.	1.79666	0.00598324	2.09843	0.00186157
					At2g03660	unknown protein	-1.94622	0.0468267		At2g28315	transporter-related; similar to transporter-related [Arabidopsis thaliana] (TAIR:AT1G06890.2); similar to Os02g0628200 [Oryza sativa (japonica cultivar-group)] (GB:NP_001047487.1); similar to Os05g0168700 [Oryza sativa (japonica cultivar-group)] (GB:NP_001054756.1); similar to putative glucose-6-phosphate/phosphate-tranlocat or [Oryza sativa] (GB:BAB41206.1); contains InterPro domain Protein of u…	1.4655	0.00267304	1.47398	0.0180169
					At2g04040	AtDTX1 (At2g04040) has been identified as a detoxifying efflux carrier for plant-derived antibiotics and other toxic compounds, including CD2+.	1.10128	0.0271669		At2g29220	lectin protein kinase, putative; similar to lectin protein kinase, putative [Arabidopsis thaliana] (TAIR:AT2G29250.1); similar to putative receptor-type protein kinase LRK1 [Oryza sativa (japonica cultivar-group)] (GB:BAC24925.1); contains InterPro domain Protein kinase-like; (InterPro:IPR011009); contains InterPro domain Concanavalin A-like lectin/glucanase, subgroup; (InterPro:IPR013320); conta…	1.0413	0.00654772	3.18517	0.0332794
					At2g04050	MATE efflux family protein; similar to ATDTX1, antiporter/ multidrug efflux pump/ multidrug transporter/ transporter [Arabidopsis thaliana] (TAIR:AT2G04040.1); similar to MATE efflux family protein [Arabidopsis thaliana] (TAIR:AT2G04080.1); similar to MATE efflux family protein [Arabidopsis thaliana] (TAIR:AT2G04070.1); similar to Multi antimicrobial extrusion protein MatE [Medicago truncatula] (…	1.92162	0.000815289		At2g29300	tropinone reductase, putative / tropine dehydrogenase, putative; similar to tropinone reductase, putative / tropine dehydrogenase, putative [Arabidopsis thaliana] (TAIR:AT2G29320.1); similar to Tropinone reductase, putative, expressed [Oryza sativa (japonica cultivar-group)] (GB:ABF95188.1); similar to Os03g0269100 [Oryza sativa (japonica cultivar-group)] (GB:NP_001049677.1); contains InterPro do…	-1.44748	0.0377128	-1.60009	0.0224723
					At2g04395	DNA binding; similar to DNA binding [Arabidopsis thaliana] (TAIR:AT2G05210.1); similar to Nucleic acid-binding, OB-fold, subgroup [Medicago truncatula] (GB:ABE81442.1); contains InterPro domain Nucleic acid-binding, OB-fold; (InterPro:IPR008994); contains InterPro domain Telomere end binding protein; (InterPro:IPR011564)	1.24013	0.200676		At2g29310	tropinone reductase, putative / tropine dehydrogenase, putative; similar to tropinone reductase, putative / tropine dehydrogenase, putative [Arabidopsis thaliana] (TAIR:AT2G29320.1); similar to tropinone reductase, putative / tropine dehydrogenase, putative [Arabidopsis thaliana] (TAIR:AT2G29300.1); similar to Tropinone reductase, putative, expressed [Oryza sativa (japonica cultivar-group)] (GB:A…	-1.42115	0.0384767	-1.40174	0.0260617
					At2g04450	ATNUDT6 (Arabidopsis thaliana Nudix hydrolase homolog 6); ADP-ribose diphosphatase/ NAD binding / hydrolase; Identical to Nudix hydrolase 6 (EC 3.6.1.-) (AtNUDT6) (ADP-ribose pyrophosphatase) (EC 3.6.1.13) (NADH pyrophosphatase) (EC 3.6.1.22) (NUDT6) [Arabidopsis Thaliana] (GB:Q9SJC4); similar to AtNUDT7 (ARABIDOPSIS THALIANA NUDIX HYDROLASE HOMOLOG 7), hydrolase [Arabidopsis thaliana] (TAIR:AT4G…	-1.05496	0.309491		At2g29420	Encodes glutathione transferase belonging to the tau class of GSTs. Naming convention according to Wagner et al. (2002). Induced by Salicylic acid. Independent of NPR1 for their induction by salicylic acid.	1.0179	0.00765795	1.04303	0.0305438
					At2g05510	glycine-rich protein; similar to glycine-rich protein [Arabidopsis thaliana] (TAIR:AT2G05440.3); similar to antimicrobial peptide shep-GRP [Capsella bursa-pastoris] (GB:AAG09424.1); contains InterPro domain Glycine rich; (InterPro:IPR010800)	1.81	0.0208535		At2g30230	similar to unknown protein [Arabidopsis thaliana] (TAIR:AT1G06980.1); similar to Os05g0165200 [Oryza sativa (japonica cultivar-group)] (GB:NP_001054744.1); similar to hypothetical protein LOC_Os03g18660 [Oryza sativa (japonica cultivar-group)] (GB:ABF95458.1)	-1.38812	0.0324772	-1.35547	0.0154045
					At2g07981	similar to unknown protein [Arabidopsis thaliana] (TAIR:AT2G08986.1); similar to Hypothetical protein CBG09238 [Caenorhabditis briggsae] (GB:CAE64508.1)	-1.72875	0.16662		At2g30660	3-hydroxyisobutyryl-coenzyme A hydrolase, putative / CoA-thioester hydrolase, putative; similar to CHY1 (BETA-HYDROXYISOBUTYRYL-COA HYDROLASE 1), 3-hydroxyisobutyryl-CoA hydrolase [Arabidopsis thaliana] (TAIR:AT5G65940.1); similar to Os12g0264500 [Oryza sativa (japonica cultivar-group)] (GB:NP_001066529.1); similar to 3-hydroxyisobutyryl-coenzyme A hydrolase, putative, expressed [Oryza sativa (ja…	1.82644	0.0354445	2.70307	0.0183298
					At2g13610	ABC transporter family protein; Identical to White-brown complex homolog protein 5 (WBC5) [Arabidopsis Thaliana] (GB:Q9SIT6;GB:Q56ZY4); similar to ABC transporter family protein [Arabidopsis thaliana] (TAIR:AT1G53270.1); similar to Os01g0615500 [Oryza sativa (japonica cultivar-group)] (GB:NP_001043574.1); similar to ABC transporter-like [Oryza sativa (japonica cultivar-group)] (GB:BAB17113.1); co…	-1.1086	0.0223545		At2g30670	tropinone reductase, putative / tropine dehydrogenase, putative; similar to tropinone reductase, putative / tropine dehydrogenase, putative [Arabidopsis thaliana] (TAIR:AT2G29330.1); similar to Tropinone reductase, putative, expressed [Oryza sativa (japonica cultivar-group)] (GB:ABF95188.1); contains InterPro domain Short-chain dehydrogenase/reductase SDR; (InterPro:IPR002198); contains InterPro …	1.9114	0.0837853	1.82235	0.0303137
					At2g14210	MADS box gene, transcription factor	1.20288	0.00505516		At2g32160	similar to unknown protein [Arabidopsis thaliana] (TAIR:AT2G32170.1); similar to Os05g0511300 [Oryza sativa (japonica cultivar-group)] (GB:NP_001056014.1); similar to unnamed protein product [Tetraodon nigroviridis] (GB:CAF92601.1); contains InterPro domain N2227-like; (InterPro:IPR012901)	-1.47817	0.0435094	-2.2572	0.0127602
					At2g14900	gibberellin-regulated family protein; similar to gibberellin-regulated family protein [Arabidopsis thaliana] (TAIR:AT5G59845.1); similar to snakin-1 [Solanum tuberosum] (GB:CAC44032.1); contains InterPro domain Gibberellin regulated protein; (InterPro:IPR003854)	1.33196	0.00283563		At2g32550	rcd1-like cell differentiation family protein; similar to rcd1-like cell differentiation protein, putative [Arabidopsis thaliana] (TAIR:AT5G12980.1); similar to PREDICTED: similar to rcd1 (required for cell differentiation) homolog 1 (S. pombe) (predicted) [Canis familiaris] (GB:XP_853052.1); similar to Os03g0784800 [Oryza sativa (japonica cultivar-group)] (GB:NP_001051477.1); contains InterPro d…	1.02343	0.0737842	1.15665	0.217283
					At2g14920	sulfotransferase family protein; similar to sulfotransferase family protein [Arabidopsis thaliana] (TAIR:AT1G13430.1); similar to Sulfotransferase [Medicago truncatula] (GB:ABE89261.1); contains InterPro domain Sulfotransferase; (InterPro:IPR000863)	1.09675	0.182589		At2g32990	glycosyl hydrolase family 9 protein; Identical to Endoglucanase 11 precursor (EC 3.2.1.4) (Endo-1,4-beta glucanase 11) [Arabidopsis Thaliana] (GB:O48766); similar to endo-1,4-beta-glucanase, putative / cellulase, putative [Arabidopsis thaliana] (TAIR:AT4G11050.1); similar to endo-1,4-beta-glucanase, putative / cellulase, putative [Arabidopsis thaliana] (TAIR:AT1G64390.1); similar to Endoglucanase…	1.21727	0.0056608	1.00684	0.0278364
					At2g15042	unknown protein	-1.03854	0.0484368		At2g33205	TMS membrane family protein / tumour differentially expressed (TDE) family protein; similar to MEE55 (maternal effect embryo arrest 55) [Arabidopsis thaliana] (TAIR:AT4G13345.1); similar to TMS membrane protein/tumour differentially expressed protein [Medicago truncatula] (GB:ABE91594.1); similar to Os04g0506300 [Oryza sativa (japonica cultivar-group)] (GB:NP_001053258.1); similar to OSIGBa0145C1…	1.12978	0.042518	1.08711	0.0188632
					At2g16230	glycosyl hydrolase family 17 protein; similar to glycosyl hydrolase family 17 protein [Arabidopsis thaliana] (TAIR:AT4G34480.1); similar to beta-1,3-glucanase-like protein [Olea europaea] (GB:AAK58515.1); contains InterPro domain X8; (InterPro:IPR012946); contains InterPro domain Glycoside hydrolase, family 17; (InterPro:IPR000490)	1.2569	0.0576221		At2g34600	similar to unknown protein [Arabidopsis thaliana] (TAIR:AT1G30135.1); similar to ZIM [Medicago truncatula] (GB:ABE81432.1); contains InterPro domain ZIM; (InterPro:IPR010399)	1.13265	0.0162219	1.36935	0.057063
					At2g17080	similar to unknown protein [Arabidopsis thaliana] (TAIR:AT2G17070.1); similar to hypothetical protein [Glycine max] (GB:AAK01735.1); contains InterPro domain Protein of unknown function DUF241, plant; (InterPro:IPR004320)	1.2913	0.103343		At2g34930	disease resistance family protein; similar to disease resistance family protein [Arabidopsis thaliana] (TAIR:AT1G47890.1); similar to Leucine-rich repeat; Leucine-rich repeat, cysteine-containing type [Medicago truncatula] (GB:ABE79507.1); contains InterPro domain Leucine-rich repeat; (InterPro:IPR001611); contains InterPro domain Leucine-rich repeat, plant specific; (InterPro:IPR007090); contain…	1.05206	0.041781	1.0968	0.177151
					At2g18050	encodes a structurally divergent linker histone whose gene expression is induced by dehydration and ABA.	1.09729	0.00719212		At2g35070	similar to unknown protein [Arabidopsis thaliana] (TAIR:AT2G35090.1); similar to conserved hypothetical protein [Medicago truncatula] (GB:ABE89621.1); contains domain UNCHARACTERIZED (PTHR14360)	2.09776	0.014193	2.81362	0.00513705
					At2g18196	copper chaperone (CCH)-related; similar to metal ion binding [Arabidopsis thaliana] (TAIR:AT4G10465.1); similar to hypothetical protein [Oryza sativa (japonica cultivar-group)] (GB:AAM76363.1); similar to Os03g0120400 [Oryza sativa (japonica cultivar-group)] (GB:NP_001048788.1); contains InterPro domain Heavy metal transport/detoxification protein; (InterPro:IPR006121)	1.20531	0.0314575		At2g36120	unknown protein	1.13632	0.0686533	1.53601	0.002721
					At2g18328	unknown protein	-1.02903	0.0837104		At2g36690	oxidoreductase, 2OG-Fe(II) oxygenase family protein; similar to oxidoreductase, acting on paired donors, with incorporation or reduction of molecular oxygen, 2-oxoglutarate as one donor, and incorporation of one atom each of oxygen into both donors [Arabidopsis thaliana] (TAIR:AT3G60290.1); similar to putative dioxygenase [Oryza sativa (japonica cultivar-group)] (GB:BAD46601.1); similar to Os09g0…	-1.8518	0.0219128	-2.14819	0.0375069
					At2g20030	zinc finger (C3HC4-type RING finger) family protein; Identical to Putative RING-H2 finger protein ATL2D precursor (RING-H2 finger protein ATL12) (ATL2D) [Arabidopsis Thaliana] (GB:Q9SL78); similar to zinc finger (C3HC4-type RING finger) family protein [Arabidopsis thaliana] (TAIR:AT4G28890.1); similar to RING zinc finger protein-like [Oryza sativa (japonica cultivar-group)] (GB:BAD53905.1); simil…	1.04925	0.200856		At2g37030	auxin-responsive family protein; similar to auxin-responsive family protein [Arabidopsis thaliana] (TAIR:AT3G53250.1); similar to Auxin responsive SAUR protein [Medicago truncatula] (GB:ABE87816.1); contains InterPro domain Auxin responsive SAUR protein; (InterPro:IPR003676)	-1.08211	0.0445161	-1.10384	0.0143724
					At2g20670	similar to unknown protein [Arabidopsis thaliana] (TAIR:AT4G32480.1); similar to Protein of unknown function DUF506, plant [Medicago truncatula] (GB:ABD32359.1); contains InterPro domain Protein of unknown function DUF506, plant; (InterPro:IPR006502)	-1.03007	0.0945082		At2g37260	Encodes a protein similar to WRKY transcription factors that is expressed in the seed integument and endosperm. Mutants are defective in proanthocyanidin synthesis and seed mucilate deposition. Seeds are yellow colored. Seed size is also affected; seeds are reduced in size but only when the mutant allele is transmitted through the female parent.	1.02429	0.116723	1.31111	0.143023
					At2g20800	NDB4 (NAD(P)H DEHYDROGENASE B4); NADH dehydrogenase; similar to NDB1 (NAD(P)H DEHYDROGENASE B1), NADH dehydrogenase/ disulfide oxidoreductase [Arabidopsis thaliana] (TAIR:AT4G28220.1); similar to pyridine nucleotide-disulphide oxidoreductase family protein [Arabidopsis thaliana] (TAIR:AT4G21490.1); similar to NDB2 (NAD(P)H DEHYDROGENASE B2), disulfide oxidoreductase [Arabidopsis thaliana] (TAIR:A…	1.10607	0.0626564		At2g37900	proton-dependent oligopeptide transport (POT) family protein; similar to proton-dependent oligopeptide transport (POT) family protein [Arabidopsis thaliana] (TAIR:AT3G53960.1); similar to TGF-beta receptor, type I/II extracellular re (GB:ABE84933.1); similar to Os03g0823500 [Oryza sativa (japonica cultivar-group)] (GB:NP_001051743.1); contains InterPro domain TGF-beta receptor, type I/II extracel…	1.4904	0.144806	1.12736	0.149632
					At2g21045	similar to unknown protein [Arabidopsis thaliana] (TAIR:AT5G66170.2); similar to Rhodanese-like [Medicago truncatula] (GB:ABE79521.1); contains InterPro domain Rhodanese-like; (InterPro:IPR001763)	1.0914	0.0936235		At2g38060	transporter-related; similar to carbohydrate transporter/ sugar porter [Arabidopsis thaliana] (TAIR:AT3G46980.3); similar to Os05g0451100 [Oryza sativa (japonica cultivar-group)] (GB:NP_001055705.1); similar to putative glutamate transporter [Oryza sativa (japonica cultivar-group)] (GB:BAB84388.1); contains InterPro domain Major facilitator superfamily; (InterPro:IPR007114); contains InterPro dom…	1.19328	0.00858448	1.08487	0.0605176
					At2g21400	A member of SHI gene family. Arabidopsis thaliana has ten members that encode proteins with a RING finger-like zinc finger motif. Despite being highly divergent in sequence, many of the SHI-related genes are partially redundant in function and synergistically promote gynoecium, stamen and leaf development in Arabidopsis.	1.00888	0.0335837		At2g38080	Encodes a protein with similarity to putative laccase, a member of laccase family (17 members in Arabidopsis). Might be involved in cell wall biosynthesis. Mutants have a mild irregular xylem phenotype.	1.6084	0.00581411	1.71569	0.00308447
					At2g21900	member of WRKY Transcription Factor; Group II-c	1.6508	0.150177		At2g38390	peroxidase, putative; Identical to Peroxidase 23 precursor (EC 1.11.1.7) (Atperox P23) (ATP34) (PER23) [Arabidopsis Thaliana] (GB:O80912); similar to peroxidase 22 (PER22) (P22) (PRXEA) / basic peroxidase E [Arabidopsis thaliana] (TAIR:AT2G38380.1); similar to Peroxidase C3 precursor (GB:P17180); contains InterPro domain Haem peroxidase; (InterPro:IPR010255); contains InterPro domain Haem peroxid…	2.13707	0.0161044	2.006	0.00653012
					At2g22240	inositol-3-phosphate synthase isozyme 2 / myo-inositol-1-phosphate synthase 2 / MI-1-P synthase 2 / IPS 2; Identical to Inositol-3-phosphate synthase isozyme 2 (EC 5.5.1.4) (Myo-inositol-1- phosphate synthase 2) (MI-1-P synthase 2) (IPS 2) [Arabidopsis Thaliana] (GB:Q38862;GB:Q9SIE2); similar to MI-1-P SYNTHASE (Myo-inositol-1-phosphate synthase), inositol-3-phosphate synthase [Arabidopsis thalia…	-1.04035	5.2831e-05		At2g39030	GCN5-related N-acetyltransferase (GNAT) family protein; similar to GCN5-related N-acetyltransferase (GNAT) family protein [Arabidopsis thaliana] (TAIR:AT2G39020.1); similar to GCN5-related N-acetyltransferase, putative, expressed [Oryza sativa (japonica cultivar-group)] (GB:ABF94015.1); contains InterPro domain GCN5-related N-acetyltransferase; (InterPro:IPR000182)	1.20542	0.340402	1.64394	0.202204
					At2g22330	Encodes a cytochrome P450. Involved in tryptophan metabolism. Converts Trp to indole-3-acetaldoxime (IAOx), a precursor to IAA and indole glucosinolates.	1.02743	0.0351049		At2g39310	jacalin lectin family protein; Identical to Myrosinase-binding protein-like At2g39310 [Arabidopsis Thaliana] (GB:O80950); similar to jacalin lectin family protein [Arabidopsis thaliana] (TAIR:AT2G39330.1); similar to myrosinase binding protein [Brassica napus] (GB:CAA70587.1); contains InterPro domain Jacalin-related lectin; (InterPro:IPR001229)	1.63047	0.00237939	1.51515	0.0146043
					At2g22630	encodes a root-specific MADS-box protein, expressed in the root.	1.22268	0.0284947		At2g39330	jacalin lectin family protein; Identical to Myrosinase-binding protein-like At2g39330 [Arabidopsis Thaliana] (GB:O80948); similar to jacalin lectin family protein [Arabidopsis thaliana] (TAIR:AT2G39310.1); similar to myrosinase binding protein [Brassica napus] (GB:CAA70587.1); contains InterPro domain Jacalin-related lectin; (InterPro:IPR001229)	3.78098	0.0569265	3.66053	0.0860337
					At2g23630	SKS16 (SKU5 Similar 16); copper ion binding / pectinesterase; similar to SKS15 (SKU5 Similar 15), copper ion binding [Arabidopsis thaliana] (TAIR:AT4G37160.1); similar to SKS17 (SKU5 Similar 17), copper ion binding / oxidoreductase [Arabidopsis thaliana] (TAIR:AT5G66920.1); similar to Multicopper oxidase, type 1 [Medicago truncatula] (GB:ABE89109.1); similar to Os07g0119400 [Oryza sativa (japonic…	1.16644	0.0980525		At2g39700	putative expansin. Naming convention from the Expansin Working Group (Kende et al, 2004. Plant Mol Bio). Involved in the formation of nematode-induced syncytia in roots of Arabidopsis thaliana.	1.31526	0.00955707	1.34688	0.00869126
					At2g23830	vesicle-associated membrane protein, putative / VAMP, putative; similar to VAP27-1 (VAMP/SYNAPTOBREVIN-ASSOCIATED PROTEIN 27-1) [Arabidopsis thaliana] (TAIR:AT3G60600.3); similar to Major sperm protein [Medicago truncatula] (GB:ABE80895.1); similar to VAP27 [Nicotiana plumba (GB:CAB65313.1); contains InterPro domain PapD-like; (InterPro:IPR008962); contains InterPro domain Major sperm protein; (I…	2.00268	0.0514651		At2g40370	putative laccase, a member of laccase family of genes (17 members in Arabidopsis).	1.44771	0.043412	1.26614	0.0397571
					At2g24010	SCPL23 (serine carboxypeptidase-like 23); serine carboxypeptidase; similar to BRS1 (BRI1 SUPPRESSOR 1) [Arabidopsis thaliana] (TAIR:AT4G30610.1); similar to SCPL22 (serine carboxypeptidase-like 22), serine carboxypeptidase [Arabidopsis thaliana] (TAIR:AT2G24000.1); similar to Os02g0794500 [Oryza sativa (japonica cultivar-group)] (GB:NP_001048377.1); similar to putative carboxypeptidase D [Oryza s…	-1.04585	0.122197		At2g40670	response regulator 16	-2.95699	0.0263155	-2.97977	0.00115117
					At2g25260	similar to unknown protein [Arabidopsis thaliana] (TAIR:AT5G25265.1); similar to unknown protein [Oryza sativa (japonica cultivar-group)] (GB:BAD72305.1); similar to Os05g0386000 [Oryza sativa (japonica cultivar-group)] (GB:NP_001055418.1); similar to Os06g0180000 [Oryza sativa (japonica cultivar-group)] (GB:NP_001056974.1)	1.03053	0.0404947		At2g40940	Ethylene receptor, subfamily 1. Has histidine kinase activity.	-1.13085	0.0054814	-1.12558	0.00591493
					At2g25440	leucine-rich repeat family protein; similar to leucine-rich repeat family protein [Arabidopsis thaliana] (TAIR:AT2G33020.1); similar to leucine-rich repeat family protein [Arabidopsis thaliana] (TAIR:AT2G33060.1); similar to disease resistance family protein [Arabidopsis thaliana] (TAIR:AT2G32680.1); similar to putative kinase [Brassica napus] (GB:ABI99471.1); contains InterPro domain Leucine-ric…	1.0862	0.207126		At2g41230	similar to ARL (ARGOS-LIKE) [Arabidopsis thaliana] (TAIR:AT2G44080.1); similar to hypothetical protein LOC_Os12g10750 [Oryza sativa (japonica cultivar-group)] (GB:ABA96704.1); similar to Os11g0247000 [Oryza sativa (japonica cultivar-group)] (GB:NP_001067611.1)	-2.62316	0.000251204	-2.54584	0.000622597
					At2g25810	TIP4;1 (tonoplast intrinsic protein 4;1); water channel; Identical to Aquaporin TIP4.1 (Tonoplast intrinsic protein 4.1) (Epsilon-tonoplast intrinsic protein) (Epsilon-TIP) (TIP4.1) [Arabidopsis Thaliana] (GB:O82316;GB:Q53XD1); similar to GAMMA-TIP (Tonoplast intrinsic protein (TIP) gamma), water channel [Arabidopsis thaliana] (TAIR:AT2G36830.1); similar to aquaglyceroporin; tonoplast intrinsic p…	1.10473	0.125118		At2g41480	peroxidase; Identical to Peroxidase 25 precursor (EC 1.11.1.7) (Atperox P25) (PER25) [Arabidopsis Thaliana] (GB:O80822;GB:Q8L728); similar to peroxidase, putative [Arabidopsis thaliana] (TAIR:AT5G64120.1); similar to putative peroxidase [Oryza sativa (japonica cultivar-group)] (GB:BAD68110.1); contains InterPro domain Haem peroxidase; (InterPro:IPR010255); contains InterPro domain Haem peroxidase…	1.03596	0.0356672	1.76356	0.0693104
					At2g25980	jacalin lectin family protein; Identical to Myrosinase-binding protein-like At2g25980 [Arabidopsis Thaliana] (GB:O80998); similar to jacalin lectin family protein [Arabidopsis thaliana] (TAIR:AT1G33790.1); similar to jasmonate inducible protein [Brassica napus] (GB:CAA72271.1); contains InterPro domain Jacalin-related lectin; (InterPro:IPR001229)	1.1158	0.0852996		At2g42870	similar to unknown protein [Arabidopsis thaliana] (TAIR:AT3G58850.1); similar to hypothetical protein [Oryza sativa (japonica cultivar-group)] (GB:BAB89478.1); contains InterPro domain Helix-loop-helix DNA-binding; (InterPro:IPR011598)	-1.37697	0.00824537	-1.03234	0.0407645
					At2g26130	zinc finger (C3HC4-type RING finger) family protein; similar to zinc finger (C3HC4-type RING finger) family protein [Arabidopsis thaliana] (TAIR:AT2G26135.1); similar to zinc finger family protein, putative [Solanum demissum] (GB:AAT40530.2); contains InterPro domain Zinc finger, C6HC-type; (InterPro:IPR002867); contains InterPro domain Polynucleotidyl transferase, Ribonuclease H fold; (InterPro:…	1.5804	0.127102		At2g43140	DNA binding / transcription factor; similar to basic helix-loop-helix (bHLH) family protein [Arabidopsis thaliana] (TAIR:AT1G05805.1); similar to B1065G12.3 [Oryza sativa (japonica cultivar-group)] (GB:BAB90521.1); similar to Os01g0900800 [Oryza sativa (japonica cultivar-group)] (GB:NP_001045106.1); similar to Os09g0487900 [Oryza sativa (japonica cultivar-group)] (GB:NP_001063529.1); contains Int…	-1.49329	0.0259443	-1.44541	0.0252457
					At2g27080	harpin-induced protein-related / HIN1-related / harpin-responsive protein-related; similar to unknown protein [Arabidopsis thaliana] (TAIR:AT5G21130.1); similar to Harpin-induced 1 [Medicago truncatula] (GB:ABE82616.1); contains InterPro domain Harpin-induced 1; (InterPro:IPR010847)	1.00816	0.0140415		At2g43530	Encodes a defensin-like (DEFL) family protein.	1.74741	0.0737179	1.77466	0.105401
					At2g27140	heat shock family protein; similar to heat shock family protein [Arabidopsis thaliana] (TAIR:AT5G20970.1); similar to Heat shock protein Hsp20 [Medicago truncatula] (GB:ABE78853.1); contains InterPro domain HSP20-like chaperone; (InterPro:IPR008978); contains InterPro domain Heat shock protein Hsp20; (InterPro:IPR002068)	1.23411	0.0331161		At2g43610	glycoside hydrolase family 19 protein; similar to chitinase, putative [Arabidopsis thaliana] (TAIR:AT2G43620.1); similar to Basic endochitinase CHB4 precursor (GB:Q06209); contains InterPro domain Chitin-binding, type 1; (InterPro:IPR001002); contains InterPro domain Glycoside hydrolase, family 19; (InterPro:IPR000726)	1.34554	0.021417	2.91987	0.0113931
					At2g27389	unknown protein	1.35679	0.00675926		At2g44080	Encodes ARL, a gene similar to ARGOS involved in cell expansion-dependent organ growth. Upregulated by brassinosteroid. Acts downstream of BRI1.	-2.09083	0.00787964	-1.99557	0.0440959
					At2g28760	UXS6; catalytic; similar to UXS5 (UDP-Xyl synthase 5), catalytic [Arabidopsis thaliana] (TAIR:AT3G46440.2); similar to UXS3 (UDP-GLUCURONIC ACID DECARBOXYLASE) [Arabidopsis thaliana] (TAIR:AT5G59290.2); similar to UDP-glucuronic acid decarboxylase 3 [Populus tomentosa] (GB:AAX37336.1); similar to putative UDP-glucuronate decarboxylase 2 [Nicotiana tabacum] (GB:AAT40108.1); similar to dTDP-glucose…	1.17961	0.0508535		At2g44460	glycosyl hydrolase family 1 protein; similar to glycosyl hydrolase family 1 protein [Arabidopsis thaliana] (TAIR:AT5G24550.1); similar to glycosyl hydrolase family 1 protein [Arabidopsis thaliana] (TAIR:AT2G44470.1); similar to DIN2 (DARK INDUCIBLE 2), hydrolase, hydrolyzing O-glycosyl compounds [Arabidopsis thaliana] (TAIR:AT3G60140.1); similar to Glycoside hydrolase, family 1 [Medicago truncatu…	1.64029	0.0463641	1.84112	0.12246
					At2g28960	leucine-rich repeat protein kinase, putative; similar to leucine-rich repeat family protein / protein kinase family protein [Arabidopsis thaliana] (TAIR:AT2G29000.1); similar to leucine-rich repeat protein kinase, putative [Arabidopsis thaliana] (TAIR:AT2G28990.1); similar to leucine-rich repeat protein kinase, putative [Arabidopsis thaliana] (TAIR:AT1G51820.1); similar to Protein kinase [Medicag…	1.14737	0.0741491		At2g45135	protein binding / zinc ion binding; contains InterPro domain Zinc finger, RING-type; (InterPro:IPR001841)	1.35557	0.0219449	1.26523	0.152183
					At2g29090	Encodes a protein with ABA 8'-hydroxylase activity, involved in ABA catabolism. Member of the CYP707A gene family. This gene predominantly accumulates in dry seeds and is up-regulated immediately following imbibition. CYP707A2 appears to play a major role in the rapid decrease in ABA levels during early seed imbibition.	-1.35716	0.0137635		At2g46150	similar to unknown protein [Arabidopsis thaliana] (TAIR:AT3G54200.1); similar to plant cell wall protein SlTFR88 [Lycopersicon esculentum] (GB:ABF39005.1); contains InterPro domain Harpin-induced 1; (InterPro:IPR010847)	1.01154	0.0240467	1.14485	0.0435732
					At2g29130	putative laccase, a member of laccase family of genes (with 17 members in Arabidopsis).	1.32968	0.0378611		At2g47180	ATGOLS1 (ARABIDOPSIS THALIANA GALACTINOL SYNTHASE 1); transferase, transferring hexosyl groups; similar to ATGOLS2 (ARABIDOPSIS THALIANA GALACTINOL SYNTHASE 2), transferase, transferring glycosyl groups / transferase, transferring hexosyl groups [Arabidopsis thaliana] (TAIR:AT1G56600.1); similar to galactinol synthase [Brassica napus] (GB:AAD26116.1); contains InterPro domain Glycosyl transferase…	1.46334	0.10465	1.31352	0.0196414
					At2g29290	tropinone reductase, putative / tropine dehydrogenase, putative; similar to SAG13 (Senescence-associated gene 13), oxidoreductase [Arabidopsis thaliana] (TAIR:AT2G29350.1); similar to Tropinone reductase, putative, expressed [Oryza sativa (japonica cultivar-group)] (GB:ABF95188.1); contains InterPro domain Short-chain dehydrogenase/reductase SDR; (InterPro:IPR002198); contains InterPro domain Glu…	-1.18196	0.0103137		At2g47950	similar to unknown protein [Arabidopsis thaliana] (TAIR:AT3G62990.1)	1.44862	0.0408574	1.70026	0.012027
					At2g29490	Encodes glutathione transferase belonging to the tau class of GSTs. Naming convention according to Wagner et al. (2002).	1.17555	0.0126682		At3g01190	peroxidase 27 (PER27) (P27) (PRXR7); Identical to Peroxidase 27 precursor (EC 1.11.1.7) (Atperox P27) (PRXR7) (ATP12a) (PER27) [Arabidopsis Thaliana] (GB:Q43735); similar to peroxidase, putative [Arabidopsis thaliana] (TAIR:AT5G15180.1); similar to peroxidase [Spinacia oleracea] (GB:CAA76374.2); contains InterPro domain Haem peroxidase; (InterPro:IPR010255); contains InterPro domain Haem peroxida…	1.31103	0.0121125	1.55417	0.052856
					At2g30130	Overexpression/activation tagged allele has epinastic leaves, reduced apical dominance and is sterile. Gene is similar to asymmetric leaves (AS)/lateral organ boundary (LOB) genes which repress KNOX gene expression.	1.23087	0.145967		At3g02590	delta 7-sterol-C5-desaturase, putative; Identical to Putative Delta(7)-sterol-C5(6)-desaturase 2 (EC 1.3.3.-) (Delta-7-C-5 sterol desaturase 2) (Delta(7)-sterol-C5-desaturase 2) (Homolog of DWF7 protein) (HDF7) [Arabidopsis Thaliana] (GB:Q9M883); similar to STE1 (STEROL 1), C-5 sterol desaturase [Arabidopsis thaliana] (TAIR:AT3G02580.1); similar to hypothetical protein [Cleome spinosa] (GB:ABD969…	1.0559	0.215139	1.08188	0.00507083
					At2g30340	LOB domain protein 13 / lateral organ boundaries domain protein 13 (LBD13); Identical to LOB domain-containing protein 13 (LBD13) [Arabidopsis Thaliana] (GB:Q9AT61;GB:O22930;GB:Q8W1D8); similar to LOB domain protein 15 / lateral organ boundaries domain protein 15 (LBD15) [Arabidopsis thaliana] (TAIR:AT2G40470.1); similar to Os01g0825000 [Oryza sativa (japonica cultivar-group)] (GB:NP_001044669.1)…	1.5289	0.0771843		At3g03530	PHOSPHOESTERASE FAMILY PROTEIN, NPC4 is significantly induced upon phosphate starvation and plays an important role in the supply of inorganic phosphate and diacylglycerol from membrane-phospholipids during phosphate deprivation.	1.04581	0.00901891	1.02571	0.114381
					At2g30550	lipase class 3 family protein; similar to lipase class 3 family protein [Arabidopsis thaliana] (TAIR:AT1G06800.2); similar to Os01g0900400 [Oryza sativa (japonica cultivar-group)] (GB:NP_001045105.1); similar to putative DAD1 [Oryza sativa (japonica cultivar-group)] (GB:BAB89948.1); similar to Os05g0390000 [Oryza sativa (japonica cultivar-group)] (GB:NP_001055438.1); contains InterPro domain Este…	1.0874	0.141726		At3g06778	unknown protein	1.1303	0.0173837	1.0256	0.00815136
					At2g30750	putative cytochrome P450	1.84037	0.129211		At3g07970	polygalacturonase, putative / pectinase, putative; similar to endo-polygalacturonase, putative [Arabidopsis thaliana] (TAIR:AT2G41850.1); similar to polygalacturonase precursor [Cucumis melo] (GB:AAC26512.1); contains InterPro domain Virulence factor, pectin lyase fold; (InterPro:IPR011050); contains InterPro domain Glycoside hydrolase, family 28; (InterPro:IPR000743); contains InterPro domain Pe…	1.38896	0.049907	1.28918	0.0388214
					At2g32280	similar to unknown protein [Arabidopsis thaliana] (TAIR:AT4G21310.1); similar to Os07g0545100 [Oryza sativa (japonica cultivar-group)] (GB:NP_001059913.1); similar to Os05g0435100 [Oryza sativa (japonica cultivar-group)] (GB:NP_001055641.1); similar to hypothetical protein [Oryza sativa (japonica cultivar-group)] (GB:AAT47054.1); contains InterPro domain Protein of unknown function DUF1218; (Inte…	1.11377	0.0309793		At3g09270	Encodes glutathione transferase belonging to the tau class of GSTs. Naming convention according to Wagner et al. (2002).	1.36227	0.0026641	1.35348	0.0242591
					At2g32487	unknown protein	1.00479	0.121029		At3g09450	similar to unknown protein [Arabidopsis thaliana] (TAIR:AT2G28780.1); similar to P-type trefoil [Medicago truncatula] (GB:ABD32899.1)	-1.3034	0.0391325	-1.52918	0.0169803
					At2g32880	meprin and TRAF homology domain-containing protein / MATH domain-containing protein; similar to meprin and TRAF homology domain-containing protein / MATH domain-containing protein [Arabidopsis thaliana] (TAIR:AT2G32870.1); similar to Os12g0489100 [Oryza sativa (japonica cultivar-group)] (GB:NP_001066793.1); similar to ubiquitin-specific protease 12, putative, expressed [Oryza sativa (japonica cul…	1.17394	0.00629406		At3g09922	AF236376 Arabidopsis thaliana IPS1 mRNA, complete sequence	1.07842	0.0537876	1.16274	0.18619
					At2g33650	unknown protein	-1.21599	0.0441358		At3g09940	MDHAR (MONODEHYDROASCORBATE REDUCTASE); monodehydroascorbate reductase (NADH); Identical to Probable monodehydroascorbate reductase, cytoplasmic isoform 1 (EC 1.6.5.4) (MDAR 1) [Arabidopsis Thaliana] (GB:Q9SR59); similar to monodehydroascorbate reductase, putative [Arabidopsis thaliana] (TAIR:AT5G03630.1); similar to monodehydroascorbate reductase [Mesembryanthemum crystallinum] (GB:CAC82727.1); …	1.08572	0.173709	1.73463	0.0725076
					At2g34020	calcium ion binding; similar to calcium-binding EF hand family protein [Arabidopsis thaliana] (TAIR:AT2G34030.1); similar to calcium-binding EF hand family protein [Arabidopsis thaliana] (TAIR:AT1G29020.1); similar to putative drought-induced protein RDI [Oryza sativa (japonica cultivar-group)] (GB:BAD19956.1); similar to Os02g0247800 [Oryza sativa (japonica cultivar-group)] (GB:NP_001046432.1); …	1.19595	0.0694946		At3g10040	transcription factor; similar to transcription factor [Arabidopsis thaliana] (TAIR:AT1G21200.1); similar to Homeodomain-like [Medicago truncatula] (GB:ABE80120.1); similar to Homeodomain-like [Medicago truncatula] (GB:ABE89088.1); contains InterPro domain Homeodomain-like; (InterPro:IPR009057)	1.05497	0.047915	1.08001	0.121422
					At2g34655	unknown protein	-1.1033	0.0597657		At3g11370	DC1 domain-containing protein; similar to DC1 domain-containing protein [Arabidopsis thaliana] (TAIR:AT3G11385.1); similar to DC1 domain-containing protein [Arabidopsis thaliana] (TAIR:AT3G11402.1); similar to DC1 domain-containing protein [Arabidopsis thaliana] (TAIR:AT3G11390.1); similar to DC1 domain-containing protein [Brassica oleracea] (GB:ABD65623.1); contains InterPro domain C1-like; (Int…	1.17096	0.00482174	1.52629	0.0329082
					At2g35384	unknown protein	-1.04502	0.225432		At3g11390	DC1 domain-containing protein; similar to DC1 domain-containing protein [Arabidopsis thaliana] (TAIR:AT3G11385.1); similar to DC1 domain-containing protein [Arabidopsis thaliana] (TAIR:AT3G11370.1); similar to DC1 domain-containing protein [Arabidopsis thaliana] (TAIR:AT3G11402.1); similar to DC1 domain-containing protein [Brassica oleracea] (GB:ABD65623.1); contains InterPro domain C1-like; (Int…	1.07637	0.0750198	1.22451	0.0217732
					At2g35770	SCPL28 (serine carboxypeptidase-like 28); serine carboxypeptidase; similar to SCPL27 (serine carboxypeptidase-like 27), serine carboxypeptidase [Arabidopsis thaliana] (TAIR:AT3G07990.1); similar to putative serine carboxypeptidase II [Oryza sativa (japonica cultivar-group)] (GB:AAV43957.1); similar to Os01g0833500 [Oryza sativa (japonica cultivar-group)] (GB:NP_001044713.1); contains InterPro dom…	1.44486	0.0696868		At3g12145	A novel leucine-rich repeat protein. Interacts directly with MADS domain transcription factor.	1.39873	0.0752793	1.29471	0.0943145
					At2g35980	Encodes a protein whose sequence is similar to tobacco hairpin-induced gene (HIN1) and Arabidopsis non-race specific disease resistance gene (NDR1). Expression of this gene is induced by cucumber mosaic virus, spermine and during senescence. The gene product is localized to the chloroplast.	1.57076	0.013642		At3g12230	SCPL14 (serine carboxypeptidase-like 14); serine carboxypeptidase; similar to SCPL7, serine carboxypeptidase [Arabidopsis thaliana] (TAIR:AT3G10450.1); similar to SCPL15 (serine carboxypeptidase-like 15), serine carboxypeptidase [Arabidopsis thaliana] (TAIR:AT3G12240.1); similar to SCPL16 (serine carboxypeptidase-like 16), serine carboxypeptidase [Arabidopsis thaliana] (TAIR:AT3G12220.1); similar…	2.05531	0.0742327	3.64051	0.0118685
					At2g36020	abscisic acid-responsive HVA22 family protein; Identical to HVA22-like protein j (AtHVA22j) (HVA22J) [Arabidopsis Thaliana] (GB:Q8GXE9;GB:Q8LEZ1;GB:Q9SJ48); similar to abscisic acid-responsive HVA22 family protein [Arabidopsis thaliana] (TAIR:AT5G42560.1); similar to TB2/DP1, HVA22 family protein, expressed [Oryza sativa (japonica cultivar-group)] (GB:ABF94986.1); contains InterPro domain TB2/DP1…	1.52957	0.0200675		At3g13432	unknown protein	1.34795	0.025665	2.02801	0.0331423
					At2g36650	similar to CHUP1 (CHLOROPLAST UNUSUAL POSITIONING 1) [Arabidopsis thaliana] (TAIR:AT3G25690.1); similar to Actin-binding, actinin-type [Medicago truncatula] (GB:ABE90348.1); contains InterPro domain Proteasome activator, REGalpha subunit; (InterPro:IPR009077)	1.06954	0.0215892		At3g15950	Similar to TSK-associating protein 1 (TSA1), contains 10 EFE repeats, a novel repeat sequence unique to plants. Expressed preferentially in the roots.	1.00272	0.0127425	1.1195	0.0162674
					At2g36750	UGT72C1 (UDP-glucosyl transferase 72C1); UDP-glycosyltransferase/ transferase, transferring glycosyl groups; Identical to Cytokinin-O-glucosyltransferase 1 (EC 2.4.1.-) (Zeatin O- glucosyltransferase 1) (AtZOG1) (UGT73C1) [Arabidopsis Thaliana] (GB:Q9ZQ99); similar to UDP-glucoronosyl/UDP-glucosyl transferase family protein [Arabidopsis thaliana] (TAIR:AT2G36780.1); similar to DOGT1 (DON-GLUCOSYL…	1.23719	0.0122779		At3g15990	Encodes sulfate transporter Sultr3;4.	1.42393	0.0107672	1.8129	0.0098573
					At2g36800	Encodes a DON-Glucosyltransferase. The UGT73C5 glucosylates both brassinolide and castasterone in the 23-O position. The enzyme is presumably involved in the homeostasis of those steroid hormones hence regulating BR activity. Transgenic plants overexpressing UGT73C5 show a typical BR-deficient phenotype.	1.24682	0.059044		At3g16400	myrosinase-binding protein-like protein (AtMLP-470) mRNA,	1.51402	0.0409166	1.45723	0.0107532
					At2g37090	The IRX9 gene encodes a putative family 43 glycosyl transferase. It was coordinately expressed with the cellulose synthase subunits during secondary cell wall formation. Cell wall analysis revealed a decrease in the abundance of xylan in the irx9 mutant, indicating that IRX9 is required for xylan synthesis. Mutants have irregular xylem phenotype suggesting a role in secondary cell wall biosynthes…	1.04055	0.0167932		At3g16430	unknown protein	1.0549	0.0142308	1.35446	0.0278336
					At2g38240	oxidoreductase, 2OG-Fe(II) oxygenase family protein; similar to oxidoreductase, 2OG-Fe(II) oxygenase family protein [Arabidopsis thaliana] (TAIR:AT5G05600.1); similar to 2OG-Fe(II) oxygenase [Medicago truncatula] (GB:ABE94015.1); contains InterPro domain Isopenicillin N synthase; (InterPro:IPR002283); contains InterPro domain 2OG-Fe(II) oxygenase; (InterPro:IPR005123)	2.07846	0.087327		At3g16460	jacalin lectin family protein; similar to MBP1 (MYROSINASE-BINDING PROTEIN 1) [Arabidopsis thaliana] (TAIR:AT1G52040.1); similar to jasmonate inducible protein [Brassica napus] (GB:CAA72271.1); contains InterPro domain Jacalin-related lectin; (InterPro:IPR001229)	1.14056	0.0291982	1.25565	0.0408354
					At2g38250	DNA-binding protein-related; similar to transcription factor [Arabidopsis thaliana] (TAIR:AT5G01380.1); similar to OSJNBa0041A02.12 [Oryza sativa (japonica cultivar-group)] (GB:CAD41865.2); similar to B0403H10-OSIGBa0105A11.17 [Oryza sativa (indica cultivar-group)] (GB:CAH67865.1); contains InterPro domain Homeodomain-like; (InterPro:IPR009057); contains InterPro domain Myb, DNA-binding; (InterPr…	1.21858	0.0047486		At3g16470	JA-responsive gene	1.64895	0.0889281	1.56617	0.038186
					At2g38530	Involved in lipid transfer between membranes. Belongs to a family of Lipid transfer proteins. Sequence similarity to other plant/Arabidopsis LPT genes but highest similarity to LPT1. Stress and pathogen-inducible motifs found in the upstream region.Expressed in flower, leaves and siliques but absent in roots.	1.35135	0.0436293		At3g16670	similar to unknown protein [Arabidopsis thaliana] (TAIR:AT3G16660.1); similar to Phylloplanin precursor (T-phylloplanin) (GB:Q56S59)	-1.79265	0.00409871	-1.37828	0.021387
					At2g38750	Annexins are a family of calcium dependent membrane binding proteins though to be involved in Golgi mediated secretion. This is one of four annexins identified in Arabidopsis.	1.05829	0.0456187		At3g16770	Encodes a member of the ERF (ethylene response factor) subfamily B-2 of the plant specific ERF/AP2 transcription factor family (RAP2.3). The protein contains one AP2 domain. There are 5 members in this subfamily including RAP2.2 AND RAP2.12.It is localized to the nucleus and acts as a transcriptional activator through the GCC-box. It has been identified as a suppressor of Bax-induced cell death b…	-2.77479	0.00100187	-2.37306	0.000774799
					At2g38823	similar to unknown protein [Arabidopsis thaliana] (TAIR:AT3G54520.1)	1.98796	0.0230858		At3g16920	chitinase; similar to POM1 (POM-POM1), chitinase [Arabidopsis thaliana] (TAIR:AT1G05850.1); similar to chitinase-like protein [Gossypium hirsutum] (GB:AAQ56599.1); contains InterPro domain Glycoside hydrolase, family 19; (InterPro:IPR000726)	1.49247	0.00489541	1.56475	0.00732447
					At2g39420	esterase/lipase/thioesterase family protein; similar to hydrolase, alpha/beta fold family protein [Arabidopsis thaliana] (TAIR:AT2G39410.2); similar to Os12g0262700 [Oryza sativa (japonica cultivar-group)] (GB:NP_001066522.1); similar to Os05g0363100 [Oryza sativa (japonica cultivar-group)] (GB:NP_001055317.1); similar to Alpha/beta hydrolase [Medicago truncatula] (GB:ABE84979.1); contains InterP…	1.01586	0.0724322		At3g18280	protease inhibitor/seed storage/lipid transfer protein (LTP) family protein; similar to protease inhibitor/seed storage/lipid transfer protein (LTP) family protein [Arabidopsis thaliana] (TAIR:AT1G48750.1); similar to TED4 [Zinnia elegans] (GB:BAA06462.1); contains InterPro domain Plant lipid transfer/seed storage/trypsin-alpha amylase inhibitor; (InterPro:IPR003612)	1.33213	0.0482257	1.51665	0.0039645
					At2g39920	acid phosphatase class B family protein; Identical to Hypothetical protein At2g39920 [Arabidopsis Thaliana] (GB:O04195); similar to acid phosphatase, putative [Arabidopsis thaliana] (TAIR:AT4G25150.1); similar to HAD superfamily (subfamily IIIB) phosphatase, putative [Medicago truncatula] (GB:ABE88130.1); contains InterPro domain Acid phosphatase (Class B); (InterPro:IPR005519)	-1.10008	0.0203249		At3g19850	phototropic-responsive NPH3 family protein; similar to phototropic-responsive NPH3 family protein [Arabidopsis thaliana] (TAIR:AT1G50280.1); similar to H0403D02.14 [Oryza sativa (indica cultivar-group)] (GB:CAH68185.1); contains InterPro domain NPH3; (InterPro:IPR004249); contains InterPro domain BTB; (InterPro:IPR000210)	-1.7339	0.00505851	-1.986	0.00370621
					At2g40200	basic helix-loop-helix (bHLH) family protein; similar to basic helix-loop-helix (bHLH) family protein [Arabidopsis thaliana] (TAIR:AT1G68810.1); similar to Helix-loop-helix DNA-binding [Medicago truncatula] (GB:ABE94029.1); contains InterPro domain Helix-loop-helix DNA-binding; (InterPro:IPR011598); contains InterPro domain Basic helix-loop-helix dimerisation region bHLH; (InterPro:IPR001092)	1.41573	0.0301597		At3g20370	meprin and TRAF homology domain-containing protein / MATH domain-containing protein; similar to meprin and TRAF homology domain-containing protein / MATH domain-containing protein [Arabidopsis thaliana] (TAIR:AT3G20360.1); similar to hypothetical protein DDBDRAFT_0218221 [Dictyostelium discoideum AX4] (GB:XP_641246.1); contains InterPro domain TRAF-like; (InterPro:IPR008974); contains InterPro do…	1.21382	0.0162611	1.66495	0.00883847
					At2g40840	Encodes a cytosolic protein with transglucosidase and amylomaltase activity. It is an essential component of the pathway from starch to sucrose and cellular metabolism in leaves at night. The protein binds to heteroglycans and utilizes glucose, mannose and xylose as acceptors. Fucose and galactose can also act as acceptors but less efficiently than the previous three. It was also was also recentl…	-1.00158	0.0131279		At3g20590	non-race specific disease resistance protein, putative; similar to NDR1 (NON RACE-SPECIFIC DISEASE RESISTANCE 1), signal transducer [Arabidopsis thaliana] (TAIR:AT3G20600.1); similar to NDR1-like protein [Nicotiana benthamiana] (GB:AAR21296.1); contains InterPro domain Harpin-induced 1; (InterPro:IPR010847)	2.05506	0.0118348	2.96839	0.0189421
					At2g41090	calmodulin-like calcium-binding protein, 22 kDa (CaBP-22); Identical to 22 kDa calmodulin-like calcium-binding protein (CABP-22) [Arabidopsis Thaliana] (GB:P30187); similar to CAM2 (CALMODULIN-2), calcium ion binding [Arabidopsis thaliana] (TAIR:AT2G27030.3); similar to calmodulin [Ae (GB:AAX31386.1); contains InterPro domain EF-Hand type; (InterPro:IPR011992); contains InterPro domain Calcium-bi…	-1.26097	0.054584		At3g20860	protein kinase family protein; similar to kinase [Arabidopsis thaliana] (TAIR:AT3G44200.1); similar to serine/threonine-protein kinase Nek4-like [Oryza sativa (japonica cultivar-group)] (GB:BAD17425.1); contains InterPro domain Serine/threonine protein kinase; (InterPro:IPR002290); contains InterPro domain Protein kinase-like; (InterPro:IPR011009); contains InterPro domain Protein kinase; (InterP…	1.05894	0.027002	1.19474	0.00374815
					At2g41312	unknown protein	1.06232	0.051778		At3g21500	Encodes a protein postulated to have 1-deoxy-D-xylulose 5-phosphate synthase activity.	-1.09734	0.518593	-1.68278	0.133414
					At2g41730	similar to unknown protein [Arabidopsis thaliana] (TAIR:AT5G24640.1)	2.29897	0.0301448		At3g21510	Encodes AHP1, one of the six Arabidopsis thaliana histidine phosphotransfer proteins (AHPs). AHPs function as redundant positive regulators of cytokinin signaling. Members of the AHP gene family include: AT3G21510 (AHP1), AT3G29350 (APH2), AT5G39340 (APH3), AT3G16360 (APH4), AT1G03430 (APH5) and AT1G80100 (APH6).	-1.1015	0.0276054	-1.24487	0.0770246
					At2g41850	endo-polygalacturonase, putative; similar to ADPG1 (endo-polygalacturonase 1), polygalacturonase [Arabidopsis thaliana] (TAIR:AT3G57510.1); similar to endopolygalacturonase [Brassica napus] (GB:CAC05657.1); contains InterPro domain Virulence factor, pectin lyase fold; (InterPro:IPR011050); contains InterPro domain Glycoside hydrolase, family 28; (InterPro:IPR000743); contains InterPro domain Pect…	1.31425	0.0268371		At3g21680	unknown protein	1.0788	0.00752149	1.77158	0.0384962
					At2g42060	CHP-rich zinc finger protein, putative; similar to DC1 domain-containing protein [Arabidopsis thaliana] (TAIR:AT2G27660.1); similar to Zinc finger, ZZ-type; Zinc finger, PHD-type; Protein kinase C, phorbol ester/diacylglycerol binding; C1-like [Medicago truncatula] (GB:ABE79678.1); contains InterPro domain Zinc finger, FYVE/PHD-type; (InterPro:IPR011011); contains InterPro domain C1-like; (InterP…	1.3217	0.0628317		At3g21770	peroxidase 30 (PER30) (P30) (PRXR9); Identical to Peroxidase 30 precursor (EC 1.11.1.7) (Atperox P30) (PRXR9) (ATP7a) (PER30) [Arabidopsis Thaliana] (GB:Q9LSY7;GB:Q43737;GB:Q96521); similar to RCI3 (RARE COLD INDUCIBLE GENE 3), peroxidase [Arabidopsis thaliana] (TAIR:AT1G05260.1); similar to CBRCI35 [Capsella bursa-pastoris] (GB:AAT72298.1); contains InterPro domain Haem peroxidase; (InterPro:IPR…	1.47379	0.00460311	1.67958	0.00638857
					At2g42340	unknown protein	1.10725	0.0241993		At3g22740	homocysteine S-methyltransferase (HMT3)	1.28133	0.197198	1.32898	0.069655
					At2g42530	cold-responsive protein / cold-regulated protein (cor15b); similar to COR15A (COLD-REGULATED 15A) [Arabidopsis thaliana] (TAIR:AT2G42540.2); similar to cor15b (GB:AAA32774.1); contains domain LATE EMBRYOGENESIS ABUNDANT (PLANTS) LEA-RELATED (PTHR23241)	-1.20336	0.203758		At3g23175	lesion inducing protein-related; similar to lesion inducing protein-related [Arabidopsis thaliana] (TAIR:AT4G14420.1); similar to ORF; able to induce HR-like lesions [Nicotiana tabacum] (GB:AAC49975.1); contains InterPro domain Surfeit locus 4-related; (InterPro:IPR011592); contains InterPro domain HR-like lesion-inducer; (InterPro:IPR008637)	1.01042	0.00892764	1.4376	0.0150733
					At2g42660	myb family transcription factor; similar to DNA binding / transcription factor [Arabidopsis thaliana] (TAIR:AT2G38300.1); similar to putative MYB transcription factor [Gossypium hirsutum] (GB:AAT64038.1); contains InterPro domain Homeodomain-like; (InterPro:IPR009057); contains InterPro domain Myb-like DNA-binding region, SHAQKYF class; (InterPro:IPR006447); contains InterPro domain Myb, DNA-bind…	1.14691	0.132161		At3g23190	lesion inducing protein-related; similar to unknown protein [Arabidopsis thaliana] (TAIR:AT3G23180.1); similar to ORF; able to induce HR-like lesions [Nicotiana tabacum] (GB:AAC49972.1); similar to Os03g0149200 [Oryza sativa (japonica cultivar-group)] (GB:NP_001048971.1); similar to ORF; able to induce HR-like lesions [Nicotiana tabacum] (GB:AAC49975.1); contains InterPro domain Surfeit locus 4-r…	1.11854	0.0292269	1.65898	0.0138815
					At2g43000	ANAC042 (Arabidopsis NAC domain containing protein 42); transcription factor; Identical to Putative NAC domain-containing protein 42 (ANAC042) [Arabidopsis Thaliana] (GB:Q9SK55); similar to transcription factor [Arabidopsis thaliana] (TAIR:AT3G12910.1); similar to putative development regulation gene OsNAC4 protein [Oryza sativa (japonica cultivar-group)] (GB:BAC45041.1); similar to Os03g0777000 …	1.19459	0.0187612		At3g23250	Member of the R2R3 factor gene family.	1.21757	0.0107224	1.654	0.0229379
					At2g43480	peroxidase, putative; Identical to Probable peroxidase 26 precursor (EC 1.11.1.7) (Atperox P26) (ATP50) (PER26) [Arabidopsis Thaliana] (GB:O22862;GB:Q8RY36); similar to peroxidase family protein [Arabidopsis thaliana] (TAIR:AT5G24070.1); similar to Os10g0566800 [Oryza sativa (japonica cultivar-group)] (GB:NP_001065427.1); similar to cationic peroxidase [Stylosanthes humilis] (GB:AAB67737.1); cont…	1.32225	0.0872185		At3g23470	cyclopropane-fatty-acyl-phospholipid synthase; similar to cyclopropane fatty acid synthase-related [Arabidopsis thaliana] (TAIR:AT3G23480.1); similar to cyclopropane fatty acid synthase, putative / CPA-FA synthase, putative [Arabidopsis thaliana] (TAIR:AT3G23530.1); similar to cyclopropane fatty acid synthase, putative / CPA-FA synthase, putative [Arabidopsis thaliana] (TAIR:AT3G23510.1); similar…	1.00902	0.0241691	1.29203	0.0867851
					At2g43510	Member of the defensin-like (DEFL) family. Encodes putative trypsin inhibitor protein which may function in defense against herbivory.	1.44607	0.0108467		At3g24240	leucine-rich repeat transmembrane protein kinase, putative; similar to protein kinase family protein [Arabidopsis thaliana] (TAIR:AT4G26540.1); similar to leucine-rich repeat transmembrane protein kinase, putative [Arabidopsis thaliana] (TAIR:AT5G48940.1); similar to ATP binding / protein serine/threonine kinase [Arabidopsis thaliana] (TAIR:AT5G56040.2); similar to clavata-like kinase [Brachypodi…	1.07488	0.00251746	1.08279	0.0884013
					At2g43570	chitinase, putative; similar to chitinase, putative [Arabidopsis thaliana] (TAIR:AT2G43590.1); similar to chitinase class 4-like protein [Brassica napus] (GB:AAK62047.1); contains InterPro domain Chitin-binding, type 1; (InterPro:IPR001002); contains InterPro domain Glycoside hydrolase, family 19; (InterPro:IPR000726)	1.09842	0.0186682		At3g25180	member of CYP82G	1.32813	0.222309	1.21096	0.269563
					At2g44240	similar to unknown protein [Arabidopsis thaliana] (TAIR:AT2G44220.1); similar to Os03g0807100 [Oryza sativa (japonica cultivar-group)] (GB:NP_001051640.1); similar to Os07g0573400 [Oryza sativa (japonica cultivar-group)] (GB:NP_001060067.1); similar to Protein of unknown function DUF239, plant [Medicago truncatula] (GB:ABE82132.1); contains InterPro domain Protein of unknown function DUF239, plan…	1.18028	0.114024		At3g25760	encodes allene oxide cyclase. One of four genes in Arabidopsis that encode this enzyme, which catalyzes an essential step in jasmonic acid biosynthesis. Gene expression is induced during senescence, a process that involves jasmonic acid signalling pathway.	1.08536	0.03803	1.23006	0.196984
					At2g44450	glycosyl hydrolase family 1 protein; similar to glycosyl hydrolase family 1 protein [Arabidopsis thaliana] (TAIR:AT5G44640.1); similar to glycosyl hydrolase family 1 protein [Arabidopsis thaliana] (TAIR:AT5G42260.1); similar to glycosyl hydrolase family 1 protein [Arabidopsis thaliana] (TAIR:AT2G25630.1); similar to Glycoside hydrolase, family 1 [Medicago truncatula] (GB:ABE83886.1); contains Int…	1.28031	0.0448139		At3g25820	Encodes the monoterpene 1,8-cineole synthase, atTPS-Cin. This polypeptide was also shown to synthesize other monoterpenes albeit in minor quantities. The same polypeptide is encoded at two different loci, the result of gene duplication: at3g25820 and at3g25830.	1.11186	5.36428e-05	1.14702	0.0824159
					At2g45180	protease inhibitor/seed storage/lipid transfer protein (LTP) family protein; similar to protease inhibitor/seed storage/lipid transfer protein (LTP) family protein [Arabidopsis thaliana] (TAIR:AT1G62510.1); similar to 14 kDa polypeptide [Catharanthus roseus] (GB:CAA81526.1); contains InterPro domain Plant lipid transfer/seed storage/trypsin-alpha amylase inhibitor; (InterPro:IPR003612)	-1.10506	0.053891		At3g26200	putative cytochrome P450	-1.2251	0.111114	-1.73268	0.0494153
					At2g45220	pectinesterase family protein; similar to pectinesterase family protein [Arabidopsis thaliana] (TAIR:AT5G51490.1); similar to pectinesterase (EC 3.1.1.11) PECS-c2 - sweet orange (GB:T10494); similar to Pectinesterase-2 precursor (Pectin methylesterase) (PE) (GB:O04887); contains InterPro domain Virulence factor, pectin lyase fold; (InterPro:IPR011050); contains InterPro domain Plant invertase/pec…	1.90714	0.014142		At3g27400	pectate lyase family protein; similar to pectate lyase family protein [Arabidopsis thaliana] (TAIR:AT4G24780.1); similar to pectate lyase [Gossypium hirsutum] (GB:AAY85180.1); similar to pectate lyase [Vitis vinifera] (GB:AAF63756.1); similar to Pectate lyase precursor (ZePel) (GB:O24554); contains InterPro domain Virulence factor, pectin lyase fold; (InterPro:IPR011050); contains InterPro domain…	1.37322	0.0128931	1.48807	0.0499932
					At2g45550	member of CYP76C	1.17264	0.0352587		At3g27884	unknown protein	2.83273	0.0663649	3.83776	0.000788555
					At2g45900	similar to unknown protein [Arabidopsis thaliana] (TAIR:AT3G61380.1); similar to conserved hypothetical protein [Medicago truncatula] (GB:ABD32828.1); contains domain PHOSPHATIDYLINOSITOL N-ACETYLGLUCOSAMINYLTRANSFERASE SUBUNIT P (DOWN SYNDROME CRITICAL REGION PROTEIN 5)-RELATED (PTHR21726); contains domain RNASE H1 SMALL SUBUNIT (AYP1)-RELATED (PTHR21726:SF4)	-1.12574	0.0108266		At3g28070	nodulin MtN21 family protein; similar to nodulin MtN21 family protein [Arabidopsis thaliana] (TAIR:AT3G28080.1); similar to nodulin MtN21 family protein [Arabidopsis thaliana] (TAIR:AT3G28100.1); similar to Protein of unknown function DUF6, transmembrane [Medicago truncatula] (GB:ABE93902.1); contains InterPro domain Protein of unknown function DUF6, transmembrane; (InterPro:IPR000620)	-1.35131	0.0212152	-1.31761	0.0332978
					At2g46495	zinc finger (C3HC4-type RING finger) family protein; similar to protein binding / zinc ion binding [Arabidopsis thaliana] (TAIR:AT1G28040.1); similar to Zinc finger, RING-type; RINGv [Medicago truncatula] (GB:ABE94045.1); contains InterPro domain Zinc finger, RING-type; (InterPro:IPR001841)	1.39982	0.126743		At3g28220	meprin and TRAF homology domain-containing protein / MATH domain-containing protein; similar to ZW9 [Arabidopsis thaliana] (TAIR:AT1G58270.1); similar to hypothetical protein DDBDRAFT_0218221 [Dictyostelium discoideum AX4] (GB:XP_641246.1); contains InterPro domain TRAF-like; (InterPro:IPR008974); contains InterPro domain MATH; (InterPro:IPR002083); contains InterPro domain TRAF-type; (InterPro:I…	4.95588	0.0243814	4.44669	0.0165389
					At2g46740	FAD-binding domain-containing protein; similar to FAD-binding domain-containing protein [Arabidopsis thaliana] (TAIR:AT2G46750.1); similar to FAD-binding domain-containing protein [Arabidopsis thaliana] (TAIR:AT2G46760.1); similar to FAD-binding domain-containing protein [Arabidopsis thaliana] (TAIR:AT5G56490.1); similar to Os08g0114300 [Oryza sativa (japonica cultivar-group)] (GB:NP_001060850.1)…	1.19815	0.104692		At3g28270	similar to AT14A [Arabidopsis thaliana] (TAIR:AT3G28290.1); similar to AT14A [Arabidopsis thaliana] (TAIR:AT3G28300.1); similar to Protein of unknown function DUF677 [Medicago truncatula] (GB:ABE78510.1); contains InterPro domain Protein of unknown function DUF677; (InterPro:IPR007749)	1.74795	0.0875025	1.85866	0.115754
					At2g47520	encodes a member of the ERF (ethylene response factor) subfamily B-2 of ERF/AP2 transcription factor family. The protein contains one AP2 domain. There are 5 members in this subfamily including RAP2.2 AND RAP2.12.	1.14673	0.0733944		At3g28510	AAA-type ATPase family protein; similar to AAA-type ATPase family protein [Arabidopsis thaliana] (TAIR:AT3G28540.1); similar to AAA ATPase [Medicago truncatula] (GB:ABE78548.1); contains InterPro domain AAA ATPase; (InterPro:IPR003593); contains InterPro domain AAA ATPase, central region; (InterPro:IPR003959)	1.28567	0.124902	1.98102	0.0256674
					At2g47550	pectinesterase family protein; similar to pectinesterase family protein [Arabidopsis thaliana] (TAIR:AT1G02810.1); similar to pectinesterase family protein [Arabidopsis thaliana] (TAIR:AT4G02330.1); similar to papillar cell-specific pectin methylesterase-like protein [Brassica napus] (GB:AAK84428.1); contains InterPro domain Virulence factor, pectin lyase fold; (InterPro:IPR011050); contains Inte…	1.23297	0.131556		At3g28740	cytochrome P450 family protein; similar to CYP81D8 (cytochrome P450, family 81, subfamily D, polypeptide 8), oxygen binding [Arabidopsis thaliana] (TAIR:AT4G37370.1); similar to CYP81D6 (cytochrome P450, family 81, subfamily D, polypeptide 6), oxygen binding [Arabidopsis thaliana] (TAIR:AT2G23220.1); similar to CYP81D7 (cytochrome P450, family 81, subfamily D, polypeptide 7), oxygen binding [Arab…	1.86949	0.00510792	2.00542	0.00814623
					At3g00390	unknown protein	-1.10469	0.0978266		At3g29250	oxidoreductase; similar to short-chain dehydrogenase/reductase (SDR) family protein [Arabidopsis thaliana] (TAIR:AT3G29260.1); similar to 3-beta-hydroxysteroid dehydrogenase [Di (GB:AAW31719.1); contains InterPro domain Short-chain dehydrogenase/reductase SDR; (InterPro:IPR002198); contains InterPro domain Glucose/ribitol dehydrogenase; (InterPro:IPR002347)	1.23225	0.0265316	1.39895	0.0119269
					At3g01220	Encodes a homeodomain leucine zipper class I (HD-Zip I) protein.	1.10512	0.199805		At3g29590	At3g29590 (At5MAT) encodes a malonyl-CoA:anthocyanidin 5-O-glucoside-6"-O-malonyltransferase that is coordinately expressed with a epistatic 5-O-anthocyanidin glucosyltransferase (At4g14090). The enzyme is involved in the malonylation of anthocyanins in Arabidopsis.	1.49089	0.00366141	1.01227	0.0514493
					At3g01600	ANAC044 (Arabidopsis NAC domain containing protein 44); transcription factor; similar to ANAC085 (Arabidopsis NAC domain containing protein 85), transcription factor [Arabidopsis thaliana] (TAIR:AT5G14490.1); similar to Os02g0594800 [Oryza sativa (japonica cultivar-group)] (GB:NP_001047308.1); similar to unknown protein [Oryza sativa (japonica cultivar-group)] (GB:BAD72224.1); similar to Os01g019…	1.82831	0.0260238		At3g30260	MADS-box protein (AGL79); similar to CAL (CAULIFLOWER), DNA binding / transcription factor [Arabidopsis thaliana] (TAIR:AT1G26310.1); similar to MADS5 protein [Betula pendula] (GB:CAA67969.1); contains InterPro domain Transcription factor, MADS-box; (InterPro:IPR002100); contains InterPro domain Transcription factor, K-box; (InterPro:IPR002487)	1.14127	0.0644264	1.3285	0.126743
					At3g02040	SRG3 (SENESCENCE-RELATED GENE 3); glycerophosphodiester phosphodiesterase; similar to glycerophosphoryl diester phosphodiesterase family protein [Arabidopsis thaliana] (TAIR:AT5G41080.1); similar to glycerophosphoryl diester phosphodisterase [Oryza sativa (japonica cultivar-group)] (GB:ABB90904.1); contains InterPro domain Glycerophosphoryl diester phosphodiesterase; (InterPro:IPR004129)	1.18355	0.0899091		At3g32030	terpene synthase/cyclase family protein; similar to terpene synthase/cyclase family protein [Arabidopsis thaliana] (TAIR:AT1G33750.1); similar to terpene synthase/cyclase family protein [Arabidopsis thaliana] (TAIR:AT3G29410.1); similar to terpene synthase/cyclase family protein [Arabidopsis thaliana] (TAIR:AT3G14490.1); similar to Casbene synthase, chloroplast precursor (GB:P59287); contains Int…	1.21102	0.100307	1.20868	0.0320427
					At3g02240	unknown protein	1.09805	0.0542504		At3g44320	Nitrilase (nitrile aminohydrolase ,EC 3.5.5.1) catalyzes the hydrolysis of indole-3-acetonitrile (IAN) to indole-3-acetic acid (IAA). It is the only one of the four Arabidopsis nitrilases whose mRNA levels are strongly induced when plants experience sulphur deprivation.	1.19393	0.0551598	1.49003	0.0269321
					At3g03270	universal stress protein (USP) family protein / early nodulin ENOD18 family protein; similar to universal stress protein (USP) family protein [Arabidopsis thaliana] (TAIR:AT3G53990.1); similar to Universal stress protein (Usp) [Medicago truncatula] (GB:ABE83259.1); contains InterPro domain UspA; (InterPro:IPR006016)	1.1189	0.0399511		At3g44550	oxidoreductase, acting on the CH-CH group of donors; similar to acyl CoA reductase, putative / male-sterility protein, putative [Arabidopsis thaliana] (TAIR:AT5G22500.1); similar to oxidoreductase, acting on the CH-CH group of donors [Arabidopsis thaliana] (TAIR:AT3G44540.1); similar to oxidoreductase, acting on the CH-CH group of donors [Arabidopsis thaliana] (TAIR:AT3G44560.1); similar to acyl …	1.55298	0.0109953	1.45418	0.0252002
					At3g04320	endopeptidase inhibitor; similar to trypsin and protease inhibitor family protein / Kunitz family protein [Arabidopsis thaliana] (TAIR:AT3G04330.1); contains InterPro domain Proteinase inhibitor I3, Kunitz legume; (InterPro:IPR002160); contains InterPro domain Kunitz inhibitor ST1-like; (InterPro:IPR011065)	1.221	0.00387949		At3g44860	S-adenosyl-L-methionine:carboxyl methyltransferase family protein; similar to S-adenosyl-L-methionine:carboxyl methyltransferase family protein [Arabidopsis thaliana] (TAIR:AT3G44870.1); similar to defense-related protein [Brassica carinata] (GB:AAK50345.1); contains InterPro domain SAM dependent carboxyl methyltransferase; (InterPro:IPR005299)	1.4897	0.0146376	1.22067	0.338164
					At3g04570	DNA-binding protein-related; similar to DNA-binding protein-related [Arabidopsis thaliana] (TAIR:AT4G14465.1); similar to hypothetical protein 23.t00073 [Brassica oleracea] (GB:ABD65635.1); similar to Os02g0820800 [Oryza sativa (japonica cultivar-group)] (GB:NP_001048546.1); contains InterPro domain Protein of unknown function DUF296; (InterPro:IPR005175)	1.03074	0.158361		At3g45860	receptor-like protein kinase, putative; similar to receptor-like protein kinase, putative [Arabidopsis thaliana] (TAIR:AT4G23310.1); similar to protein kinase family protein [Arabidopsis thaliana] (TAIR:AT4G23270.1); similar to protein kinase, putative [Arabidopsis thaliana] (TAIR:AT4G23280.1); similar to receptor-like protein kinase homolog RK20-1 [Phaseolus vulgaris] (GB:AAD21872.1); contains I…	-1.04093	0.0982384	-1.76335	0.0555991
					At3g05520	F-actin capping protein alpha subunit family protein; Identical to F-actin capping protein subunit alpha (CapZ-alpha) [Arabidopsis Thaliana] (GB:O82631;GB:Q9MA66); similar to F-actin capping protein, alpha subunit [Medicago truncatula] (GB:ABE92863.1); contains InterPro domain F-actin capping protein, alpha subunit; (InterPro:IPR002189)	-1.0573	0.07551		At3g46190	meprin and TRAF homology domain-containing protein / MATH domain-containing protein; similar to ZW9 [Arabidopsis thaliana] (TAIR:AT1G58270.1); similar to Ubiquitin carboxyl-terminal hydrolase family protein, expressed [Oryza sativa (japonica cultivar-group)] (GB:ABA94399.1); contains InterPro domain TRAF-like; (InterPro:IPR008974); contains InterPro domain MATH; (InterPro:IPR002083); contains Int…	1.71144	0.0768316	3.16244	0.00799312
					At3g06300	Encodes a prolyl-4 hydroxylase that can hydroxylate poly(L-proline)and other proline rich peptides, including those with sequences corresponding to those in arabinogalactan proteins and extensins.	1.0441	0.031645		At3g46900	encodes a member of copper transporter family and functionally complements a high affinity copper transporter mutant in yeast	-1.67579	0.00103019	-1.65459	0.00206405
					At3g06390	integral membrane family protein; similar to integral membrane family protein [Arabidopsis thaliana] (TAIR:AT4G15610.1); similar to unknown [Panax (GB:ABD73297.1); similar to Os07g0442900 [Oryza sativa (japonica cultivar-group)] (GB:NP_001059526.1); contains InterPro domain Protein of unknown function DUF588; (InterPro:IPR006702); contains InterPro domain Conserved hypothetical protein CHP1569, i…	1.52025	0.0279351		At3g47780	member of ATH subfamily	1.21629	0.0201944	1.62876	0.00269377
					At3g06990	DC1 domain-containing protein; similar to DC1 domain-containing protein [Arabidopsis thaliana] (TAIR:AT3G07000.1); similar to DC1 domain-containing protein [Arabidopsis thaliana] (TAIR:AT5G45730.1); similar to DC1 domain-containing protein [Brassica oleracea] (GB:ABD65623.1); contains InterPro domain C1-like; (InterPro:IPR011424); contains InterPro domain DC1; (InterPro:IPR004146)	1.06142	0.0602706		At3g48340	cysteine-type peptidase; similar to cysteine proteinase, putative [Arabidopsis thaliana] (TAIR:AT3G48350.1); similar to Vignain precursor (Cysteine endopeptidase) (GB:O65039); contains InterPro domain Peptidase, cysteine peptidase active site; (InterPro:IPR000169); contains InterPro domain Peptidase C1A, papain; (InterPro:IPR013128); contains InterPro domain Proteinase inhibitor I29, cathepsin pr…	1.77546	0.0396275	2.1906	0.0313393
					At3g11340	UDP-glucoronosyl/UDP-glucosyl transferase family protein; similar to UGT76C2 (UDP-glucosyl transferase 76C2), UDP-glycosyltransferase/ transferase, transferring glycosyl groups [Arabidopsis thaliana] (TAIR:AT5G05860.1); similar to UDP-glucose: chalcononaringenin 2'-O-glucosyltransferase [Dianthus caryophyllus] (GB:BAD52007.1); contains InterPro domain UDP-glucuronosyl/UDP-glucosyltransferase; (In…	1.0789	0.0222245		At3g48346	unknown protein	1.29758	0.0181486	1.57788	0.0912185
					At3g11385	DC1 domain-containing protein; similar to DC1 domain-containing protein [Arabidopsis thaliana] (TAIR:AT3G11370.1); similar to DC1 domain-containing protein [Arabidopsis thaliana] (TAIR:AT3G11402.1); similar to DC1 domain-containing protein [Arabidopsis thaliana] (TAIR:AT3G11390.1); similar to DC1 domain-containing protein [Brassica oleracea] (GB:ABD65623.1); contains InterPro domain C1-like; (Int…	1.63565	0.0361741		At3g49780	Phytosulfokine 3 precursor, coding for a unique plant peptide growth factor. Plants overexpressing this gene (under a 35S promoter), develop normal cotyledons and hypocotyls but their growth, in particular that of their roots, was faster than that of wildtype.	1.22093	0.0139554	1.19268	0.000171333
					At3g12240	SCPL15 (serine carboxypeptidase-like 15); serine carboxypeptidase; similar to SCPL7, serine carboxypeptidase [Arabidopsis thaliana] (TAIR:AT3G10450.1); similar to SCPL16 (serine carboxypeptidase-like 16), serine carboxypeptidase [Arabidopsis thaliana] (TAIR:AT3G12220.1); similar to SCPL14 (serine carboxypeptidase-like 14), serine carboxypeptidase [Arabidopsis thaliana] (TAIR:AT3G12230.1); similar…	1.0741	0.0172815		At3g50130	similar to unknown protein [Arabidopsis thaliana] (TAIR:AT3G50140.1); similar to unknown protein [Arabidopsis thaliana] (TAIR:AT3G50120.1); similar to unknown protein [Arabidopsis thaliana] (TAIR:AT3G50170.1); similar to hypothetical protein [Oryza sativa (japonica cultivar-group)] (GB:BAD03197.1); similar to Os11g0543300 [Oryza sativa (japonica cultivar-group)] (GB:NP_001068043.1); similar to Os…	1.18581	0.00698546	1.06876	0.0719932
					At3g12510	similar to AGL56 (AGAMOUS LIKE-56), DNA binding / transcription factor [Arabidopsis thaliana] (TAIR:AT1G60880.1); similar to At3g12510-like protein [Boechera stricta] (GB:ABB89768.1); contains domain MADS BOX PROTEIN (PTHR11945); contains domain MADS BOX PROTEIN (PTHR11945:SF13)	1.19164	0.0321366		At3g50200	similar to unknown protein [Arabidopsis thaliana] (TAIR:AT3G50170.2); similar to Os04g0505400 [Oryza sativa (japonica cultivar-group)] (GB:NP_001053253.1); contains InterPro domain Protein of unknown function DUF247, plant; (InterPro:IPR004158)	1.22856	0.0475261	1.23554	0.101779
					At3g12910	transcription factor; similar to ANAC042 (Arabidopsis NAC domain containing protein 42), transcription factor [Arabidopsis thaliana] (TAIR:AT2G43000.1); similar to putative development regulation gene OsNAC4 protein [Oryza sativa (japonica cultivar-group)] (GB:BAC45041.1); similar to Os03g0777000 [Oryza sativa (japonica cultivar-group)] (GB:NP_001051438.1); contains InterPro domain No apical meri…	1.30227	0.0181793		At3g51450	strictosidine synthase family protein; similar to YLS2 (yellow-leaf-specific gene 2), strictosidine synthase [Arabidopsis thaliana] (TAIR:AT3G51430.1); similar to mucin-like protein [Oryza sativa] (GB:AAG13594.1); contains InterPro domain Strictosidine synthase; (InterPro:IPR004141)	1.31999	0.066483	1.26181	0.178472
					At3g13310	DNAJ heat shock N-terminal domain-containing protein; similar to DNAJ heat shock N-terminal domain-containing protein (J11) [Arabidopsis thaliana] (TAIR:AT4G36040.1); similar to DNAJ heat shock protein, putative [Arabidopsis thaliana] (TAIR:AT2G17880.1); similar to Os06g0716100 [Oryza sativa (japonica cultivar-group)] (GB:NP_001058589.1); similar to DnaJ-like protein [Phaseolus vulgaris] (GB:AAB3…	1.49993	0.012702		At3g52748	unknown protein	1.88198	0.0194162	2.20516	0.00852052
					At3g13433	unknown protein	1.42697	0.00173494		At3g53980	protease inhibitor/seed storage/lipid transfer protein (LTP) family protein; similar to protease inhibitor/seed storage/lipid transfer protein (LTP) family protein [Arabidopsis thaliana] (TAIR:AT5G05960.1); similar to hypothetical protein [Plantago major] (GB:CAH59408.1); contains InterPro domain Plant lipid transfer/seed storage/trypsin-alpha amylase inhibitor; (InterPro:IPR003612)	1.391	0.0363679	2.20764	0.0385973
					At3g13600	calmodulin-binding family protein; similar to calmodulin-binding family protein [Arabidopsis thaliana] (TAIR:AT3G58480.1); similar to IQ calmodulin-binding re (GB:ABE79293.1); contains InterPro domain IQ calmodulin-binding region; (InterPro:IPR000048)	1.04286	0.0174871		At3g54260	similar to unknown protein [Arabidopsis thaliana] (TAIR:AT2G42570.1); similar to unknown [Pisum sativum] (GB:ABA29157.1); contains InterPro domain Protein of unknown function DUF231, plant; (InterPro:IPR004253)	1.67507	0.0149989	1.72882	0.0219045
					At3g13610	oxidoreductase, 2OG-Fe(II) oxygenase family protein; similar to oxidoreductase, 2OG-Fe(II) oxygenase family protein [Arabidopsis thaliana] (TAIR:AT1G55290.1); similar to 2OG-Fe(II) oxygenase [Medicago truncatula] (GB:ABE88764.1); contains InterPro domain 2OG-Fe(II) oxygenase; (InterPro:IPR005123)	1.02256	0.01923		At3g54770	RNA recognition motif (RRM)-containing protein; similar to RNA recognition motif (RRM)-containing protein [Arabidopsis thaliana] (TAIR:AT1G20880.1); similar to Os03g0286500 [Oryza sativa (japonica cultivar-group)] (GB:NP_001049774.1); similar to Hypothetical protein [Oryza sativa (japonica cultivar-group)] (GB:AAO16994.1); contains InterPro domain Nucleotide-binding, alpha-beta plait; (InterPro:I…	1.04811	0.00683866	1.31087	0.0801258
					At3g13790	Encodes a protein with invertase activity.	1.12025	0.0046458		At3g54990	Encodes a AP2 domain transcription factor that can repress flowering. SMZ and its paralogous gene, SNARCHZAPFEN (SNZ), share a signature with partial complementarity to the miR172 microRNA, whose precursor is induced upon flowering.	1.02555	0.0228555	1.26094	0.0605666
					At3g14780	similar to ATGSL04 (GLUCAN SYNTHASE-LIKE 4), 1,3-beta-glucan synthase/ transferase, transferring glycosyl groups [Arabidopsis thaliana] (TAIR:AT3G14570.1); similar to Os06g0728800 [Oryza sativa (japonica cultivar-group)] (GB:NP_001058646.1); similar to putative callose synthase 1 catalytic subunit [Oryza sativa (japonica cultivar-group)] (GB:BAD62105.1); contains domain UNCHARACTERIZED DUF605 (PT…	1.02766	0.0590031		At3g55090	ABC transporter family protein; Identical to Probable white-brown complex homolog protein 16 (WBC16) [Arabidopsis Thaliana] (GB:Q9M2V7); similar to ABC transporter family protein [Arabidopsis thaliana] (TAIR:AT2G39350.1); similar to ABC transporter family protein [Arabidopsis thaliana] (TAIR:AT5G13580.1); similar to ABC transporter family protein [Arabidopsis thaliana] (TAIR:AT3G53510.1); similar…	1.23706	0.096409	1.56098	0.0990222
					At3g15050	IQD10 (IQ-domain 10); calmodulin binding; similar to IQD9 (IQ-domain 9), calmodulin binding [Arabidopsis thaliana] (TAIR:AT2G33990.1); similar to Os06g0155300 [Oryza sativa (japonica cultivar-group)] (GB:NP_001056849.1); similar to IQ calmodulin-binding re (GB:ABE78154.1); contains InterPro domain IQ calmodulin-binding region; (InterPro:IPR000048)	1.09662	0.0363402		At3g55240	similar to unknown protein [Arabidopsis thaliana] (TAIR:AT3G28990.1); similar to unknown protein [Oryza sativa (japonica cultivar-group)] (GB:BAD10374.1); similar to Os05g0462000 [Oryza sativa (japonica cultivar-group)] (GB:NP_001055765.1); similar to Os01g0837600 [Oryza sativa (japonica cultivar-group)] (GB:NP_001044739.1); contains InterPro domain Conserved hypothetical protein 1589, plant; (In…	-1.33454	0.0619417	-1.24883	0.0892817
					At3g15240	similar to unknown protein [Arabidopsis thaliana] (TAIR:AT5G53900.2); similar to expressed protein [Oryza sativa (japonica cultivar-group)] (GB:ABA93307.2); contains domain gb def: At3g15240 (PTHR13902:SF3); contains domain SERINE/THREONINE-PROTEIN KINASE WNK (WITH NO LYSINE)-RELATED (PTHR13902)	1.37152	0.0809264		At3g55970	oxidoreductase, 2OG-Fe(II) oxygenase family protein; similar to oxidoreductase, 2OG-Fe(II) oxygenase family protein [Arabidopsis thaliana] (TAIR:AT3G11180.1); similar to oxidoreductase, 2OG-Fe(II) oxygenase family protein [Arabidopsis thaliana] (TAIR:AT5G05600.1); similar to 2OG-Fe(II) oxygenase [Medicago truncatula] (GB:ABE94015.1); contains InterPro domain Isopenicillin N synthase; (InterPro:IP…	1.92295	0.261532	3.06454	0.0371427
					At3g16360	Encodes AHP4, a histidine-containing phosphotransmitter involved in Histidine (His)-to-Aspartate (Asp) phosphorelay signal transduction. AHP4 is one of the six Arabidopsis thaliana histidine phosphotransfer proteins (AHPs). AHPs function as redundant positive regulators of cytokinin signaling. Members of the AHP gene family include: AT3G21510 (AHP1), AT3G29350 (APH2), AT5G39340 (APH3), AT3G16360 …	1.23375	0.0261077		At3g57240	encodes a member of glycosyl hydrolase family 17	-1.68592	0.0177064	-1.89479	0.0406597
					At3g16420	unknown protein	1.13142	0.0191287		At3g58550	protease inhibitor/seed storage/lipid transfer protein (LTP) family protein; similar to lipid transfer protein-related [Arabidopsis thaliana] (TAIR:AT2G44300.1); similar to lipid transfer protein [Triticum aestivum] (GB:ABB90545.1); similar to Os03g0804200 [Oryza sativa (japonica cultivar-group)] (GB:NP_001051617.1); similar to Os07g0198300 [Oryza sativa (japonica cultivar-group)] (GB:NP_00105912…	1.57134	0.0271771	1.42498	0.0190066
					At3g17860	similar to unknown protein [Arabidopsis thaliana] (TAIR:AT1G48500.1); similar to hypothetical protein [Solanum tuberosum] (GB:BAD04851.1); contains InterPro domain ZIM; (InterPro:IPR010399)	1.07018	0.0306998		At3g59900	Auxin-inducible gene ARGOS controls lateral organ size	-3.59845	0.00151014	-3.52634	0.00151454
					At3g18250	unknown protein	1.45734	0.0504929		At3g60290	oxidoreductase, acting on paired donors, with incorporation or reduction of molecular oxygen, 2-oxoglutarate as one donor, and incorporation of one atom each of oxygen into both donors; similar to oxidoreductase, 2OG-Fe(II) oxygenase family protein [Arabidopsis thaliana] (TAIR:AT2G44800.1); similar to Fe2+ dioxygenase-like [Capsella rubella] (GB:AAR15457.1); contains InterPro domain Isopenicillin…	-1.43312	0.0241734	-1.16489	0.0527596
					At3g18260	reticulon family protein (RTNLB9); similar to reticulon family protein [Arabidopsis thaliana] (TAIR:AT3G10260.3); similar to Os05g0526400 [Oryza sativa (japonica cultivar-group)] (GB:NP_001056102.1); similar to Os01g0139000 [Oryza sativa (japonica cultivar-group)] (GB:NP_001041975.1); similar to putative 24 kDa seed maturation protein-like protein [Solanum tuberosum] (GB:ABC01908.1); contains Int…	1.32051	0.00465373		At3g61270	similar to DTA2 (DOWNSTREAM TARGET OF AGL15 2) [Arabidopsis thaliana] (TAIR:AT2G45830.1); similar to OSIGBa0159I10.7 [Oryza sativa (indica cultivar-group)] (GB:CAH67462.1); similar to Lipopolysaccharide-modifying protein [Medicago truncatula] (GB:ABD33425.1); contains InterPro domain Lipopolysaccharide-modifying protein; (InterPro:IPR006598); contains InterPro domain Protein of unknown function D…	1.02978	0.0547551	1.11152	0.130138
					At3g19030	similar to unknown protein [Arabidopsis thaliana] (TAIR:AT1G49500.1)	1.03913	0.014263		At3g62040	hydrolase; similar to haloacid dehalogenase-like hydrolase family protein [Arabidopsis thaliana] (TAIR:AT5G59490.1); similar to Os07g0634400 [Oryza sativa (japonica cultivar-group)] (GB:NP_001060381.1); similar to expressed protein [Oryza sativa (japonica cultivar-group)] (GB:AAR88590.1); contains InterPro domain HAD-superfamily hydrolase subfamily IA, variant 3; (InterPro:IPR006402); contains In…	1.02678	0.0138639	1.06244	0.102555
					At3g20470	unknown protein	1.61997	0.00558254		At4(NM_180427)	unknown protein	1.76653	0.00964967	1.83944	0.0540818
					At3g21710	similar to Os07g0524000 [Oryza sativa (japonica cultivar-group)] (GB:NP_001059820.1)	1.21207	0.0882436		At4g01440	nodulin MtN21 family protein; similar to nodulin MtN21 family protein [Arabidopsis thaliana] (TAIR:AT4G01450.2); similar to Os06g0109200 [Oryza sativa (japonica cultivar-group)] (GB:NP_001056574.1); similar to Os04g0422300 [Oryza sativa (japonica cultivar-group)] (GB:NP_001052789.1); similar to H0523F07.12 [Oryza sativa (indica cultivar-group)] (GB:CAH67024.1); contains InterPro domain Protein of…	1.11807	0.0301588	1.39663	0.0325658
					At3g21850	one of Arabidopsis SKP1 homologues	-1.67806	0.307307		At4g02290	glycosyl hydrolase family 9 protein; Identical to Endoglucanase 17 precursor (EC 3.2.1.4) (Endo-1,4-beta glucanase 17) [Arabidopsis Thaliana] (GB:O81416); similar to ATCEL2 (Arabidopsis thaliana Cellulase 2), hydrolase, hydrolyzing O-glycosyl compounds [Arabidopsis thaliana] (TAIR:AT1G02800.1); similar to endo-1,4-beta-glucanase [Pisum sativum] (GB:BAA85150.1); similar to endo-1,4-beta-glucanase …	1.50761	0.0543458	1.23212	0.157395
					At3g21950	S-adenosyl-L-methionine:carboxyl methyltransferase family protein; similar to S-adenosyl-L-methionine:carboxyl methyltransferase family protein [Arabidopsis thaliana] (TAIR:AT5G38020.1); similar to SAMT [Schizanthus pinnatus] (GB:AAW66835.1); contains InterPro domain SAM dependent carboxyl methyltransferase; (InterPro:IPR005299)	-1.2638	0.00571434		At4g03610	phosphonate metabolism protein-related; similar to unknown protein [Arabidopsis thaliana] (TAIR:AT1G30300.1); similar to Os03g0643200 [Oryza sativa (japonica cultivar-group)] (GB:NP_001050752.1); similar to conserved hypothetical protein [Medicago truncatula] (GB:ABE93323.1); similar to Os12g0615500 [Oryza sativa (japonica cultivar-group)] (GB:NP_001067275.1); contains domain Metallo-hydrolase/ox…	1.20618	0.012571	1.36537	0.0399485
					At3g22370	Encodes an isoform of alternative oxidase that is expressed in rosettes, flowers, and root. The alternative oxidase of plant mitochondria transfers electrons from the ubiquinone pool to oxygen without energy conservations. It is regulated through transcriptional control and by pyruvate. Plays a role in shoot acclimation to low temperature. Also is capable of ameliorating reactive oxygen species p…	1.18768	0.0173011		At4g04330	similar to unnamed protein product [Ostreococcus tauri] (GB:CAL56420.1); similar to Os08g0425200 [Oryza sativa (japonica cultivar-group)] (GB:NP_001061837.1)	-1.12838	0.0232955	-1.56392	0.0248176
					At3g23010	disease resistance family protein / LRR family protein; similar to leucine-rich repeat family protein [Arabidopsis thaliana] (TAIR:AT3G23120.1); similar to disease resistance family protein [Arabidopsis thaliana] (TAIR:AT3G23110.1); similar to Cf-2.2 [Lycopersicon pimpinellifolium] (GB:AAC15780.1); similar to Cf-2.3 [Lycopersicon pimpinellifolium] (GB:AAX19021.1); contains InterPro domain Leucine…	-1.33546	0.012018		At4g04500	protein kinase family protein; similar to protein kinase family protein [Arabidopsis thaliana] (TAIR:AT4G04540.1); similar to protein kinase family protein [Arabidopsis thaliana] (TAIR:AT4G04490.1); similar to protein kinase family protein [Arabidopsis thaliana] (TAIR:AT4G04510.1); similar to receptor-like protein kinase homolog RK20-1 [Phaseolus vulgaris] (GB:AAD21872.1); contains InterPro domai…	-1.07673	0.255058	-1.87373	0.132501
					At3g23510	cyclopropane fatty acid synthase, putative / CPA-FA synthase, putative; similar to cyclopropane fatty acid synthase-related [Arabidopsis thaliana] (TAIR:AT3G23480.1); similar to cyclopropane fatty acid synthase, putative / CPA-FA synthase, putative [Arabidopsis thaliana] (TAIR:AT3G23530.1); similar to cyclopropane-fatty-acyl-phospholipid synthase [Arabidopsis thaliana] (TAIR:AT3G23470.1); similar…	1.33287	0.128448		At4g04810	methionine sulfoxide reductase domain-containing protein / SeIR domain-containing protein; similar to methionine sulfoxide reductase domain-containing protein / SeIR domain-containing protein [Arabidopsis thaliana] (TAIR:AT4G04830.1); similar to Os03g0360700 [Oryza sativa (japonica cultivar-group)] (GB:NP_001050156.1); similar to unknown [Oryza sativa (japonica cultivar-group)] (GB:AAO72582.1); c…	1.06894	0.0336543	1.38651	0.0478856
					At3g24770	Belongs to a large gene family, called CLE for CLAVATA3/ESR-related, encoding small peptides with conserved carboxyl termini. The C-terminal 12 amino acid sequence of CLE41 is identical to that of a dodeca peptide (TDIF, tracheary element differentiation inhibitory factor) isolated from Arabidopsis and functions as a suppressor of plant stem cell differentiation. TDIF sequence is also identical t…	1.20107	0.0232		At4g04830	methionine sulfoxide reductase domain-containing protein / SeIR domain-containing protein; similar to methionine sulfoxide reductase domain-containing protein / SeIR domain-containing protein [Arabidopsis thaliana] (TAIR:AT4G04810.1); similar to Os03g0360700 [Oryza sativa (japonica cultivar-group)] (GB:NP_001050156.1); similar to unknown [Oryza sativa (japonica cultivar-group)] (GB:AAO72582.1); c…	1.15039	0.00364393	1.34286	0.0370141
					At3g24900	disease resistance family protein / LRR family protein; similar to protein binding [Arabidopsis thaliana] (TAIR:AT3G24982.1); similar to disease resistance family protein [Arabidopsis thaliana] (TAIR:AT3G25020.1); similar to disease resistance family protein [Arabidopsis thaliana] (TAIR:AT3G25010.1); similar to putative kinase [Brassica napus] (GB:ABI99471.1); contains InterPro domain Leucine-ric…	-1.04871	0.235564		At4g08870	arginase, putative; Identical to Probable arginase (EC 3.5.3.1) [Arabidopsis Thaliana] (GB:Q9ZPF5); similar to arginase [Arabidopsis thaliana] (TAIR:AT4G08900.1); similar to ar (GB:AAK15006.1); contains InterPro domain Arginase/agmatinase/formiminoglutamase; (InterPro:IPR006035)	1.32537	0.121641	1.09631	0.233985
					At3g25010	disease resistance family protein; similar to disease resistance family protein / LRR family protein [Arabidopsis thaliana] (TAIR:AT3G24900.1); similar to protein binding [Arabidopsis thaliana] (TAIR:AT3G24982.1); similar to disease resistance family protein [Arabidopsis thaliana] (TAIR:AT3G25020.1); similar to putative kinase [Brassica napus] (GB:ABI99471.1); contains InterPro domain Leucine-ric…	-1.1819	0.204241		At4g10370	DC1 domain-containing protein; similar to DC1 domain-containing protein [Arabidopsis thaliana] (TAIR:AT5G55770.1); similar to DC1 domain-containing protein [Arabidopsis thaliana] (TAIR:AT5G55780.1); similar to DC1 domain-containing protein [Arabidopsis thaliana] (TAIR:AT3G26550.1); similar to DC1 domain-containing protein [Brassica oleracea] (GB:ABD65623.1); contains InterPro domain Zinc finger, …	1.34185	0.016196	1.49099	0.0852657
					At3g25250	Arabidopsis protein kinase	1.46672	0.000807213		At4g10860	similar to unknown protein [Arabidopsis thaliana] (TAIR:AT4G10880.1); contains domain Ubiquinone-binding protein QP-C of cytochrome bc1 complex (Ubiquinol-cytochrome c reductase) (SSF81508)	2.83389	0.0227778	3.90006	0.0412937
					At3g25770	Encodes allene oxide cyclase. One of four genes in Arabidopsis that encode this enzyme, which catalyzes an essential step in jasmonic acid biosynthesis. Gene expression is induced during senescence, a process that involves jasmonic acid signalling pathway. Note: Nomenclature for Arabidopsis allene oxide cyclase 2 (AOC2, AT3G25770) gene is based on Stenzel et al. 2003 Plant Molecular Biology 51:89…	1.41807	0.0926473		At4g11190	disease resistance-responsive family protein / dirigent family protein; similar to disease resistance-responsive family protein / dirigent family protein [Arabidopsis thaliana] (TAIR:AT4G11210.1); similar to dirigent-like protein [Thuja plicata] (GB:AAF25363.1); contains InterPro domain Plant disease resistance response protein; (InterPro:IPR004265)	1.13956	0.171398	1.55033	0.142702
					At3g25900	ATHMT-1/HMT-1; homocysteine S-methyltransferase; Identical to Homocysteine S-methyltransferase 1 (EC 2.1.1.10) (S- methylmethionine:homocysteine methyltransferase 1) (SMM:Hcy S- methyltransferase 1) (AtHMT-1) (HMT-1) [Arabidopsis Thaliana] (GB:Q9SDL7); similar to HMT3 (Homocysteine S-methyltransferase 3), homocysteine S-methyltransferase [Arabidopsis thaliana] (TAIR:AT3G22740.1); similar to Putat…	1.06165	0.00591249		At4g11320	cysteine proteinase, putative; Identical to Probable cysteine proteinase At4g11320 precursor (EC 3.4.22.-) [Arabidopsis Thaliana] (GB:Q9SUS9); similar to RD21 (RESPONSIVE TO DEHYDRATION 21), cysteine-type peptidase [Arabidopsis thaliana] (TAIR:AT4G11310.1); similar to senescence-associated cysteine protease [Brassica oleracea] (GB:AAL60580.1); contains InterPro domain Peptidase, cysteine peptidas…	2.23074	0.00580195	2.67536	0.0112457
					At3g27070	Form of TOM20, which is a component of the TOM complex, involved in transport of nuclear-encoded mitochondrial proteins	1.16145	0.136569		At4g11460	protein kinase family protein; similar to protein kinase family protein [Arabidopsis thaliana] (TAIR:AT4G11480.1); similar to CRK11 (CYSTEINE-RICH RLK11), kinase [Arabidopsis thaliana] (TAIR:AT4G23190.1); similar to protein kinase family protein [Arabidopsis thaliana] (TAIR:AT4G11470.1); similar to receptor-like protein kinase homolog RK20-1 [Phaseolus vulgaris] (GB:AAD21872.1); contains InterPro…	-1.42831	0.00734731	-1.50358	0.000406723
					At3g27950	early nodule-specific protein, putative; similar to GDSL-motif lipase/hydrolase family protein [Arabidopsis thaliana] (TAIR:AT5G14450.1); similar to Lipolytic enzyme, G-D-S-L [Medicago truncatula] (GB:ABE87642.1); contains InterPro domain Lipolytic enzyme, G-D-S-L; (InterPro:IPR001087)	1.18352	0.0573597		At4g11521	unknown protein	-1.47033	0.00154682	-1.42748	0.000594425
					At3g28210	Encodes a putative zinc finger protein (PMZ).	1.36952	0.000464168		At4g11880	AGL12, AGL14, and AGL17 are all preferentially expressed in root tissues and therefore represent the only characterized MADS box genes expressed in roots.	1.55064	0.00387316	1.82308	0.0919204
					At3g28300	encodes an integrin-like protein.	1.26563	0.183381		At4g12470	protease inhibitor/seed storage/lipid transfer protein (LTP) family protein; similar to pEARLI 1, lipid binding [Arabidopsis thaliana] (TAIR:AT4G12480.1); similar to HyPRP [Fragaria x ananassa] (GB:AAD01800.1); contains InterPro domain Plant lipid transfer/seed storage/trypsin-alpha amylase inhibitor; (InterPro:IPR003612)	-1.89925	2.22082e-05	-2.41248	0.00527348
					At3g28550	proline-rich extensin-like family protein; similar to proline-rich extensin-like family protein [Arabidopsis thaliana] (TAIR:AT1G23720.1); similar to ATHRGP1 (ATHRGP1), structural constituent of cell wall [Arabidopsis thaliana] (TAIR:AT3G54590.1); similar to proline-rich extensin-like family protein [Arabidopsis thaliana] (TAIR:AT3G54580.1); similar to Extensin-like re (GB:ABD65126.1); similar to…	1.16867	0.032241		At4g12500	protease inhibitor/seed storage/lipid transfer protein (LTP) family protein; similar to protease inhibitor/seed storage/lipid transfer protein (LTP) family protein [Arabidopsis thaliana] (TAIR:AT4G12490.1); similar to HyPRP [Fragaria x ananassa] (GB:AAD01800.1); contains InterPro domain Plant lipid transfer/seed storage/trypsin-alpha amylase inhibitor; (InterPro:IPR003612)	1.22172	0.233712	1.93519	0.00137098
					At3g29410	terpene synthase/cyclase family protein; similar to terpene synthase/cyclase family protein [Arabidopsis thaliana] (TAIR:AT1G33750.1); similar to terpene synthase/cyclase family protein [Arabidopsis thaliana] (TAIR:AT3G32030.1); similar to terpene synthase/cyclase family protein [Arabidopsis thaliana] (TAIR:AT3G14490.1); similar to Casbene synthase, chloroplast precursor (GB:P59287); contains Int…	1.33096	0.0194366		At4g12510	protease inhibitor/seed storage/lipid transfer protein (LTP) family protein; similar to protease inhibitor/seed storage/lipid transfer protein (LTP) family protein [Arabidopsis thaliana] (TAIR:AT4G12520.1); similar to extensin like protein [Populus nigra] (GB:BAA11854.1); contains InterPro domain Plant lipid transfer/seed storage/trypsin-alpha amylase inhibitor; (InterPro:IPR003612)	2.41297	0.0564139	1.86166	0.0125804
					At3g29760	NLI interacting factor (NIF) family protein; similar to NLI interacting factor (NIF) family protein [Arabidopsis thaliana] (TAIR:AT2G36540.1); similar to unknown protein [Sorghum bicolor] (GB:AAM47581.1); contains InterPro domain NLI interacting factor; (InterPro:IPR004274)	-1.04955	0.0170698		At4g12520	protease inhibitor/seed storage/lipid transfer protein (LTP) family protein; similar to protease inhibitor/seed storage/lipid transfer protein (LTP) family protein [Arabidopsis thaliana] (TAIR:AT4G12510.1); similar to extensin like protein [Populus nigra] (GB:BAA11854.1); contains InterPro domain Plant lipid transfer/seed storage/trypsin-alpha amylase inhibitor; (InterPro:IPR003612)	1.76067	0.0285767	1.52764	0.0065988
					At3g29970	germination protein-related; similar to senescence-associated protein, putative [Arabidopsis thaliana] (TAIR:AT3G48140.1); similar to Os07g0604700 [Oryza sativa (japonica cultivar-group)] (GB:NP_001060223.1); similar to Os07g0604600 [Oryza sativa (japonica cultivar-group)] (GB:NP_001060222.1); similar to B12D-like protein [Phaseolus vulgaris] (GB:AAR13310.1); contains InterPro domain B12D; (Inter…	1.29938	0.26472		At4g12545	protease inhibitor/seed storage/lipid transfer protein (LTP) family protein; similar to AIR1 (Auxin-Induced in Root cultures 1), lipid binding [Arabidopsis thaliana] (TAIR:AT4G12550.1); similar to arachidonic acid-induced DEA1 [Lycopersicon esculentum] (GB:AAS80139.1); contains InterPro domain Plant lipid transfer/seed storage/trypsin-alpha amylase inhibitor; (InterPro:IPR003612)	2.22801	0.0898397	1.84098	0.0315909
					At3g30725	similar to unknown protein [Arabidopsis thaliana] (TAIR:AT5G24920.1); similar to At5g57685 [Medicago truncatula] (GB:ABE81292.1)	1.02641	0.0168808		At4g12550	isolated from differential screening of a cDNA library from auxin-treated root culture. encodes a protein that is related to a large family of proteins that consist of a proline-rich or glycine-rich N-terminus and a hydrophobic, possibly membrane spanning C-terminus.	2.19654	0.102274	2.33712	0.0321877
					At3g44400	disease resistance protein (TIR-NBS-LRR class), putative; similar to RPP1 (RECOGNITION OF PERONOSPORA PARASITICA 1) [Arabidopsis thaliana] (TAIR:AT3G44480.1); similar to disease resistance protein RPP1-WsB-like (TIR-NBS-LRR class), putative [Arabidopsis thaliana] (TAIR:AT3G44630.1); similar to ATP binding / nucleoside-triphosphatase/ nucleotide binding / protein binding / transmembrane receptor […	-1.10605	0.0381548		At4g13570	histone H2A, putative; Identical to Putative histone H2A.8 (H2A-4) (HTA4) [Arabidopsis Thaliana] (GB:Q9T0H7); similar to histone H2A, putative [Arabidopsis thaliana] (TAIR:AT2G38810.2); similar to histone H2A.F/Z [Arabidopsis thaliana] (TAIR:AT3G54560.1); similar to Os03g0162200 [Oryza sativa (japonica cultivar-group)] (GB:NP_001049049.1); similar to Os10g0418000 [Oryza sativa (japonica cultivar-…	-1.18947	0.00174462	-1.43411	0.0103065
					At3g44716	similar to hypothetical protein MtrDRAFT_AC150566g28v1 [Medicago truncatula] (GB:ABE89140.1)	1.60573	0.164752		At4g13572	unknown protein	-1.21264	0.0193967	-1.18054	0.010745
					At3g45130	LAS1 (Lanosterol synthase 1); catalytic/ lyase; similar to CAS1 (CYCLOARTENOL SYNTHASE 1) [Arabidopsis thaliana] (TAIR:AT2G07050.1); similar to beta-amyrin synthase, putative [Arabidopsis thaliana] (TAIR:AT1G78950.1); similar to beta-amyrin synthase, putative [Arabidopsis thaliana] (TAIR:AT1G78955.1); similar to putative oxidosqualene cyclase [Cucurbita pepo] (GB:BAD34646.1); similar to oxidosqua…	1.42281	0.266537		At4g13575	unknown protein	-1.09736	0.00958624	-1.14868	0.0338556
					At3g45160	unknown protein	1.10207	0.0403673		At4g13860	glycine-rich RNA-binding protein, putative; similar to ATGRP2 (GLYCINE-RICH RNA-BINDING PROTEIN 2) [Arabidopsis thaliana] (TAIR:AT4G13850.4); similar to unnamed protein product [Asper (GB:BAE58923.1); contains InterPro domain Nucleotide-binding, alpha-beta plait; (InterPro:IPR012677); contains InterPro domain RNA-binding region RNP-1 (RNA recognition motif); (InterPro:IPR000504)	1.21114	0.0418614	1.20735	0.0433139
					At3g45390	lectin protein kinase family protein; similar to lectin protein kinase family protein [Arabidopsis thaliana] (TAIR:AT3G45330.1); similar to lectin-like receptor kinase 7;2 [Medicago truncatula] (GB:AAR11299.1); contains InterPro domain Protein kinase-like; (InterPro:IPR011009); contains InterPro domain Concanavalin A-like lectin/glucanase, subgroup; (InterPro:IPR013320); contains InterPro domain …	1.07417	0.041698		At4g14090	The At4g14090 encodes a anthocyanidin 5-O-glucosyltransferase specifically glucosylating the 5-position of the flavonoid A-ring.	1.78009	0.0194991	1.39192	0.130459
					At3g46480	oxidoreductase, 2OG-Fe(II) oxygenase family protein; similar to oxidoreductase, 2OG-Fe(II) oxygenase family protein [Arabidopsis thaliana] (TAIR:AT1G35190.1); similar to Os01g0188100 [Oryza sativa (japonica cultivar-group)] (GB:NP_001042255.1); similar to 2OG-Fe(II) oxygenase [Medicago truncatula] (GB:ABE81241.1); contains InterPro domain Isopenicillin N synthase; (InterPro:IPR002283); contains I…	1.61886	0.0904541		At4g14630	germin-like protein with N-terminal signal sequence that may target it to the vacuole, plasma membrane and/or outside the cell.	1.6278	0.10583	2.47242	0.0143114
					At3g46970	Encodes a cytosolic alpha-glucan phosphorylase. In vitro, the enzyme has a preference for branched polysaccharides, such as glycogen.	-1.09602	0.0142928		At4g15210	cytosolic beta-amylase expressed in rosette leaves and inducible by sugar. RAM1 mutants have reduced beta amylase in leaves and stems.	-1.38178	0.11225	-1.3133	0.448635
					At3g47040	glycosyl hydrolase family 3 protein; similar to glycosyl hydrolase family 3 protein [Arabidopsis thaliana] (TAIR:AT3G47050.1); similar to hydrolase, hydrolyzing O-glycosyl compounds [Arabidopsis thaliana] (TAIR:AT3G47010.1); similar to glycosyl hydrolase family 3 protein [Arabidopsis thaliana] (TAIR:AT3G47000.1); similar to putative exohydrolase [Oryza sativa] (GB:AAL58976.1); similar to Chain A,…	1.17217	0.0639673		At4g15230	ATPDR2/PDR2 (PLEIOTROPIC DRUG RESISTANCE 2); ATPase, coupled to transmembrane movement of substances; Identical to Pleiotropic drug resistance protein 2 (PDR2) [Arabidopsis Thaliana] (GB:Q8GZ52;GB:O23376;GB:O23377;GB:Q7PC89); similar to ATPDR9/PDR9 (PLEIOTROPIC DRUG RESISTANCE 9), ATPase, coupled to transmembrane movement of substances [Arabidopsis thaliana] (TAIR:AT3G53480.1); similar to ATPDR13…	1.3912	0.00130065	1.66335	0.0315683
					At3g48450	nitrate-responsive NOI protein, putative; similar to nitrate-responsive NOI protein, putative [Arabidopsis thaliana] (TAIR:AT5G63270.1); similar to Os04g0620600 [Oryza sativa (japonica cultivar-group)] (GB:NP_001053908.1); similar to Nitrate-induced NOI [Medicago truncatula] (GB:ABE84626.1); similar to Os09g0253000 [Oryza sativa (japonica cultivar-group)] (GB:NP_001062688.1); contains InterPro do…	1.07735	0.0011228		At4g15380	member of CYP705A	1.25739	0.0113739	1.04597	0.116436
					At3g48850	mitochondrial phosphate transporter, putative; similar to mitochondrial phosphate transporter [Arabidopsis thaliana] (TAIR:AT5G14040.1); similar to mitochondrial phosphate transporter [Zea mays] (GB:BAA31583.1); contains InterPro domain Adenine nucleotide translocator 1; (InterPro:IPR002113); contains InterPro domain Mitochondrial substrate carrier; (InterPro:IPR001993)	1.34645	0.0640889		At4g16146	similar to unknown protein [Arabidopsis thaliana] (TAIR:AT1G69510.2); similar to negatively light-regulated protein, putative, expressed [Oryza sativa (japonica cultivar-group)] (GB:ABA97694.2); contains InterPro domain Lg106-like; (InterPro:IPR012482)	-1.546	0.0134561	-1.65323	0.0497208
					At3g49330	invertase/pectin methylesterase inhibitor family protein; similar to invertase/pectin methylesterase inhibitor family protein [Arabidopsis thaliana] (TAIR:AT5G24370.1); similar to pectinmethylesterase inhibitor [Actinidia deliciosa] (GB:BAC54964.1); contains InterPro domain Plant invertase/pectin methylesterase inhibitor; (InterPro:IPR007186); contains InterPro domain Pectinesterase inhibitor; (I…	1.18067	0.113786		At4g16940	disease resistance protein (TIR-NBS-LRR class), putative; similar to SNC1 (SUPPRESSOR OF NPR1-1, CONSTITUTIVE 1) [Arabidopsis thaliana] (TAIR:AT4G16890.1); similar to RPP4 (RECOGNITION OF PERONOSPORA PARASITICA 4) [Arabidopsis thaliana] (TAIR:AT4G16860.1); similar to disease resistance protein (TIR-NBS-LRR class), putative [Arabidopsis thaliana] (TAIR:AT4G16960.1); similar to MRGH5 [Cucumis melo]…	-1.18038	0.0358202	-1.28915	0.0218951
					At3g49340	cysteine proteinase, putative; similar to cysteine proteinase, putative [Arabidopsis thaliana] (TAIR:AT2G27420.1); similar to cysteine proteinase precursor [Ipomoea batatas] (GB:AAL14199.1); similar to cysteine protease [Ipomoea batatas] (GB:AAK27968.1); contains InterPro domain Peptidase, cysteine peptidase active site; (InterPro:IPR000169); contains InterPro domain Peptidase C1A, papain; (Inter…	1.04874	0.0287768		At4g17470	palmitoyl protein thioesterase family protein; similar to palmitoyl protein thioesterase family protein [Arabidopsis thaliana] (TAIR:AT4G17480.1); similar to palmitoyl protein thioesterase family protein [Brassica oleracea] (GB:ABD65098.1); contains InterPro domain Palmitoyl protein thioesterase; (InterPro:IPR002472)	2.35124	0.0439943	1.61915	0.0590306
					At3g49845	unknown protein	1.11308	0.194307		At4g19230	Encodes a protein with ABA 8'-hydroxylase activity, involved in ABA catabolism. Member of the CYP707A gene family. CYP707A1 appears to play an important role in determining the ABA levels in dry seeds. Gene involved in postgermination growth. Overexpression of CYP707A1 leads to a decrease in ABA levels and a reduction in after-ripening period to break dormancy.	1.18799	0.0565262	1.46954	0.00650641
					At3g49960	peroxidase, putative; Identical to Peroxidase 35 precursor (EC 1.11.1.7) (Atperox P35) (ATP21a) (PER35) [Arabidopsis Thaliana] (GB:Q96510); similar to peroxidase 73 (PER73) (P73) (PRXR11) [Arabidopsis thaliana] (TAIR:AT5G67400.1); similar to peroxidase 1 [Artemisia annua] (GB:AAO45182.1); contains InterPro domain Haem peroxidase; (InterPro:IPR010255); contains InterPro domain Haem peroxidase, pla…	-1.37522	0.159157		At4g20240	putative cytochrome P450	1.72122	0.00987688	1.93996	0.028378
					At3g50400	GDSL-motif lipase/hydrolase family protein; similar to GDSL-motif lipase/hydrolase family protein [Arabidopsis thaliana] (TAIR:AT2G23540.1); similar to H0404F02.4 [Oryza sativa (indica cultivar-group)] (GB:CAH66728.1); similar to Os03g0310000 [Oryza sativa (japonica cultivar-group)] (GB:NP_001049914.1); contains InterPro domain Lipolytic enzyme, G-D-S-L; (InterPro:IPR001087)	1.31921	0.00145194		At4g20390	integral membrane family protein; similar to integral membrane family protein [Arabidopsis thaliana] (TAIR:AT5G44550.1); similar to plant integral membrane protein TIGR01569 containing protein, expressed [Oryza sativa (japonica cultivar-group)] (GB:ABA99368.1); similar to Os12g0610800 [Oryza sativa (japonica cultivar-group)] (GB:NP_001067249.1); contains InterPro domain Protein of unknown functio…	1.22933	0.0446369	1.44096	0.0368942
					At3g51140	similar to CDF1 (CELL GROWTH DEFECT FACTOR 1), heat shock protein binding [Arabidopsis thaliana] (TAIR:AT5G23040.2); similar to Expressed protein, putative [Medicago truncatula] (GB:ABE85109.1); similar to Os03g0255200 [Oryza sativa (japonica cultivar-group)] (GB:NP_001049592.1); contains InterPro domain Helix-hairpin-helix motif, class 2; (InterPro:IPR008918)	-1.25607	0.0425013		At4g21830	methionine sulfoxide reductase domain-containing protein / SeIR domain-containing protein; similar to methionine sulfoxide reductase domain-containing protein / SelR domain-containing protein [Arabidopsis thaliana] (TAIR:AT4G21840.1); similar to Os03g0360700 [Oryza sativa (japonica cultivar-group)] (GB:NP_001050156.1); similar to unknown [Oryza sativa (japonica cultivar-group)] (GB:AAO72582.1); s…	1.67576	0.146957	2.77369	0.0406668
					At3g51540	similar to unknown protein [Arabidopsis thaliana] (TAIR:AT3G08670.1); similar to Os01g0819000 [Oryza sativa (japonica cultivar-group)] (GB:NP_001044636.1); similar to Os05g0480600 [Oryza sativa (japonica cultivar-group)] (GB:NP_001055856.1); similar to Salivary gland secretion 1 CG3047-PA [Drosophila melanogaster] (GB:NP_523475.3)	1.06482	0.0244377		At4g22070	member of WRKY Transcription Factor; Group II-b	1.27998	0.0470943	1.9349	0.0329219
					At3g52790	peptidoglycan-binding LysM domain-containing protein; similar to peptidoglycan-binding LysM domain-containing protein [Arabidopsis thaliana] (TAIR:AT5G62150.1); similar to Os10g0524300 [Oryza sativa (japonica cultivar-group)] (GB:NP_001065106.1); similar to Putative dihydrodipicolinate reductase-like protein [Oryza sativa (japonica cultivar-group)] (GB:AAO15285.1); contains InterPro domain Peptid…	1.15198	0.0714446		At4g22610	protease inhibitor/seed storage/lipid transfer protein (LTP) family protein; similar to protease inhibitor/seed storage/lipid transfer protein (LTP) family protein [Arabidopsis thaliana] (TAIR:AT4G22520.1); similar to Os04g0554600 [Oryza sativa (japonica cultivar-group)] (GB:NP_001053512.1); similar to P-rich protein NtEIG-C29 [Nicotiana tabacum] (GB:BAB16431.1); contains InterPro domain Plant li…	1.26287	0.0382402	1.20719	0.0759432
					At3g52820	ATPAP22/PAP22 (purple acid phosphatase 22); acid phosphatase/ protein serine/threonine phosphatase; similar to ATPAP21/PAP21 (purple acid phosphatase 21), acid phosphatase/ protein serine/threonine phosphatase [Arabidopsis thaliana] (TAIR:AT3G52810.1); similar to Os04g0410600 [Oryza sativa (japonica cultivar-group)] (GB:NP_001052730.1); similar to H0717B12.3 [Oryza sativa (indica cultivar-group)]…	1.44897	0.0108668		At4g22880	encodes leucoanthocyanidin dioxygenase, which is involved in proanthocyanin biosynthesis. Mutant analysis suggests that this gene is also involved in vacuole formation.	2.50698	0.0181909	1.60404	0.13578
					At3g53800	armadillo/beta-catenin repeat family protein; similar to armadillo/beta-catenin repeat family protein [Arabidopsis thaliana] (TAIR:AT3G09350.1); similar to Os03g0271400 [Oryza sativa (japonica cultivar-group)] (GB:NP_001049691.1); similar to putative stress-induced protein [Solanum commersonii] (GB:CAJ19270.1); similar to Os03g0822700 [Oryza sativa (japonica cultivar-group)] (GB:NP_001051736.1); …	-1.44491	0.00656869		At4g22950	MADS-box protein AGL19	1.03119	0.0676696	1.09477	0.0951013
					At3g54530	similar to unknown protein [Arabidopsis thaliana] (TAIR:AT3G54520.1); contains domain no description (G3D.1.10.1420.10)	1.42092	0.104485		At4g24340	phosphorylase family protein; similar to phosphorylase family protein [Arabidopsis thaliana] (TAIR:AT4G24350.1); similar to Os05g0228000 [Oryza sativa (japonica cultivar-group)] (GB:NP_001054970.1); similar to Os06g0112100 [Oryza sativa (japonica cultivar-group)] (GB:NP_001056591.1); similar to vegetative storage protein [Populus balsamifera subsp. trichocarpa x Populus deltoides] (GB:AAA16342.1)…	1.12256	0.299627	2.00902	0.0527524
					At3g55370	Encodes a nuclear localized Dof domain containing transcription factor expressed primarily in roots. Responsive to salicylic acid. Transgenic overexpressors have yellow leaves and short, defective roots.	1.1276	0.0372978		At4g25100	Fe-superoxide dismutase	-1.13187	0.0085716	-1.33167	0.00440968
					At3g55515	unknown protein	1.01692	0.0656295		At4g25400	basix helix-loop-helix (bHLH) family protein; similar to basix helix-loop-helix (bHLH) family protein [Arabidopsis thaliana] (TAIR:AT5G51780.1); similar to Helix-loop-helix DNA-binding [Medicago truncatula] (GB:ABE79361.1); contains InterPro domain Helix-loop-helix DNA-binding; (InterPro:IPR011598); contains InterPro domain Basic helix-loop-helix dimerisation region bHLH; (InterPro:IPR001092)	1.29373	0.0204353	1.82156	0.0586251
					At3g55890	yippee family protein; Identical to Protein yippee-like At3g55890 [Arabidopsis Thaliana] (GB:Q9LY56); similar to yippee family protein [Arabidopsis thaliana] (TAIR:AT2G40110.1); similar to Protein yippee-like (GB:P59234); similar to Os03g0698500 [Oryza sativa (japonica cultivar-group)] (GB:NP_001050981.1); contains InterPro domain Yippee-like protein; (InterPro:IPR004910)	1.32988	0.0154906		At4g25560	Member of the R2R3 factor gene family.	1.09827	0.0794939	1.34794	0.0259906
					At3g56970	ORG2 (OBP3-responsive gene 2); DNA binding / transcription factor; similar to ORG3 (OBP3-responsive gene 3), DNA binding / transcription factor [Arabidopsis thaliana] (TAIR:AT3G56980.1); similar to basic helix-loop-helix family protein [Thlaspi caerulescens] (GB:ABD37969.1); similar to Helix-loop-helix DNA-binding [Medicago truncatula] (GB:ABE94188.1); contains InterPro domain Helix-loop-helix DN…	1.07222	0.0581022		At4g25750	ABC transporter family protein; Identical to White-brown complex homolog protein 4 (WBC4) [Arabidopsis Thaliana] (GB:Q9SW08); similar to ABC transporter family protein [Arabidopsis thaliana] (TAIR:AT5G52860.1); similar to AAA ATPase [Medicago truncatula] (GB:ABE83068.1); contains InterPro domain ABC-2 type transporter; (InterPro:IPR013525); contains InterPro domain AAA ATPase; (InterPro:IPR003593…	-3.11139	0.0196745	-3.21902	0.00497957
					At3g56980	ORG3 (OBP3-responsive gene 3); DNA binding / transcription factor; similar to ORG2 (OBP3-responsive gene 2), DNA binding / transcription factor [Arabidopsis thaliana] (TAIR:AT3G56970.1); similar to basic helix-loop-helix family protein [Thlaspi caerulescens] (GB:ABD37969.1); contains InterPro domain Helix-loop-helix DNA-binding; (InterPro:IPR011598); contains InterPro domain Basic helix-loop-heli…	1.01069	0.0558301		At4g25810	xyloglucan endotransglycosylase-related protein (XTR6)	1.05906	0.0320694	1.40169	0.00418288
					At3g57157	unknown protein	1.12934	0.0508408		At4g28790	basic helix-loop-helix (bHLH) family protein; similar to transcription regulator [Arabidopsis thaliana] (TAIR:AT4G28811.1); similar to Os03g0639300 [Oryza sativa (japonica cultivar-group)] (GB:NP_001050735.1); similar to Helix-loop-helix DNA-binding domain containing protein, expressed [Oryza sativa (japonica cultivar-group)] (GB:ABF97813.1); similar to Helix-loop-helix DNA-binding domain contain…	-1.4417	0.0235478	-1.80099	0.0337981
					At3g57950	similar to unknown protein [Arabidopsis thaliana] (TAIR:AT2G42180.1); similar to Os09g0279200 [Oryza sativa (japonica cultivar-group)] (GB:NP_001062757.1)	1.23357	0.0914868		At4g28940	catalytic; similar to phosphorylase family protein [Arabidopsis thaliana] (TAIR:AT4G24340.1); similar to Os05g0228000 [Oryza sativa (japonica cultivar-group)] (GB:NP_001054970.1); similar to Os01g0229800 [Oryza sativa (japonica cultivar-group)] (GB:NP_001042490.1); similar to putative bark storage protein [Oryza sativa (japonica cultivar-group)] (GB:BAA94780.1); contains InterPro domain Purine an…	2.23845	0.0123359	2.43423	0.00552685
					At3g58190	This gene contains two auxin-responsive element (AuxRE).	1.04444	0.155867		At4g29270	acid phosphatase class B family protein; similar to acid phosphatase class B family protein [Arabidopsis thaliana] (TAIR:AT4G29260.1); similar to Plant acid phosphatase [Medicago truncatula] (GB:ABE84853.1); contains InterPro domain Acid phosphatase (Class B); (InterPro:IPR005519); contains InterPro domain Plant acid phosphatase; (InterPro:IPR010028)	1.55839	0.00743495	1.88688	0.00674637
					At3g58196	unknown protein	-1.21918	0.0552957		At4g29690	type I phosphodiesterase/nucleotide pyrophosphatase family protein; similar to type I phosphodiesterase/nucleotide pyrophosphatase family protein [Arabidopsis thaliana] (TAIR:AT4G29700.1); similar to Type I phosphodiesterase/nucleotide pyrophosphatase [Medicago truncatula] (GB:ABE90599.1); contains InterPro domain Type I phosphodiesterase/nucleotide pyrophosphatase; (InterPro:IPR002591)	1.41068	0.0150367	1.32295	0.03851
					At3g58270	meprin and TRAF homology domain-containing protein / MATH domain-containing protein; similar to meprin and TRAF homology domain-containing protein / MATH domain-containing protein [Arabidopsis thaliana] (TAIR:AT3G58210.1); similar to MATH domain containing protein [Brassica oleracea] (GB:ABD65138.1); contains InterPro domain TRAF-like; (InterPro:IPR008974); contains InterPro domain MATH; (InterPr…	1.5451	0.0204034		At4g29700	type I phosphodiesterase/nucleotide pyrophosphatase family protein; similar to type I phosphodiesterase/nucleotide pyrophosphatase family protein [Arabidopsis thaliana] (TAIR:AT4G29690.1); similar to Type I phosphodiesterase/nucleotide pyrophosphatase [Medicago truncatula] (GB:ABE90599.1); contains InterPro domain Type I phosphodiesterase/nucleotide pyrophosphatase; (InterPro:IPR002591)	1.1776	0.0356931	1.04906	0.0466135
					At3g59130	similar to DC1 domain-containing protein [Arabidopsis thaliana] (TAIR:AT3G59120.1); similar to DC1 domain-containing protein [Brassica oleracea] (GB:ABD65623.1); contains InterPro domain C1-like; (InterPro:IPR011424); contains InterPro domain DC1; (InterPro:IPR004146)	1.37767	0.080269		At4g29930	basic helix-loop-helix (bHLH) family protein; similar to basic helix-loop-helix (bHLH) family protein [Arabidopsis thaliana] (TAIR:AT5G57150.1); similar to Helix-loop-helix DNA-binding [Medicago truncatula] (GB:ABE84573.1); contains InterPro domain Helix-loop-helix DNA-binding; (InterPro:IPR011598); contains InterPro domain Basic helix-loop-helix dimerisation region bHLH; (InterPro:IPR001092)	2.30996	0.000144666	2.14517	0.0141721
					At3g59450	calcium-binding EF hand family protein; similar to calcium-binding protein, putative [Arabidopsis thaliana] (TAIR:AT3G59440.1); similar to calcium-binding protein [Lotus japonicus] (GB:CAB63264.3); similar to Calcium-binding EF-hand [Medicago truncatula] (GB:ABE93022.1); contains InterPro domain EF-Hand type; (InterPro:IPR011992); contains InterPro domain Calcium-binding EF-hand; (InterPro:IPR002…	1.04409	0.0228577		At4g30140	GDSL-motif lipase/hydrolase family protein; similar to GDSL-motif lipase/hydrolase family protein [Arabidopsis thaliana] (TAIR:AT2G19050.1); similar to GDSL-lipase 1 [Capsicum annuum] (GB:AAZ23955.1); contains InterPro domain Lipolytic enzyme, G-D-S-L; (InterPro:IPR001087)	1.2319	0.0677831	1.61218	0.00549169
					At3g60140	Encodes a protein similar to beta-glucosidase and is a member of glycoside hydrolase family 1. Expression is induced after 24 hours of dark treatment, in senescing leaves and treatment with exogenous photosynthesis inhibitor. Induction of gene expression was suppressed in excised leaves supplied with sugar. The authors suggest that the gene's expression pattern is responding to the level of sugar…	1.57355	0.285138		At4g31020	similar to unknown protein [Arabidopsis thaliana] (TAIR:AT2G24320.1); similar to Esterase/lipase/thioesterase [Medicago truncatula] (GB:ABD32255.1); similar to Os02g0796600 [Oryza sativa (japonica cultivar-group)] (GB:NP_001048390.1); contains InterPro domain Esterase/lipase/thioesterase; (InterPro:IPR000379)	1.59099	0.00302357	1.52259	0.0162667
					At3g60270	uclacyanin, putative; similar to UCC3 (UCLACYANIN 3), copper ion binding [Arabidopsis thaliana] (TAIR:AT3G60280.1); similar to uclacyanin 3-like protein [Oryza sativa] (GB:CAC39044.1); contains InterPro domain Cupredoxin; (InterPro:IPR008972); contains InterPro domain Plastocyanin-like; (InterPro:IPR003245)	1.25664	0.0141243		At4g31730	glutamine dumper1	1.4896	0.0114485	1.5162	0.0332725
					At3g60890	similar to unknown protein [Arabidopsis thaliana] (TAIR:AT2G45450.1); similar to Os09g0520500 [Oryza sativa (japonica cultivar-group)] (GB:NP_001063700.1)	1.11041	0.213581		At4g31910	transferase family protein; similar to transferase family protein [Arabidopsis thaliana] (TAIR:AT5G41040.2); similar to acyl transferase [Taxus chinensis] (GB:AAQ91912.1); contains InterPro domain Transferase; (InterPro:IPR003480)	1.18316	0.0124	1.20708	0.172057
					At3g61210	embryo-abundant protein-related; similar to embryo-abundant protein-related [Arabidopsis thaliana] (TAIR:AT1G55450.1); similar to embryo-abundant protein EMB-like [Oryza sativa (japonica cultivar-group)] (GB:BAB89030.1); contains InterPro domain SAM (and some other nucleotide) binding motif; (InterPro:IPR000051); contains InterPro domain Methyltransferase type 11; (InterPro:IPR013216)	1.25217	0.0301047		At4g33610	glycine-rich protein; similar to glycine-rich protein [Arabidopsis thaliana] (TAIR:AT1G55990.1); similar to PE-PGRS FAMILY PROTEIN [Mycobacterium tuberculosis H37Rv] (GB:YP_177811.1)	1.09981	0.0802567	1.14384	0.125302
					At3g61390	U-box domain-containing protein; similar to U-box domain-containing protein [Arabidopsis thaliana] (TAIR:AT2G45920.1); similar to Protein kinase; U box [Medicago truncatula] (GB:ABD32822.1); contains domain no description (G3D.3.40.50.1420); contains domain Adenine nucleotide alpha hydrolases-like (SSF52402)	1.16462	0.0397533		At4g34600	similar to unknown protein [Arabidopsis thaliana] (TAIR:AT2G16385.1)	1.13755	0.00532172	1.19745	0.0663893
					At3g61850	Zinc finger transcription factor of the Dof family involved in the control of seed germination.	1.46816	0.00188609		At4g35350	tracheary element vacuolar protein	1.16935	0.00490969	1.27548	0.0172011
					At3g62740	glycosyl hydrolase family 1 protein; similar to glycosyl hydrolase family 1 protein [Arabidopsis thaliana] (TAIR:AT4G27820.1); similar to hydrolase, hydrolyzing O-glycosyl compounds [Arabidopsis thaliana] (TAIR:AT3G62750.1); similar to glycosyl hydrolase family 1 protein [Arabidopsis thaliana] (TAIR:AT4G27830.1); similar to Glycoside hydrolase, family 1 [Medicago truncatula] (GB:ABE85054.1); cont…	1.10693	0.0117333		At4g36410	ubiquitin-conjugating enzyme	-1.00773	0.0533748	-1.10767	0.00443636
					At4g00940	Dof-type zinc finger domain-containing protein; Identical to Dof zinc finger protein DOF4.1 (AtDOF4.1) (DOF4.1) [Arabidopsis Thaliana] (GB:Q9M161;GB:O23083); similar to DAG1 (DOF AFFECTING GERMINATION 1) [Arabidopsis thaliana] (TAIR:AT3G61850.3); similar to Dof17 [Glycine max] (GB:ABI16018.1); contains InterPro domain Zinc finger, Dof-type; (InterPro:IPR003851)	1.01719	0.0413205		At4g36430	peroxidase, putative; Identical to Peroxidase 49 precursor (EC 1.11.1.7) (Atperox P49) (ATP31) (PER49) [Arabidopsis Thaliana] (GB:O23237); similar to peroxidase, putative [Arabidopsis thaliana] (TAIR:AT2G18150.1); similar to peroxidase [Dimocarpus longan] (GB:ABG49114.1); contains InterPro domain Haem peroxidase; (InterPro:IPR010255); contains InterPro domain Haem peroxidase, plant/fungal/bacteri…	1.06295	0.0236069	1.44534	0.0383695
					At4g01360	similar to BPS1 (BYPASS 1) [Arabidopsis thaliana] (TAIR:AT1G01550.2); similar to unknown [Solanum tuberosum] (GB:ABB16971.1)	1.00585	0.217647		At4g36700	cupin family protein; similar to cupin family protein [Arabidopsis thaliana] (TAIR:AT2G18540.1); similar to preproMP73 [Cucurbita maxima] (GB:BAB78478.1); contains InterPro domain Cupin 1; (InterPro:IPR006045); contains InterPro domain Cupin, RmlC-type; (InterPro:IPR011051); contains InterPro domain Cupin region; (InterPro:IPR007113)	1.02394	0.0646059	1.10203	0.0309079
					At4g01450	nodulin MtN21 family protein; similar to nodulin MtN21 family protein [Arabidopsis thaliana] (TAIR:AT4G01440.1); similar to Os06g0109300 [Oryza sativa (japonica cultivar-group)] (GB:NP_001056575.1); similar to Os06g0109200 [Oryza sativa (japonica cultivar-group)] (GB:NP_001056574.1); similar to H0523F07.12 [Oryza sativa (indica cultivar-group)] (GB:CAH67024.1); contains InterPro domain Protein of…	1.10583	0.026577		At4g37070	unknown protein	1.12426	0.0156512	1.58287	0.124359
					At4g01460	basic helix-loop-helix (bHLH) family protein; similar to basic helix-loop-helix (bHLH) family protein [Arabidopsis thaliana] (TAIR:AT3G61950.1); similar to Os10g0376900 [Oryza sativa (japonica cultivar-group)] (GB:NP_001064473.1); similar to helix-loop-helix DNA-binding protein-like [Oryza sativa (japonica cultivar-group)] (GB:BAD19748.1); contains InterPro domain Helix-loop-helix DNA-binding; (I…	-1.06362	0.00555071		At4g37410	member of CYP81F	1.89473	0.0191766	1.64791	0.00961618
					At4g01630	member of Alpha-Expansin Gene Family. Naming convention from the Expansin Working Group (Kende et al, 2004. Plant Mol Bio)	1.51507	0.0701222		At4g39250	DNA binding / transcription factor; similar to MEE3 (maternal effect embryo arrest 3), DNA binding / transcription factor [Arabidopsis thaliana] (TAIR:AT2G21650.1); similar to MYB transcription factor MYB142 [Glycine max] (GB:ABH02867.1); contains InterPro domain Homeodomain-related; (InterPro:IPR012287); contains InterPro domain Homeodomain-like; (InterPro:IPR009057); contains InterPro domain My…	-1.15204	0.0582604	-1.72065	0.0228586
					At4g02420	lectin protein kinase, putative; similar to lectin protein kinase, putative [Arabidopsis thaliana] (TAIR:AT3G53810.1); similar to lectin protein kinase family protein [Arabidopsis thaliana] (TAIR:AT4G02410.1); similar to RLK (RECEPTOR LECTIN KINASE), kinase [Arabidopsis thaliana] (TAIR:AT2G37710.1); similar to receptor kinase Lecrk [Gossypium hirsutum] (GB:AAP47579.1); similar to lectin-like rece…	-1.15048	0.00726962		At4g39720	VQ motif-containing protein; similar to VQ motif-containing protein [Arabidopsis thaliana] (TAIR:AT5G65170.1); similar to VQ [Medicago truncatula] (GB:ABE94086.1); contains InterPro domain VQ; (InterPro:IPR008889)	1.16905	0.03415	1.27016	0.0187634
					At4g02520	Encodes glutathione transferase belonging to the phi class of GSTs. Naming convention according to Wagner et al. (2002). The expression of this gene is upregulated by herbicide safeners such as benoxacor and fenclorim.	-1.01791	0.0945955		At5g01490	Encodes a cation/proton antiporter, a member of Low affinity calcium antiporter CAX2 family.	2.06297	0.00218986	3.21519	0.00800312
					At4g02555	unknown protein	-1.30583	0.00136046		At5g01870	lipid transfer protein, putative; similar to LTP6 (Lipid transfer protein 6), lipid binding [Arabidopsis thaliana] (TAIR:AT3G08770.1); similar to lipid-transfer protein [Nicotiana glauca] (GB:AAF28385.1); contains InterPro domain Plant lipid transfer protein/Par allergen; (InterPro:IPR000528); contains InterPro domain Plant lipid transfer/seed storage/trypsin-alpha amylase inhibitor; (InterPro:IP…	1.03149	0.012724	1.39614	0.0805424
					At4g02950	ubiquitin family protein; similar to ubiquitin family protein [Arabidopsis thaliana] (TAIR:AT4G03360.1); contains InterPro domain UV excision repair protein Rad23; (InterPro:IPR004806); contains InterPro domain Ubiquitin; (InterPro:IPR000626)	1.02478	0.0377471		At5g01900	member of WRKY Transcription Factor; Group III	2.3507	0.0140487	2.65842	0.073717
					At4g04540	protein kinase family protein; similar to protein kinase family protein [Arabidopsis thaliana] (TAIR:AT4G04570.1); similar to protein kinase family protein [Arabidopsis thaliana] (TAIR:AT4G04490.1); similar to protein kinase family protein [Arabidopsis thaliana] (TAIR:AT4G04510.1); similar to receptor-like protein kinase homolog RK20-1 [Phaseolus vulgaris] (GB:AAD21872.1); contains InterPro domai…	-1.17772	0.320279		At5g02760	protein phosphatase 2C family protein / PP2C family protein; similar to protein phosphatase type 2C [Arabidopsis thaliana] (TAIR:AT3G12620.2); similar to protein phosphatase 2C homolog [Mesembryanthemum crystallinum] (GB:AAD11430.1); similar to Os06g0717800 [Oryza sativa (japonica cultivar-group)] (GB:NP_001058597.1); contains InterPro domain Protein phosphatase 2C-like; (InterPro:IPR001932)	-3.44573	0.00910373	-3.83643	0.0249493
					At4g04900	encodes a member of a novel protein family that contains contain a CRIB (for Cdc42/Rac-interactive binding) motif required for their specific interaction with GTP-bound Rop1 (plant-specific Rho GTPase). Most similar to RIC9 and RIC11 (subfamily group I). Gene is expressed predominantly in roots, leaves, and seedlings.	-1.16601	0.00753283		At5g03260	putative laccase, a member of laccase family of genes (17 members in Arabidopsis).	1.69517	0.00383396	1.81064	0.0117395
					At4g05200	protein kinase family protein; similar to protein kinase family protein [Arabidopsis thaliana] (TAIR:AT4G23160.1); similar to CRK10 (CYSTEINE-RICH RLK10), kinase [Arabidopsis thaliana] (TAIR:AT4G23180.1); similar to CRK6 (CYSTEINE-RICH RLK 6), kinase [Arabidopsis thaliana] (TAIR:AT4G23140.1); similar to receptor-like protein kinase homolog RK20-1 [Phaseolus vulgaris] (GB:AAD21872.1); contains Int…	1.18585	0.0719782		At5g04390	zinc finger (C2H2 type) family protein; similar to zinc finger (C2H2 type) family protein [Arabidopsis thaliana] (TAIR:AT3G10470.1); similar to DNA-binding protein [Petunia x hybrida] (GB:CAA43111.1); contains InterPro domain Zinc finger, C2H2-type; (InterPro:IPR007087)	-1.03266	0.005383	-1.08991	0.00317357
					At4g05370	similar to AAA-type ATPase family protein [Arabidopsis thaliana] (TAIR:AT1G43910.1); similar to AAA ATPase [Medicago truncatula] (GB:ABE92508.1); contains domain BCS1 AAA-TYPE ATPASE (PTHR23070); contains domain AAA-TYPE ATPASE-RELATED (PTHR23070:SF1)	2.32373	0.152077		At5g05160	leucine-rich repeat transmembrane protein kinase, putative; similar to leucine-rich repeat transmembrane protein kinase, putative [Arabidopsis thaliana] (TAIR:AT5G58300.1); similar to putative receptor-like protein kinase [Oryza sativa (japonica cultivar-group)] (GB:BAB62593.1); similar to Os05g0480400 [Oryza sativa (japonica cultivar-group)] (GB:NP_001055854.1); contains InterPro domain Protein …	1.05892	0.00492587	1.03346	0.0174296
					At4g05380	AAA-type ATPase family protein; similar to AAA-type ATPase family protein [Arabidopsis thaliana] (TAIR:AT1G43910.1); similar to AAA ATPase [Medicago truncatula] (GB:ABE84083.1); contains InterPro domain AAA-protein subdomain; (InterPro:IPR003960); contains InterPro domain AAA ATPase; (InterPro:IPR003593); contains InterPro domain AAA ATPase, central region; (InterPro:IPR003959)	1.40502	0.190849		At5g05340	peroxidase, putative; Identical to Peroxidase 52 precursor (EC 1.11.1.7) (Atperox P52) (ATP49) (PER52) [Arabidopsis Thaliana] (GB:Q9FLC0); similar to peroxidase, putative [Arabidopsis thaliana] (TAIR:AT5G58400.1); similar to Peroxidase P7 (TP7) (GB:P00434); contains InterPro domain Haem peroxidase; (InterPro:IPR010255); contains InterPro domain Haem peroxidase, plant/fungal/bacterial; (InterPro:I…	1.34331	0.242738	1.5223	9.91234e-05
					At4g09110	zinc finger (C3HC4-type RING finger) family protein; Identical to Putative RING-H2 finger protein ATL4B precursor (ATL4B) [Arabidopsis Thaliana] (GB:Q9M0R6); similar to zinc finger (C3HC4-type RING finger) family protein [Arabidopsis thaliana] (TAIR:AT4G09120.1); similar to Zinc finger, RING-type; RINGv [Medicago truncatula] (GB:ABD32383.1); contains InterPro domain Zinc finger, RING-type; (Inter…	1.15116	0.097591		At5g05390	putative laccase, a member of laccase family of genes (17 members in Arabidopsis).	1.45427	0.00671725	1.49776	0.0468139
					At4g10265	wound-responsive protein, putative; similar to wound-responsive family protein [Arabidopsis thaliana] (TAIR:AT4G10270.1); similar to wound induced protein [Solanum lycopersicum] (GB:CAA42537.1)	1.32598	0.141346		At5g05600	oxidoreductase, 2OG-Fe(II) oxygenase family protein; similar to oxidoreductase, 2OG-Fe(II) oxygenase family protein [Arabidopsis thaliana] (TAIR:AT3G11180.1); similar to 2OG-Fe(II) oxygenase [Medicago truncatula] (GB:ABE94015.1); contains InterPro domain Isopenicillin N synthase; (InterPro:IPR002283); contains InterPro domain 2OG-Fe(II) oxygenase; (InterPro:IPR005123)	1.05031	0.0867763	1.38721	0.060735
					At4g10310	encodes a sodium transporter (HKT1) expressed in the phloem. Mutants over-accumulate sodium in shoot tissue and have reduced sodium in phloem sap and roots.	1.11401	0.115384		At5g06090	Encodes a protein with glycerol-3-phosphate acyltransferase activity.	1.19842	0.0824926	1.44432	0.0890502
					At4g11213	unknown protein	-1.02035	0.0376411		At5g06870	polygalacturonase inhibiting protein 2 (PGIP2) mRNA,	1.21422	0.0979842	1.16724	0.114213
					At4g11230	respiratory burst oxidase, putative / NADPH oxidase, putative; similar to RHD2 (ROOT HAIR DEFECTIVE 2) [Arabidopsis thaliana] (TAIR:AT5G51060.1); similar to ATRBOH F (RESPIRATORY BURST OXIDASE PROTEIN F), NAD(P)H oxidase [Arabidopsis thaliana] (TAIR:AT1G64060.1); similar to respiratory burst oxidase protein E (RbohE) / NADPH oxidase [Arabidopsis thaliana] (TAIR:AT1G19230.1); similar to respirator…	1.15831	0.0208773		At5g09220	member of AAAP family	1.29164	0.00229859	1.4725	0.0487599
					At4g11390	DC1 domain-containing protein; similar to DC1 domain-containing protein [Arabidopsis thaliana] (TAIR:AT4G01760.1); similar to DC1 domain-containing protein [Arabidopsis thaliana] (TAIR:AT4G11540.1); similar to DC1 domain-containing protein [Arabidopsis thaliana] (TAIR:AT4G11550.1); similar to DC1 domain-containing protein [Brassica oleracea] (GB:ABD65623.1); contains InterPro domain C1-like; (Int…	1.55046	0.0361358		At5g09520	hydroxyproline-rich glycoprotein family protein; similar to hydroxyproline-rich glycoprotein family protein [Arabidopsis thaliana] (TAIR:AT5G09530.1); similar to Os07g0599600 [Oryza sativa (japonica cultivar-group)] (GB:NP_001060191.1); similar to C protein immunoglobulin-A-binding beta antigen [Streptococcus agalactiae] (GB:AAL56262.1); similar to Os07g0599700 [Oryza sativa (japonica cultivar-gr…	1.20818	0.037614	1.18831	0.0363561
					At4g12080	DNA-binding family protein; similar to DNA-binding family protein [Arabidopsis thaliana] (TAIR:AT4G22770.1); similar to HMG-I and HMG-Y, DNA-binding [Medicago truncatula] (GB:ABE87426.1); contains InterPro domain Protein of unknown function DUF296; (InterPro:IPR005175); contains InterPro domain HMG-I and HMG-Y, DNA-binding; (InterPro:IPR000637)	1.27296	0.0383824		At5g10040	similar to unknown protein [Arabidopsis thaliana] (TAIR:AT5G65207.1); similar to 80A08_3 [Brassica rapa subsp. pekinensis] (GB:AAZ67588.1)	1.35137	0.0356204	1.18416	0.252737
					At4g12320	member of CYP706A	-1.23957	0.0313381		At5g10970	zinc finger (C2H2 type) family protein; similar to ZFP3 (ZINC FINGER PROTEIN 3), nucleic acid binding / transcription factor/ zinc ion binding [Arabidopsis thaliana] (TAIR:AT5G25160.1); similar to zinc finger protein (GB:AAA87300.1); contains InterPro domain Zinc finger, C2H2-type; (InterPro:IPR007087)	1.03427	0.000581228	1.07859	0.0838408
					At4g12490	protease inhibitor/seed storage/lipid transfer protein (LTP) family protein; similar to protease inhibitor/seed storage/lipid transfer protein (LTP) family protein [Arabidopsis thaliana] (TAIR:AT4G12500.1); similar to HyPRP [Fragaria x ananassa] (GB:AAD01800.1); contains InterPro domain Plant lipid transfer/seed storage/trypsin-alpha amylase inhibitor; (InterPro:IPR003612)	1.14485	0.0074275		At5g12870	Member of the R2R3 factor gene family.	1.2611	0.0178634	1.4482	0.00920431
					At4g12731	unknown protein	1.92785	0.00186147		At5g13220	similar to unknown protein [Arabidopsis thaliana] (TAIR:AT5G20900.1); similar to P0482D04.10 [Oryza sativa (japonica cultivar-group)] (GB:BAB89663.1); similar to Os04g0395800 [Oryza sativa (japonica cultivar-group)] (GB:NP_001052661.1); similar to Os10g0392400 [Oryza sativa (japonica cultivar-group)] (GB:NP_001064513.1); contains InterPro domain ZIM; (InterPro:IPR010399)	1.43708	0.12036	1.54165	0.172304
					At4g12735	unknown protein	2.21211	0.0432537		At5g14340	Member of the R2R3 factor gene family.	1.16298	0.0165032	1.13767	0.0980513
					At4g13300	Catalyzes the conversion of farnesyl diphosphate to (Z)-gamma-bisabolene and the additional minor products E-nerolidol and alpha-bisabolol. Expressed in cortex and sub-epidermal layers of roots, leaf hydathodes and flower stigmata. Induced by wounding.	1.58063	0.167127		At5g14570	member of High affinity nitrate transporter family	-1.6887	0.00970616	-2.16802	0.00202203
					At4g14060	major latex protein-related / MLP-related; similar to major latex protein-related / MLP-related [Arabidopsis thaliana] (TAIR:AT2G01520.1); similar to major latex-like protein [Rubus idaeus] (GB:CAA11844.1); similar to ripening-induced protein [Fragaria vesca] (GB:CAA04770.1); contains InterPro domain Bet v I allergen; (InterPro:IPR000916)	1.29728	0.00878721		At5g14920	gibberellin-regulated family protein; similar to ATEPR1 (Arabidopsis thaliana extensin proline-rich 1) [Arabidopsis thaliana] (TAIR:AT2G27380.1); similar to hypothetical protein [Brassica napus var. napus] (GB:AAS68179.1); contains InterPro domain Pistil-specific extensin-like protein; (InterPro:IPR003882); contains InterPro domain Gibberellin regulated protein; (InterPro:IPR003854)	-1.39122	0.0116146	-1.17337	0.0110145
					At4g14400	encodes a novel protein with putative ankyrin and transmembrane regions. It is a member of one of the largest uncharacterized gene families in higher plants. The gene is involved in resistance to Pseudomonas syringae.	-1.05671	0.0613396		At5g15130	member of WRKY Transcription Factor; Group II-b	1.04669	0.0025407	1.67444	0.0336035
					At4g14640	encodes a divergent member of calmodulin, which is an EF-hand family of Ca2+-binding proteins. This gene is expressed in leaves, flowers and siliques. The gene functionally complements yeast calmodulin 1 (CAM1). Also the protein does not form formed a complex with a basic amphiphilic helical peptide in the presence of Ca2+ in vitro. Authors suggest that this gene may represent a Ca2+-binding sens…	1.06026	0.00313269		At5g15630	Encodes a member of the COBRA family, similar to phytochelatin synthetase. Involved in secondary cell wall biosynthesis. Mutants make smaller plants with reduced levels of cellulose and cell wall sugars.	1.14006	0.0036604	1.29274	0.0100947
					At4g14980	DC1 domain-containing protein; similar to DC1 domain-containing protein [Arabidopsis thaliana] (TAIR:AT5G54040.1); similar to unknown protein [Arabidopsis thaliana] (TAIR:AT5G54020.1); similar to DC1 domain-containing protein [Arabidopsis thaliana] (TAIR:AT5G54050.1); similar to DC1 domain-containing protein [Brassica oleracea] (GB:ABD65623.1); contains InterPro domain C1-like; (InterPro:IPR01142…	1.1667	0.0292357		At5g16570	Encodes a cytosolic glutamine synthetase, the enzyme has high affinity with substrate ammonium	-1.27754	0.0432237	-1.63006	0.00484949
					At4g15160	protease inhibitor/seed storage/lipid transfer protein (LTP) family protein; similar to CWLP (CELL WALL-PLASMA MEMBRANE LINKER PROTEIN), lipid binding [Arabidopsis thaliana] (TAIR:AT3G22120.1); similar to cell wall-plasma membrane linker protein [Brassica napus] (GB:CAA64425.1); contains InterPro domain 20S proteasome, A and B subunits; (InterPro:IPR001353); contains InterPro domain Pistil-specif…	1.08876	0.0349127		At5g16980	NADP-dependent oxidoreductase, putative; similar to AT-AER (ALKENAL REDUCTASE), 2-alkenal reductase [Arabidopsis thaliana] (TAIR:AT5G16970.1); similar to allyl alcohol dehydrogenase [Nicotiana tabacum] (GB:BAA89423.1); contains InterPro domain GroES-like; (InterPro:IPR011032); contains InterPro domain Alcohol dehydrogenase superfamily, zinc-containing; (InterPro:IPR002085); contains InterPro doma…	1.17353	0.0811796	1.30374	0.102107
					At4g15310	a member of the cytochrome P450 gene family. molecular function unknown.	1.39625	0.0316084		At5g17220	Encodes glutathione transferase belonging to the phi class of GSTs. Naming convention according to Wagner et al. (2002). Mutants display no pigments on leaves and stems.	2.01723	0.0166774	1.54176	0.0780924
					At4g15370	pentacyclic triterpene synthase, putative; similar to pentacyclic triterpene synthase, putative [Arabidopsis thaliana] (TAIR:AT5G48010.2); similar to pentacyclic triterpene synthase, putative [Arabidopsis thaliana] (TAIR:AT1G78500.1); similar to ATPEN1 (Arabidopsis thaliana pentacyclic triterpene synthase 1), catalytic/ lyase [Arabidopsis thaliana] (TAIR:AT4G15340.1); similar to beta-Amyrin Synth…	1.95283	0.07058		At5g18270	ANAC087; transcription factor; similar to ANAC046 (Arabidopsis NAC domain containing protein 46), transcription factor [Arabidopsis thaliana] (TAIR:AT3G04060.1); similar to NAC5 protein [Glycine max] (GB:AAX85982.1); contains InterPro domain No apical meristem (NAM) protein; (InterPro:IPR003441)	1.04413	0.0356359	1.89662	0.00247202
					At4g15610	integral membrane family protein; similar to integral membrane family protein [Arabidopsis thaliana] (TAIR:AT3G06390.1); similar to unknown [Panax (GB:ABD73297.1); similar to Os07g0442900 [Oryza sativa (japonica cultivar-group)] (GB:NP_001059526.1); contains InterPro domain Protein of unknown function DUF588; (InterPro:IPR006702); contains InterPro domain Conserved hypothetical protein CHP1569, i…	1.1212	0.0119355		At5g18860	inosine-uridine preferring nucleoside hydrolase family protein; similar to inosine-uridine preferring nucleoside hydrolase family protein [Arabidopsis thaliana] (TAIR:AT5G18890.1); similar to putative inosine-uridine preferring nucleoside hydrolase [Oryza sativa (japonica cultivar-group)] (GB:AAT38028.1); similar to hypothetical protein [Cleome spinosa] (GB:ABD96887.1); similar to putative inosin…	1.28458	0.0125801	1.3773	0.03695
					At4g15910	encodes a gene whose transcript level in root and leaves increases to progressive drought stress. The transcript level is also affected by changes of endogenous or exogenous abscisic acid level. It appears to be a member of plant-specific gene family that includes late embryo-abundant and zinc- IAA-induced proteins in other plants.	1.01822	0.0527048		At5g19100	extracellular dermal glycoprotein-related / EDGP-related; similar to extracellular dermal glycoprotein, putative / EDGP, putative [Arabidopsis thaliana] (TAIR:AT1G03220.1); similar to nectarin IV [Nicotiana langsdorffii x Nicotiana sanderae] (GB:AAX81588.1); contains InterPro domain Peptidase A1, pepsin; (InterPro:IPR001461); contains InterPro domain Peptidase aspartic, catalytic; (InterPro:IPR00…	1.16991	0.0261879	1.33735	0.0605426
					At4g15960	epoxide hydrolase, putative; similar to epoxide hydrolase, putative [Arabidopsis thaliana] (TAIR:AT4G02340.1); similar to Os05g0273800 [Oryza sativa (japonica cultivar-group)] (GB:NP_001055069.1); similar to epoxide hydrolase (GB:AAA81892.1); contains InterPro domain Esterase/lipase/thioesterase; (InterPro:IPR000379); contains InterPro domain Alpha/beta hydrolase fold-1; (InterPro:IPR000073); con…	1.10194	0.123651		At5g19110	extracellular dermal glycoprotein-related / EDGP-related; similar to extracellular dermal glycoprotein, putative / EDGP, putative [Arabidopsis thaliana] (TAIR:AT1G03220.1); similar to EDGP precursor [Daucus carota] (GB:BAA03413.1); contains InterPro domain Peptidase aspartic, catalytic; (InterPro:IPR009007)	2.46568	0.0461649	2.7632	0.0429446
					At4g16008	unknown protein	1.02088	0.0193623		At5g19410	ABC transporter family protein; Identical to Probable white-brown complex homolog protein 24 (WBC24) [Arabidopsis Thaliana] (GB:Q3E9B8); similar to ABC transporter family protein [Arabidopsis thaliana] (TAIR:AT5G52860.1); similar to AAA ATPase [Medicago truncatula] (GB:ABE80962.1); contains InterPro domain ABC-2 type transporter; (InterPro:IPR013525); contains InterPro domain AAA ATPase; (InterPr…	1.23101	0.0265658	1.23919	0.103739
					At4g16680	RNA helicase, putative; similar to MEE29 (maternal effect embryo arrest 29), ATP-dependent RNA helicase [Arabidopsis thaliana] (TAIR:AT2G35340.1); similar to ATP-dependent RNA helicase, putative [Arabidopsis thaliana] (TAIR:AT3G26560.1); similar to EMB2733/ESP3 (EMBRYO DEFECTIVE 2733), ATP-dependent RNA helicase [Arabidopsis thaliana] (TAIR:AT1G32490.1); similar to DEAH (Asp-Glu-Ala-His) box poly…	1.07023	0.0831342		At5g19520	mechanosensitive ion channel domain-containing protein / MS ion channel domain-containing protein; similar to mechanosensitive ion channel domain-containing protein / MS ion channel domain-containing protein [Arabidopsis thaliana] (TAIR:AT5G12080.2); similar to putative protein T30F21.6 [Sorghum bicolor] (GB:AAL68849.1); contains InterPro domain EF-Hand type; (InterPro:IPR011992); contains InterP…	1.0853	0.0150523	1.33481	0.00729285
					At4g17215	similar to unknown protein [Arabidopsis thaliana] (TAIR:AT5G47635.1); similar to hypothetical protein 40.t00006 [Brassica oleracea] (GB:ABD65131.1)	1.07279	0.0869483		At5g19600	Encodes sulfate transporter Sultr3;5.	1.37127	0.00591463	1.62198	0.0335072
					At4g17680	protein binding / zinc ion binding; similar to ATP binding / protein binding / shikimate kinase/ zinc ion binding [Arabidopsis thaliana] (TAIR:AT5G47050.1); similar to hypothetical protein 40.t00029 [Brassica oleracea] (GB:ABD65150.1); contains InterPro domain Zinc finger, RING-type; (InterPro:IPR001841)	-1.28155	0.012365		At5g19890	peroxidase, putative; Identical to Peroxidase 59 precursor (EC 1.11.1.7) (Atperox P59) (Peroxidase N) (ATPN) (PER59) [Arabidopsis Thaliana] (GB:Q39034); similar to peroxidase, putative [Arabidopsis thaliana] (TAIR:AT5G06730.1); similar to Peroxidase N precursor (Neutral peroxidase) (GB:Q42517); contains InterPro domain Haem peroxidase; (InterPro:IPR010255); contains InterPro domain Haem peroxidas…	-2.47466	0.0828797	-2.45384	0.0442785
					At4g18280	glycine-rich cell wall protein-related	1.01752	0.0552865		At5g22460	esterase/lipase/thioesterase family protein; similar to hydrolase, alpha/beta fold family protein [Arabidopsis thaliana] (TAIR:AT1G74280.1); similar to hydrolase, alpha/beta fold family protein [Arabidopsis thaliana] (TAIR:AT2G36290.1); similar to esterase/lipase/thioesterase family protein [Arabidopsis thaliana] (TAIR:AT1G74300.1); similar to Os12g0152100 [Oryza sativa (japonica cultivar-group)]…	-1.42148	0.0396855	-1.25869	0.0250239
					At4g18725	unknown protein	-1.14805	0.0740176		At5g22500	acyl CoA reductase, putative / male-sterility protein, putative; similar to oxidoreductase, acting on the CH-CH group of donors [Arabidopsis thaliana] (TAIR:AT3G44550.1); similar to oxidoreductase, acting on the CH-CH group of donors [Arabidopsis thaliana] (TAIR:AT3G44540.1); similar to oxidoreductase, acting on the CH-CH group of donors [Arabidopsis thaliana] (TAIR:AT3G44560.1); similar to acyl …	1.55494	0.012843	1.42927	0.0146195
					At4g18970	GDSL-motif lipase/hydrolase family protein; similar to GDSL-motif lipase/hydrolase family protein [Arabidopsis thaliana] (TAIR:AT5G45670.1); similar to GDSL-lipase protein [Capsicum annuum] (GB:AAX20033.1); similar to GDSL-lipase 1 [Capsicum annuum] (GB:AAZ23955.1); contains InterPro domain Lipolytic enzyme, G-D-S-L; (InterPro:IPR001087)	-1.33362	0.00443175		At5g22555	unknown protein	1.20894	0.143762	2.01728	0.0444107
					At4g18990	xyloglucan:xyloglucosyl transferase, putative / xyloglucan endotransglycosylase, putative / endo-xyloglucan transferase, putative; Identical to Probable xyloglucan endotransglucosylase/hydrolase protein 29 precursor (EC 2.4.1.207) (At-XTH29) (XTH-29) (XTH29) [Arabidopsis Thaliana] (GB:Q8L7H3;GB:O49412); similar to XTR4 (XYLOGLUCAN ENDOTRANSGLYCOSYLASE 4), hydrolase, acting on glycosyl bonds [Arab…	1.07511	0.0431171		At5g22570	member of WRKY Transcription Factor; Group III	2.17155	0.0205896	2.21255	0.0712183
					At4g19030	an aquaporin whose expression level is reduced by ABA, NaCl, dark, and dessication. is expressed at relatively low levels under normal conditions.	1.15144	0.104031		At5g22580	Identical to Protein At5g22580 [Arabidopsis Thaliana] (GB:Q9FK81); similar to stable protein 1-related [Arabidopsis thaliana] (TAIR:AT3G17210.1); similar to hypothetical protein [Cucumis melo] (GB:BAD93607.1); contains InterPro domain Stress responsive alpha-beta barrel; (InterPro:IPR013097); contains InterPro domain Dimeric alpha-beta barrel; (InterPro:IPR011008)	-1.38761	0.0224482	-1.38381	0.0115089
					At4g19430	unknown protein	-1.5991	0.041532		At5g23000	Putative homolog of the Blind gene in tomato. Together with RAX2 and RAX3 belong to the class R2R3 MYB genes; encoded by the Myb-like transcription factor MYB37, regulates axillary meristem formation. RAX1 is expressed in a small central domain within the boundary zone separating SAM and leaf primordia during early leaf primordium development and is currently the earliest spatial marker for futur…	1.03704	0.0463513	1.54264	0.0148333
					At4g19720	glycosyl hydrolase family 18 protein; similar to glycosyl hydrolase family 18 protein [Arabidopsis thaliana] (TAIR:AT4G19810.1); similar to chitinase, class V [Nicotiana tabacum] (GB:CAA54373.1); similar to chitinase/lysozyme [Nicotiana tabacum] (GB:CAA55128.1); contains InterPro domain Chitinase II; (InterPro:IPR011583); contains InterPro domain Glycoside hydrolase, family 18; (InterPro:IPR00122…	1.11167	0.0457551		At5g23220	isochorismatase hydrolase family protein; similar to isochorismatase hydrolase family protein [Arabidopsis thaliana] (TAIR:AT5G23230.1); similar to isochorismatase hydrolase family protein [Musa acuminata] (GB:ABF70079.1); contains InterPro domain Isochorismatase hydrolase; (InterPro:IPR000868)	1.27304	0.00687953	1.02248	0.0860755
					At4g20000	VQ motif-containing protein; similar to VQ motif-containing protein [Arabidopsis thaliana] (TAIR:AT4G15120.1); contains InterPro domain VQ; (InterPro:IPR008889)	1.04539	0.00266513		At5g23820	MD-2-related lipid recognition domain-containing protein / ML domain-containing protein; similar to MD-2-related lipid recognition domain-containing protein / ML domain-containing protein [Arabidopsis thaliana] (TAIR:AT5G23840.1); contains InterPro domain E1 protein and Def2/Der2 allergen; (InterPro:IPR003172)	1.28979	0.0235447	1.47994	0.00405813
					At4g21600	bifunctional nuclease, putative; similar to bifunctional nuclease, putative [Arabidopsis thaliana] (TAIR:AT4G21585.1); similar to bifunctional nuclease [Zinnia elegans] (GB:AAD00695.1); contains InterPro domain Phospholipase C/P1 nuclease; (InterPro:IPR008947); contains InterPro domain S1/P1 nuclease; (InterPro:IPR003154)	1.2729	0.0516073		At5g23830	MD-2-related lipid recognition domain-containing protein / ML domain-containing protein; similar to MD-2-related lipid recognition domain-containing protein / ML domain-containing protein [Arabidopsis thaliana] (TAIR:AT5G23840.1); contains InterPro domain E1 protein and Def2/Der2 allergen; (InterPro:IPR003172)	1.73843	0.0108895	2.14994	0.0109297
					At4g21620	glycine-rich protein; similar to unknown protein [Arabidopsis thaliana] (TAIR:AT1G61255.1); similar to expressed protein [Oryza sativa (japonica cultivar-group)] (GB:ABA99958.1); similar to Os03g0676300 [Oryza sativa (japonica cultivar-group)] (GB:NP_001050889.1); contains InterPro domain Somatomedin B; (InterPro:IPR001212)	1.31967	0.000553126		At5g23980	Encodes a ferric chelate reductase that is expressed at low levels in roots,shoots and cotyledons, but not flowers. Its transcription is regulated by FIT1.	-1.84582	0.0163874	-1.23718	0.0442448
					At4g21840	methionine sulfoxide reductase domain-containing protein / SelR domain-containing protein; similar to methionine sulfoxide reductase domain-containing protein / SeIR domain-containing protein [Arabidopsis thaliana] (TAIR:AT4G21830.1); similar to Os03g0360700 [Oryza sativa (japonica cultivar-group)] (GB:NP_001050156.1); similar to unknown [Oryza sativa (japonica cultivar-group)] (GB:AAO72582.1); s…	1.47446	0.0914783		At5g23990	Encodes a ferric chelate reductase that is expressed at low levels in roots,shoots and flowers, but not cotyledons.	-1.4158	0.0612164	-1.43978	0.135988
					At4g21850	methionine sulfoxide reductase domain-containing protein / SeIR domain-containing protein; similar to methionine sulfoxide reductase domain-containing protein / SeIR domain-containing protein [Arabidopsis thaliana] (TAIR:AT4G21830.1); similar to Mss4-like [Medicago truncatula] (GB:ABE84787.1); contains InterPro domain Methionine sulfoxide reductase B; (InterPro:IPR002579); contains InterPro domai…	1.05687	0.0717788		At5g24070	peroxidase family protein; Identical to Probable peroxidase 61 precursor (EC 1.11.1.7) (Atperox P61) (PER61) [Arabidopsis Thaliana] (GB:Q9FLV5); similar to peroxidase, putative [Arabidopsis thaliana] (TAIR:AT2G43480.1); similar to putative peroxidase [Oryza sativa (japonica cultivar-group)] (GB:BAD68110.1); contains InterPro domain Haem peroxidase; (InterPro:IPR010255); contains InterPro domain H…	1.19608	0.0292974	1.90764	0.0735613
					At4g22235	Encodes a defensin-like (DEFL) family protein.	1.13488	0.0561141		At5g24150	squalene monooxygenase gene homolog	1.01186	0.116726	1.07713	0.096924
					At4g22485	unknown protein	1.02075	0.401897		At5g24420	glucosamine/galactosamine-6-phosphate isomerase-related; similar to glucosamine/galactosamine-6-phosphate isomerase family protein [Arabidopsis thaliana] (TAIR:AT3G49360.1); similar to putative 6-phosphogluconolactonase [Brassica carinata] (GB:AAK50346.1); contains InterPro domain 6-phosphogluconolactonase; (InterPro:IPR005900); contains InterPro domain Glucosamine/galactosamine-6-phosphate isome…	2.42524	0.207509	1.93289	0.0327929
					At4g22710	member of CYP706A	1.31462	0.0200065		At5g24770	Has acid phosphatase activity dependent on the presence of divalent cations (Mg2+, Co2+, Zn2+, Mn2+) and anti-insect activity. Insects fed with the protein show a retarded development. Induced in response to abscisic acid, jasmonic acid, salt, water deficiency and wounding.	1.6041	0.0741692	1.32376	0.132626
					At4g23030	MATE efflux protein-related; similar to ZF14, transporter [Arabidopsis thaliana] (TAIR:AT1G58340.1); similar to Multi antimicrobial extrusion protein MatE [Medicago truncatula] (GB:ABE90557.1); contains InterPro domain Multi antimicrobial extrusion protein MatE; (InterPro:IPR002528)	-1.11791	0.23508		At5g24780	encodes an acid phosphatase similar to soybean vegetative storage proteins. Gene expression is induced by wounding and jasmonic acid.	4.16886	0.0547035	3.95972	0.0521555
					At4g23130	Encodes a receptor-like protein kinase. Naming convention from Chen et al 2003 (PMID 14756307)	-1.11609	0.0411143		At5g25350	Arabidopsis thaliana EIN3-binding F-box protein 2 (EBF2) mRNA. Part of the SCF complex, it is located in the nucleus and is involved in the ethylene-response pathway.	-2.12161	7.42613e-05	-2.11794	0.00225331
					At4g23240	protein kinase family protein; similar to protein kinase family protein [Arabidopsis thaliana] (TAIR:AT4G23290.2); similar to receptor-like protein kinase homolog RK20-1 [Phaseolus vulgaris] (GB:AAD21872.1); contains InterPro domain Protein kinase-like; (InterPro:IPR011009); contains InterPro domain Protein kinase; (InterPro:IPR000719); contains InterPro domain Serine/threonine protein kinase, ac…	-1.10299	0.0428818		At5g26260	meprin and TRAF homology domain-containing protein / MATH domain-containing protein; similar to meprin and TRAF homology domain-containing protein / MATH domain-containing protein [Arabidopsis thaliana] (TAIR:AT5G26280.1); similar to Ubiquitin carboxyl-terminal hydrolase family protein, expressed [Oryza sativa (japonica cultivar-group)] (GB:ABA94399.1); contains InterPro domain TRAF-like; (InterP…	2.16757	0.0299189	2.85891	0.010909
					At4g23310	receptor-like protein kinase, putative; similar to receptor-like protein kinase, putative [Arabidopsis thaliana] (TAIR:AT3G45860.1); similar to protein kinase family protein [Arabidopsis thaliana] (TAIR:AT4G23270.1); similar to CRK10 (CYSTEINE-RICH RLK10), kinase [Arabidopsis thaliana] (TAIR:AT4G23180.1); similar to receptor-like protein kinase homolog RK20-1 [Phaseolus vulgaris] (GB:AAD21872.1);…	-1.01624	0.0945792		At5g26290	meprin and TRAF homology domain-containing protein / MATH domain-containing protein; similar to meprin and TRAF homology domain-containing protein / MATH domain-containing protein [Arabidopsis thaliana] (TAIR:AT5G26280.1); similar to hypothetical protein DDBDRAFT_0218221 [Dictyostelium discoideum AX4] (GB:XP_641246.1); contains InterPro domain TRAF-like; (InterPro:IPR008974); contains InterPro do…	1.18944	0.0320902	1.33474	0.118713
					At4g23550	Encodes WRKY DNA-binding protein 29 (WRKY29).	1.16931	0.0385223		At5g26330	plastocyanin-like domain-containing protein / mavicyanin, putative; similar to plastocyanin-like domain-containing protein [Arabidopsis thaliana] (TAIR:AT2G31050.1); similar to Blue (type 1) copper domain [Medicago truncatula] (GB:ABE91701.1); contains InterPro domain Cupredoxin; (InterPro:IPR008972); contains InterPro domain Plastocyanin-like; (InterPro:IPR003245)	1.06652	0.00656343	1.09342	0.0105276
					At4g23600	Encodes cystine lyase which is expected to be involved in amino acid metabolism, providing the plant with cysteine and the generation of precursors of ethylene biosynthesis. mRNA levels are elevated in response to wounding.	1.16899	0.142582		At5g35940	jacalin lectin family protein; similar to jacalin lectin family protein [Arabidopsis thaliana] (TAIR:AT5G35950.1); similar to jasmonate inducible protein [Brassica napus] (GB:CAA72271.1); contains InterPro domain Jacalin-related lectin; (InterPro:IPR001229)	1.32004	0.0796546	2.90166	0.00889191
					At4g23670	major latex protein-related / MLP-related; similar to major latex protein-related / MLP-related [Arabidopsis thaliana] (TAIR:AT4G23680.1); similar to major latex protein [Ficus awkeotsang] (GB:AAQ07269.1); contains InterPro domain Bet v I allergen; (InterPro:IPR000916)	1.00486	0.0794591		At5g36140	member of CYP716A	1.31052	0.00348275	2.19179	0.00774679
					At4g24015	zinc finger (RING-H2 type) protein-related; Identical to RING-H2 zinc finger protein RHA4a (RHA4A) [Arabidopsis Thaliana] (GB:Q84TF5;GB:Q9ZT45); similar to protein binding / zinc ion binding [Arabidopsis thaliana] (TAIR:AT1G33480.1); similar to RING-H2 protein [Medicago sativa] (GB:AAN32654.1); similar to Os02g0557300 [Oryza sativa (japonica cultivar-group)] (GB:NP_001047138.1); contains InterPro…	1.01029	0.0551058		At5g36180	SCPL1 (serine carboxypeptidase-like 1); serine carboxypeptidase; similar to SCPL3 (serine carboxypeptidase-like 3), serine carboxypeptidase [Arabidopsis thaliana] (TAIR:AT1G73280.1); similar to SCPL2 (serine carboxypeptidase-like 2), serine carboxypeptidase [Arabidopsis thaliana] (TAIR:AT1G73300.1); similar to SCPL4 (serine carboxypeptidase-like 4), serine carboxypeptidase [Arabidopsis thaliana] …	1.83717	0.00418025	1.7913	0.0570495
					At4g24110	similar to Hypothetical protein [Oryza sativa (japonica cultivar-group)] (GB:AAO17020.1)	1.26584	0.0336491		At5g36910	Encodes a thionin that is expressed at a low basal level in seedlings and shows circadian variation.	1.19787	0.117921	1.34185	0.0487264
					At4g24310	similar to unknown protein [Arabidopsis thaliana] (TAIR:AT3G02430.1); similar to hypothetical protein [Oryza sativa (japonica cultivar-group)] (GB:BAD08943.1); contains InterPro domain Protein of unknown function DUF679; (InterPro:IPR007770)	1.20602	0.17217		At5g37990	S-adenosylmethionine-dependent methyltransferase; similar to S-adenosyl-L-methionine:carboxyl methyltransferase family protein [Arabidopsis thaliana] (TAIR:AT5G37970.1); similar to defense-related protein [Brassica carinata] (GB:AAK50345.1); contains InterPro domain SAM dependent carboxyl methyltransferase; (InterPro:IPR005299)	1.91724	0.0289182	2.23564	0.0551039
					At4g25240	Encodes GPI-anchored SKU5-like protein.	1.11415	0.0575851		At5g38020	encodes a protein whose sequence is similar to SAM:salicylic acid carboxyl methyltransferase (SAMT) (GI:6002712)(Clarkia breweri) and to SAM:benzoic acid carboxyl methyltransferase (BAMT)(GI:9789277)(Antirrhinum majus)	2.32513	0.0237276	2.51671	0.00514368
					At4g26020	similar to CIP1 (COP1-INTERACTIVE PROTEIN 1) [Arabidopsis thaliana] (TAIR:AT5G41790.1); similar to 4/1 protein [Medicago truncatula] (GB:ABD28478.1); contains InterPro domain Fe-only hydrogenase, small subunit; (InterPro:IPR008953)	1.07407	0.0321036		At5g38030	MATE efflux family protein; similar to MATE efflux family protein [Arabidopsis thaliana] (TAIR:AT3G26590.1); similar to MATE efflux family protein [Arabidopsis thaliana] (TAIR:AT1G12950.1); similar to MATE efflux family protein [Arabidopsis thaliana] (TAIR:AT1G23300.1); similar to integral membrane protein-like [Oryza sativa (japonica cultivar-group)] (GB:BAD87151.1); similar to Os08g0550200 [Ory…	1.65682	0.0328933	1.58214	0.0107891
					At4g27300	S-locus protein kinase, putative; similar to ARK1 (A. THALIANA RECEPTOR KINASE I), kinase [Arabidopsis thaliana] (TAIR:AT1G65790.1); similar to S-locus protein kinase, putative [Arabidopsis thaliana] (TAIR:AT4G27290.1); similar to ARK3 (Arabidopsis Receptor Kinase 3), kinase [Arabidopsis thaliana] (TAIR:AT4G21380.1); similar to Protein kinase; S-locus glycoprotein; Curculin-like (mannose-binding)…	-1.10986	0.000786924		At5g38910	germin-like protein, putative; Identical to Putative germin-like protein subfamily 1 member 9 precursor [Arabidopsis Thaliana] (GB:Q9FMB0); similar to manganese ion binding / metal ion binding / nutrient reservoir [Arabidopsis thaliana] (TAIR:AT5G38940.1); similar to germin-like protein 3 [Vitis vinifera] (GB:AAQ63185.2); contains InterPro domain Cupin 1; (InterPro:IPR006045); contains InterPro d…	2.2064	0.236494	4.71699	0.0394334
					At4g27440	light-dependent NADPH:protochlorophyllide oxidoreductase B	-1.4074	0.000696863		At5g39160	germin-like protein (GLP2a) (GLP5a); Identical to Germin-like protein subfamily 1 member 20 precursor (GLP2a copy 2) (Germin type 2) (GLP2b) (At-GERM2) (AtGER2) (GLP5A) [Arabidopsis Thaliana] (GB:P92996;GB:Q39106); Identical to Germin-like protein subfamily 1 member 18 precursor (GLP2a copy 1) (GLP2A) [Arabidopsis Thaliana] (GB:P92999;GB:Q9FL91); similar to GLP2A (GERMIN-LIKE PROTEIN 2A), mangane…	2.19921	0.0633862	2.19468	0.0723084
					At4g27850	proline-rich family protein; similar to DNA binding / ligand-dependent nuclear receptor [Arabidopsis thaliana] (TAIR:AT1G44191.1); similar to leucine-rich repeat family protein / extensin family protein [Arabidopsis thaliana] (TAIR:AT4G13340.1); similar to carbonic anhydrase family protein [Arabidopsis thaliana] (TAIR:AT5G56330.1); similar to pherophorin-dz1 protein [Volvox carteri f. nagariensis…	1.17966	0.00593034		At5g39190	germin-like protein (GLP2a)	2.26429	0.0583033	2.27609	0.0651585
					At4g28460	unknown protein	1.10561	0.000877274		At5g39610	Encodes a transcription factor. This gene is upregulated in response to salt stress in wildtype as well as NTHK1 transgenic lines although in the latter case the induction was drastically reduced. It was also upregulated by ABA, ACC and NAA treatment, although in the latter two cases, the induction occurred relatively late when compared with NaCl or ABA treatments. Note: this protein (AtNAC6) on …	-2.15841	0.0077306	-1.73023	0.00277408
					At4g28840	similar to unknown protein [Arabidopsis thaliana] (TAIR:AT2G20080.1); similar to Os01g0676900 [Oryza sativa (japonica cultivar-group)] (GB:NP_001043850.1); similar to hypothetical protein [Oryza sativa (japonica cultivar-group)] (GB:BAD73533.1)	1.14624	0.0807272		At5g40000	AAA-type ATPase family protein; similar to ATP binding / ATPase [Arabidopsis thaliana] (TAIR:AT3G28610.1); similar to ATP binding / ATPase [Arabidopsis thaliana] (TAIR:AT3G28600.1); similar to AAA ATPase [Medicago truncatula] (GB:ABE78548.1); contains InterPro domain AAA ATPase; (InterPro:IPR003593); contains InterPro domain AAA ATPase, central region; (InterPro:IPR003959)	1.46417	0.033895	2.37016	0.00141862
					At4g29190	zinc finger (CCCH-type) family protein; similar to zinc finger (CCCH-type) family protein [Arabidopsis thaliana] (TAIR:AT2G19810.1); similar to Zinc finger, CCCH-type [Medicago truncatula] (GB:ABE91976.1); contains InterPro domain Zinc finger, CCCH-type; (InterPro:IPR000571)	-1.70867	0.00446424		At5g40210	nodulin MtN21 family protein; similar to nodulin MtN21 family protein [Arabidopsis thaliana] (TAIR:AT3G28130.2); similar to Protein of unknown function DUF6, transmembrane [Medicago truncatula] (GB:ABE93902.1); contains InterPro domain Protein of unknown function DUF6, transmembrane; (InterPro:IPR000620)	1.20932	0.104761	1.57621	0.038839
					At4g30460	glycine-rich protein; similar to glycine-rich protein [Arabidopsis thaliana] (TAIR:AT4G30450.1); similar to cell-wall protein [Platanus x acerifolia] (GB:CAJ91128.1); similar to Os09g0425200 [Oryza sativa (japonica cultivar-group)] (GB:NP_001063219.1); contains InterPro domain Eggshell protein; (InterPro:IPR002952)	1.03152	0.0325491		At5g40980	similar to unknown protein [Arabidopsis thaliana] (TAIR:AT3G01940.1); similar to hypothetical protein [Oryza sativa (japonica cultivar-group)] (GB:BAC84797.1); similar to Os01g0923200 [Oryza sativa (japonica cultivar-group)] (GB:NP_001045237.1)	1.20513	0.000941399	1.3566	0.0152276
					At4g31320	auxin-responsive protein, putative / small auxin up RNA (SAUR_C); similar to auxin-responsive protein, putative / small auxin up RNA (SAUR_D) [Arabidopsis thaliana] (TAIR:AT2G24400.1); similar to Os04g0608300 [Oryza sativa (japonica cultivar-group)] (GB:NP_001053812.1); similar to auxin-induced protein-like [Oryza sativa (japonica cultivar-group)] (GB:BAD13235.1); contains InterPro domain Auxin r…	1.14184	0.110144		At5g41280	Identical to DUF26 domain-containing protein 1 precursor [Arabidopsis Thaliana] (GB:Q9FHD5;GB:Q5BPI3); similar to receptor-like protein kinase-related [Arabidopsis thaliana] (TAIR:AT5G41290.1); similar to receptor-like protein kinase homolog RK20-1 [Phaseolus vulgaris] (GB:AAD21872.1); contains InterPro domain Protein of unknown function DUF26; (InterPro:IPR002902)	2.46929	0.0246763	2.6894	0.00303013
					At4g31470	pathogenesis-related protein, putative; similar to allergen V5/Tpx-1-related family protein [Arabidopsis thaliana] (TAIR:AT5G57625.1); similar to pathogenesis related protein-1 [Zea mays] (GB:AAC25629.1); similar to pathogenesis-related protein 1 [Zea mays subsp. parviglumis] (GB:ABA34066.1); similar to pathogenesis-related protein 1 [Zea mays subsp. parviglumis] (GB:ABA34056.1); contains InterPr…	1.62928	0.0700099		At5g41290	receptor-like protein kinase-related; Identical to DUF26 domain-containing protein 2 precursor [Arabidopsis Thaliana] (GB:Q9FHD4); similar to unknown protein [Arabidopsis thaliana] (TAIR:AT5G41280.1); similar to receptor-like protein kinase homolog RK20-1 [Phaseolus vulgaris] (GB:AAD21872.1); contains InterPro domain Protein of unknown function DUF26; (InterPro:IPR002902)	1.74018	0.0237343	2.11417	0.0150437
					At4g31940	member of CYP82C	-1.14357	0.384981		At5g41300	receptor-like protein kinase-related; Identical to Hypothetical DUF26 domain-containing protein 3 precursor [Arabidopsis Thaliana] (GB:Q9FHD3); similar to unknown protein [Arabidopsis thaliana] (TAIR:AT5G41280.1); similar to Protein kinase [Medicago truncatula] (GB:ABE84759.1); similar to Protein of unknown function DUF26 [Medicago truncatula] (GB:ABE89786.1); contains InterPro domain Protein of …	2.0084	0.0345778	2.9855	0.00740525
					At4g31970	member of CYP82C	1.91577	0.0806555		At5g41570	member of WRKY Transcription Factor; Group II-c	1.11821	0.09791	1.17166	0.0485229
					At4g32280	Auxin inducible protein.	-1.21338	0.145169		At5g41660	similar to unknown protein [Arabidopsis thaliana] (TAIR:AT3G44430.1)	-2.19217	0.228234	-1.72198	0.364383
					At4g32630	similar to human Rev interacting-like protein-related / hRIP protein-related [Arabidopsis thaliana] (TAIR:AT4G13350.2); similar to Arf GTPase activating protein [Medicago truncatula] (GB:ABE91595.1); contains InterPro domain Arf GTPase activating protein; (InterPro:IPR001164)	1.00479	0.160541		At5g42200	zinc finger (C3HC4-type RING finger) family protein; Identical to RING-H2 finger protein ATL5J (ATL5J) [Arabidopsis Thaliana] (GB:Q8L9W3;GB:Q9FHW6); similar to zinc finger (C3HC4-type RING finger) family protein [Arabidopsis thaliana] (TAIR:AT1G20823.1); similar to Os06g0192800 [Oryza sativa (japonica cultivar-group)] (GB:NP_001057038.1); similar to putative Avr9/Cf-9 rapidly elicited protein [Or…	1.11474	0.0165502	1.63697	0.0595229
					At4g32860	similar to conserved hypothetical protein [Medicago truncatula] (GB:ABE78388.1)	1.08897	0.0357066		At5g42590	putative cytochrome P450	1.99031	0.00849783	2.01106	0.00978064
					At4g32950	protein phosphatase 2C, putative / PP2C, putative; similar to protein phosphatase type 2C [Arabidopsis thaliana] (TAIR:AT5G26010.1); similar to protein phosphatase-2C; PP2C [Mesembryanthemum crystallinum] (GB:AAC36699.1); contains InterPro domain Protein phosphatase 2C-like; (InterPro:IPR001932)	1.77608	0.0220394		At5g42800	dihydroflavonol reductase. Catalyzes the conversion of dihydroquercetin to leucocyanidin in the biosynthesis of anthocyanins.	3.01675	0.0147003	2.50296	0.0600505
					At4g33450	Member of the R2R3 factor gene family.	1.07418	0.0687595		At5g44260	zinc finger (CCCH-type) family protein; similar to zinc finger (CCCH-type) family protein [Arabidopsis thaliana] (TAIR:AT1G03790.1); similar to putative CCCH-type zinc finger transcription factor [Gossypium hirsutum] (GB:AAX20386.1); contains InterPro domain Zinc finger, CCCH-type; (InterPro:IPR000571)	-2.50203	0.00280237	-2.75324	0.00450607
					At4g33560	similar to wound-responsive protein-related [Arabidopsis thaliana] (TAIR:AT2G14070.1)	1.12459	0.0990568		At5g44400	FAD-binding domain-containing protein; similar to FAD-binding domain-containing protein [Arabidopsis thaliana] (TAIR:AT5G44390.1); similar to FAD-binding domain-containing protein [Arabidopsis thaliana] (TAIR:AT5G44380.1); similar to EDA28/MEE23 (embryo sac development arrest 28, maternal effect embryo arrest 23), electron carrier [Arabidopsis thaliana] (TAIR:AT2G34790.1); similar to Berberine an…	1.23224	0.0248012	1.13584	0.00264434
					At4g34900	xanthine dehydrogenase; similar to ATXDH1 (XANTHINE DEHYDROGENASE 1), xanthine dehydrogenase [Arabidopsis thaliana] (TAIR:AT4G34890.1); similar to Aldehyde oxidase and xanthine dehydrogenase, molybdopterin binding domain, putative [Medicago truncatula] (GB:ABE90863.1); similar to Aldehyde oxidase and xanthine dehydrogenase, molybdopterin binding domain containing protein, expressed [Oryza sativa …	-1.48959	0.134545		At5g44420	Encodes an ethylene- and jasmonate-responsive plant defensin. mRNA levels are not responsive to salicylic acid treatment; although jasmonate and salicylic acid can act synergistically to enhance the expression of this gene.	-1.68685	0.156344	-1.85378	0.294073
					At4g35180	LHT7 (LYS/HIS TRANSPORTER 7); amino acid permease; similar to amino acid transporter family protein [Arabidopsis thaliana] (TAIR:AT1G47670.1); similar to ORF [Lilium lon (GB:BAA04838.1); contains InterPro domain Amino acid/polyamine transporter II; (InterPro:IPR002422); contains InterPro domain Amino acid transporter, transmembrane; (InterPro:IPR013057)	1.14767	0.199709		At5g44430	PDF1.2c (plant defensin 1.2c); similar to PDF1.3 (plant defensin 1.3) [Arabidopsis thaliana] (TAIR:AT2G26010.1); similar to antifungal protein [Sinapis alba] (GB:AAY15221.1); contains InterPro domain Gamma thionin; (InterPro:IPR008176); contains InterPro domain Knottin; (InterPro:IPR003614)	-1.76653	0.0449847	-1.29664	0.175069
					At4g37010	caltractin, putative / centrin, putative; similar to ATCEN2 (CENTRIN2), calcium ion binding [Arabidopsis thaliana] (TAIR:AT3G50360.1); similar to Caltractin (Centrin) (GB:P41210); contains InterPro domain EF-Hand type; (InterPro:IPR011992); contains InterPro domain Calcium-binding EF-hand; (InterPro:IPR002048); contains InterPro domain Flagellar calcium-binding protein (calflagin); (InterPro:IPR0…	1.2745	0.0267081		At5g44550	integral membrane family protein; similar to integral membrane family protein [Arabidopsis thaliana] (TAIR:AT4G20390.1); similar to plant integral membrane protein TIGR01569 containing protein, expressed [Oryza sativa (japonica cultivar-group)] (GB:ABA99368.1); similar to Os12g0610800 [Oryza sativa (japonica cultivar-group)] (GB:NP_001067249.1); contains InterPro domain Protein of unknown functio…	1.02022	0.0785371	1.27381	0.0344822
					At4g37060	PLA IVB/PLP5 (Patatin-like protein 5); nutrient reservoir; similar to PLA IVA/PLP1, nutrient reservoir [Arabidopsis thaliana] (TAIR:AT4G37070.2); similar to patatin-like protein [Gossypium hirsutum] (GB:AAX99411.1); contains InterPro domain Patatin; (InterPro:IPR002641)	1.02448	0.159258		At5g44580	similar to unknown protein [Arabidopsis thaliana] (TAIR:AT5G44582.1)	-1.60137	0.0134632	-1.93058	0.000594245
					At4g37160	SKS15 (SKU5 Similar 15); copper ion binding; similar to SKS16 (SKU5 Similar 16), copper ion binding / pectinesterase [Arabidopsis thaliana] (TAIR:AT2G23630.1); similar to SKS17 (SKU5 Similar 17), copper ion binding / oxidoreductase [Arabidopsis thaliana] (TAIR:AT5G66920.1); similar to Multicopper oxidase, type 1 [Medicago truncatula] (GB:ABE89109.1); similar to Os07g0119400 [Oryza sativa (japonic…	1.52605	0.131625		At5g44582	unknown protein	-1.11047	0.00140582	-1.10062	0.0693782
					At4g37295	unknown protein	1.24357	0.0181144		At5g45820	Encodes a CBL-interacting serine/threonine protein kinase comprised of an N-terminal kinase catalytic domain similar to SNF1/AMPK and a unique C-terminal regulatory domain.	-1.52622	0.101718	-1.81941	0.061969
					At4g37370	member of CYP81D	1.02147	0.104303		At5g46090	similar to unknown protein [Arabidopsis thaliana] (TAIR:AT4G18425.1); similar to unknown protein [Oryza sativa (japonica cultivar-group)] (GB:AAU10653.1); contains InterPro domain Protein of unknown function DUF679; (InterPro:IPR007770)	1.20088	0.0107338	2.05094	0.0503908
					At4g37390	Encodes an IAA-amido synthase that conjugates Asp and other amino acids to auxin in vitro. Lines carrying insertions in this gene are hypersensitive to auxin. May function as a negative component in auxin signaling by regulating auxin activity.	1.29501	0.0906555		At5g46330	Encodes a leucine-rich repeat serine/threonine protein kinase that is expressed ubiquitously. FLS2 is involved in MAP kinase signalling relay involved in innate immunity. Essential in the perception of flagellin, a potent elicitor of the defense response.	-2.01119	0.00586638	-2.34733	0.00395318
					At4g37710	VQ motif-containing protein; similar to VQ motif-containing protein [Arabidopsis thaliana] (TAIR:AT2G22880.1); contains InterPro domain VQ; (InterPro:IPR008889)	1.29858	0.231791		At5g46490	disease resistance protein (TIR-NBS class), putative; similar to disease resistance protein (TIR-NBS-LRR class), putative [Arabidopsis thaliana] (TAIR:AT5G46260.1); similar to disease resistance-like protein [Brassica rapa] (GB:AAV74409.1); contains InterPro domain NB-ARC; (InterPro:IPR002182); contains InterPro domain Disease resistance protein; (InterPro:IPR000767); contains InterPro domain Tol…	-1.13587	0.0451606	-1.0967	0.0119905
					At4g37940	encodes a MADS box protein, highly expressed in the root.	1.42507	0.0702943		At5g47635	similar to unknown protein [Arabidopsis thaliana] (TAIR:AT2G40113.1); similar to hypothetical protein 31.t00008 [Brassica oleracea] (GB:ABD65108.1)	1.34975	0.0249794	1.42845	0.0605696
					At4g37990	Encodes an aromatic alcohol:NADP+ oxidoreductase whose mRNA levels are increased in response to treatment with a variety of phytopathogenic bacteria. Though similar to mannitol dehydrogenases, this enzyme does not have mannitol dehydrogenase activity.	-1.0399	0.056807		At5g47990	member of CYP705A	3.17989	0.0269957	2.92193	0.0165064
					At4g38080	hydroxyproline-rich glycoprotein family protein; similar to hydroxyproline-rich glycoprotein family protein [Arabidopsis thaliana] (TAIR:AT2G22510.1); similar to F14J16.29 [Medicago truncatula] (GB:ABE93086.1)	1.02037	0.0555159		At5g48000	member of CYP708A	2.59727	0.00729904	2.6808	0.0154427
					At4g38950	kinesin motor family protein; similar to microtubule motor [Arabidopsis thaliana] (TAIR:AT2G21300.2); similar to kinesin heavy chain [Zea mays] (GB:AAK91812.1); similar to putative kinesin heavy chain [Oryza sativa (japonica cultivar-group)] (GB:BAD46370.1); similar to kinesin heavy chain [Zea mays] (GB:AAK91822.1); contains InterPro domain Kinesin, motor region; (InterPro:IPR001752)	-1.20593	0.0056114		At5g48010	Encodes an oxidosqualene cyclase involved in the biosynthesis of thalianol, a tricyclic triterpenoid of unknown function.	3.06388	0.0271101	2.59352	0.0577715
					At4g39210	Encodes the large subunit of ADP-Glucose Pyrophosphorylase which catalyzes the first, rate limiting step in starch biosynthesis. The large subunit plays a regulatory role whereas the small subunit (ApS) is the catalytic isoform. Four isoforms (ApL1-4) have been identified. ApL3 is the major large subunit isoform present in inflorescences, fruits and roots.	-1.21054	0.0430121		At5g51810	Encodes gibberellin 20-oxidase. Involved in gibberellin biosynthesis. Up-regulated by far red light in elongating petioles. Not regulated by a circadian clock.	1.05417	0.0605576	1.3058	0.0480269
					At5g01250	alpha 1,4-glycosyltransferase family protein / glycosyltransferase sugar-binding DXD motif-containing protein; similar to alpha 1,4-glycosyltransferase family protein / glycosyltransferase sugar-binding DXD motif-containing protein [Arabidopsis thaliana] (TAIR:AT3G09020.1); similar to Glycosyltransferase sugar-binding re (GB:ABD28693.1); contains InterPro domain Glycosyltransferase sugar-binding …	1.04206	0.0777607		At5g51890	encodes peroxidase involved in the lignification of tracheary elements (TE) in roots	1.30056	0.00130305	1.35888	0.00720422
					At5g01550	lectin protein kinase, putative; similar to lectin protein kinase, putative [Arabidopsis thaliana] (TAIR:AT5G01560.1); similar to lectin protein kinase, putative [Arabidopsis thaliana] (TAIR:AT3G08870.1); similar to lectin protein kinase, putative [Arabidopsis thaliana] (TAIR:AT5G01540.1); similar to receptor lectin protein kinase-like [Cucumis melo] (GB:AAU04770.1); contains InterPro domain Prot…	1.16724	0.0340139		At5g52390	photoassimilate-responsive protein, putative; similar to photoassimilate-responsive protein-related [Arabidopsis thaliana] (TAIR:AT3G54040.1); similar to PAR-1c [Nicotiana tabacum] (GB:CAA58732.1); contains InterPro domain PAR1; (InterPro:IPR009489)	1.68244	0.0156217	1.78454	0.0308667
					At5g02160	similar to hypothetical protein [Solanum lycopersicum] (GB:BAD95796.1)	-1.14048	0.00853645		At5g54060	UF3GT (UDP-GLUCOSE:FLAVONOID 3-O-GLUCOSYLTRANSFERASE); transferase, transferring glycosyl groups; similar to glycosyltransferase family protein [Arabidopsis thaliana] (TAIR:AT5G54010.1); similar to glucosyltransferase [Ipomoea purpurea] (GB:BAD95882.1); contains InterPro domain UDP-glucuronosyl/UDP-glucosyltransferase; (InterPro:IPR002213)	2.22385	0.0237143	1.2652	0.130467
					At5g02180	amino acid transporter family protein; similar to amino acid transporter family protein [Arabidopsis thaliana] (TAIR:AT3G09330.1); similar to amino acid transporter family protein [Arabidopsis thaliana] (TAIR:AT3G09340.1); similar to amino acid transporter family protein [Arabidopsis thaliana] (TAIR:AT5G02170.1); similar to Os12g0574000 [Oryza sativa (japonica cultivar-group)] (GB:NP_001067099.1)…	-1.02156	0.0102099		At5g54190	light-dependent NADPH:protochlorophyllide oxidoreductase A	-1.97343	0.00341738	-2.16096	0.00128442
					At5g02260	member of Alpha-Expansin Gene Family. Naming convention from the Expansin Working Group (Kende et al, 2004. Plant Mol Bio)	1.01451	0.0493793		At5g56080	nicotianamine synthase, putative; Identical to Nicotianamine synthase 2 (EC 2.5.1.43) (S-adenosyl-L-methionine:S- adenosyl-L-methionine:S-adenosyl-methionine 3-amino-3- carboxypropyltransferase 2) (AtNAS2) (NAS2) [Arabidopsis Thaliana] (GB:Q9FKT9;GB:Q9ZWF7); similar to nicotianamine synthase, putative [Arabidopsis thaliana] (TAIR:AT5G04950.1); similar to nicotianamine synthase [Thlaspi caerulesce…	1.99575	0.00865469	1.71666	0.169056
					At5g02350	DC1 domain-containing protein; similar to DC1 domain-containing protein [Arabidopsis thaliana] (TAIR:AT5G02340.1); similar to DC1 domain-containing protein [Arabidopsis thaliana] (TAIR:AT2G13900.1); similar to DC1 domain-containing protein [Arabidopsis thaliana] (TAIR:AT5G02330.1); similar to DC1 domain-containing protein [Brassica oleracea] (GB:ABD65623.1); contains InterPro domain Zinc finger, …	1.15309	0.15643		At5g57181	unknown protein	-1.75641	0.040896	-1.30076	0.0950666
					At5g02540	short-chain dehydrogenase/reductase (SDR) family protein; similar to short-chain dehydrogenase/reductase (SDR) family protein [Arabidopsis thaliana] (TAIR:AT2G37540.1); similar to putative pod-specific dehydrogenase SAC25 [Brassica napus] (GB:CAB58175.1); contains InterPro domain Short-chain dehydrogenase/reductase SDR; (InterPro:IPR002198); contains InterPro domain Glucose/ribitol dehydrogenase;…	-1.16026	0.0151873		At5g57390	AIL5 (AINTEGUMENTA-LIKE 5); DNA binding / transcription factor; similar to PLT1 (PLETHORA 1), transcription factor [Arabidopsis thaliana] (TAIR:AT3G20840.1); similar to Pathogenesis-related transcriptional factor and ERF [Medicago truncatula] (GB:ABE82188.1); contains InterPro domain Pathogenesis-related transcriptional factor and ERF; (InterPro:IPR001471)	1.00541	0.0222097	1.12963	0.0152402
					At5g02600	heavy-metal-associated domain-containing protein; similar to heavy-metal-associated domain-containing protein [Arabidopsis thaliana] (TAIR:AT3G53530.1); similar to Heavy metal transport/detoxification protein [Medicago truncatula] (GB:ABE91607.1); similar to Os03g0819400 [Oryza sativa (japonica cultivar-group)] (GB:NP_001051712.1); similar to Os01g0976300 [Oryza sativa (japonica cultivar-group)] …	1.11752	0.0156823		At5g57760	contains InterPro domain Helix-loop-helix DNA-binding; (InterPro:IPR011598)	-3.24588	0.0105856	-3.26007	0.00484667
					At5g02780	In2-1 protein, putative; similar to In2-1 protein, putative [Arabidopsis thaliana] (TAIR:AT5G02790.1); similar to glutathione S-transferase [Pisum sativum] (GB:BAC81649.1); contains InterPro domain Thioredoxin-like fold; (InterPro:IPR012336); contains InterPro domain Glutathione S-transferase, N-terminal; (InterPro:IPR004045); contains InterPro domain Glutathione S-transferase, C-terminal-like; (…	1.46444	0.00147172		At5g58310	hydrolase, alpha/beta fold family protein; similar to esterase/lipase/thioesterase family protein [Arabidopsis thaliana] (TAIR:AT4G16690.1); similar to hypothetical protein [Capsella rubella] (GB:CAC82615.1); contains InterPro domain Esterase/lipase/thioesterase; (InterPro:IPR000379); contains InterPro domain Alpha/beta hydrolase fold-1; (InterPro:IPR000073)	1.06514	0.00367575	1.58768	0.0991067
					At5g03210	unknown protein	1.23749	0.0476173		At5g59490	haloacid dehalogenase-like hydrolase family protein; similar to haloacid dehalogenase-like hydrolase family protein [Arabidopsis thaliana] (TAIR:AT5G02230.2); similar to putative ripening-related protein [Vitis vinifera] (GB:CAB85628.1); contains InterPro domain HAD-superfamily hydrolase subfamily IA, variant 3; (InterPro:IPR006402); contains InterPro domain Pyrimidine 5-nucleotidase; (InterPro:I…	1.7905	0.00181038	1.9319	0.0197053
					At5g04970	pectinesterase, putative; similar to pectinesterase, putative [Arabidopsis thaliana] (TAIR:AT3G10720.2); similar to papillar cell-specific pectin methylesterase-like protein [Brassica napus] (GB:AAK84428.1); similar to Os01g0311800 [Oryza sativa (japonica cultivar-group)] (GB:NP_001042865.1); contains InterPro domain Virulence factor, pectin lyase fold; (InterPro:IPR011050); contains InterPro dom…	1.15495	0.189072		At5g60020	putative laccase, a member of laccase family of genes (17 members in Arabidopsis).	1.84975	0.00286157	1.93737	0.00505029
					At5g06530	ABC transporter family protein; Identical to White-brown complex homolog protein 23 (WBC23) [Arabidopsis Thaliana] (GB:Q93YS4;GB:Q94EX0;GB:Q9FG17); similar to ABC transporter family protein [Arabidopsis thaliana] (TAIR:AT3G52310.1); similar to Putative ABC transporter [Oryza sativa (japonica cultivar-group)] (GB:AAM51832.1); similar to Os03g0157400 [Oryza sativa (japonica cultivar-group)] (GB:NP_…	-1.1802	0.0227528		At5g60890	Myb-like transcription factor that modulates expression of ASA1, a key point of control in the tryptophan pathway; mutant has deregulated expression of ASA1 in dominant allele. Loss of function allele suggests ATR1 also functions at a control point for regulating indole glucosinolate homeostasis.	1.10828	0.0321926	1.1868	0.0355055
					At5g06720	peroxidase, putative; Identical to Peroxidase 53 precursor (EC 1.11.1.7) (Atperox P53) (ATPA2) (PER53) [Arabidopsis Thaliana] (GB:Q42578); similar to peroxidase, putative [Arabidopsis thaliana] (TAIR:AT5G06730.1); similar to Peroxidase A2 (GB:P80679); contains InterPro domain Haem peroxidase; (InterPro:IPR010255); contains InterPro domain Haem peroxidase, plant/fungal/bacterial; (InterPro:IPR0020…	1.19938	0.00827027		At5g61160	AACT1 (ANTHOCYANIN 5-AROMATIC ACYLTRANSFERASE 1); transferase; similar to transferase family protein [Arabidopsis thaliana] (TAIR:AT3G29680.1); similar to AT5g39050/MXF12_60 [Medicago truncatula] (GB:ABE91277.1); contains InterPro domain Transferase; (InterPro:IPR003480)	-1.90752	0.0218685	-1.46865	0.108718
					At5g06800	myb family transcription factor; similar to transcription factor [Arabidopsis thaliana] (TAIR:AT3G04450.1); similar to Os04g0665600 [Oryza sativa (japonica cultivar-group)] (GB:NP_001054178.1); similar to H1005F08.10 [Oryza sativa (indica cultivar-group)] (GB:CAH65981.1); similar to OSJNBa0087O24.8 [Oryza sativa (japonica cultivar-group)] (GB:CAE03585.1); contains InterPro domain Homeodomain-like…	1.19206	0.0744668		At5g62130	Per1-like protein-related; similar to Per1-like family protein [Arabidopsis thaliana] (TAIR:AT1G16560.3); similar to Per1-like family protein [Solanum tuberosum] (GB:ABB72805.1); contains InterPro domain Per1-like; (InterPro:IPR007217)	1.38472	0.00682454	1.45258	0.007248
					At5g06905	member of CYP712A	1.00264	0.254962		At5g62280	similar to unknown protein [Arabidopsis thaliana] (TAIR:AT2G45360.1); similar to Os02g0455400 [Oryza sativa (japonica cultivar-group)] (GB:NP_001046773.1); similar to unknown protein [Oryza sativa (japonica cultivar-group)] (GB:BAD19988.1); contains InterPro domain Protein of unknown function DUF1442; (InterPro:IPR009902)	-1.87064	0.0211573	-1.6809	0.0316257
					At5g07080	transferase family protein; similar to transferase family protein [Arabidopsis thaliana] (TAIR:AT3G47170.1); similar to Transferase [Medicago truncatula] (GB:ABE89145.1); contains InterPro domain Transferase; (InterPro:IPR003480)	1.0732	0.0678521		At5g62360	invertase/pectin methylesterase inhibitor family protein; similar to invertase/pectin methylesterase inhibitor family protein / DC 1.2 homolog (FL5-2I22) [Arabidopsis thaliana] (TAIR:AT5G62350.1); similar to pectin methylesterase inhibitor isoform [Solanum phureja] (GB:ABG49144.1); contains InterPro domain Plant invertase/pectin methylesterase inhibitor; (InterPro:IPR007186); contains InterPro do…	-1.11865	0.0903751	-1.17921	0.142705
					At5g07322	unknown protein	1.29092	0.0912078		At5g62520	Encodes a protein with similarity to RCD1 but without the WWE domain. The protein does have a PARP signature upstream of the C-terminal protein interaction domain. The PARP signature may bind NAD+ and attach the ADP-ribose-moiety from NAD+ to the target molecule. Its presence suggests a role for the protein in ADP ribosylation. Up-regulated by NaCl. SRO5 and P5CDH (an overlapping gene in the anti…	1.11106	0.0582803	1.54056	0.0171593
					At5g07460	ubiquitous enzyme that repairs oxidatively damaged proteins.	1.17783	0.00607266		At5g62960	similar to unknown protein [Arabidopsis thaliana] (TAIR:AT1G10660.1); similar to hypothetical protein MtrDRAFT_AC124952g40v1 [Medicago truncatula] (GB:ABE93571.1)	1.05464	0.0482211	1.3388	0.156529
					At5g07610	F-box family protein; similar to F-box family protein [Arabidopsis thaliana] (TAIR:AT5G03970.1); similar to F-box protein [Capsella rubella] (GB:AAR15468.1); contains InterPro domain Cyclin-like F-box; (InterPro:IPR001810); contains InterPro domain Galactose oxidase, central; (InterPro:IPR011043)	1.0618	0.00255498		At5g63560	transferase family protein; similar to transferase family protein [Arabidopsis thaliana] (TAIR:AT3G48720.1); similar to Os11g0507200 [Oryza sativa (japonica cultivar-group)] (GB:NP_001067952.1); similar to putative hydroxyanthranilate hydroxycinnamoyltransferase [Oryza sativa (japonica cultivar-group)] (GB:BAD88037.1); contains InterPro domain Transferase; (InterPro:IPR003480)	1.28323	0.0286234	1.17279	0.0371881
					At5g09570	similar to unknown protein [Arabidopsis thaliana] (TAIR:AT5G64400.1); similar to Os03g0685500 [Oryza sativa (japonica cultivar-group)] (GB:NP_001050926.1); similar to unknown [Hyacinthus orientalis] (GB:AAS21010.1); contains InterPro domain CHCH; (InterPro:IPR010625)	1.1452	0.0203588		At5g63970	copine-related; similar to copine-related [Arabidopsis thaliana] (TAIR:AT3G01650.1); similar to Os01g0960500 [Oryza sativa (japonica cultivar-group)] (GB:NP_001045467.1); similar to copine-like protein [Oryza sativa (japonica cultivar-group)] (GB:ABG34341.1); similar to Os12g0288400 [Oryza sativa (japonica cultivar-group)] (GB:NP_001066593.1); contains InterPro domain Copine; (InterPro:IPR010734)…	1.15454	0.0195778	1.58863	0.00575803
					At5g10130	pollen Ole e 1 allergen and extensin family protein; similar to SAH7 [Arabidopsis thaliana] (TAIR:AT4G08685.1); similar to 4D11_14 [Brassica rapa subsp. pekinensis] (GB:AAZ67528.1); contains InterPro domain Pollen Ole e 1 allergen and extensin; (InterPro:IPR006041)	1.20601	0.0570826		At5g64700	nodulin MtN21 family protein; similar to integral membrane family protein / nodulin MtN21-related [Arabidopsis thaliana] (TAIR:AT1G43650.1); similar to Protein of unknown function DUF6, transmembrane [Medicago truncatula] (GB:ABE81602.1); contains InterPro domain Protein of unknown function DUF6, transmembrane; (InterPro:IPR000620)	1.18042	0.0121996	1.39684	0.00873893
					At5g10510	AIL6 (AINTEGUMENTA-LIKE 6); DNA binding / transcription factor; similar to AIL7 (AINTEGUMENTA-LIKE 7), DNA binding / transcription factor [Arabidopsis thaliana] (TAIR:AT5G65510.1); similar to 117M18_31 [Brassica rapa] (GB:AAZ66950.1); contains InterPro domain Pathogenesis-related transcriptional factor and ERF; (InterPro:IPR001471)	1.10087	0.0761751		At5g65870	Probable phytosulfokines 5 precursor, coding for a unique plant peptide growth factor.	1.13495	0.0510436	1.34421	8.68462e-05
					At5g12340	similar to unknown protein [Arabidopsis thaliana] (TAIR:AT1G28190.1); similar to putative protein [Medicago truncatula] (GB:ABE89838.1)	1.51144	0.0116757		At5g65970	A member of a large family of seven-transmembrane domain proteins specific to plants, homologs of the barley mildew resistance locus o (MLO) protein. The Arabidopsis genome contains 15 genes encoding MLO proteins, with localization in plasma membrane. Phylogenetic analysis revealed four clades of closely-related AtMLO genes. ATMLO10 belongs to the clade III, with AtMLO5, AtMLO7, AtMLO8, and AtMLO…	1.09467	0.00998805	1.35772	0.0549861
					At5g12420	similar to unknown protein [Arabidopsis thaliana] (TAIR:AT5G16350.1); similar to Protein of unknown function DUF1298 [Medicago truncatula] (GB:ABE82755.1); contains InterPro domain Protein of unknown function UPF0089; (InterPro:IPR004255); contains InterPro domain Protein of unknown function DUF1298; (InterPro:IPR009721)	1.11302	0.0468248
					At5g13170	nodulin MtN3 family protein; similar to MTN3 (ARABIDOPSIS HOMOLOG OF MEDICAGO TRUNCATULA MTN3) [Arabidopsis thaliana] (TAIR:AT5G23660.1); similar to MtN3 [Medicago truncatula] (GB:CAA69976.1); contains InterPro domain MtN3 and saliva related transmembrane protein; (InterPro:IPR004316)	-1.09627	0.00333149
					At5g13370	auxin-responsive GH3 family protein; similar to auxin-responsive GH3 family protein [Arabidopsis thaliana] (TAIR:AT5G13380.1); similar to auxin-responsive GH3 family protein [Arabidopsis thaliana] (TAIR:AT5G13350.1); similar to auxin-responsive GH3 family protein [Arabidopsis thaliana] (TAIR:AT5G13360.2); similar to auxin and ethylene responsive GH3-like protein [Capsicum chinense] (GB:AAS02074.1…	1.22683	0.014146
					At5g15150	homeobox-containing gene with an unusual feature: a leucine zipper motif adjacent to the carboxyl-terminal of the homeodomain structure. This gene is expressed primarily in the cortex of the root and the stem (in situ hybridization).	1.17251	0.0494545
					At5g17210	similar to unknown protein [Arabidopsis thaliana] (TAIR:AT1G13380.1); similar to unknown protein [Saussurea involucrata] (GB:ABC68264.1); similar to Os06g0114700 [Oryza sativa (japonica cultivar-group)] (GB:NP_001056606.1); similar to Os05g0434800 [Oryza sativa (japonica cultivar-group)] (GB:NP_001055640.1); contains InterPro domain Protein of unknown function DUF1218; (InterPro:IPR009606)	1.07374	0.0804747
					At5g17390	universal stress protein (USP) family protein; similar to universal stress protein (USP) family protein [Arabidopsis thaliana] (TAIR:AT3G03290.1); similar to Os12g0501400 [Oryza sativa (japonica cultivar-group)] (GB:NP_001066822.1); similar to hypothetical protein [Oryza sativa (japonica cultivar-group)] (GB:AAN08227.1); contains InterPro domain UspA; (InterPro:IPR006016)	1.05743	0.0292981
					At5g17450	heavy-metal-associated domain-containing protein / copper chaperone (CCH)-related; similar to heavy-metal-associated domain-containing protein / copper chaperone (CCH)-related [Arabidopsis thaliana] (TAIR:AT1G71050.1); similar to Heavy metal transport/detoxification protein [Medicago truncatula] (GB:ABE84676.1); contains InterPro domain ATPase, P-type, K/Mg/Cd/Cu/Zn/Na/Ca/Na/H-transporter; (Inter…	1.05549	0.0128602
					At5g17650	glycine/proline-rich protein; similar to proline-rich family protein [Arabidopsis thaliana] (TAIR:AT5G45350.2); similar to Unknown (protein for MGC:12025) [Mus musculus] (GB:AAH05782.1)	1.48619	0.00633532
					At5g17780	hydrolase, alpha/beta fold family protein; similar to hydrolase, alpha/beta fold family protein [Arabidopsis thaliana] (TAIR:AT5G17720.1); similar to unknown [Sorghum bicolor] (GB:AAQ06255.1); similar to Os07g0685500 [Oryza sativa (japonica cultivar-group)] (GB:NP_001060676.1); contains InterPro domain Esterase/lipase/thioesterase; (InterPro:IPR000379); contains InterPro domain Alpha/beta hydrola…	-1.14254	0.031993
					At5g19880	peroxidase, putative; Identical to Peroxidase 58 precursor (EC 1.11.1.7) (Atperox P58) (ATP42) (PER58) [Arabidopsis Thaliana] (GB:P59120); similar to peroxidase, putative [Arabidopsis thaliana] (TAIR:AT5G06720.1); similar to peroxidase [Solanum lycopersicum] (GB:CAA50597.1); contains InterPro domain Haem peroxidase; (InterPro:IPR010255); contains InterPro domain Haem peroxidase, plant/fungal/bact…	1.18007	0.013074
					At5g20230	Al-stress-induced gene	1.41626	0.0596698
					At5g21950	hydrolase, alpha/beta fold family protein; similar to hydrolase, alpha/beta fold family protein [Arabidopsis thaliana] (TAIR:AT4G33180.1); similar to Alpha/beta hydrolase fold [Medicago truncatula] (GB:ABE81749.1); contains InterPro domain Esterase/lipase/thioesterase; (InterPro:IPR000379); contains InterPro domain Alpha/beta hydrolase fold-1; (InterPro:IPR000073); contains InterPro domain Alpha/…	1.17774	0.0329344
					At5g22550	similar to unknown protein [Arabidopsis thaliana] (TAIR:AT5G22560.1); similar to Plant protein of unknown function [Medicago truncatula] (GB:ABE78531.1); similar to Os04g0505400 [Oryza sativa (japonica cultivar-group)] (GB:NP_001053253.1); contains InterPro domain Protein of unknown function DUF247, plant; (InterPro:IPR004158)	1.04987	0.12646
					At5g23240	DNAJ heat shock N-terminal domain-containing protein; similar to DNAJ heat shock N-terminal domain-containing protein [Arabidopsis thaliana] (TAIR:AT2G42750.1); similar to H0103C06.7 [Oryza sativa (indica cultivar-group)] (GB:CAJ86103.1); similar to Os04g0675400 [Oryza sativa (japonica cultivar-group)] (GB:NP_001054247.1); contains InterPro domain 4Fe-4S ferredoxin, iron-sulfur binding; (InterPro…	-1.84444	0.0303538
					At5g23665	unknown protein	-1.2076	0.0304131
					At5g23840	MD-2-related lipid recognition domain-containing protein / ML domain-containing protein; similar to MD-2-related lipid recognition domain-containing protein / ML domain-containing protein [Arabidopsis thaliana] (TAIR:AT5G23820.1); contains InterPro domain E1 protein and Def2/Der2 allergen; (InterPro:IPR003172)	1.0104	0.0673742
					At5g24380	closest Arabidopsis homolog of Zea maize metal-phytosiderophore/metal-nicotianamine transporter ZmYS1	-1.17221	0.00516837
					At5g25040	transporter; similar to integral membrane transporter family protein [Arabidopsis thaliana] (TAIR:AT5G25050.1); similar to Biopterin transport-related protein BT1 [Medicago truncatula] (GB:ABE86623.1); contains InterPro domain Biopterin transport-related protein BT1; (InterPro:IPR004324)	-1.07254	0.0243532
					At5g25130	putative cytochrome P450	1.05219	0.00581548
					At5g25190	encodes a member of the ERF (ethylene response factor) subfamily B-6 of ERF/AP2 transcription factor family. The protein contains one AP2 domain. There are 12 members in this subfamily including RAP2.11.	-1.0354	0.0583143
					At5g26200	mitochondrial substrate carrier family protein; similar to mitochondrial substrate carrier family protein [Arabidopsis thaliana] (TAIR:AT1G72820.1); similar to mitochondrial carrier, putative, expressed [Oryza sativa (japonica cultivar-group)] (GB:ABF94258.1); contains InterPro domain Mitochondrial carrier protein; (InterPro:IPR002067); contains InterPro domain Mitochondrial substrate carrier; (I…	1.08465	0.0303804
					At5g26660	a MYB gene encodes a transcriptional repressor of the C4H gene which is involved in the biosynthesis of sinapate esters.	1.30472	0.0105939
					At5g35525	similar to unknown protein [Arabidopsis thaliana] (TAIR:AT1G14870.1); similar to Os02g0579800 [Oryza sativa (japonica cultivar-group)] (GB:NP_001047231.1); similar to Uncharacterized Cys-rich domain [Medicago truncatula] (GB:ABE80519.1); similar to Os02g0580000 [Oryza sativa (japonica cultivar-group)] (GB:NP_001047232.1); contains InterPro domain Protein of unknown function Cys-rich; (InterPro:IP…	1.39259	0.00785607
					At5g35580	kinase; similar to protein kinase, putative [Arabidopsis thaliana] (TAIR:AT2G05940.1); similar to Avr9/Cf-9 induced kinase 1 [Nicotiana tabacum] (GB:AAP03880.2); contains InterPro domain Serine/threonine protein kinase; (InterPro:IPR002290); contains InterPro domain Protein kinase-like; (InterPro:IPR011009); contains InterPro domain Protein kinase; (InterPro:IPR000719); contains InterPro domain T…	1.10795	0.0252536
					At5g36130	cytochrome P450 family; similar to CYP716A1 (cytochrome P450, family 716, subfamily A, polypeptide 1), oxygen binding [Arabidopsis thaliana] (TAIR:AT5G36110.1); similar to cytochrome P450 monooxygenase CYP716A12 [Medicago truncatula] (GB:ABC59076.1); contains InterPro domain E-class P450, group I; (InterPro:IPR002401); contains InterPro domain Cytochrome P450; (InterPro:IPR001128)	1.14031	0.243882
					At5g36920	similar to unknown protein [Arabidopsis thaliana] (TAIR:AT5G36925.1)	1.20265	0.0298839
					At5g36925	similar to unknown protein [Arabidopsis thaliana] (TAIR:AT5G36920.1)	1.27276	0.00153007
					At5g38280	putative receptor serine/threonine kinase PR5K (PR5K) mRNA, PR5-like receptor kinase	1.14305	0.0119952
					At5g38410	ribulose bisphosphate carboxylase small chain 3B / RuBisCO small subunit 3B (RBCS-3B) (ATS3B); Identical to Ribulose bisphosphate carboxylase small chain 3B, chloroplast precursor (EC 4.1.1.39) (RuBisCO small subunit 3B) (RBCS-3B) [Arabidopsis Thaliana] (GB:P10798;GB:Q9FF21); similar to ribulose bisphosphate carboxylase small chain 2B / RuBisCO small subunit 2B (RBCS-2B) (ATS2B) [Arabidopsis thal…	-1.02408	0.00285161
					At5g38700	similar to unknown protein [Arabidopsis thaliana] (TAIR:AT4G02170.1); similar to At5g38700 [Medicago truncatula] (GB:ABE84418.1)	1.13595	0.115674
					At5g39120	germin-like protein, putative; Identical to Germin-like protein subfamily 1 member 15 precursor [Arabidopsis Thaliana] (GB:Q9FIC9); Identical to Germin-like protein subfamily 1 member 17 precursor [Arabidopsis Thaliana] (GB:Q9FIC6); similar to germin-like protein, putative [Arabidopsis thaliana] (TAIR:AT5G39150.1); similar to germin-like protein, putative [Arabidopsis thaliana] (TAIR:AT5G39180.1)…	1.07038	0.29101
					At5g39890	similar to unknown protein [Arabidopsis thaliana] (TAIR:AT5G15120.1); similar to unknown protein [Oryza sativa (japonica cultivar-group)] (GB:BAB03364.1); similar to Os01g0185500 [Oryza sativa (japonica cultivar-group)] (GB:NP_001042241.1); contains InterPro domain Protein of unknown function DUF1637; (InterPro:IPR012864); contains InterPro domain Cupin, RmlC-type; (InterPro:IPR011051)	1.0082	0.138549
					At5g40030	protein kinase, putative; similar to protein kinase, putative [Arabidopsis thaliana] (TAIR:AT5G47750.1); similar to stpk1 protein kinase [Solanum tuberosum] (GB:CAA62476.1); contains InterPro domain Serine/threonine protein kinase; (InterPro:IPR002290); contains InterPro domain Protein kinase-like; (InterPro:IPR011009); contains InterPro domain Protein kinase; (InterPro:IPR000719); contains Inter…	1.04662	0.0370351
					At5g41080	glycerophosphoryl diester phosphodiesterase family protein; similar to SRG3 (SENESCENCE-RELATED GENE 3), glycerophosphodiester phosphodiesterase [Arabidopsis thaliana] (TAIR:AT3G02040.1); similar to glycerophosphoryl diester phosphodisterase [Oryza sativa (japonica cultivar-group)] (GB:ABB90904.1); contains InterPro domain Glycerophosphoryl diester phosphodiesterase; (InterPro:IPR004129)	1.0525	0.0285461
					At5g42580	a member of the cytochrome P450 family	1.07185	0.100075
					At5g42830	transferase family protein; similar to transferase family protein [Arabidopsis thaliana] (TAIR:AT5G07850.1); similar to N-hydroxycinnamoyl/benzoyltransferase 6 [Glycine max] (GB:ABC47848.1); contains InterPro domain Transferase; (InterPro:IPR003480)	1.2274	0.0630586
					At5g43370	phosphate transporter	1.32695	0.0525615
					At5g43520	DC1 domain-containing protein; similar to DC1 domain-containing protein [Arabidopsis thaliana] (TAIR:AT2G44380.1); similar to Hypothetical protein [Oryza sativa] (GB:AAK55769.1); contains InterPro domain C1-like; (InterPro:IPR011424); contains InterPro domain DC1; (InterPro:IPR004146)	1.35432	0.0476624
					At5g43570	serine protease inhibitor, potato inhibitor I-type family protein; similar to protease inhibitor, putative [Arabidopsis thaliana] (TAIR:AT2G38870.1); similar to pathogenesis-related protein PR-6 type [Sambucus nigra] (GB:CAA87073.1); contains InterPro domain Proteinase inhibitor I13, potato inhibitor I; (InterPro:IPR000864)	1.26997	0.0450322
					At5g44130	fasciclin-like arabinogalactan-protein, putative; Identical to Fasciclin-like arabinogalactan protein 13 precursor (FLA13) [Arabidopsis Thaliana] (GB:Q9FFH6); similar to FLA9 (FLA9) [Arabidopsis thaliana] (TAIR:AT1G03870.1); similar to unknown [Brassica rapa] (GB:ABK78690.1); contains InterPro domain Beta-Ig-H3/fasciclin; (InterPro:IPR000782)	-1.35708	0.0011714
					At5g44530	subtilase family protein; similar to subtilase family protein [Arabidopsis thaliana] (TAIR:AT1G30600.1); similar to subtilase family protein [Arabidopsis thaliana] (TAIR:AT4G20430.1); similar to SLP3 (Subtilisin-like serine protease 3), subtilase [Arabidopsis thaliana] (TAIR:AT2G19170.1); similar to Os06g0700000 [Oryza sativa (japonica cultivar-group)] (GB:NP_001058476.1); similar to Os01g0769200…	-1.04916	0.0302027
					At5g45095	similar to unknown protein [Arabidopsis thaliana] (TAIR:AT4G08593.1); contains domain Ribosomal protein S5 domain 2-like (SSF54211); contains domain no description (G3D.3.30.230.10)	-1.03022	0.269897
					At5g45280	pectinacetylesterase, putative; similar to pectinacetylesterase, putative [Arabidopsis thaliana] (TAIR:AT4G19410.1); similar to pectinacetylesterase precursor [Vigna radiata var. radiata] (GB:CAA67728.1); contains InterPro domain Pectinacetylesterase; (InterPro:IPR004963)	1.41086	0.000816065
					At5g45650	subtilase family protein; similar to subtilase family protein [Arabidopsis thaliana] (TAIR:AT5G45640.1); similar to subtilisin-like proteinase-like [Oryza sativa (japonica cultivar-group)] (GB:BAB21149.1); contains InterPro domain Protease-associated PA; (InterPro:IPR003137); contains InterPro domain Peptidase S8 and S53, subtilisin, kexin, sedolisin; (InterPro:IPR000209); contains InterPro domai…	-1.36611	0.000499982
					At5g45720	ATP binding / DNA-directed DNA polymerase/ nucleoside-triphosphatase/ nucleotide binding; similar to ATP binding / DNA-directed DNA polymerase/ nucleoside-triphosphatase/ nucleotide binding [Arabidopsis thaliana] (TAIR:AT4G18820.1); similar to hypothetical protein LOC_Os11g13990 [Oryza sativa (japonica cultivar-group)] (GB:AAX95843.1); similar to Os05g0529600 [Oryza sativa (japonica cultivar-grou…	-1.02167	0.0787937
					At5g46350	member of WRKY Transcription Factor; Group II-c	1.33286	0.029506
					At5g48110	terpene synthase/cyclase family protein; similar to terpene synthase/cyclase family protein [Arabidopsis thaliana] (TAIR:AT1G70080.1); similar to putative vetispiradiene synthase 5 [Solanum tuberosum] (GB:AAD02270.1); contains InterPro domain Terpenoid cylases/protein prenyltransferase alpha-alpha toroid; (InterPro:IPR008930); contains InterPro domain Terpenoid synthase; (InterPro:IPR008949); con…	1.0139	0.117299
					At5g48430	similar to extracellular dermal glycoprotein, putative / EDGP, putative [Arabidopsis thaliana] (TAIR:AT1G03220.1); similar to putative xylanase inhibitor [Oryza sativa (japonica cultivar-group)] (GB:BAD87305.1); similar to Os01g0937200 [Oryza sativa (japonica cultivar-group)] (GB:NP_001045333.1); contains InterPro domain Peptidase aspartic, catalytic; (InterPro:IPR009007)	1.93558	0.0329952
					At5g48490	protease inhibitor/seed storage/lipid transfer protein (LTP) family protein; similar to DIR1 (DEFECTIVE IN INDUCED RESISTANCE 1), lipid binding [Arabidopsis thaliana] (TAIR:AT5G48485.1); similar to Plant lipid transfer/seed storage/trypsin-alpha amylase inhibitor [Medicago truncatula] (GB:ABE79318.1); contains InterPro domain Plant lipid transfer/seed storage/trypsin-alpha amylase inhibitor; (Int…	-1.58546	0.0118943
					At5g48850	male sterility MS5 family protein; similar to male sterility MS5 family protein [Arabidopsis thaliana] (TAIR:AT1G04770.1); similar to Os05g0506000 [Oryza sativa (japonica cultivar-group)] (GB:NP_001055980.1); similar to unknown [Oryza sativa] (GB:AAC72543.1); contains InterPro domain Tetratricopeptide region; (InterPro:IPR013026); contains InterPro domain Tetratricopeptide TPR_2; (InterPro:IPR013…	1.15659	0.0278631
					At5g48940	leucine-rich repeat transmembrane protein kinase, putative; similar to leucine-rich repeat transmembrane protein kinase, putative [Arabidopsis thaliana] (TAIR:AT3G24240.1); similar to protein kinase family protein [Arabidopsis thaliana] (TAIR:AT4G26540.1); similar to ATP binding / protein serine/threonine kinase [Arabidopsis thaliana] (TAIR:AT5G56040.2); similar to putative receptor protein kinas…	1.07601	0.148775
					At5g49015	unknown protein	-1.04406	0.00944189
					At5g49520	member of WRKY Transcription Factor; Group II-c	1.02259	0.0160997
					At5g49730	Encodes a putative ferric chelate reductase. Its mRNA is expressed in green aerial tissues (shoot, flower and cotyledon) in a light- and cell differentiation-specific manner. However, in vitro assays in yeast have not shown ferric chelate reductase activity for this protein. T	-1.20587	0.00247439
					At5g49780	leucine-rich repeat transmembrane protein kinase, putative; similar to leucine-rich repeat transmembrane protein kinase, putative [Arabidopsis thaliana] (TAIR:AT1G79620.1); similar to leucine-rich repeat transmembrane protein kinase, putative [Arabidopsis thaliana] (TAIR:AT5G49770.1); similar to leucine-rich repeat family protein / protein kinase family protein [Arabidopsis thaliana] (TAIR:AT5G49…	1.02138	0.0890087
					At5g51500	pectinesterase family protein; similar to pectinesterase family protein [Arabidopsis thaliana] (TAIR:AT5G51490.1); similar to pectinesterase (EC 3.1.1.11) PECS-c2 - sweet orange (GB:T10494); contains InterPro domain Virulence factor, pectin lyase fold; (InterPro:IPR011050); contains InterPro domain Plant invertase/pectin methylesterase inhibitor; (InterPro:IPR007186); contains InterPro domain Pec…	1.43107	0.123971
					At5g52700	heavy-metal-associated domain-containing protein; similar to heavy-metal-associated domain-containing protein [Arabidopsis thaliana] (TAIR:AT5G52680.1); contains InterPro domain Heavy metal transport/detoxification protein; (InterPro:IPR006121)	1.35495	0.135098
					At5g53250	AGP22/ATAGP22 (ARABINOGALACTAN PROTEINS 22); Identical to Arabinogalactan peptide 22 precursor (AG-peptide 22) (AGP22) [Arabidopsis Thaliana] (GB:Q9FK16); similar to AGP41 [Arabidopsis thaliana] (TAIR:AT5G24105.1); similar to unknown [Capsicum annuum] (GB:AAM12785.1); similar to Os02g0264800 [Oryza sativa (japonica cultivar-group)] (GB:NP_001046496.1); similar to Os01g0657000 [Oryza sativa (japon…	1.14438	0.0798515
					At5g54700	ankyrin repeat family protein; similar to ankyrin repeat family protein [Arabidopsis thaliana] (TAIR:AT5G54710.1); similar to Ankyrin [Medicago truncatula] (GB:ABE80931.1); contains InterPro domain Ankyrin; (InterPro:IPR002110)	1.38101	0.0557469
					At5g55250	Encodes an enzyme which specifically converts IAA to its methyl ester form MelIAA. This gene belongs to the family of carboxyl methyltransferases whose members catalyze the transfer of the methyl group from S-adenosyl-L-methionine to carboxylic acid-containing substrates to form small molecule methyl esters. Expression of TCP genes is downregulated in mutant iamt1-D.	-1.12771	0.102372
					At5g55450	protease inhibitor/seed storage/lipid transfer protein (LTP) family protein; similar to lipid binding [Arabidopsis thaliana] (TAIR:AT5G55410.2); similar to MtN5 [Medicago truncatula] (GB:CAA75593.1); contains InterPro domain Plant lipid transfer/seed storage/trypsin-alpha amylase inhibitor; (InterPro:IPR003612)	-1.10681	0.0720734
					At5g55460	protease inhibitor/seed storage/lipid transfer protein (LTP) family protein; similar to lipid binding [Arabidopsis thaliana] (TAIR:AT5G55410.2); similar to Plant lipid transfer/seed storage/trypsin-alpha amylase inhibitor [Medicago truncatula] (GB:ABE79318.1); contains InterPro domain Plant lipid transfer/seed storage/trypsin-alpha amylase inhibitor; (InterPro:IPR003612)	-1.54839	0.0687778
					At5g55620	similar to unknown protein [Arabidopsis thaliana] (TAIR:AT3G09950.1); similar to Os06g0523300 [Oryza sativa (japonica cultivar-group)] (GB:NP_001057752.1); similar to unknown protein [Oryza sativa (japonica cultivar-group)] (GB:BAD45825.1)	-1.02863	0.0195265
					At5g55780	DC1 domain-containing protein; similar to DC1 domain-containing protein [Arabidopsis thaliana] (TAIR:AT5G55770.1); similar to DC1 domain-containing protein [Arabidopsis thaliana] (TAIR:AT4G10370.1); similar to DC1 domain-containing protein [Arabidopsis thaliana] (TAIR:AT3G26550.1); similar to DC1 domain-containing protein [Brassica oleracea] (GB:ABD65623.1); contains InterPro domain Zinc finger, …	1.13962	0.0337677
					At5g55930	oligopeptide transporter	-1.01375	0.142321
					At5g57030	Lutein-deficient 2 (LUT2) required for lutein biosynthesis, member of the xanthophyll class of carotenoids. Encodes lycopene epsilon cyclase	-1.05425	0.0252771
					At5g57090	Encodes an auxin efflux carrier that is similar to bacterial membrane transporters. Root-specific role in the transport of auxin. Acts downstream of CTR1 and ethylene biosynthesis, in the same pathway as EIN2 and AUX1, and independent from EIN3 and EIN5/AIN1 pathway. In the root, the protein localizes apically in epidermal and lateral root cap cells and predominantly basally in cortical cells. Fu…	1.15886	0.14259
					At5g57510	similar to Os08g0448100 [Oryza sativa (japonica cultivar-group)] (GB:NP_001061936.1)	1.94789	0.0440859
					At5g57730	unknown protein	2.70339	0.091452
					At5g59310	Encodes a member of the lipid transfer protein family. Proteins of this family are generally small (~9 kD), basic, expressed abundantly and contain eight Cys residues. The proteins can bind fatty acids and acylCoA esters and can transfer several different phospholipids. They are localized to the cell wall. The mRNA is present in flowers and siliques, and is strongly up-regulated by abscisic acid.	-1.0484	0.216304
					At5g59510	DVL18/RTFL5 (ROTUNDIFOLIA LIKE 5); similar to DVL15/RTFL4 (ROTUNDIFOLIA LIKE 4) [Arabidopsis thaliana] (TAIR:AT3G46613.1); similar to hypothetical protein MtrDRAFT_AC135467g8v1 [Medicago truncatula] (GB:ABE81994.1); contains InterPro domain DVL; (InterPro:IPR012552)	1.20941	0.00198807
					At5g59670	leucine-rich repeat protein kinase, putative; similar to leucine-rich repeat protein kinase, putative [Arabidopsis thaliana] (TAIR:AT5G59680.1); similar to leucine-rich repeat protein kinase, putative [Arabidopsis thaliana] (TAIR:AT5G59650.1); similar to MEE39 (maternal effect embryo arrest 39), kinase [Arabidopsis thaliana] (TAIR:AT3G46330.1); similar to Protein kinase [Medicago truncatula] (GB:…	-1.2127	0.002929
					At5g59820	Encodes a zinc finger protein involved in high light and cold acclimation. Overexpression of this putative transcription factor increases the expression level of 9 cold-responsive genes and represses the expression level of 15 cold-responsive genes, including CBF genes. Also, lines overexpressing this gene exhibits a small but reproducible increase in freeze tolerance. Because of the repression o…	1.12227	0.0750782
					At5g62480	Encodes glutathione transferase belonging to the tau class of GSTs. Naming convention according to Wagner et al. (2002).	1.44181	0.0081848
					At5g62940	Dof-type zinc finger domain-containing protein; Identical to Dof zinc finger protein DOF5.6 (AtDOF5.6) (DOF5.6) [Arabidopsis Thaliana] (GB:Q9FM03;GB:Q5HZ57); similar to Dof-type zinc finger domain-containing protein [Arabidopsis thaliana] (TAIR:AT4G24060.1); similar to Dof14 [Glycine max] (GB:ABI16015.1); contains InterPro domain Zinc finger, Dof-type; (InterPro:IPR003851)	1.21983	0.0454621
					At5g64530	ANAC104/XND1 (Arabidopsis NAC domain containing protein 104); transcription factor; similar to ANAC025 (Arabidopsis NAC domain containing protein 25), transcription factor [Arabidopsis thaliana] (TAIR:AT1G61110.1); similar to Os02g0555300 [Oryza sativa (japonica cultivar-group)] (GB:NP_001047122.1); similar to H0315A08.3 [Oryza sativa (indica cultivar-group)] (GB:CAH67573.1); similar to OSJNBa000…	1.17343	0.153255
					At5g64910	similar to unknown protein [Arabidopsis thaliana] (TAIR:AT5G10010.1); similar to 4D11_6 [Brassica rapa subsp. pekinensis] (GB:AAZ67520.1); contains domain Clavaminate synthase-like (SSF51197)	1.12049	0.195344
					At5g65690	Encodes a putative phosphoenolpyruvate carboxykinase (ATP-dependent).	1.04776	0.0930979
					At5g65790	Encodes a putative MYB transcription factor.	1.03355	0.103999
					At5g66970	GTP binding; similar to signal recognition particle 54 kDa protein 3 / SRP54 (SRP-54C) [Arabidopsis thaliana] (TAIR:AT1G48900.2); similar to Signal recognition particle 54 kDa protein 2 (SRP54) (GB:P49966); contains InterPro domain GTP-binding signal recognition particle SRP54, G-domain; (InterPro:IPR000897)	1.33086	0.270479
					At5g66980	transcriptional factor B3 family protein; similar to transcriptional factor B3 family protein [Arabidopsis thaliana] (TAIR:AT3G06160.1); similar to Transcriptional factor B3; Cupredoxin; TonB box, N-terminal [Medicago truncatula] (GB:ABE81225.1); similar to Transcriptional factor B3; Cupredoxin [Medicago truncatula] (GB:ABE81219.1); contains InterPro domain Cupredoxin; (InterPro:IPR008972); conta…	1.29901	0.196621
					At5g67060	basic helix-loop-helix (bHLH) family protein; similar to basic helix-loop-helix (bHLH) family protein [Arabidopsis thaliana] (TAIR:AT3G50330.1); similar to Helix-loop-helix DNA-binding [Medicago truncatula] (GB:ABE93563.1); contains InterPro domain Helix-loop-helix DNA-binding; (InterPro:IPR011598); contains InterPro domain Basic helix-loop-helix dimerisation region bHLH; (InterPro:IPR001092)	-1.14774	0.035618
