# Supplementary material for: Gene Expression, Protein Function and Pathways of Arabidopsis thaliana Responding to Silver Nanoparticles in Comparison to Silver Ions, Cold, Salt, Drought, and Heat
Source: Nanomaterials (Basel). 2015 Mar 27;5(2):436–67. doi: 10.3390/nano5020436 (PMC5312895; doi:10.3390/nano5020436)
Supplement: Supplementary file 1 [file nanomaterials-05-00436-s001.zip › Supplementary documents/Geisler-Lee_Table S4.xlsx]

## Sheet: Sheet1
Table S4. List of 44 unique enriched InterPro protein classes across the six abiotic stresses.
	Up-salt	Up-Cold	Up-AgNPs	Up-AgNO3	Down-salt	Down-Cold	Down-AgNO3
IPR001471:Pathogenesis-related transcriptional factor and ERF, DNA-binding	6.04217e-10	1.43815e-05	0	0	0	0	0
IPR000232:Heat shock factor (HSF)-type, DNA-binding	0.000648386	0	0	0	0	0	0
IPR003657:DNA-binding WRKY	0.0018912	0	0	0.00376624	0	0	0
IPR002401:Cytochrome P450, E-class, group I	0.0472776	0	0	0	0	0.000192769	0
IPR011992:EF-Hand type	0	8.56142e-05	0	0	0	0	0
IPR018248:EF hand	0	0.000191008	0	0	0	0	0
IPR018249:EF-HAND 2	0	0.000481296	0	0	0	0	0
IPR002048:Calcium-binding EF-hand	0	0.000822937	0	0	0	0	0
IPR014014:RNA helicase, DEAD-box type, Q motif	0	0.00158172	0	0	0	0	0
IPR000629:RNA helicase, ATP-dependent, DEAD-box, conserved site	0	0.00285274	0	0	0	0	0
IPR018247:EF-HAND 1	0	0.00337045	0	0	0	0	0
IPR001229:Mannose-binding lectin	0	0	1.65354e-06	8.16902e-11	0	0	0
IPR000823:Plant peroxidase	0	0	1.17326e-05	0.000653841	0	0	0
IPR002016:Haem peroxidase, plant/fungal/bacterial	0	0	3.88811e-05	0.00221496	0	0	0
IPR019794:Peroxidase, active site	0	0	5.1328e-05	0.00293386	0	0	0
IPR019793:Peroxidases heam-ligand binding site	0	0	7.6728e-05	0.00440162	0	0	0
IPR013770:Plant lipid transfer protein and hydrophobic protein, helical	0	0	0.012987	0.000106843	0	0	0
IPR003612:Plant lipid transfer protein/seed storage/trypsin-alpha amylase inhibitor	0	0	0.0140805	0.00560335	0	0	0
IPR001128:Cytochrome P450	0	0	0.0147239	0.00387852	0	0.000420861	0
IPR017972:Cytochrome P450, conserved site	0	0	0.0205296	0.0113579	0	9.07159e-06	0
IPR011424:C1-like	0	0	0	0.000339229	0	0	0
IPR004146:DC1	0	0	0	0.000548708	0	0	0
IPR008972:Cupredoxin	0	0	0	0.00440162	0	0	0
IPR011707:Multicopper oxidase, type 3	0	0	0	0.00458416	0	0	0
IPR011706:Multicopper oxidase, type 2	0	0	0	0.00571131	0	0	0
IPR001117:Multicopper oxidase, type 1	0	0	0	0.00571131	0	0	0
IPR017761:Laccase	0	0	0	0.0123629	0	0	0
IPR004045:Glutathione S-transferase, N-terminal	0	0	0	0.0166024	0	0	0
IPR010987:Glutathione S-transferase, C-terminal-like	0	0	0	0.0194352	0	0	0
IPR017933:Glutathione S-transferase/chloride channel, C-terminal	0	0	0	0.0226745	0	0	0
IPR017973:Cytochrome P450, C-terminal region	0	0	0	0.0311654	0	0.000433036	0
IPR002355:Multicopper oxidase, copper-binding site	0	0	0	0.0357231	0	0	0
IPR001906:Terpene synthase-like	0	0	0	0.0452343	0	0	0
IPR007125:Histone core	0	0	0	0	1.29693e-06	0	0
IPR001563:Peptidase S10, serine carboxypeptidase	0	0	0	0	2.57831e-05	0	0
IPR009072:Histone-fold	0	0	0	0	4.80633e-05	0	0
IPR018202:Peptidase S10, serine carboxypeptidase, active site	0	0	0	0	6.72341e-05	0	0
IPR003676:Auxin responsive SAUR protein	0	0	0	0	0.00056651	0	0
IPR001752:Kinesin, motor region	0	0	0	0	0.0436953	0	0
IPR001087:Lipase, GDSL	0	0	0	0	0	2.03868e-06	0
IPR008265:Lipase, GDSL, active site	0	0	0	0	0	5.4461e-06	0
IPR001611:Leucine-rich repeat	0	0	0	0	0	0.00202825	0
IPR013210:Leucine-rich repeat, N-terminal	0	0	0	0	0	0.0298241	0
IPR002902:Protein of unknown function DUF26	0	0	0	0	0	0	0.0169965
