# Supplementary material for: Gene Expression, Protein Function and Pathways of Arabidopsis thaliana Responding to Silver Nanoparticles in Comparison to Silver Ions, Cold, Salt, Drought, and Heat
Source: Nanomaterials (Basel). 2015 Mar 27;5(2):436–67. doi: 10.3390/nano5020436 (PMC5312895; doi:10.3390/nano5020436)
Supplement: Supplementary file 1 [file nanomaterials-05-00436-s001.zip › Supplementary documents/Geisler-Lee_Table S5.xlsx]

## Sheet: Sheet1
Table S5. List of 9 unique enriched KEGG pathways across the six abiotic stresses.
	up-cold	down-cold	up-AgNPs	up-AgNO3
ath04712:Circadian rhythm	0.000466546	0	0	0
ath00360:Phenylalanine metabolism	0	0	6.96943e-06	1.53543e-05
ath00680:Methane metabolism	0	0	8.07751e-06	1.79742e-05
ath00940:Phenylpropanoid biosynthesis	0	0	1.4605e-05	5.41571e-06
ath01061:Biosynthesis of phenylpropanoids	0	0	0.00281186	0
ath00903:Limonene and pinene degradation	0	0.00169305	0	0
ath00130:Ubiquinone and other terpenoid-quinone biosynthesis	0	0.00599383	0	0
ath00966:Glucosinolate biosynthesis	0	0.0083826	0	0
ath00945:Stilbenoid, diarylheptanoid and gingerol biosynthesis	0	0.00971586	0	0
