# Supplementary material for: Gene Expression, Protein Function and Pathways of Arabidopsis thaliana Responding to Silver Nanoparticles in Comparison to Silver Ions, Cold, Salt, Drought, and Heat
Source: Nanomaterials (Basel). 2015 Mar 27;5(2):436–67. doi: 10.3390/nano5020436 (PMC5312895; doi:10.3390/nano5020436)
Supplement: Supplementary file 1 [file nanomaterials-05-00436-s001.zip › Supplementary documents/Geisler-Lee_Table S6.xlsx]

## Sheet: Sheet1
Table S6. Four-six way Venn diagram results for six abiotic stresses.
Names of stress	total shared gene No	Gene ID	Description	AgNPs M-value	AgNPs P-value	AgNO3 M-value	AgNO3 P-value	Cold- 24 h M-value	Cold- 24 h P-value	Salt- 24 h M-value	Salt- 24 h P-value	drought- 24 h M-value	drought- 24 h P-value	heat-24 h M-value	heat-24 h P-value
AgNPs vs. AgNO3 vs. Cold vs. Salt vs. Drought	4	At5g10040	similar to unknown protein [Arabidopsis thaliana] (TAIR:AT5G65207.1); similar to 80A08_3 [Brassica rapa subsp. pekinensis] (GB:AAZ67588.1)	1.35137	0.0356204	1.18416	0.252737	-2.28311	0.0787611	-2.84741	0.0211768	-1.52159	0.201959	-2.8824	0.112083
		At4g17470	palmitoyl protein thioesterase family protein; similar to palmitoyl protein thioesterase family protein [Arabidopsis thaliana] (TAIR:AT4G17480.1); similar to palmitoyl protein thioesterase family protein [Brassica oleracea] (GB:ABD65098.1); contains InterPro domain Palmitoyl protein thioesterase; (InterPro:IPR002472)	2.35124	0.0439943	1.61915	0.0590306	-2.49977	0.433872	1.71844	0.420954	3.96643	0.126821	-1.70211	0.375721
		At1g01130	similar to unknown protein [Arabidopsis thaliana] (TAIR:AT5G47170.1); contains domain CALCIUM/CALMODULIN-DEPENDENT PROTEIN KINASE-RELATED (PTHR22982); contains domain CBL-INTERACTING PROTEIN KINASE-RELATED (PTHR22982:SF45)	-1.15491	0.0379696	-1.158	0.24834	2.80773	0.121577	2.96678	0.0184607	1.53199	0.309794	2.41728	0.0567724
		At1g69500	oxygen binding; similar to CYP704A2 (cytochrome P450, family 704, subfamily A, polypeptide 2), oxygen binding [Arabidopsis thaliana] (TAIR:AT2G45510.1); similar to putative plant cytochrome P-450 protein [Oryza sativa (japonica cultivar-group)] (GB:AAL84318.1); similar to cytochrome P450-like protein [Zea mays] (GB:AAK52956.1); similar to Os03g0168600 [Oryza sativa (japonica cultivar-group)] (GB:…	-1.37132	0.0279729	-1.45748	0.0258482	-3.05924	0.413994	-2.39489	0.401911	-2.05838	0.391067	-2.75248	0.430859
AgNPs vs. AgNO3 vs. Cold vs. Salt vs. Drought	3	At5g24780	encodes an acid phosphatase similar to soybean vegetative storage proteins. Gene expression is induced by wounding and jasmonic acid.	4.16886	0.0547035	3.95972	0.0521555	-2.11738	0.295942	1.02397	0.0799111	1.96644	0.20896	0	0
		At3g44860	S-adenosyl-L-methionine:carboxyl methyltransferase family protein; similar to S-adenosyl-L-methionine:carboxyl methyltransferase family protein [Arabidopsis thaliana] (TAIR:AT3G44870.1); similar to defense-related protein [Brassica carinata] (GB:AAK50345.1); contains InterPro domain SAM dependent carboxyl methyltransferase; (InterPro:IPR005299)	1.4897	0.0146376	1.22067	0.338164	-1.92004	0.145927	2.41983	0.107114	1.36145	0.0236497	0	0
		At5g58310	hydrolase, alpha/beta fold family protein; similar to esterase/lipase/thioesterase family protein [Arabidopsis thaliana] (TAIR:AT4G16690.1); similar to hypothetical protein [Capsella rubella] (GB:CAC82615.1); contains InterPro domain Esterase/lipase/thioesterase; (InterPro:IPR000379); contains InterPro domain Alpha/beta hydrolase fold-1; (InterPro:IPR000073)	1.06514	0.00367575	1.58768	0.0991067	-2.8387	0.0147724	-4.18657	0.0548059	-1.19769	0.14227	0	0
AgNPs vs. AgNO3 vs. Cold vs. Salt vs. Heat	5	At4g33610	glycine-rich protein; similar to glycine-rich protein [Arabidopsis thaliana] (TAIR:AT1G55990.1); similar to PE-PGRS FAMILY PROTEIN [Mycobacterium tuberculosis H37Rv] (GB:YP_177811.1)	1.09981	0.0802567	1.14384	0.125302	1.71431	0.207206	2.84044	0.1246	0	0	1.30857	0.0025114
		At5g39160	germin-like protein (GLP2a) (GLP5a); Identical to Germin-like protein subfamily 1 member 20 precursor (GLP2a copy 2) (Germin type 2) (GLP2b) (At-GERM2) (AtGER2) (GLP5A) [Arabidopsis Thaliana] (GB:P92996;GB:Q39106); Identical to Germin-like protein subfamily 1 member 18 precursor (GLP2a copy 1) (GLP2A) [Arabidopsis Thaliana] (GB:P92999;GB:Q9FL91); similar to GLP2A (GERMIN-LIKE PROTEIN 2A), mangane…	2.19921	0.0633862	2.19468	0.0723084	-2.37227	0.332766	-3.33815	0.340541	0	0	-1.04173	0.504994
		At5g25350	Arabidopsis thaliana EIN3-binding F-box protein 2 (EBF2) mRNA. Part of the SCF complex, it is located in the nucleus and is involved in the ethylene-response pathway.	-2.12161	7.42613e-05	-2.11794	0.00225331	1.13194	0.1281	1.04065	0.227791	0	0	-1.63018	0.10728
		At2g41230	similar to ARL (ARGOS-LIKE) [Arabidopsis thaliana] (TAIR:AT2G44080.1); similar to hypothetical protein LOC_Os12g10750 [Oryza sativa (japonica cultivar-group)] (GB:ABA96704.1); similar to Os11g0247000 [Oryza sativa (japonica cultivar-group)] (GB:NP_001067611.1)	-2.62316	0.000251204	-2.54584	0.000622597	-1.2455	0.567977	1.00086	0.102975	0	0	-1.72427	0.0100781
		At4g11460	protein kinase family protein; similar to protein kinase family protein [Arabidopsis thaliana] (TAIR:AT4G11480.1); similar to CRK11 (CYSTEINE-RICH RLK11), kinase [Arabidopsis thaliana] (TAIR:AT4G23190.1); similar to protein kinase family protein [Arabidopsis thaliana] (TAIR:AT4G11470.1); similar to receptor-like protein kinase homolog RK20-1 [Phaseolus vulgaris] (GB:AAD21872.1); contains InterPro…	-1.42831	0.00734731	-1.50358	0.000406723	-2.18915	0.0967146	-2.05998	0.216461	0	0	1.07084	0.248007
AgNPs vs. AgNO3 vs. Cold vs. Drought vs. Heat	3	At5g57760	contains InterPro domain Helix-loop-helix DNA-binding; (InterPro:IPR011598)	-3.24588	0.0105856	-3.26007	0.00484667	1.50627	0.195375	0	0	1.17749	0.00531032	1.06727	0.216571
		At5g38910	germin-like protein, putative; Identical to Putative germin-like protein subfamily 1 member 9 precursor [Arabidopsis Thaliana] (GB:Q9FMB0); similar to manganese ion binding / metal ion binding / nutrient reservoir [Arabidopsis thaliana] (TAIR:AT5G38940.1); similar to germin-like protein 3 [Vitis vinifera] (GB:AAQ63185.2); contains InterPro domain Cupin 1; (InterPro:IPR006045); contains InterPro d…	2.2064	0.236494	4.71699	0.0394334	2.17904	0.468561	0	0	1.18425	0.455959	1.17974	0.264887
		At1g54020	myrosinase-associated protein, putative; similar to myrosinase-associated protein, putative [Arabidopsis thaliana] (TAIR:AT1G54010.1); similar to myrosinase-associated protein [Brassica napus] (GB:CAA71238.1); contains InterPro domain Lipolytic enzyme, G-D-S-L; (InterPro:IPR001087)	3.0797	0.0748618	2.94413	0.120485	-2.30462	0.19897	0	0	1.23182	0.487325	-1.49398	0.246302
AgNPs vs. AgNO3 vs. Salt vs. Drought vs. Heat	1	At1g61120	terpene synthase/cyclase family protein; similar to GA2 (GA REQUIRING 2), ent-kaurene synthase [Arabidopsis thaliana] (TAIR:AT1G79460.1); similar to linalool synthase [Clarkia concinna] (GB:AAD19839.1); contains InterPro domain Terpenoid cylases/protein prenyltransferase alpha-alpha toroid; (InterPro:IPR008930); contains InterPro domain Terpenoid synthase; (InterPro:IPR008949); contains InterPro …	2.7836	0.0595514	2.24925	0.118308	0	0	1.18942	0.376906	1.68705	0.334227	1.55714	0.238103
AgNO3 vs. Cold vs. Salt vs. Drought vs. Heat	3	At3g29970	germination protein-related; similar to senescence-associated protein, putative [Arabidopsis thaliana] (TAIR:AT3G48140.1); similar to Os07g0604700 [Oryza sativa (japonica cultivar-group)] (GB:NP_001060223.1); similar to Os07g0604600 [Oryza sativa (japonica cultivar-group)] (GB:NP_001060222.1); similar to B12D-like protein [Phaseolus vulgaris] (GB:AAR13310.1); contains InterPro domain B12D; (Inter…	0	0	1.29938	0.26472	-2.58016	0.0781877	-1.90487	0.0767981	-1.21818	0.0415531	-2.22901	0.0948424
		At4g12490	protease inhibitor/seed storage/lipid transfer protein (LTP) family protein; similar to protease inhibitor/seed storage/lipid transfer protein (LTP) family protein [Arabidopsis thaliana] (TAIR:AT4G12500.1); similar to HyPRP [Fragaria x ananassa] (GB:AAD01800.1); contains InterPro domain Plant lipid transfer/seed storage/trypsin-alpha amylase inhibitor; (InterPro:IPR003612)	0	0	1.14485	0.0074275	1.38486	0.352449	1.12396	0.484467	2.55685	0.0960605	1.04828	0.596106
		At2g04450	ATNUDT6 (Arabidopsis thaliana Nudix hydrolase homolog 6); ADP-ribose diphosphatase/ NAD binding / hydrolase; Identical to Nudix hydrolase 6 (EC 3.6.1.-) (AtNUDT6) (ADP-ribose pyrophosphatase) (EC 3.6.1.13) (NADH pyrophosphatase) (EC 3.6.1.22) (NUDT6) [Arabidopsis Thaliana] (GB:Q9SJC4); similar to AtNUDT7 (ARABIDOPSIS THALIANA NUDIX HYDROLASE HOMOLOG 7), hydrolase [Arabidopsis thaliana] (TAIR:AT4G…	0	0	-1.05496	0.309491	2.07733	0.142302	2.03504	0.065668	2.56919	0.153284	2.92872	0.061315
AgNPs vs. AgNO3 vs. Cold vs. Salt	54	At3g15990	Encodes sulfate transporter Sultr3;4.	1.42393	0.0107672	1.8129	0.0098573	1.97579	0.0107371	2.41459	0.135748	0	0	0	0
		At1g78340	Encodes glutathione transferase belonging to the tau class of GSTs. Naming convention according to Wagner et al. (2002).	1.84611	0.0109452	2.16759	0.0647842	1.04262	0.0327303	1.36728	0.0412887	0	0	0	0
		At4g19230	Encodes a protein with ABA 8'-hydroxylase activity, involved in ABA catabolism. Member of the CYP707A gene family. CYP707A1 appears to play an important role in determining the ABA levels in dry seeds. Gene involved in postgermination growth. Overexpression of CYP707A1 leads to a decrease in ABA levels and a reduction in after-ripening period to break dormancy.	1.18799	0.0565262	1.46954	0.00650641	2.33456	0.127483	3.64091	0.0238576	0	0	0	0
		At2g34930	disease resistance family protein; similar to disease resistance family protein [Arabidopsis thaliana] (TAIR:AT1G47890.1); similar to Leucine-rich repeat; Leucine-rich repeat, cysteine-containing type [Medicago truncatula] (GB:ABE79507.1); contains InterPro domain Leucine-rich repeat; (InterPro:IPR001611); contains InterPro domain Leucine-rich repeat, plant specific; (InterPro:IPR007090); contain…	1.05206	0.041781	1.0968	0.177151	4.28883	0.0636356	1.09562	0.326956	0	0	0	0
		At1g58370	Encodes a protein with xylanase activity.	1.10758	0.00997273	1.04086	0.0155723	-1.40211	0.169531	-1.3163	0.0914659	0	0	0	0
		At1g73830	BEE3 (BR ENHANCED EXPRESSION 3); DNA binding / transcription factor; similar to BEE1 (BR ENHANCED EXPRESSION 1), transcription factor [Arabidopsis thaliana] (TAIR:AT1G18400.1); similar to putative bZIPtranscription factor protein [Brassica oleracea] (GB:AAW81732.1); contains InterPro domain Helix-loop-helix DNA-binding; (InterPro:IPR011598); contains InterPro domain Basic helix-loop-helix dimeris…	-1.54374	0.00715887	-1.81753	0.00476322	-1.07997	0.0043438	-1.43516	0.210296	0	0	0	0
		At2g25625	similar to Os05g0575000 [Oryza sativa (japonica cultivar-group)] (GB:NP_001056395.1)	-1.39157	0.0141733	-1.43664	0.0153919	2.82923	0.0171629	2.61697	0.0323147	0	0	0	0
		At1g80130	binding; similar to unknown protein [Arabidopsis thaliana] (TAIR:AT5G20190.1); similar to Os06g0606700 [Oryza sativa (japonica cultivar-group)] (GB:NP_001058025.1); similar to Tetratricopeptide-like helical [Medicago truncatula] (GB:ABE92930.1); contains InterPro domain Tetratricopeptide-like helical; (InterPro:IPR011990)	-1.72232	0.00635724	-1.57028	0.0752871	5.70306	0.0730369	3.10746	0.130309	0	0	0	0
		At2g22920	SCPL12; serine carboxypeptidase; similar to SCPL9, serine carboxypeptidase [Arabidopsis thaliana] (TAIR:AT2G23010.1); similar to SCPL11 [Arabidopsis thaliana] (TAIR:AT2G22970.3); similar to SCPL10 (serine carboxypeptidase-like 10), serine carboxypeptidase [Arabidopsis thaliana] (TAIR:AT2G23000.1); similar to Peptidase S10, serine carboxypeptidase [Medicago truncatula] (GB:ABE93325.1); contains In…	1.13372	0.0138682	1.1746	0.0138592	-1.36481	0.0234368	-1.44704	0.0391022	0	0	0	0
		At2g41480	peroxidase; Identical to Peroxidase 25 precursor (EC 1.11.1.7) (Atperox P25) (PER25) [Arabidopsis Thaliana] (GB:O80822;GB:Q8L728); similar to peroxidase, putative [Arabidopsis thaliana] (TAIR:AT5G64120.1); similar to putative peroxidase [Oryza sativa (japonica cultivar-group)] (GB:BAD68110.1); contains InterPro domain Haem peroxidase; (InterPro:IPR010255); contains InterPro domain Haem peroxidase…	1.03596	0.0356672	1.76356	0.0693104	-1.99562	0.0254644	-1.09246	0.0308776	0	0	0	0
		At5g44550	integral membrane family protein; similar to integral membrane family protein [Arabidopsis thaliana] (TAIR:AT4G20390.1); similar to plant integral membrane protein TIGR01569 containing protein, expressed [Oryza sativa (japonica cultivar-group)] (GB:ABA99368.1); similar to Os12g0610800 [Oryza sativa (japonica cultivar-group)] (GB:NP_001067249.1); contains InterPro domain Protein of unknown functio…	1.02022	0.0785371	1.27381	0.0344822	-1.46888	0.132105	-1.07774	0.115787	0	0	0	0
		At3g62040	hydrolase; similar to haloacid dehalogenase-like hydrolase family protein [Arabidopsis thaliana] (TAIR:AT5G59490.1); similar to Os07g0634400 [Oryza sativa (japonica cultivar-group)] (GB:NP_001060381.1); similar to expressed protein [Oryza sativa (japonica cultivar-group)] (GB:AAR88590.1); contains InterPro domain HAD-superfamily hydrolase subfamily IA, variant 3; (InterPro:IPR006402); contains In…	1.02678	0.0138639	1.06244	0.102555	-1.26154	0.0254421	-1.98427	0.00658021	0	0	0	0
		At5g02760	protein phosphatase 2C family protein / PP2C family protein; similar to protein phosphatase type 2C [Arabidopsis thaliana] (TAIR:AT3G12620.2); similar to protein phosphatase 2C homolog [Mesembryanthemum crystallinum] (GB:AAD11430.1); similar to Os06g0717800 [Oryza sativa (japonica cultivar-group)] (GB:NP_001058597.1); contains InterPro domain Protein phosphatase 2C-like; (InterPro:IPR001932)	-3.44573	0.00910373	-3.83643	0.0249493	-2.42682	0.00296134	-2.8793	0.0064345	0	0	0	0
		At5g24420	glucosamine/galactosamine-6-phosphate isomerase-related; similar to glucosamine/galactosamine-6-phosphate isomerase family protein [Arabidopsis thaliana] (TAIR:AT3G49360.1); similar to putative 6-phosphogluconolactonase [Brassica carinata] (GB:AAK50346.1); contains InterPro domain 6-phosphogluconolactonase; (InterPro:IPR005900); contains InterPro domain Glucosamine/galactosamine-6-phosphate isome…	2.42524	0.207509	1.93289	0.0327929	-1.99141	0.0707352	-3.13277	0.0957783	0	0	0	0
		At1g71030	Encodes a putative myb family transcription factor. In contrast to most other myb-like proteins its myb domain consists of a single repeat. A proline-rich region potentially involved in transactivation is found in the C-terminal part of the protein. Its transcript accumulates mainly in leaves.	-1.12048	0.0320224	-1.47132	0.0118531	-1.30501	0.117748	-2.16801	0.108766	0	0	0	0
		At2g26400	Encodes a protein predicted to belong to the acireductone dioxygenase (ARD/ARD’)family.	1.58437	0.035178	2.35141	0.114815	-1.89373	0.0201639	-2.58579	0.0173976	0	0	0	0
		At5g62280	similar to unknown protein [Arabidopsis thaliana] (TAIR:AT2G45360.1); similar to Os02g0455400 [Oryza sativa (japonica cultivar-group)] (GB:NP_001046773.1); similar to unknown protein [Oryza sativa (japonica cultivar-group)] (GB:BAD19988.1); contains InterPro domain Protein of unknown function DUF1442; (InterPro:IPR009902)	-1.87064	0.0211573	-1.6809	0.0316257	1.30061	0.0349557	-4.15164	0.079123	0	0	0	0
		At3g28270	similar to AT14A [Arabidopsis thaliana] (TAIR:AT3G28290.1); similar to AT14A [Arabidopsis thaliana] (TAIR:AT3G28300.1); similar to Protein of unknown function DUF677 [Medicago truncatula] (GB:ABE78510.1); contains InterPro domain Protein of unknown function DUF677; (InterPro:IPR007749)	1.74795	0.0875025	1.85866	0.115754	-3.35081	0.00928367	2.17238	0.0170767	0	0	0	0
		At1g55440	DC1 domain-containing protein; similar to DC1 domain-containing protein [Arabidopsis thaliana] (TAIR:AT1G55380.1); similar to DC1 domain-containing protein [Arabidopsis thaliana] (TAIR:AT1G55390.1); similar to EDA11 (embryo sac development arrest 11) [Arabidopsis thaliana] (TAIR:AT1G55420.1); similar to DC1 domain-containing protein [Brassica oleracea] (GB:ABD65623.1); contains InterPro domain Zi…	-1.08878	0.0682444	-1.11089	0.123285	1.27836	0.331429	1.09875	0.00119307	0	0	0	0
		At2g47180	ATGOLS1 (ARABIDOPSIS THALIANA GALACTINOL SYNTHASE 1); transferase, transferring hexosyl groups; similar to ATGOLS2 (ARABIDOPSIS THALIANA GALACTINOL SYNTHASE 2), transferase, transferring glycosyl groups / transferase, transferring hexosyl groups [Arabidopsis thaliana] (TAIR:AT1G56600.1); similar to galactinol synthase [Brassica napus] (GB:AAD26116.1); contains InterPro domain Glycosyl transferase…	1.46334	0.10465	1.31352	0.0196414	1.46012	0.0161998	1.29247	0.170181	0	0	0	0
		At5g19600	Encodes sulfate transporter Sultr3;5.	1.37127	0.00591463	1.62198	0.0335072	-1.16492	0.0818561	-1.65639	0.0787781	0	0	0	0
		At1g17180	Encodes glutathione transferase belonging to the tau class of GSTs. Naming convention according to Wagner et al. (2002).	1.65127	0.00592515	2.02826	0.0795516	2.12435	0.117758	2.05341	0.186046	0	0	0	0
		At1g09240	nicotianamine synthase, putative; Identical to Nicotianamine synthase 3 (EC 2.5.1.43) (S-adenosyl-L-methionine:S- adenosyl-L-methionine:S-adenosyl-methionine 3-amino-3- carboxypropyltransferase 3) (AtNAS3) (NAS3) [Arabidopsis Thaliana] (GB:O80483); similar to nicotianamine synthase, putative [Arabidopsis thaliana] (TAIR:AT1G56430.1); similar to nicotianamine synthase [Thlaspi caerulescens] (GB:CA…	-1.00511	0.0755179	-1.04141	0.0864592	1.93383	0.0898675	1.76178	0.129233	0	0	0	0
		At1g29020	calcium-binding EF hand family protein; similar to calcium-binding EF hand family protein [Arabidopsis thaliana] (TAIR:AT2G34030.1); similar to calcium ion binding [Arabidopsis thaliana] (TAIR:AT2G34020.1); similar to putative drought-induced protein RDI [Oryza sativa (japonica cultivar-group)] (GB:BAD19956.1); similar to Os02g0247800 [Oryza sativa (japonica cultivar-group)] (GB:NP_001046432.1); …	1.60329	0.0300965	1.98577	0.0337892	-1.44957	0.225242	-1.04541	0.115016	0	0	0	0
		At1g11580	pectin methylesterase, putative; similar to pectin methylesterase, putative [Arabidopsis thaliana] (TAIR:AT1G11590.1); similar to pectin methylesterase [Sesbania rostrata] (GB:CAD29733.1); contains InterPro domain Virulence factor, pectin lyase fold; (InterPro:IPR011050); contains InterPro domain Plant invertase/pectin methylesterase inhibitor; (InterPro:IPR007186); contains InterPro domain Pecti…	1.10681	0.0395359	1.20478	0.000739064	-1.35333	0.0549632	-1.01015	0.0306117	0	0	0	0
		At5g59490	haloacid dehalogenase-like hydrolase family protein; similar to haloacid dehalogenase-like hydrolase family protein [Arabidopsis thaliana] (TAIR:AT5G02230.2); similar to putative ripening-related protein [Vitis vinifera] (GB:CAB85628.1); contains InterPro domain HAD-superfamily hydrolase subfamily IA, variant 3; (InterPro:IPR006402); contains InterPro domain Pyrimidine 5-nucleotidase; (InterPro:I…	1.7905	0.00181038	1.9319	0.0197053	1.21763	0.0949211	1.11139	0.00554605	0	0	0	0
		At3g54260	similar to unknown protein [Arabidopsis thaliana] (TAIR:AT2G42570.1); similar to unknown [Pisum sativum] (GB:ABA29157.1); contains InterPro domain Protein of unknown function DUF231, plant; (InterPro:IPR004253)	1.67507	0.0149989	1.72882	0.0219045	-2.23991	0.0699227	-2.79393	0.042348	0	0	0	0
		At3g45860	receptor-like protein kinase, putative; similar to receptor-like protein kinase, putative [Arabidopsis thaliana] (TAIR:AT4G23310.1); similar to protein kinase family protein [Arabidopsis thaliana] (TAIR:AT4G23270.1); similar to protein kinase, putative [Arabidopsis thaliana] (TAIR:AT4G23280.1); similar to receptor-like protein kinase homolog RK20-1 [Phaseolus vulgaris] (GB:AAD21872.1); contains I…	-1.04093	0.0982384	-1.76335	0.0555991	-2.78658	0.0836272	-2.77931	0.0703662	0	0	0	0
		At4g24340	phosphorylase family protein; similar to phosphorylase family protein [Arabidopsis thaliana] (TAIR:AT4G24350.1); similar to Os05g0228000 [Oryza sativa (japonica cultivar-group)] (GB:NP_001054970.1); similar to Os06g0112100 [Oryza sativa (japonica cultivar-group)] (GB:NP_001056591.1); similar to vegetative storage protein [Populus balsamifera subsp. trichocarpa x Populus deltoides] (GB:AAA16342.1)…	1.12256	0.299627	2.00902	0.0527524	-1.37105	0.111662	-1.16838	0.106828	0	0	0	0
		At1g80820	Encodes an cinnamoyl CoA reductase isoform. Involved in lignin biosynthesis.	1.39232	0.00956068	1.66386	0.00635177	1.50017	0.186482	1.80487	0.0225536	0	0	0	0
		At4g11190	disease resistance-responsive family protein / dirigent family protein; similar to disease resistance-responsive family protein / dirigent family protein [Arabidopsis thaliana] (TAIR:AT4G11210.1); similar to dirigent-like protein [Thuja plicata] (GB:AAF25363.1); contains InterPro domain Plant disease resistance response protein; (InterPro:IPR004265)	1.13956	0.171398	1.55033	0.142702	-1.60198	0.408868	-1.16334	0.445411	0	0	0	0
		At5g56080	nicotianamine synthase, putative; Identical to Nicotianamine synthase 2 (EC 2.5.1.43) (S-adenosyl-L-methionine:S- adenosyl-L-methionine:S-adenosyl-methionine 3-amino-3- carboxypropyltransferase 2) (AtNAS2) (NAS2) [Arabidopsis Thaliana] (GB:Q9FKT9;GB:Q9ZWF7); similar to nicotianamine synthase, putative [Arabidopsis thaliana] (TAIR:AT5G04950.1); similar to nicotianamine synthase [Thlaspi caerulesce…	1.99575	0.00865469	1.71666	0.169056	-1.22011	0.202853	-1.24045	0.149385	0	0	0	0
		At3g23250	Member of the R2R3 factor gene family.	1.21757	0.0107224	1.654	0.0229379	1.79776	0.347344	3.50412	0.0205562	0	0	0	0
		At1g58270	ZW9 mRNA, complete cds	1.18488	0.00413574	1.20583	0.0062555	1.39351	0.0224557	2.32701	0.0255935	0	0	0	0
		At1g07050	CONSTANS-like protein-related; similar to CIL [Arabidopsis thaliana] (TAIR:AT4G25990.1); similar to putative stress resistance-related protein [Oryza sativa (japonica cultivar-group)] (GB:ABF00989.1); similar to Os06g0264200 [Oryza sativa (japonica cultivar-group)] (GB:NP_001057333.1); contains InterPro domain CCT; (InterPro:IPR010402)	-1.11892	0.040108	-1.64279	0.073612	2.00657	0.0526973	-2.39273	0.190997	0	0	0	0
		At5g19110	extracellular dermal glycoprotein-related / EDGP-related; similar to extracellular dermal glycoprotein, putative / EDGP, putative [Arabidopsis thaliana] (TAIR:AT1G03220.1); similar to EDGP precursor [Daucus carota] (GB:BAA03413.1); contains InterPro domain Peptidase aspartic, catalytic; (InterPro:IPR009007)	2.46568	0.0461649	2.7632	0.0429446	-1.35368	0.211811	3.57732	0.131233	0	0	0	0
		At2g29310	tropinone reductase, putative / tropine dehydrogenase, putative; similar to tropinone reductase, putative / tropine dehydrogenase, putative [Arabidopsis thaliana] (TAIR:AT2G29320.1); similar to tropinone reductase, putative / tropine dehydrogenase, putative [Arabidopsis thaliana] (TAIR:AT2G29300.1); similar to Tropinone reductase, putative, expressed [Oryza sativa (japonica cultivar-group)] (GB:A…	-1.42115	0.0384767	-1.40174	0.0260617	-1.79342	0.00701641	-1.53422	0.031478	0	0	0	0
		At4g31910	transferase family protein; similar to transferase family protein [Arabidopsis thaliana] (TAIR:AT5G41040.2); similar to acyl transferase [Taxus chinensis] (GB:AAQ91912.1); contains InterPro domain Transferase; (InterPro:IPR003480)	1.18316	0.0124	1.20708	0.172057	-1.51868	0.0162992	-1.03474	0.0714509	0	0	0	0
		At4g02290	glycosyl hydrolase family 9 protein; Identical to Endoglucanase 17 precursor (EC 3.2.1.4) (Endo-1,4-beta glucanase 17) [Arabidopsis Thaliana] (GB:O81416); similar to ATCEL2 (Arabidopsis thaliana Cellulase 2), hydrolase, hydrolyzing O-glycosyl compounds [Arabidopsis thaliana] (TAIR:AT1G02800.1); similar to endo-1,4-beta-glucanase [Pisum sativum] (GB:BAA85150.1); similar to endo-1,4-beta-glucanase …	1.50761	0.0543458	1.23212	0.157395	-2.18993	0.217957	-2.23026	0.192588	0	0	0	0
		At2g46150	similar to unknown protein [Arabidopsis thaliana] (TAIR:AT3G54200.1); similar to plant cell wall protein SlTFR88 [Lycopersicon esculentum] (GB:ABF39005.1); contains InterPro domain Harpin-induced 1; (InterPro:IPR010847)	1.01154	0.0240467	1.14485	0.0435732	-1.32301	0.318218	1.80627	0.0784796	0	0	0	0
		At5g42800	dihydroflavonol reductase. Catalyzes the conversion of dihydroquercetin to leucocyanidin in the biosynthesis of anthocyanins.	3.01675	0.0147003	2.50296	0.0600505	-1.62987	0.118656	2.50773	0.00149656	0	0	0	0
		At4g14090	The At4g14090 encodes a anthocyanidin 5-O-glucosyltransferase specifically glucosylating the 5-position of the flavonoid A-ring.	1.78009	0.0194991	1.39192	0.130459	-2.43308	0.163897	2.65724	0.0665107	0	0	0	0
		At3g10040	transcription factor; similar to transcription factor [Arabidopsis thaliana] (TAIR:AT1G21200.1); similar to Homeodomain-like [Medicago truncatula] (GB:ABE80120.1); similar to Homeodomain-like [Medicago truncatula] (GB:ABE89088.1); contains InterPro domain Homeodomain-like; (InterPro:IPR009057)	1.05497	0.047915	1.08001	0.121422	-2.59856	0.00812304	-1.23204	0.222729	0	0	0	0
		At1g66100	thionin, putative; Identical to Probable thionin-2.4 precursor [Contains: Probable thionin-2.4; Acidic protein] [Arabidopsis Thaliana] (GB:Q9C8D6); similar to THI2.2 (THIONIN 2.2), toxin receptor binding [Arabidopsis thaliana] (TAIR:AT5G36910.1); similar to thionin (GB:AAC41679.1); contains InterPro domain Thionin; (InterPro:IPR001010)	1.64872	0.0115557	1.63307	0.111352	-1.12885	0.0203172	-5.05027	0.027196	0	0	0	0
		At5g22460	esterase/lipase/thioesterase family protein; similar to hydrolase, alpha/beta fold family protein [Arabidopsis thaliana] (TAIR:AT1G74280.1); similar to hydrolase, alpha/beta fold family protein [Arabidopsis thaliana] (TAIR:AT2G36290.1); similar to esterase/lipase/thioesterase family protein [Arabidopsis thaliana] (TAIR:AT1G74300.1); similar to Os12g0152100 [Oryza sativa (japonica cultivar-group)]…	-1.42148	0.0396855	-1.25869	0.0250239	1.79194	0.0101293	4.95322	0.00332339	0	0	0	0
		At5g14920	gibberellin-regulated family protein; similar to ATEPR1 (Arabidopsis thaliana extensin proline-rich 1) [Arabidopsis thaliana] (TAIR:AT2G27380.1); similar to hypothetical protein [Brassica napus var. napus] (GB:AAS68179.1); contains InterPro domain Pistil-specific extensin-like protein; (InterPro:IPR003882); contains InterPro domain Gibberellin regulated protein; (InterPro:IPR003854)	-1.39122	0.0116146	-1.17337	0.0110145	1.77619	0.0257826	1.08587	0.0330791	0	0	0	0
		At4g34600	similar to unknown protein [Arabidopsis thaliana] (TAIR:AT2G16385.1)	1.13755	0.00532172	1.19745	0.0663893	-1.58145	0.0332452	-1.33364	0.0176025	0	0	0	0
		At3g51450	strictosidine synthase family protein; similar to YLS2 (yellow-leaf-specific gene 2), strictosidine synthase [Arabidopsis thaliana] (TAIR:AT3G51430.1); similar to mucin-like protein [Oryza sativa] (GB:AAG13594.1); contains InterPro domain Strictosidine synthase; (InterPro:IPR004141)	1.31999	0.066483	1.26181	0.178472	-1.12627	0.0360843	1.05343	0.00180475	0	0	0	0
		At3g55090	ABC transporter family protein; Identical to Probable white-brown complex homolog protein 16 (WBC16) [Arabidopsis Thaliana] (GB:Q9M2V7); similar to ABC transporter family protein [Arabidopsis thaliana] (TAIR:AT2G39350.1); similar to ABC transporter family protein [Arabidopsis thaliana] (TAIR:AT5G13580.1); similar to ABC transporter family protein [Arabidopsis thaliana] (TAIR:AT3G53510.1); similar…	1.23706	0.096409	1.56098	0.0990222	2.46544	0.104895	3.38995	0.0397701	0	0	0	0
		At2g15370	member of Glycosyltransferase Family- 37	1.49811	0.028416	1.97937	0.141427	-1.02695	0.0619435	-1.80644	0.0908536	0	0	0	0
		At2g37030	auxin-responsive family protein; similar to auxin-responsive family protein [Arabidopsis thaliana] (TAIR:AT3G53250.1); similar to Auxin responsive SAUR protein [Medicago truncatula] (GB:ABE87816.1); contains InterPro domain Auxin responsive SAUR protein; (InterPro:IPR003676)	-1.08211	0.0445161	-1.10384	0.0143724	-1.3081	0.546885	-1.9323	0.393889	0	0	0	0
		At1g05340	similar to unknown protein [Arabidopsis thaliana] (TAIR:AT2G32210.1); similar to conserved hypothetical protein [Medicago truncatula] (GB:ABD32591.1)	1.20584	0.0802607	2.48023	0.00168469	3.47248	0.072035	4.71102	0.129046	0	0	0	0
		At2g35070	similar to unknown protein [Arabidopsis thaliana] (TAIR:AT2G35090.1); similar to conserved hypothetical protein [Medicago truncatula] (GB:ABE89621.1); contains domain UNCHARACTERIZED (PTHR14360)	2.09776	0.014193	2.81362	0.00513705	1.89542	0.0174213	6.63307	0.0264907	0	0	0	0
		At3g23470	cyclopropane-fatty-acyl-phospholipid synthase; similar to cyclopropane fatty acid synthase-related [Arabidopsis thaliana] (TAIR:AT3G23480.1); similar to cyclopropane fatty acid synthase, putative / CPA-FA synthase, putative [Arabidopsis thaliana] (TAIR:AT3G23530.1); similar to cyclopropane fatty acid synthase, putative / CPA-FA synthase, putative [Arabidopsis thaliana] (TAIR:AT3G23510.1); similar…	1.00902	0.0241691	1.29203	0.0867851	-2.82738	0.0554419	-1.11652	0.0949628	0	0	0	0
AgNPs vs. AgNO3 vs. Cold vs. Drought	14	At1g19610	LCR78/PDF1.4 (Low-molecular-weight cysteine-rich 78); Identical to Low-molecular-weight cysteine-rich protein LCR78 precursor (Putative defensin AMP1 protein) (LCR78) [Arabidopsis Thaliana] (GB:P82787;GB:Q8VZQ7;GB:Q9FWR6); similar to LCR67/PDF1.1 (Low-molecular-weight cysteine-rich 67) [Arabidopsis thaliana] (TAIR:AT1G75830.1); similar to defensin [Helianthus annuus] (GB:AAM27914.1); contains Int…	1.319	0.0316516	2.20628	0.0916	-1.93814	0.200197	0	0	1.54753	0.0681288	0	0
		At5g61160	AACT1 (ANTHOCYANIN 5-AROMATIC ACYLTRANSFERASE 1); transferase; similar to transferase family protein [Arabidopsis thaliana] (TAIR:AT3G29680.1); similar to AT5g39050/MXF12_60 [Medicago truncatula] (GB:ABE91277.1); contains InterPro domain Transferase; (InterPro:IPR003480)	-1.90752	0.0218685	-1.46865	0.108718	3.31754	0.366363	0	0	1.21652	0.194355	0	0
		At5g62360	invertase/pectin methylesterase inhibitor family protein; similar to invertase/pectin methylesterase inhibitor family protein / DC 1.2 homolog (FL5-2I22) [Arabidopsis thaliana] (TAIR:AT5G62350.1); similar to pectin methylesterase inhibitor isoform [Solanum phureja] (GB:ABG49144.1); contains InterPro domain Plant invertase/pectin methylesterase inhibitor; (InterPro:IPR007186); contains InterPro do…	-1.11865	0.0903751	-1.17921	0.142705	8.17323	0.0736069	0	0	-1.36594	0.0631808	0	0
		At1g32950	subtilase family protein; similar to subtilase family protein [Arabidopsis thaliana] (TAIR:AT4G10550.1); similar to subtilase family protein [Arabidopsis thaliana] (TAIR:AT1G32960.1); similar to subtilase family protein [Arabidopsis thaliana] (TAIR:AT1G32940.1); similar to Os09g0530800 [Oryza sativa (japonica cultivar-group)] (GB:NP_001063751.1); similar to Protease-associated PA; Proteinase inhi…	1.00069	0.238759	1.43302	0.0450262	-1.67206	0.020332	0	0	-1.75876	0.0108485	0	0
		At2g43530	Encodes a defensin-like (DEFL) family protein.	1.74741	0.0737179	1.77466	0.105401	-1.68381	0.0294125	0	0	1.50548	0.034284	0	0
		At1g14250	nucleoside phosphatase family protein / GDA1/CD39 family protein; similar to nucleoside phosphatase family protein / GDA1/CD39 family protein [Arabidopsis thaliana] (TAIR:AT1G14240.2); similar to nucleoside phosphatase family protein / GDA1/CD39 family protein [Arabidopsis thaliana] (TAIR:AT1G14230.1); similar to Nucleoside phosphatase GDA1/CD39 [Medicago truncatula] (GB:ABE85847.1); contains Int…	4.40952	0.0175053	3.57274	0.0336723	-2.03877	0.207741	0	0	1.97391	0.140456	0	0
		At4g15210	cytosolic beta-amylase expressed in rosette leaves and inducible by sugar. RAM1 mutants have reduced beta amylase in leaves and stems.	-1.38178	0.11225	-1.3133	0.448635	-1.44894	0.0459785	0	0	1.28581	0.0108278	0	0
		At5g44260	zinc finger (CCCH-type) family protein; similar to zinc finger (CCCH-type) family protein [Arabidopsis thaliana] (TAIR:AT1G03790.1); similar to putative CCCH-type zinc finger transcription factor [Gossypium hirsutum] (GB:AAX20386.1); contains InterPro domain Zinc finger, CCCH-type; (InterPro:IPR000571)	-2.50203	0.00280237	-2.75324	0.00450607	4.72058	0.0853306	0	0	2.61919	0.00658623	0	0
		At4g08870	arginase, putative; Identical to Probable arginase (EC 3.5.3.1) [Arabidopsis Thaliana] (GB:Q9ZPF5); similar to arginase [Arabidopsis thaliana] (TAIR:AT4G08900.1); similar to ar (GB:AAK15006.1); contains InterPro domain Arginase/agmatinase/formiminoglutamase; (InterPro:IPR006035)	1.32537	0.121641	1.09631	0.233985	-2.55416	0.0151296	0	0	1.07667	0.010253	0	0
		At1g52000	jacalin lectin family protein; similar to MBP1 (MYROSINASE-BINDING PROTEIN 1) [Arabidopsis thaliana] (TAIR:AT1G52040.1); similar to myrosinase-binding protein [Brassica napus] (GB:AAC08048.1); contains InterPro domain Jacalin-related lectin; (InterPro:IPR001229)	2.12411	0.0558731	1.71484	0.0309706	-2.68947	0.111694	0	0	1.71985	0.0615127	0	0
		At5g06870	polygalacturonase inhibiting protein 2 (PGIP2) mRNA,	1.21422	0.0979842	1.16724	0.114213	-1.74477	0.0690302	0	0	1.46648	0.107389	0	0
		At2g39330	jacalin lectin family protein; Identical to Myrosinase-binding protein-like At2g39330 [Arabidopsis Thaliana] (GB:O80948); similar to jacalin lectin family protein [Arabidopsis thaliana] (TAIR:AT2G39310.1); similar to myrosinase binding protein [Brassica napus] (GB:CAA70587.1); contains InterPro domain Jacalin-related lectin; (InterPro:IPR001229)	3.78098	0.0569265	3.66053	0.0860337	-1.78013	0.204809	0	0	1.79833	0.251418	0	0
		At5g54190	light-dependent NADPH:protochlorophyllide oxidoreductase A	-1.97343	0.00341738	-2.16096	0.00128442	1.24899	0.167006	0	0	1.66631	0.387106	0	0
		At5g37990	S-adenosylmethionine-dependent methyltransferase; similar to S-adenosyl-L-methionine:carboxyl methyltransferase family protein [Arabidopsis thaliana] (TAIR:AT5G37970.1); similar to defense-related protein [Brassica carinata] (GB:AAK50345.1); contains InterPro domain SAM dependent carboxyl methyltransferase; (InterPro:IPR005299)	1.91724	0.0289182	2.23564	0.0551039	-1.89128	0.19213	0	0	1.11496	0.324697	0	0
AgNPs vs. AgNO3 vs. Cold vs. Heat	4	At3g46900	encodes a member of copper transporter family and functionally complements a high affinity copper transporter mutant in yeast	-1.67579	0.00103019	-1.65459	0.00206405	-1.51082	0.00914804	0	0	0	0	-1.0647	0.00307377
		At3g29250	oxidoreductase; similar to short-chain dehydrogenase/reductase (SDR) family protein [Arabidopsis thaliana] (TAIR:AT3G29260.1); similar to 3-beta-hydroxysteroid dehydrogenase [Di (GB:AAW31719.1); contains InterPro domain Short-chain dehydrogenase/reductase SDR; (InterPro:IPR002198); contains InterPro domain Glucose/ribitol dehydrogenase; (InterPro:IPR002347)	1.23225	0.0265316	1.39895	0.0119269	-1.74561	0.0245221	0	0	0	0	-1.25284	0.10023
		At5g48000	member of CYP708A	2.59727	0.00729904	2.6808	0.0154427	-2.13551	0.112549	0	0	0	0	-1.47802	0.0115714
		At5g62520	Encodes a protein with similarity to RCD1 but without the WWE domain. The protein does have a PARP signature upstream of the C-terminal protein interaction domain. The PARP signature may bind NAD+ and attach the ADP-ribose-moiety from NAD+ to the target molecule. Its presence suggests a role for the protein in ADP ribosylation. Up-regulated by NaCl. SRO5 and P5CDH (an overlapping gene in the anti…	1.11106	0.0582803	1.54056	0.0171593	1.29128	0.156238	0	0	0	0	-1.86883	0.0940855
AgNPs vs. AgNO3 vs. Salt vs. Drought	9	At5g52390	photoassimilate-responsive protein, putative; similar to photoassimilate-responsive protein-related [Arabidopsis thaliana] (TAIR:AT3G54040.1); similar to PAR-1c [Nicotiana tabacum] (GB:CAA58732.1); contains InterPro domain PAR1; (InterPro:IPR009489)	1.68244	0.0156217	1.78454	0.0308667	0	0	2.99099	0.0307038	1.29719	0.255888	0	0
		At5g05600	oxidoreductase, 2OG-Fe(II) oxygenase family protein; similar to oxidoreductase, 2OG-Fe(II) oxygenase family protein [Arabidopsis thaliana] (TAIR:AT3G11180.1); similar to 2OG-Fe(II) oxygenase [Medicago truncatula] (GB:ABE94015.1); contains InterPro domain Isopenicillin N synthase; (InterPro:IPR002283); contains InterPro domain 2OG-Fe(II) oxygenase; (InterPro:IPR005123)	1.05031	0.0867763	1.38721	0.060735	0	0	2.15318	0.00707579	2.1274	0.0384306	0	0
		At5g51890	encodes peroxidase involved in the lignification of tracheary elements (TE) in roots	1.30056	0.00130305	1.35888	0.00720422	0	0	1.91613	0.136066	1.09888	0.00660853	0	0
		At3g55970	oxidoreductase, 2OG-Fe(II) oxygenase family protein; similar to oxidoreductase, 2OG-Fe(II) oxygenase family protein [Arabidopsis thaliana] (TAIR:AT3G11180.1); similar to oxidoreductase, 2OG-Fe(II) oxygenase family protein [Arabidopsis thaliana] (TAIR:AT5G05600.1); similar to 2OG-Fe(II) oxygenase [Medicago truncatula] (GB:ABE94015.1); contains InterPro domain Isopenicillin N synthase; (InterPro:IP…	1.92295	0.261532	3.06454	0.0371427	0	0	2.78319	0.0382873	3.40863	0.0453641	0	0
		At1g73330	encodes a plant-specific protease inhibitor-like protein whose transcript level in root disappears in response to progressive drought stress. The decrease in transcript level is independent from abscisic acid level.	2.202	0.00463197	2.62962	0.0233667	0	0	-2.0276	0.113184	1.22989	0.228926	0	0
		At2g34600	similar to unknown protein [Arabidopsis thaliana] (TAIR:AT1G30135.1); similar to ZIM [Medicago truncatula] (GB:ABE81432.1); contains InterPro domain ZIM; (InterPro:IPR010399)	1.13265	0.0162219	1.36935	0.057063	0	0	2.68294	0.194198	1.61135	0.327623	0	0
		At1g44350	encodes a protein similar to IAA amino acid conjugate hydrolase.	1.31642	0.0818298	1.67853	0.064895	0	0	1.25531	0.0431628	1.1484	0.21428	0	0
		At2g39030	GCN5-related N-acetyltransferase (GNAT) family protein; similar to GCN5-related N-acetyltransferase (GNAT) family protein [Arabidopsis thaliana] (TAIR:AT2G39020.1); similar to GCN5-related N-acetyltransferase, putative, expressed [Oryza sativa (japonica cultivar-group)] (GB:ABF94015.1); contains InterPro domain GCN5-related N-acetyltransferase; (InterPro:IPR000182)	1.20542	0.340402	1.64394	0.202204	0	0	4.73885	0.0468896	4.30839	0.0346895	0	0
		At3g28740	cytochrome P450 family protein; similar to CYP81D8 (cytochrome P450, family 81, subfamily D, polypeptide 8), oxygen binding [Arabidopsis thaliana] (TAIR:AT4G37370.1); similar to CYP81D6 (cytochrome P450, family 81, subfamily D, polypeptide 6), oxygen binding [Arabidopsis thaliana] (TAIR:AT2G23220.1); similar to CYP81D7 (cytochrome P450, family 81, subfamily D, polypeptide 7), oxygen binding [Arab…	1.86949	0.00510792	2.00542	0.00814623	0	0	1.00374	0.120185	2.01902	0.0612317	0	0
AgNPs vs. AgNO3 vs. Salt vs. Heat	2	At4g12550	isolated from differential screening of a cDNA library from auxin-treated root culture. encodes a protein that is related to a large family of proteins that consist of a proline-rich or glycine-rich N-terminus and a hydrophobic, possibly membrane spanning C-terminus.	2.19654	0.102274	2.33712	0.0321877	0	0	-2.55994	0.0523295	0	0	-1.191	0.0788898
		At2g28190	Encodes a chloroplastic copper/zinc superoxide dismutase CSD2 that can detoxify superoxide radicals. Its expression is affected by miR398-directed mRNA cleavage.	1.79666	0.00598324	2.09843	0.00186157	0	0	-1.08006	0.0428156	0	0	1.10891	0.435477
AgNPs vs. AgNO3 vs. Drought vs. Heat	1	At2g36120	unknown protein	1.13632	0.0686533	1.53601	0.002721	0	0	0	0	1.20606	0.377271	-2.01233	0.192916
AgNPs vs. Cold vs. Salt vs. Drought	2	At3g01970	member of WRKY Transcription Factor; Group I	-1.05585	0.0658322	0	0	-1.20239	0.184038	2.12704	0.0276484	1.53436	0.0994231	0	0
		At1g07880	member of MAP Kinase	1.12879	0.025285	0	0	-2.42247	0.0928702	-2.19807	0.0504767	-1.48077	0.337229	0	0
AgNPs vs. Cold vs. Salt vs. Heat	2	At4g33070	pyruvate decarboxylase, putative; similar to PDC3 (PYRUVATE DECARBOXYLASE-3), pyruvate decarboxylase [Arabidopsis thaliana] (TAIR:AT5G01330.1); similar to PDC2 (PYRUVATE DECARBOXYLASE-2), pyruvate decarboxylase [Arabidopsis thaliana] (TAIR:AT5G54960.1); similar to pyruvate decarboxylase, putative [Arabidopsis thaliana] (TAIR:AT5G01320.1); similar to pyruvate decarboxylase [Fragaria x ananassa] (G…	1.00075	0.0671863	0	0	4.12212	0.0241704	-1.93409	0.129667	0	0	-2.40016	0.161688
		At2g47050	invertase/pectin methylesterase inhibitor family protein; similar to invertase/pectin methylesterase inhibitor family protein [Arabidopsis thaliana] (TAIR:AT3G62180.1); similar to Probable pectinesterase precursor (Pectin methylesterase) (PE) (GB:P41510); similar to pollen development related protein [Brassica rapa subsp. chinensis] (GB:ABC25451.1); contains InterPro domain Plant invertase/pectin…	-1.20252	0.120729	0	0	-1.85147	0.221107	-1.03497	0.281457	0	0	1.97875	0.0131087
AgNPs vs. Cold vs. Drought vs. Heat	1	At3g24982	protein binding; similar to disease resistance family protein / LRR family protein [Arabidopsis thaliana] (TAIR:AT3G24900.1); similar to disease resistance family protein [Arabidopsis thaliana] (TAIR:AT3G25020.1); similar to disease resistance family protein [Arabidopsis thaliana] (TAIR:AT3G25010.1); similar to putative kinase [Brassica napus] (GB:ABI99471.1); contains InterPro domain Leucine-ric…	1.37881	0.243407	0	0	-1.00144	0.55415	0	0	2.80606	0.00709493	1.92565	0.263461
AgNO3 vs. Cold vs. Salt vs. Drought	9	At5g48850	male sterility MS5 family protein; similar to male sterility MS5 family protein [Arabidopsis thaliana] (TAIR:AT1G04770.1); similar to Os05g0506000 [Oryza sativa (japonica cultivar-group)] (GB:NP_001055980.1); similar to unknown [Oryza sativa] (GB:AAC72543.1); contains InterPro domain Tetratricopeptide region; (InterPro:IPR013026); contains InterPro domain Tetratricopeptide TPR_2; (InterPro:IPR013…	0	0	1.15659	0.0278631	-1.33722	0.0367671	2.16726	0.164799	1.25937	0.205571	0	0
		At5g23840	MD-2-related lipid recognition domain-containing protein / ML domain-containing protein; similar to MD-2-related lipid recognition domain-containing protein / ML domain-containing protein [Arabidopsis thaliana] (TAIR:AT5G23820.1); contains InterPro domain E1 protein and Def2/Der2 allergen; (InterPro:IPR003172)	0	0	1.0104	0.0673742	-2.4735	0.244524	-1.06974	0.254653	-1.13343	0.0559391	0	0
		At4g04900	encodes a member of a novel protein family that contains contain a CRIB (for Cdc42/Rac-interactive binding) motif required for their specific interaction with GTP-bound Rop1 (plant-specific Rho GTPase). Most similar to RIC9 and RIC11 (subfamily group I). Gene is expressed predominantly in roots, leaves, and seedlings.	0	0	-1.16601	0.00753283	-2.74116	0.21255	-1.21332	0.0864767	-1.20935	0.0404048	0	0
		At3g06990	DC1 domain-containing protein; similar to DC1 domain-containing protein [Arabidopsis thaliana] (TAIR:AT3G07000.1); similar to DC1 domain-containing protein [Arabidopsis thaliana] (TAIR:AT5G45730.1); similar to DC1 domain-containing protein [Brassica oleracea] (GB:ABD65623.1); contains InterPro domain C1-like; (InterPro:IPR011424); contains InterPro domain DC1; (InterPro:IPR004146)	0	0	1.06142	0.0602706	-1.13372	0.571877	-1.10726	0.371029	-1.35756	0.12238	0	0
		At2g42530	cold-responsive protein / cold-regulated protein (cor15b); similar to COR15A (COLD-REGULATED 15A) [Arabidopsis thaliana] (TAIR:AT2G42540.2); similar to cor15b (GB:AAA32774.1); contains domain LATE EMBRYOGENESIS ABUNDANT (PLANTS) LEA-RELATED (PTHR23241)	0	0	-1.20336	0.203758	7.28616	0.00984433	3.3315	0.275735	1.08604	0.0291567	0	0
		At4g23600	Encodes cystine lyase which is expected to be involved in amino acid metabolism, providing the plant with cysteine and the generation of precursors of ethylene biosynthesis. mRNA levels are elevated in response to wounding.	0	0	1.16899	0.142582	2.83835	0.064274	5.50003	0.0419935	2.24801	0.0520654	0	0
		At5g19880	peroxidase, putative; Identical to Peroxidase 58 precursor (EC 1.11.1.7) (Atperox P58) (ATP42) (PER58) [Arabidopsis Thaliana] (GB:P59120); similar to peroxidase, putative [Arabidopsis thaliana] (TAIR:AT5G06720.1); similar to peroxidase [Solanum lycopersicum] (GB:CAA50597.1); contains InterPro domain Haem peroxidase; (InterPro:IPR010255); contains InterPro domain Haem peroxidase, plant/fungal/bact…	0	0	1.18007	0.013074	-1.3138	0.357251	3.17341	0.0781665	-1.34027	0.297337	0	0
		At4g16680	RNA helicase, putative; similar to MEE29 (maternal effect embryo arrest 29), ATP-dependent RNA helicase [Arabidopsis thaliana] (TAIR:AT2G35340.1); similar to ATP-dependent RNA helicase, putative [Arabidopsis thaliana] (TAIR:AT3G26560.1); similar to EMB2733/ESP3 (EMBRYO DEFECTIVE 2733), ATP-dependent RNA helicase [Arabidopsis thaliana] (TAIR:AT1G32490.1); similar to DEAH (Asp-Glu-Ala-His) box poly…	0	0	1.07023	0.0831342	-1.48258	0.043739	2.55078	9.8347e-05	-1.16682	0.00128709	0	0
		At1g29395	encodes a protein similar to the cold acclimation protein WCOR413 in wheat. Expression is induced by short-term cold-treatment, water deprivation, and abscisic acid treatment. Possibly targeted to thylakoid membrane.	0	0	-1.68727	0.0347581	5.51447	0.0257434	4.00553	0.0988773	1.28583	0.0237427	0	0
AgNO3 vs. Cold vs. Salt vs. Heat	6	At4g35180	LHT7 (LYS/HIS TRANSPORTER 7); amino acid permease; similar to amino acid transporter family protein [Arabidopsis thaliana] (TAIR:AT1G47670.1); similar to ORF [Lilium lon (GB:BAA04838.1); contains InterPro domain Amino acid/polyamine transporter II; (InterPro:IPR002422); contains InterPro domain Amino acid transporter, transmembrane; (InterPro:IPR013057)	0	0	1.14767	0.199709	1.95945	0.141627	1.76723	0.0753893	0	0	1.06407	0.25544
		At4g33560	similar to wound-responsive protein-related [Arabidopsis thaliana] (TAIR:AT2G14070.1)	0	0	1.12459	0.0990568	-3.63157	0.0724532	-1.82249	0.012396	0	0	-1.11886	0.0952491
		At3g12910	transcription factor; similar to ANAC042 (Arabidopsis NAC domain containing protein 42), transcription factor [Arabidopsis thaliana] (TAIR:AT2G43000.1); similar to putative development regulation gene OsNAC4 protein [Oryza sativa (japonica cultivar-group)] (GB:BAC45041.1); similar to Os03g0777000 [Oryza sativa (japonica cultivar-group)] (GB:NP_001051438.1); contains InterPro domain No apical meri…	0	0	1.30227	0.0181793	1.04419	0.515834	2.02045	0.131595	0	0	1.70784	0.361171
		At2g20670	similar to unknown protein [Arabidopsis thaliana] (TAIR:AT4G32480.1); similar to Protein of unknown function DUF506, plant [Medicago truncatula] (GB:ABD32359.1); contains InterPro domain Protein of unknown function DUF506, plant; (InterPro:IPR006502)	0	0	-1.03007	0.0945082	-2.00677	0.0327071	-1.66704	0.0943471	0	0	-1.68355	0.040009
		At4g31940	member of CYP82C	0	0	-1.14357	0.384981	-2.27363	0.00106947	-5.47869	0.00733762	0	0	-1.04429	0.477232
		At3g12510	similar to AGL56 (AGAMOUS LIKE-56), DNA binding / transcription factor [Arabidopsis thaliana] (TAIR:AT1G60880.1); similar to At3g12510-like protein [Boechera stricta] (GB:ABB89768.1); contains domain MADS BOX PROTEIN (PTHR11945); contains domain MADS BOX PROTEIN (PTHR11945:SF13)	0	0	1.19164	0.0321366	4.97205	0.0551432	2.93968	0.0302909	0	0	1.00777	0.331525
AgNO3 vs. Cold vs. Drought vs. Heat	3	At1g12030	similar to unknown protein [Arabidopsis thaliana] (TAIR:AT1G62420.1); similar to uncharacterized plant-specific domain TIGR01615 family protein, expressed [Oryza sativa (japonica cultivar-group)] (GB:ABA93251.2); contains InterPro domain Protein of unknown function DUF506, plant; (InterPro:IPR006502)	0	0	1.19704	0.0289676	-1.59488	0.207503	0	0	-1.47749	0.456748	-2.38713	0.151397
		At2g02700	DC1 domain-containing protein; similar to DC1 domain-containing protein [Arabidopsis thaliana] (TAIR:AT2G02680.1); similar to protein binding / zinc ion binding [Arabidopsis thaliana] (TAIR:AT2G02690.1); similar to DC1 domain-containing protein [Brassica oleracea] (GB:ABD65623.1); contains InterPro domain Zinc finger, FYVE/PHD-type; (InterPro:IPR011011); contains InterPro domain Zinc finger, PHD-…	0	0	1.00005	0.0837553	-1.48757	0.0732324	0	0	-1.30014	0.193109	-1.64891	0.0887997
		At5g55450	protease inhibitor/seed storage/lipid transfer protein (LTP) family protein; similar to lipid binding [Arabidopsis thaliana] (TAIR:AT5G55410.2); similar to MtN5 [Medicago truncatula] (GB:CAA75593.1); contains InterPro domain Plant lipid transfer/seed storage/trypsin-alpha amylase inhibitor; (InterPro:IPR003612)	0	0	-1.10681	0.0720734	3.24377	0.0863128	0	0	1.63747	0.00681294	1.61616	0.432404
AgNO3 vs. Salt vs. Drought vs. Heat	2	At1g75290	encodes a protein whose sequence is similar to an isoflavone reductase	0	0	1.00048	0.0428429	0	0	1.4662	0.140501	1.14016	0.432251	1.68118	0.140935
		At1g61610	S-locus lectin protein kinase family protein; similar to B120, protein kinase/ sugar binding [Arabidopsis thaliana] (TAIR:AT4G21390.1); similar to S-locus lectin protein kinase family protein [Arabidopsis thaliana] (TAIR:AT1G11330.1); similar to S-locus lectin protein kinase family protein [Arabidopsis thaliana] (TAIR:AT1G11350.1); similar to Protein kinase; S-locus glycoprotein; Curculin-like (m…	0	0	1.13043	0.226546	0	0	3.15405	0.0852915	2.20693	0.0273727	1.55983	0.407979
Cold vs. Salt vs. Drought vs. Heat	174	At2g32930	Encodes a zinc finger protein.	0	0	0	0	1.23804	0.288757	3.07989	0.0368884	1.138	0.157582	-1.37371	0.416454
		At1g11915	similar to unknown protein [Arabidopsis thaliana] (TAIR:AT3G17350.1); similar to Os05g0409100 [Oryza sativa (japonica cultivar-group)] (GB:NP_001055526.1); similar to Os06g0364500 [Oryza sativa (japonica cultivar-group)] (GB:NP_001057608.1)	0	0	0	0	-1.29236	0.382344	-1.33575	0.431721	-1.27758	0.273841	-1.01959	0.520364
		At1g75830	LCR67/PDF1.1 (Low-molecular-weight cysteine-rich 67); Identical to Cysteine-rich antifungal protein 1 precursor (AFP1) (Anther-specific protein S18 homolog) (Low-molecular-weight cysteine-rich protein LCR67) (AFP1) [Arabidopsis Thaliana] (GB:P30224;GB:Q42179); similar to PDF1.3 (plant defensin 1.3) [Arabidopsis thaliana] (TAIR:AT2G26010.1); similar to Cysteine-rich antifungal protein 1 precursor …	0	0	0	0	-2.17655	0.120479	-1.48445	0.109748	-1.77248	0.0782328	-1.32586	0.0586422
		At3g31540	similar to unknown protein [Arabidopsis thaliana] (TAIR:AT4G06603.1); similar to unknown protein [Arabidopsis thaliana] (TAIR:AT1G34590.1); similar to unknown protein [Arabidopsis thaliana] (TAIR:AT3G60930.1); similar to hypothetical protein 27.t00126 [Brassica oleracea] (GB:ABD65062.1)	0	0	0	0	-1.67581	0.335524	-3.24652	0.241892	-3.00722	0.254669	-2.07583	0.130533
		At2g31500	member of Calcium Dependent Protein Kinase	0	0	0	0	-2.07096	0.100591	-1.08069	0.174178	-2.38894	0.0725445	-1.50952	0.323761
		At2g38160	similar to proline-rich family protein [Arabidopsis thaliana] (TAIR:AT3G09000.1); similar to Os01g0141900 [Oryza sativa (japonica cultivar-group)] (GB:NP_001041987.1); similar to putative proteophosphoglycan [Oryza sativa (japonica cultivar-group)] (GB:BAD61066.1)	0	0	0	0	-2.7799	0.169451	-2.14014	0.190727	-1.45943	0.196257	-1.48586	0.227528
		At5g44120	Encodes a 12S seed storage protein. The Landsberg erecta genome contains another copy of 12S globulin gene, CRA2, which is located tandemly with CRA1.	0	0	0	0	-2.3098	0.0625013	-1.12286	0.792562	-1.59807	0.0196166	-1.71323	0.34204
		At2g31210	basic helix-loop-helix (bHLH) family protein; similar to basic helix-loop-helix (bHLH) family protein [Arabidopsis thaliana] (TAIR:AT2G31220.1); similar to Os04g0599300 [Oryza sativa (japonica cultivar-group)] (GB:NP_001053749.1); similar to Os01g0293100 [Oryza sativa (japonica cultivar-group)] (GB:NP_001042795.1); similar to bHLH transcription factor [Lilium hybrid division I] (GB:BAE20058.1); c…	0	0	0	0	2.49355	0.417336	3.05244	0.279587	1.2046	0.259041	1.69368	0.491147
		At2g13570	CCAAT-box binding transcription factor, putative; Identical to Nuclear transcription factor Y subunit B-7 (AtNF-YB-7) (NFYB7) [Arabidopsis Thaliana] (GB:Q9SIT9); similar to CCAAT-box binding transcription factor subunit B (NF-YB) (HAP3 ) (AHAP3) family [Arabidopsis thaliana] (TAIR:AT4G14540.1); similar to putative CCAAT-binding transcription factor, chain A [Dictyostelium discoideum AX4] (GB:XP_6…	0	0	0	0	-2.70152	0.0637034	-2.94783	0.110283	-2.5086	0.0981448	-1.29899	0.1257
		At5g49870	jacalin lectin family protein; similar to jacalin lectin family protein [Arabidopsis thaliana] (TAIR:AT5G49850.1); similar to jasmonate inducible protein [Brassica napus] (GB:CAA72271.1); contains InterPro domain Jacalin-related lectin; (InterPro:IPR001229)	0	0	0	0	-2.7163	0.191356	-2.74261	0.223934	-1.52498	0.228042	-1.19675	0.085219
		At3g01630	similar to NFD4 (NUCLEAR FUSION DEFECTIVE 4) [Arabidopsis thaliana] (TAIR:AT1G31470.1); similar to Nodulin-like; Major facilitator superfamily MFS_1 [Medicago truncatula] (GB:ABE77921.1); similar to Os11g0107400 [Oryza sativa (japonica cultivar-group)] (GB:NP_001065544.1); similar to Os12g0106500 [Oryza sativa (japonica cultivar-group)] (GB:NP_001065940.1); contains InterPro domain Nodulin-like; …	0	0	0	0	1.44913	0.106261	1.2718	0.529965	1.07437	0.455341	1.7534	0.358543
		At1g12600	similar to ATUTR2/UTR2 (UDP-GALACTOSE TRANSPORTER 2) [Arabidopsis thaliana] (TAIR:AT4G23010.1); similar to hypothetical protein LOC664769 [Danio rerio] (GB:NP_001035084.1); similar to Os03g0118200 [Oryza sativa (japonica cultivar-group)] (GB:NP_001048771.1); contains InterPro domain UAA transporter; (InterPro:IPR013657)	0	0	0	0	-1.01174	0.135848	-1.08355	0.0918561	-2.48281	0.119421	-1.15167	0.0195311
		At1g65890	acyl-activating enzyme 12 (AAE12); similar to acyl-activating enzyme 11 (AAE11) [Arabidopsis thaliana] (TAIR:AT1G66120.1); similar to AMP-dependent synthetase and ligase family protein [Arabidopsis thaliana] (TAIR:AT1G68270.1); similar to AMP-dependent synthetase and ligase family protein [Arabidopsis thaliana] (TAIR:AT1G65880.1); similar to Os09g0555800 [Oryza sativa (japonica cultivar-group)] (…	0	0	0	0	1.33727	0.553539	1.98389	0.147308	1.04459	0.617132	1.31648	0.0626103
		At5g35300	contains InterPro domain Somatomedin B; (InterPro:IPR001212)	0	0	0	0	-1.9856	0.208592	-1.4424	0.0337159	-1.49662	0.327038	-1.04325	0.379998
		At5g26970	unknown protein	0	0	0	0	2.36529	0.38965	3.48779	0.194077	1.31675	0.556183	1.63225	0.359546
		At1g28135	unknown protein	0	0	0	0	-1.06858	0.492151	-2.08046	0.0844017	-1.89427	0.294943	-2.13365	0.0453763
		At5g50335	unknown protein	0	0	0	0	2.36316	0.078184	-1.14487	0.412874	2.50753	0.142289	2.66198	0.158337
		At1g13370	histone H3, putative; Identical to Histone H3-like 1 [Arabidopsis Thaliana] (GB:Q9FX60;GB:Q8LCA8); similar to histone H3 [Arabidopsis thaliana] (TAIR:AT5G10980.1); similar to histone H3.2 [Arabidopsis thaliana] (TAIR:AT4G40030.3); similar to DNA binding [Arabidopsis thaliana] (TAIR:AT4G40040.2); similar to histone 3 [Picea abies] (GB:AAX92698.1); similar to disease-resistent-related protein [Oryz…	0	0	0	0	-1.54834	0.299522	-2.19424	0.0447137	-1.70948	0.0538418	-2.26079	0.0694742
		At1g01280	member of CYP703A	0	0	0	0	-2.9244	0.49161	-2.42157	0.487926	-2.35766	0.497043	-2.94731	0.479479
		At4g38390	similar to unknown protein [Arabidopsis thaliana] (TAIR:AT1G76270.1); similar to axi 1 [Nicotiana tabacum] (GB:CAA56570.1); contains InterPro domain Protein of unknown function DUF246, plant; (InterPro:IPR004348)	0	0	0	0	-1.36689	0.286753	-1.42262	0.149519	-1.74809	0.175113	-1.55782	0.362603
		At1g04645	self-incompatibility protein-related; similar to self-incompatibility protein-related [Arabidopsis thaliana] (TAIR:AT3G16970.1); similar to S3 self-incompatibility protein [Papaver rhoeas] (GB:CAA60578.1); contains InterPro domain Plant self-incompatibility S1; (InterPro:IPR010264)	0	0	0	0	-2.65224	0.170499	-2.11273	0.0746942	-1.02667	0.497598	-2.76167	0.167983
		At1g41930	unknown protein	0	0	0	0	-2.84774	0.178078	-1.16462	0.498026	-1.35279	0.186477	-1.06677	0.820814
		At4g23930	similar to proline-rich family protein [Arabidopsis thaliana] (TAIR:AT1G64450.1); similar to Harpin-induced 1 [Medicago truncatula] (GB:ABE94038.1); contains InterPro domain Harpin-induced 1; (InterPro:IPR010847)	0	0	0	0	2.12338	0.110469	1.37132	0.42242	1.54443	0.240673	1.05602	0.413504
		At3g55840	similar to unknown protein [Arabidopsis thaliana] (TAIR:AT2G40000.1); similar to putative Hs1pro-1-like receptor [Glycine max] (GB:AAG44839.1); contains InterPro domain Hs1pro-1, C-terminal; (InterPro:IPR009743); contains InterPro domain Hs1pro-1, N-terminal; (InterPro:IPR009869)	0	0	0	0	3.0517	0.0465524	3.27382	0.131066	1.85055	0.0760179	1.05085	0.395883
		At2g19630	F-box family protein; similar to F-box family protein [Arabidopsis thaliana] (TAIR:AT1G31080.1); similar to Probable disease resistance RPP8-like protein 2 (GB:Q9MAG6); contains InterPro domain Cyclin-like F-box; (InterPro:IPR001810); contains InterPro domain F-box associated type 3; (InterPro:IPR013187); contains InterPro domain Galactose oxidase, central; (InterPro:IPR011043); contains InterPro…	0	0	0	0	-2.05409	0.0814457	-2.48845	0.0573404	-2.09506	0.0406678	-2.00682	0.0374945
		At2g13770	similar to unknown protein [Arabidopsis thaliana] (TAIR:AT1G24370.1); similar to ribosomal protein-like [Oryza sativa (japonica cultivar-group)] (GB:BAD37986.1); contains InterPro domain Protein of unknown function DUF635; (InterPro:IPR006912)	0	0	0	0	1.00904	0.417589	2.63795	0.0624599	1.06908	0.531835	1.95825	0.235702
		At5g10220	Encodes a calcium-binding protein annexin (AnnAt6).	0	0	0	0	-1.26204	0.647354	-1.04938	0.326057	-1.44879	0.28669	-1.48879	0.293983
		At4g08680	unknown protein	0	0	0	0	-2.44972	0.0673894	-1.63451	0.199688	-1.48496	0.0321622	-1.81681	0.0531389
		At1g07190	similar to LON_ARA_ARA (Lon protease homolog gene), ATP binding / ATP-dependent peptidase/ serine-type peptidase [Arabidopsis thaliana] (TAIR:AT5G26860.1); contains domain ATP DEPENDENT LON PROTEASE FAMILY MEMBER (PTHR10046)	0	0	0	0	-3.01228	0.0900796	-1.26563	0.0267815	-2.57028	0.123179	-2.81661	0.0604858
		At1g75610	unknown protein	0	0	0	0	2.78923	0.366942	3.02889	0.654829	-1.56187	0.548611	1.47375	0.757831
		At4g15650	protein kinase-related; similar to unknown protein [Arabidopsis thaliana] (TAIR:AT1G79280.1); similar to conserved hypothetical protein, conserved [Magnetococcus sp. MC-1] (GB:YP_865388.1)	0	0	0	0	1.16046	0.265576	1.96288	0.290464	1.07886	0.368541	2.04186	0.355564
		At4g26290	unknown protein	0	0	0	0	3.04706	0.0660335	1.11517	0.47059	3.45354	0.228891	2.63485	0.460744
		At1g69630	F-box family protein; similar to F-box family protein [Arabidopsis thaliana] (TAIR:AT1G78750.1); similar to Cyclin-like F-box; FBD [Medicago truncatula] (GB:ABE78248.1); contains InterPro domain FBD-like; (InterPro:IPR006566); contains InterPro domain Cyclin-like F-box; (InterPro:IPR001810); contains InterPro domain FBD; (InterPro:IPR013596); contains InterPro domain Leucine-rich repeat 2; (Inter…	0	0	0	0	1.30054	0.392714	1.27579	0.616252	1.48023	0.622245	1.78092	0.336634
		At2g04710	unknown protein	0	0	0	0	1.48768	0.165135	1.37775	0.0303765	1.61631	0.00292212	2.0498	0.448346
		At1g72260	Encodes a thionin which is a cysteine rich protein having antimicrobial properties. Thi2.1 is expressed in response to a variety of pathogens and induced by ethylene and jasmonic acid.	0	0	0	0	-1.25566	0.455368	-1.4425	0.375144	2.02349	0.433964	-1.02914	0.380823
		At1g43840	unknown protein	0	0	0	0	-1.49682	0.394921	-1.80709	0.324139	-2.48475	0.347143	-1.23631	0.483787
		At2g29150	tropinone reductase, putative / tropine dehydrogenase, putative; similar to tropinone reductase, putative / tropine dehydrogenase, putative [Arabidopsis thaliana] (TAIR:AT2G29360.1); similar to Tropinone reductase, putative, expressed [Oryza sativa (japonica cultivar-group)] (GB:ABF95188.1); contains InterPro domain Short-chain dehydrogenase/reductase SDR; (InterPro:IPR002198); contains InterPro …	0	0	0	0	1.22578	0.399668	1.18496	0.207403	1.52603	0.36928	1.04057	0.608486
		At4g33990	EMB2758 (EMBRYO DEFECTIVE 2758); binding; similar to pentatricopeptide (PPR) repeat-containing protein [Arabidopsis thaliana] (TAIR:AT1G11290.1); similar to pentatricopeptide, putative [Oryza sativa (japonica cultivar-group)] (GB:ABF96424.1); contains InterPro domain Pentatricopeptide repeat; (InterPro:IPR002885); contains InterPro domain Protein prenyltransferase; (InterPro:IPR008940); contains …	0	0	0	0	-2.31493	0.332859	-1.02101	0.275637	-1.67605	0.296582	-1.62905	0.367111
		At2g11220	unknown protein	0	0	0	0	-1.58842	0.449141	-2.70162	0.44886	-1.59123	0.478207	-1.10945	0.56032
		At3g57620	glyoxal oxidase-related; similar to glyoxal oxidase-related [Arabidopsis thaliana] (TAIR:AT1G14430.1); similar to Os03g0258900 [Oryza sativa (japonica cultivar-group)] (GB:NP_001049609.1); similar to glyoxal oxidase [Vitis pseudoreticulata] (GB:ABA42922.1); contains InterPro domain Galactose oxidase, central; (InterPro:IPR011043); contains InterPro domain Glyoxal oxidase, N-terminal; (InterPro:IP…	0	0	0	0	1.63624	0.135817	1.00756	0.320882	1.82634	0.114476	2.14274	0.11155
		At1g62840	similar to unknown protein [Arabidopsis thaliana] (TAIR:AT1G12320.1); similar to Os02g0455400 [Oryza sativa (japonica cultivar-group)] (GB:NP_001046773.1); similar to unknown protein [Oryza sativa (japonica cultivar-group)] (GB:BAD19988.1); contains InterPro domain Protein of unknown function DUF1442; (InterPro:IPR009902)	0	0	0	0	1.75191	0.0692772	1.64152	0.14414	1.21067	0.293017	1.01104	0.133899
		At1g22420	hydroxyproline-rich glycoprotein family protein; similar to unknown protein [Arabidopsis thaliana] (TAIR:AT4G22485.1); similar to extensin-like protein [Zea mays] (GB:CAA84230.1)	0	0	0	0	-2.78167	0.0674646	-1.40749	0.499105	-1.5232	0.0968934	-1.6356	0.1222
		At5g15840	Encodes a protein showing similarities to zinc finger transcription factors, involved in regulation of flowering under long days. Acts upstream of FT and SOC1.	0	0	0	0	1.06741	0.0668597	-1.65309	0.271042	-1.05423	0.427116	-1.57298	0.434737
		At3g26880	self-incompatibility protein-related; similar to unknown protein [Arabidopsis thaliana] (TAIR:AT1G28305.1); contains InterPro domain Plant self-incompatibility S1; (InterPro:IPR010264)	0	0	0	0	1.58525	0.527004	3.19567	0.140313	2.42191	0.469113	3.08163	0.0349476
		At2g26150	member of Heat Stress Transcription Factor (Hsf) family	0	0	0	0	1.38461	0.00587891	3.2555	0.0388249	-2.18867	0.0234702	-3.33816	0.041219
		At4g11400	ARID/BRIGHT DNA-binding domain-containing protein / ELM2 domain-containing protein / Myb-like DNA-binding domain-containing protein; similar to ARID/BRIGHT DNA-binding domain-containing protein / ELM2 domain-containing protein [Arabidopsis thaliana] (TAIR:AT2G46040.1); similar to ELM2; AT-rich interaction re (GB:ABD28708.1); contains InterPro domain Homeodomain-related; (InterPro:IPR012287); cont…	0	0	0	0	-2.13008	0.307181	-1.2045	0.125645	-1.02566	0.00329168	-1.48724	0.583823
		At5g26900	WD-40 repeat family protein; similar to WD-40 repeat family protein [Arabidopsis thaliana] (TAIR:AT5G27080.1); similar to WD-40 repeat family protein [Arabidopsis thaliana] (TAIR:AT5G27570.1); similar to CDC20.1, signal transducer [Arabidopsis thaliana] (TAIR:AT4G33270.1); similar to hypothetical protein [Brassica napus] (GB:CAA11819.1); contains InterPro domain WD-40 repeat; (InterPro:IPR001680)…	0	0	0	0	2.0678	0.473344	1.36058	0.253983	2.11476	0.239852	1.58908	0.466122
		At1g53700	The WAG1 and its homolog, WAG2 each encodes a protein-serine/threonine kinase that are nearly 70% identical to PsPK3 protein. All three together with CsPK3 belong to PsPK3-type kinases. At the N-terminus, all four possess a serine/threonine-rich domain. They are closely related to Arabidopsis kinases PINOID. wag1/wag2 double mutants exhibit a pronounced wavy root phenotype when grown vertically o…	0	0	0	0	1.18446	0.256691	1.27817	0.0743851	1.14623	0.116907	1.97088	0.00689535
		At1g17900	similar to unknown protein [Arabidopsis thaliana] (TAIR:AT5G27590.1); similar to hypothetical protein PF10_0266 [Plasmodium falciparum 3D7] (GB:NP_700739.1)	0	0	0	0	-1.1357	0.549231	-1.55454	0.53337	-1.62955	0.507766	-2.06083	0.498998
		At2g34580	similar to hypothetical protein [Oryza sativa (japonica cultivar-group)] (GB:BAD28267.1)	0	0	0	0	-1.31816	0.49607	-1.02266	0.252769	-2.18806	0.214306	-1.0054	0.412241
		At1g24060	unknown protein	0	0	0	0	-1.17574	0.232248	-1.74165	0.407493	-1.16983	0.547481	-2.97498	0.265585
		At5g45890	Senescence-associated gene 12 (SAG12) encoding a cysteine protease influenced by cytokinin, auxin, and sugars.Localized to special vacuole found during senescence called senescence associated vacuoles which are different from central vacuole in the tonoplast composition and pH.	0	0	0	0	2.46872	0.132361	2.12264	0.155716	2.38282	0.283383	1.73003	0.244725
		At1g21850	SKS8 (SKU5 Similar 8); copper ion binding / oxidoreductase; similar to SKS6 (SKU5 Similar 6), pectinesterase [Arabidopsis thaliana] (TAIR:AT1G41830.1); similar to SKS5 (SKU5 Similar 5), copper ion binding / oxidoreductase [Arabidopsis thaliana] (TAIR:AT1G76160.1); similar to SKS7 (SKU5 Similar 7), copper ion binding / oxidoreductase [Arabidopsis thaliana] (TAIR:AT1G21860.1); similar to pectineste…	0	0	0	0	1.16885	0.360863	5.24291	0.0533039	1.88075	0.235269	1.91867	0.0474174
		At2g18350	ATHB24 (ARABIDOPSIS THALIANA HOMEOBOX PROTEIN 24); DNA binding / transcription factor; similar to ATHB33 (ARABIDOPSIS THALIANA HOMEOBOX PROTEIN 33), DNA binding / transcription factor [Arabidopsis thaliana] (TAIR:AT1G75240.1); similar to ZF-HD homeobox protein [Flaveria bidentis] (GB:CAC34447.1); contains InterPro domain Homeobox domain, ZF-HD class; (InterPro:IPR006455); contains InterPro domain…	0	0	0	0	2.48743	0.229216	1.78056	0.367807	1.37352	0.0407689	1.46438	0.362491
		At4g19520	disease resistance protein (TIR-NBS-LRR class), putative; similar to disease resistance protein (TIR-NBS-LRR class), putative [Arabidopsis thaliana] (TAIR:AT2G17050.1); similar to disease resistance protein (TIR-NBS-LRR class), putative [Arabidopsis thaliana] (TAIR:AT3G51560.1); similar to disease resistance protein (TIR-NBS-LRR class), putative [Arabidopsis thaliana] (TAIR:AT4G36140.1); similar …	0	0	0	0	2.31544	0.434926	2.06739	0.16433	1.01196	0.513588	1.83359	0.190863
		At1g25340	putative transcription factor (MYB116)	0	0	0	0	1.90482	0.34615	1.62663	0.0748104	1.61498	0.481085	1.14466	0.465073
		At5g51270	protein kinase family protein; similar to protein kinase family protein [Arabidopsis thaliana] (TAIR:AT4G25160.1); similar to protein kinase family protein [Arabidopsis thaliana] (TAIR:AT5G61550.1); similar to U-box domain containing protein, expressed [Oryza sativa (japonica cultivar-group)] (GB:ABF93477.1); similar to Os10g0561500 [Oryza sativa (japonica cultivar-group)] (GB:NP_001065387.1); si…	0	0	0	0	2.34123	0.170194	1.52315	0.413314	1.71548	0.315849	2.78698	0.0742389
		At4g18250	receptor serine/threonine kinase, putative; similar to receptor serine/threonine kinase, putative [Arabidopsis thaliana] (TAIR:AT1G70250.1); similar to PR5K (PR5-like receptor kinase), kinase/ transmembrane receptor protein serine/threonine kinase [Arabidopsis thaliana] (TAIR:AT5G38280.1); similar to receptor serine/threonine kinase PR5K (GB:AAC49208.1); contains InterPro domain Serine/threonine …	0	0	0	0	1.41856	0.173623	1.71092	0.0580965	2.11794	0.0787334	1.35509	0.236321
		At1g72110	similar to unknown protein [Arabidopsis thaliana] (TAIR:AT2G38995.1); similar to Protein of unknown function DUF1298 [Medicago truncatula] (GB:ABE82755.1); contains InterPro domain Protein of unknown function UPF0089; (InterPro:IPR004255); contains InterPro domain Protein of unknown function DUF1298; (InterPro:IPR009721)	0	0	0	0	-1.33717	0.216359	-1.31279	0.395164	-1.74601	0.19016	-1.19225	0.0872303
		At5g25950	similar to unknown protein [Arabidopsis thaliana] (TAIR:AT5G25960.1); similar to Protein of unknown function DUF239, plant [Medicago truncatula] (GB:ABE82472.1); contains InterPro domain Protein of unknown function DUF239, plant; (InterPro:IPR004314)	0	0	0	0	-1.88212	0.162926	-1.35389	0.179534	-1.471	0.198962	-1.50382	0.289269
		At3g60580	zinc finger (C2H2 type) family protein; similar to zinc finger (C2H2 type) family protein [Arabidopsis thaliana] (TAIR:AT2G45120.1); similar to ZPT3-3 [Petunia x hybrida] (GB:BAA21927.1); contains InterPro domain Zinc finger, C2H2-type; (InterPro:IPR007087)	0	0	0	0	-2.28471	0.047302	-1.10141	0.118498	-1.8461	0.237652	-1.24943	0.118068
		At1g67770	Similar to terminal ear1 in Zea mays. A member of mei2-like gene family; phylogenetic analysis revealed that TEL2 belongs to the third clade of mei2-like proteins (TEL clade), with conserved two N-terminal RNA recognition motifs (RRM), in addition to the C-terminal RRM, shared among all mei2-like proteins. Expression patterns were similar to TEL1, with lower expression levels in most tissues exam…	0	0	0	0	1.74746	0.263643	1.55732	0.141762	1.66544	0.451751	2.07014	0.220685
		At5g50880	unknown protein	0	0	0	0	-2.2193	0.264676	-2.94333	0.185362	-1.73876	0.315439	-2.64094	0.168578
		At5g14300	ATPHB5 (PROHIBITIN 5); similar to ATPHB4 (PROHIBITIN 4) [Arabidopsis thaliana] (TAIR:AT3G27280.1); similar to mitochondrial prohibitin 1 [Petunia x hybrida] (GB:AAW83328.1); contains InterPro domain Prohibitin; (InterPro:IPR000163); contains InterPro domain Band 7 protein; (InterPro:IPR001107)	0	0	0	0	-1.74775	0.265645	-1.90075	0.0703761	-2.52517	0.139811	-2.06268	0.122035
		At1g35663	similar to DNA binding / transposase [Arabidopsis thaliana] (TAIR:AT4G04635.1)	0	0	0	0	1.74044	0.3597	1.63009	0.175757	1.6736	0.0342734	1.89809	0.192866
		At2g10490	unknown protein	0	0	0	0	2.9878	0.402106	1.20265	0.12701	2.25469	0.469822	3.77056	0.457037
		At4g33970	leucine-rich repeat family protein / extensin family protein; similar to leucine-rich repeat family protein / extensin family protein [Arabidopsis thaliana] (TAIR:AT1G49490.1); similar to leucine-rich repeat family protein / extensin family protein [Arabidopsis thaliana] (TAIR:AT2G15880.1); similar to leucine-rich repeat family protein / extensin family protein [Arabidopsis thaliana] (TAIR:AT3G19…	0	0	0	0	1.41928	0.38741	2.98281	0.119989	1.53524	0.390812	1.80614	0.26127
		At4g15690	glutaredoxin family protein; Identical to Monothiol glutaredoxin-S5 (AtGrxS5) (GRXS5) [Arabidopsis Thaliana] (GB:O23420); similar to glutaredoxin family protein [Arabidopsis thaliana] (TAIR:AT4G15680.1); similar to glutaredoxin family protein [Musa acuminata] (GB:ABF69994.1); contains InterPro domain Thioredoxin-like fold; (InterPro:IPR012336); contains InterPro domain Glutaredoxin; (InterPro:IPR…	0	0	0	0	2.70843	0.461851	-2.54431	0.348317	-1.3419	0.398347	1.70883	0.190407
		At3g30360	similar to unknown protein [Arabidopsis thaliana] (TAIR:AT4G18420.1); similar to hypothetical protein 26.t00076 [Brassica oleracea] (GB:ABD65021.1)	0	0	0	0	2.17983	0.00594273	1.69519	0.0253207	1.5152	0.486014	2.20236	0.0882895
		At1g77340	pentatricopeptide (PPR) repeat-containing protein; similar to pentatricopeptide (PPR) repeat-containing protein [Arabidopsis thaliana] (TAIR:AT5G65560.1); similar to Os08g0307200 [Oryza sativa (japonica cultivar-group)] (GB:NP_001061504.1); similar to Os06g0690900 [Oryza sativa (japonica cultivar-group)] (GB:NP_001058418.1); similar to putative fertility restorer homologue [Oryza sativa (japonica…	0	0	0	0	1.99388	0.30565	1.70014	0.438802	1.34335	0.473169	1.13301	0.408563
		At4g11170	disease resistance protein (TIR-NBS-LRR class), putative; Identical to Putative disease resistance protein At4g11170 [Arabidopsis Thaliana] (GB:O82500;GB:Q9T016); similar to disease resistance protein (TIR-NBS-LRR class), putative [Arabidopsis thaliana] (TAIR:AT1G65850.1); similar to disease resistance protein (TIR-NBS-LRR class), putative [Arabidopsis thaliana] (TAIR:AT5G49140.1); similar to dis…	0	0	0	0	1.54673	0.277248	3.72323	0.0785462	1.87935	0.048962	1.39793	0.271065
		At4g07970	unknown protein	0	0	0	0	1.75045	0.124204	1.93455	0.372832	1.16857	0.128796	1.06271	0.527093
		At2g12210	unknown protein	0	0	0	0	1.3127	0.476092	3.07164	0.392797	1.16921	0.626695	2.48473	0.388715
		At1g16980	Encodes an enzyme putatively involved in trehalose biosynthesis. The protein has a trehalose synthase (TPS)-like domain that may or may not be active but no trehalose phosphatase (TPP)-like domain.	0	0	0	0	1.11386	0.739739	1.27507	0.707752	1.67563	0.480523	1.14284	0.767495
		At2g03190	one of SKP1 homologs. Gene is expressed specifically in the silique.	0	0	0	0	-1.01155	0.516395	-1.8495	0.37425	-1.3723	0.435796	-1.43664	0.437891
		At1g56520	disease resistance protein (TIR-NBS-LRR class), putative; similar to disease resistance protein (TIR-NBS-LRR class), putative [Arabidopsis thaliana] (TAIR:AT1G56510.1); similar to RLM1 (RESISTANCE TO LEPTOSPHAERIA MACULANS 1), ATP binding / protein binding / transmembrane receptor [Arabidopsis thaliana] (TAIR:AT1G64070.1); similar to disease resistance protein (TIR-NBS-LRR class), putative [Arabi…	0	0	0	0	-3.97438	0.0531527	-1.86375	0.0984873	-1.61815	0.0513606	-2.48214	0.191168
		At2g42050	similar to unknown protein [Arabidopsis thaliana] (TAIR:AT5G35860.1); similar to unknown protein [Arabidopsis thaliana] (TAIR:AT4G37570.1); similar to FMRFamide-related peptides type HF-4 precursor (HeptaFaRP) [Contains: FMRFamide-like; ENNNGYIRF-amide; NDPFLRF-amide; QDPFLRI-amide; QDPFLRF-amide; KQDPFLRI-amide; SEPYLRF-amide; NDPYLRF-amide] (GB:Q07981); contains InterPro domain Protein of unkno…	0	0	0	0	2.32323	0.327261	2.28389	0.151597	1.46293	0.0086705	1.63936	0.168688
		At2g07740	zinc knuckle (CCHC-type) family protein; similar to nucleic acid binding / zinc ion binding [Arabidopsis thaliana] (TAIR:AT2G01050.1); similar to Zinc finger, CCHC-type; Endonuclease/exonuclease/phosphatase [Medicago truncatula] (GB:ABE79649.1); contains InterPro domain Nucleotide-binding, alpha-beta plait; (InterPro:IPR012677)	0	0	0	0	1.87136	0.00840496	1.06725	0.145425	1.44806	0.332516	2.58951	0.409966
		At5g25750	unknown protein	0	0	0	0	3.76182	0.232802	1.78823	0.0925293	1.37088	0.45398	2.23517	0.50587
		At1g63950	heavy-metal-associated domain-containing protein; similar to metal ion binding [Arabidopsis thaliana] (TAIR:AT1G01490.2); similar to Unknown (protein for MGC:78286) [Mus musculus] (GB:AAH71252.1); contains InterPro domain Heavy metal transport/detoxification protein; (InterPro:IPR006121)	0	0	0	0	1.53832	0.365114	1.37921	0.0862834	2.84734	0.343218	1.50792	0.504496
		At2g43270	F-box family protein; similar to F-box family protein / S locus-related [Arabidopsis thaliana] (TAIR:AT2G43260.1); similar to F-box domain containing protein [Brassica oleracea] (GB:ABD65166.1); contains InterPro domain Cyclin-like F-box; (InterPro:IPR001810); contains InterPro domain Galactose oxidase, central; (InterPro:IPR011043)	0	0	0	0	2.48936	0.394236	1.44307	0.182557	1.28475	0.467354	1.40771	0.0439338
		At1g72570	DNA binding / transcription factor; similar to ANT (AINTEGUMENTA), DNA binding / transcription factor [Arabidopsis thaliana] (TAIR:AT4G37750.1); similar to Pathogenesis-related transcriptional factor and ERF [Medicago truncatula] (GB:ABE92434.1); contains InterPro domain Pathogenesis-related transcriptional factor and ERF; (InterPro:IPR001471); contains InterPro domain Lipoxygenase; (InterPro:IPR…	0	0	0	0	-1.54068	0.499823	-2.93329	0.429718	-2.05208	0.485518	-1.33455	0.529578
		At1g05800	lipase class 3 family protein; similar to lipase class 3 family protein [Arabidopsis thaliana] (TAIR:AT2G31690.1); similar to Lipase, putative [Oryza sativa (japonica cultivar-group)] (GB:AAX96672.1); similar to Os11g0299300 [Oryza sativa (japonica cultivar-group)] (GB:NP_001067729.1); contains InterPro domain Lipase, class 3; (InterPro:IPR002921)	0	0	0	0	-1.48857	0.0691409	-2.00511	0.211619	-1.32363	0.377664	-1.25859	0.689535
		At3g50320	unknown protein	0	0	0	0	3.4	0.326701	2.71023	0.228492	3.50895	0.393149	2.26099	0.308952
		At2g39520	unknown protein	0	0	0	0	-2.2626	0.118923	-1.39128	0.00335933	-1.4237	0.319119	1.12062	0.261657
		At1g35200	unknown protein	0	0	0	0	-1.9019	0.389614	-1.56431	0.399375	-1.52477	0.416409	-1.79768	0.419473
		At5g22750	DNA repair gene. gamma-radiation hypersensitive (RAD5) involved in stable transformation and T-DNA transfer	0	0	0	0	-1.25072	0.336573	-2.90341	0.0366408	-1.46393	0.0374486	-1.95244	0.0173611
		At3g49160	pyruvate kinase family protein; similar to pyruvate kinase, putative [Arabidopsis thaliana] (TAIR:AT5G63680.1); similar to pyruvate kinase family protein [Marinobacter aquaeolei VT8] (GB:ZP_00817592.1); contains InterPro domain Pyruvate kinase, beta-barrel-like; (InterPro:IPR011037); contains InterPro domain Pyruvate kinase; (InterPro:IPR001697)	0	0	0	0	-1.87602	0.0192031	-3.16444	0.00871189	-2.01157	0.0585673	-1.24259	0.0903902
		At1g48720	similar to unknown protein [Arabidopsis thaliana] (TAIR:AT3G42250.1); similar to putative polyprotein [Oryza sativa (japonica cultivar-group)] (GB:AAT47077.1)	0	0	0	0	1.55345	0.539409	5.10018	0.186906	1.85399	0.260292	4.07363	0.31354
		At1g11590	pectin methylesterase, putative; similar to pectinesterase family protein [Arabidopsis thaliana] (TAIR:AT3G27980.1); similar to pectinesterase [Arabidopsis thaliana] (TAIR:AT4G03930.1); similar to Pectinesterase-1 precursor (Pectin methylesterase 1) (PE 1) (GB:P14280); contains InterPro domain Virulence factor, pectin lyase fold; (InterPro:IPR011050); contains InterPro domain Plant invertase/pect…	0	0	0	0	-3.05728	0.266104	-2.84576	0.244906	-2.48562	0.306769	-2.7054	0.289066
		At3g47320	similar to unknown protein [Arabidopsis thaliana] (TAIR:AT5G37385.1)	0	0	0	0	1.38909	0.450016	4.29131	0.105784	1.3615	0.295066	2.41091	0.218988
		At3g28870	similar to unknown protein [Arabidopsis thaliana] (TAIR:AT3G24260.1); similar to GM09620p [Drosophila melanogaster] (GB:AAL39415.1); similar to GA19239-PA [Drosophila pseudoobscura] (GB:EAL30943.1); similar to CG5931-PA [Drosophila melanogaster] (GB:NP_648818.3); contains InterPro domain Sec63; (InterPro:IPR004179)	0	0	0	0	1.27617	0.539041	1.30494	0.463541	2.26262	0.1254	1.25346	0.515768
		At5g27510	protein kinase family protein; similar to protein kinase family protein [Arabidopsis thaliana] (TAIR:AT5G12090.1); similar to Protein kinase [Medicago truncatula] (GB:ABE93553.1); contains InterPro domain Protein kinase-like; (InterPro:IPR011009); contains InterPro domain Protein kinase; (InterPro:IPR000719); contains InterPro domain Serine/threonine protein kinase, active site; (InterPro:IPR0082…	0	0	0	0	2.0534	0.125896	2.28785	0.0138141	2.61181	0.00218974	2.2023	0.086524
		At4g03640	similar to unknown protein [Arabidopsis thaliana] (TAIR:AT3G43100.1); similar to hypothetical protein 31.t00031 [Brassica oleracea] (GB:ABD65118.1); contains InterPro domain Nucleic acid-binding, OB-fold, subgroup; (InterPro:IPR012340); contains InterPro domain Protein of unknown function DUF223, Arabidopsis thaliana; (InterPro:IPR003871); contains InterPro domain Nucleic acid-binding, OB-fold; (…	0	0	0	0	1.62971	0.308368	1.39	0.190015	1.42502	0.0356653	1.37893	0.341269
		At5g07480	oxidoreductase, 2OG-Fe(II) oxygenase family protein; similar to oxidoreductase, acting on paired donors, with incorporation or reduction of molecular oxygen, 2-oxoglutarate as one donor, and incorporation of one atom each of oxygen into both donors [Arabidopsis thaliana] (TAIR:AT3G60290.1); similar to Fe2+ dioxygenase-like [Capsella rubella] (GB:AAR15457.1); contains InterPro domain 2OG-Fe(II) ox…	0	0	0	0	1.53721	0.412819	1.04721	0.369538	1.6105	0.134088	1.10697	0.00464082
		At5g32480	unknown protein	0	0	0	0	-1.14396	0.161933	-1.69536	0.139282	-1.31962	0.0597481	-1.15894	0.27599
		At4g27550	Encodes an enzyme putatively involved in trehalose biosynthesis. The protein has a trehalose synthase (TPS)-like domain that may or may not be active but no trehalose phosphatase (TPP)-like domain.	0	0	0	0	1.61201	0.0354632	1.97675	0.216642	2.01988	0.299467	2.0409	0.191583
		At1g66310	F-box family protein; similar to F-box family protein [Arabidopsis thaliana] (TAIR:AT1G66300.1); similar to Cyclin-like F-box; FBD [Medicago truncatula] (GB:ABE80758.1); contains InterPro domain FBD-like; (InterPro:IPR006566); contains InterPro domain Cyclin-like F-box; (InterPro:IPR001810); contains InterPro domain FBD; (InterPro:IPR013596); contains InterPro domain Leucine-rich repeat 2; (Inter…	0	0	0	0	-1.65761	0.255423	-1.57135	0.480252	-1.27242	0.129035	-1.75728	0.20479
		At3g57900	unknown protein	0	0	0	0	-1.343	0.0727079	-1.86708	0.0103806	-2.68884	0.0303458	-1.12064	0.146131
		At5g09490	40S ribosomal protein S15 (RPS15B); Identical to 40S ribosomal protein S15-2 (RPS15B) [Arabidopsis Thaliana] (GB:Q9FY66); similar to 40S ribosomal protein S15 (RPS15D) [Arabidopsis thaliana] (TAIR:AT5G09510.1); similar to 40S ribosomal protein S15 (GB:P31674); similar to Os03g0798600 [Oryza sativa (japonica cultivar-group)] (GB:NP_001051572.1); contains InterPro domain Ribosomal protein S19/S15; …	0	0	0	0	-2.14956	0.397997	-2.03439	0.405569	-2.38662	0.384199	-1.11157	0.471233
		At4g20770	pentatricopeptide (PPR) repeat-containing protein; similar to pentatricopeptide (PPR) repeat-containing protein [Arabidopsis thaliana] (TAIR:AT3G02330.1); similar to putative pentatricopeptide (PPR) repeat-containing protein [Oryza sativa (japonica cultivar-group)] (GB:BAD26238.1); contains InterPro domain Pentatricopeptide repeat; (InterPro:IPR002885); contains InterPro domain Protein prenyltran…	0	0	0	0	1.29193	0.161472	-1.73106	0.406891	1.30671	0.241298	-1.1048	0.445243
		At4g07540	unknown protein	0	0	0	0	-1.3441	0.134029	-1.10911	0.0720029	-2.12857	0.0837871	-1.03372	0.0695529
		At2g07490	unknown protein	0	0	0	0	1.49622	0.0634574	2.50205	0.148102	1.83734	0.169416	1.90756	0.0138382
		At1g64480	calcineurin B-like protein 8, member of plant-specific family of calcium sensor proteins containing 3 EF-hand motifs	0	0	0	0	1.75704	0.230307	1.4734	0.0916938	1.48672	0.0532473	1.11733	0.415165
		At2g30925	unknown protein	0	0	0	0	-1.85231	0.851395	-1.97933	0.625846	-5.45171	0.346265	-2.58501	0.0622523
		At2g29480	Encodes glutathione transferase belonging to the tau class of GSTs. Naming convention according to Wagner et al. (2002).	0	0	0	0	1.40413	0.324178	2.14271	0.0569635	1.19946	0.323911	1.09761	0.267644
		At2g10370	similar to unknown protein [Arabidopsis thaliana] (TAIR:AT1G44860.1); similar to hypothetical protein 31.t00082 [Brassica oleracea] (GB:ABD65101.1); contains InterPro domain Nucleic acid-binding, OB-fold, subgroup; (InterPro:IPR012340); contains InterPro domain Protein of unknown function DUF223, Arabidopsis thaliana; (InterPro:IPR003871); contains InterPro domain Nucleic acid-binding, OB-fold; (…	0	0	0	0	1.09557	0.426638	-1.79873	0.28291	-1.10684	0.547855	1.24805	0.0264142
		At3g19530	similar to homeobox protein (HAT 3.1) [Arabidopsis thaliana] (TAIR:AT3G19510.1)	0	0	0	0	-2.35677	0.0425079	-1.2186	0.9442	-2.61439	0.081386	-2.47901	0.0360852
		At3g32910	similar to unknown protein [Arabidopsis thaliana] (TAIR:AT4G03990.1); similar to Agenet domain containing protein [Brassica oleracea] (GB:ABD65016.1); contains domain HIPIP (high potential iron protein) (SSF57652); contains domain no description (G3D.4.10.490.10)	0	0	0	0	1.97045	0.456424	2.26876	0.152625	1.87499	0.00766756	1.6356	0.542604
		At5g54070	A member of Heat Stress Transcription Factor (Hsf) family. Not responding to heat stress. Is regulated by the seed-specific transcription factor ABI3. In turn, it regulates other heat stress proteins including Hsp17.4-CI, Hsp17.7-CII and Hsp101 during seed maturation.	0	0	0	0	3.424	0.0934574	3.36032	0.0974689	3.65867	0.033715	3.51756	0.0229412
		At4g03380	similar to unknown protein [Arabidopsis thaliana] (TAIR:AT1G03530.1)	0	0	0	0	1.35234	0.045595	1.1696	0.0329315	1.77311	0.259781	1.74882	0.239965
		At4g33290	F-box family protein; similar to F-box family protein [Arabidopsis thaliana] (TAIR:AT2G38590.1); similar to Cyclin-like F-box; F-box protein interaction domain; Galactose oxidase, central [Medicago truncatula] (GB:ABE94148.1); contains InterPro domain Cyclin-like F-box; (InterPro:IPR001810); contains InterPro domain Galactose oxidase, central; (InterPro:IPR011043); contains InterPro domain F-box …	0	0	0	0	1.12993	0.608211	1.51074	0.397938	1.65599	0.306547	1.13055	0.622672
		At4g24650	AB061402 Arabidopsis thaliana AtIPT4 mRNA for cytokinin synthase, complete cds	0	0	0	0	1.30441	0.499786	1.43688	0.110755	2.24799	0.211769	1.77938	0.491992
		At5g34990	unknown protein	0	0	0	0	1.06759	0.28191	4.60615	0.364646	1.2871	0.283149	3.0722	0.27347
		At3g43020	unknown protein	0	0	0	0	2.88959	0.382105	2.35298	0.383781	2.39732	0.400456	1.22555	0.444901
		At4g30970	unknown protein	0	0	0	0	1.36318	0.202659	3.07708	0.302968	1.02448	0.187925	1.51586	0.333255
		At2g05950	similar to unknown protein [Arabidopsis thaliana] (TAIR:AT3G32050.1); similar to transposon-like ORF [Brassica rapa] (GB:BAA85462.1)	0	0	0	0	-1.02321	0.502033	-1.39935	0.461492	-2.27917	0.36256	-2.0341	0.321331
		At5g28270	similar to unknown protein [Arabidopsis thaliana] (TAIR:AT5G28480.1); similar to Ulp1 protease family protein [Arabidopsis thaliana] (TAIR:AT2G12100.1); similar to Ulp1 protease family protein [Arabidopsis thaliana] (TAIR:AT1G45090.1); similar to Ulp1 protease family protein [Brassica oleracea] (GB:ABD64941.1)	0	0	0	0	2.41725	0.0341359	1.81246	0.217843	2.64327	0.0937607	1.57567	0.488489
		At5g12030	Encodes a cytosolic small heat shock protein with chaperone activity that is induced by heat and osmotic stress and is also expressed late in seed development.	0	0	0	0	2.54617	0.0779196	6.36941	0.147829	1.56915	0.352206	2.06387	0.278329
		At1g07745	Is a suppressor of SNI1. Encodes a member of the RecA/RAD51 family of DNA recombination and repair proteins. Both RAD51 and SNI1 have a dual role in pathogen-related gene transcription and somatic homologous recombination.	0	0	0	0	-1.9773	0.253661	-1.68268	0.275177	-1.50807	0.241635	-1.28571	0.0317046
		At3g30845	unknown protein	0	0	0	0	-1.46894	0.545338	-1.46531	0.464666	-1.20594	0.645932	-2.67881	0.431524
		At3g49870	A member of ARF-like GTPase family. A thaliana has 21 members, in two subfamilies, ARF and ARF-like (ARL) GTPases.	0	0	0	0	-1.91544	0.0165638	-1.48326	0.00476686	-1.59853	0.0499172	-1.36307	0.0878215
		At3g28770	similar to unknown protein [Arabidopsis thaliana] (TAIR:AT1G76780.1); contains InterPro domain Protein of unknown function DUF1216; (InterPro:IPR009605)	0	0	0	0	-1.14889	0.287354	-1.04197	0.148879	-1.26601	0.37531	-1.31077	0.125686
		At3g22830	member of Heat Stress Transcription Factor (Hsf) family	0	0	0	0	5.61017	0.197939	6.56105	0.0481434	1.10665	0.0592785	1.1984	0.141882
		At4g37850	basic helix-loop-helix (bHLH) family protein; similar to basic helix-loop-helix (bHLH) family protein [Arabidopsis thaliana] (TAIR:AT2G22750.2); similar to symbiotic ammonium transporter; nodulin [Glycine max] (GB:AAC32828.1); contains InterPro domain Helix-loop-helix DNA-binding; (InterPro:IPR011598); contains InterPro domain Basic helix-loop-helix dimerisation region bHLH; (InterPro:IPR001092)	0	0	0	0	1.016	0.495632	3.67245	0.085386	2.26563	0.444384	1.02845	0.227439
		At1g49210	zinc finger (C3HC4-type RING finger) family protein; Identical to RING-H2 finger protein ATL1J (ATL1J) [Arabidopsis Thaliana] (GB:Q6NML0;GB:Q9M9C0); similar to zinc finger (C3HC4-type RING finger) family protein [Arabidopsis thaliana] (TAIR:AT1G49200.1); similar to Zinc finger, RING-type; RINGv [Medicago truncatula] (GB:ABE81190.1); contains InterPro domain Zinc finger, RING-type; (InterPro:IPR00…	0	0	0	0	1.5363	0.0270293	1.48211	0.61376	1.64217	0.369942	1.31439	0.711657
		At5g32580	unknown protein	0	0	0	0	2.84782	0.125892	1.42374	0.431379	1.05412	0.244676	1.43262	0.153581
		At3g27980	pectinesterase family protein; similar to pectin methylesterase, putative [Arabidopsis thaliana] (TAIR:AT1G11590.1); similar to pectinesterase [Arabidopsis thaliana] (TAIR:AT4G03930.1); similar to Pectinesterase-1 precursor (Pectin methylesterase 1) (PE 1) (GB:P14280); contains InterPro domain Virulence factor, pectin lyase fold; (InterPro:IPR011050); contains InterPro domain Pectinesterase; (Int…	0	0	0	0	-2.15814	0.393263	-1.35139	0.570002	-2.01671	0.322888	-1.25679	0.554475
		At3g09640	Encodes a cytosolic ascorbate peroxidase APX2. Ascorbate peroxidases are enzymes that scavenge hydrogen peroxide in plant cells. Eight types of APX have been described for Arabidopsis: three cytosolic (APX1, APX2, APX6), two chloroplastic types (stromal sAPX, thylakoid tAPX), and three microsomal (APX3, APX4, APX5) isoforms.	0	0	0	0	1.13417	0.382714	6.09074	0.138122	1.74768	0.140375	3.87095	0.152665
		At5g09730	encodes a protein similar to a beta-xylosidase located in the extracellular matrix. This is a member of glycosyl hydrolase family 3 and has six other closely related members.	0	0	0	0	-2.73939	0.106947	-1.8998	0.312513	-3.31882	0.0809226	-2.00033	0.216797
		At3g44210	similar to unknown protein [Arabidopsis thaliana] (TAIR:AT3G43870.1)	0	0	0	0	1.78723	0.326513	1.11912	0.289183	1.84388	0.332211	1.9434	0.0581308
		At2g44590	ADL1D; GTP binding / GTPase; Identical to Dynamin-related protein 1D (Dynamin-like protein D) (Dynamin-like protein DLP3) (DRP1D) [Arabidopsis Thaliana] (GB:Q8S3C9;GB:O80499;GB:Q9FNX3;GB:Q9FNX4); similar to ADL1 (ARABIDOPSIS DYNAMIN-LIKE PROTEIN), GTP binding [Arabidopsis thaliana] (TAIR:AT5G42080.1); similar to ADL1C (DYNAMIN-LIKE PROTEIN 5), GTP binding / GTPase [Arabidopsis thaliana] (TAIR:AT1…	0	0	0	0	1.49835	0.00264655	1.71178	0.0732464	2.23805	0.285578	1.28722	0.00678308
		At1g33817	unknown protein	0	0	0	0	-1.30242	0.306673	-1.42561	0.366192	-1.14816	0.168365	-1.22522	0.394178
		At3g21000	similar to unknown protein [Arabidopsis thaliana] (TAIR:AT3G20980.1); similar to putative polyprotein [Oryza sativa (japonica cultivar-group)] (GB:AAP46257.1); contains domain GAG-POL-RELATED RETROTRANSPOSON (PTHR11439); contains domain "Winged helix" DNA-binding domain (SSF46785)	0	0	0	0	1.2577	0.380447	1.06774	0.310337	1.80028	0.416782	1.32218	0.054724
		At3g52770	similar to Os02g0530500 [Oryza sativa (japonica cultivar-group)] (GB:NP_001047020.1); similar to Os04g0411200 [Oryza sativa (japonica cultivar-group)] (GB:NP_001052732.1); similar to hypothetical protein LOC_Os12g05560 [Oryza sativa (japonica cultivar-group)] (GB:ABA95824.1)	0	0	0	0	-2.55391	0.219144	-2.87442	0.211166	-2.21686	0.191804	-1.23852	0.630257
		At5g35800	unknown protein	0	0	0	0	2.57118	0.274047	2.03765	0.299332	1.99941	0.374189	2.00548	0.0759453
		At5g27890	similar to myosin heavy chain-related [Arabidopsis thaliana] (TAIR:AT2G15420.1)	0	0	0	0	2.66979	0.0266367	1.57116	0.369217	2.25655	0.179542	2.06521	0.194639
		At1g35647	unknown protein	0	0	0	0	2.64304	0.399441	1.43608	0.531651	2.92427	0.362458	1.30838	0.164092
		At5g33350	unknown protein	0	0	0	0	1.97754	0.206651	1.12676	0.217788	1.84507	0.29419	1.7421	0.403895
		At3g28320	similar to AT14A [Arabidopsis thaliana] (TAIR:AT3G28290.1); similar to AT14A [Arabidopsis thaliana] (TAIR:AT3G28300.1); similar to Os03g0199100 [Oryza sativa (japonica cultivar-group)] (GB:NP_001049283.1); similar to Protein of unknown function DUF677 [Medicago truncatula] (GB:ABE78510.1); contains InterPro domain Phosphoinositide-binding clathrin adaptor, N-terminal; (InterPro:IPR008943); contai…	0	0	0	0	-1.14167	0.0627327	-3.12795	0.0444867	-1.71613	0.0165638	-1.49178	0.0174219
		At4g30320	allergen V5/Tpx-1-related family protein; similar to allergen V5/Tpx-1-related family protein [Arabidopsis thaliana] (TAIR:AT5G57625.1); similar to Pathogenesis-related protein PR-1 precursor (GB:Q40374); contains InterPro domain Ves allergen; (InterPro:IPR002413); contains InterPro domain Allergen V5/Tpx-1 related; (InterPro:IPR001283)	0	0	0	0	-1.8336	0.0761158	-1.42531	0.0110781	-1.79949	0.104545	-1.32135	0.0306229
		At2g14300	unknown protein	0	0	0	0	2.61757	0.471382	1.64534	0.252044	2.5137	0.486905	1.28919	0.446382
		At2g03460	similar to kelch repeat-containing F-box family protein [Arabidopsis thaliana] (TAIR:AT5G51250.1); similar to 117M18_27 [Brassica rapa] (GB:AAZ66946.1); contains InterPro domain Kelch; (InterPro:IPR011498); contains InterPro domain Galactose oxidase, central; (InterPro:IPR011043); contains InterPro domain Kelch repeat; (InterPro:IPR006652)	0	0	0	0	2.11037	0.00451931	1.67907	0.302272	1.09512	0.532441	1.34464	0.418126
		At3g24060	self-incompatibility protein-related; similar to unknown protein [Arabidopsis thaliana] (TAIR:AT3G24068.1); contains InterPro domain Plant self-incompatibility S1; (InterPro:IPR010264)	0	0	0	0	1.50147	0.100862	1.07168	0.439562	1.18865	0.321183	1.10794	0.0952794
		At2g14760	basic helix-loop-helix protein / bHLH protein; similar to basic helix-loop-helix (bHLH) family protein [Arabidopsis thaliana] (TAIR:AT4G33880.1); similar to Helix-loop-helix DNA-binding [Medicago truncatula] (GB:ABE79546.1); contains InterPro domain Helix-loop-helix DNA-binding; (InterPro:IPR011598); contains InterPro domain Basic helix-loop-helix dimerisation region bHLH; (InterPro:IPR001092)	0	0	0	0	1.99059	0.0771307	1.06837	0.398696	1.49719	0.416585	1.21904	0.0556708
		At5g22600	similar to F-box family protein [Arabidopsis thaliana] (TAIR:AT5G22610.1); similar to Cyclin-like F-box; FBD [Medicago truncatula] (GB:ABE80758.1); contains InterPro domain FBD-like; (InterPro:IPR006566); contains InterPro domain FBD; (InterPro:IPR013596); contains InterPro domain Leucine-rich repeat 2; (InterPro:IPR013101)	0	0	0	0	1.11721	0.403019	2.1289	0.120853	2.2706	0.0619106	2.42395	0.0360362
		At5g60500	undecaprenyl pyrophosphate synthetase family protein / UPP synthetase family protein; Identical to Dehydrodolichyl diphosphate synthase 7 (EC 2.5.1.-) (Dedol-PP synthase 7) [Arabidopsis Thaliana] (GB:Q8LED0;GB:Q9FKJ7); similar to undecaprenyl pyrophosphate synthetase family protein / UPP synthetase family protein [Arabidopsis thaliana] (TAIR:AT5G60510.1); similar to cis-prenyltransferase [Periplo…	0	0	0	0	1.19587	0.717338	-2.70858	0.455232	-1.45433	0.51131	-1.41673	0.584174
		At4g34850	chalcone and stilbene synthase family protein; similar to chalcone and stilbene synthase family protein [Arabidopsis thaliana] (TAIR:AT1G02050.1); similar to Chalcone synthase [Silene latifolia] (GB:BAE80096.1); contains InterPro domain Chalcone and stilbene synthases, N-terminal; (InterPro:IPR001099); contains InterPro domain Type III polyketide synthase; (InterPro:IPR011141); contains InterPro …	0	0	0	0	-2.76476	0.48346	-2.58316	0.478335	-3.00841	0.45691	-1.88034	0.484929
		At1g28300	Transcription factor that contains a B3 domain, a DNA-binding motif unique to plants and characteristic of several transcription factors. Plays critical roles both early and late during embryo development. LEC2 RNA accumulates primarily during seed development. LEC2 is required for the maintenance of suspensor morphology, specification of cotyledon identity, progression through the maturation pha…	0	0	0	0	-2.70976	0.174057	-1.08318	0.406991	-1.4904	0.382333	-1.85719	0.447952
		At3g44960	unknown protein	0	0	0	0	-2.90361	0.0202706	-2.77352	0.0804369	-1.70924	0.386893	-1.6809	0.00289016
		At4g30130	similar to unknown protein [Arabidopsis thaliana] (TAIR:AT2G19090.1); similar to Protein of unknown function DUF630 [Medicago truncatula] (GB:ABE84030.1); contains InterPro domain Protein of unknown function DUF632; (InterPro:IPR006867); contains InterPro domain Protein of unknown function DUF630; (InterPro:IPR006868)	0	0	0	0	-2.3037	0.182435	-1.28398	0.100636	-1.44757	0.355114	-1.00673	0.242152
		At2g22180	hydroxyproline-rich glycoprotein family protein; similar to hydroxyproline-rich glycoprotein family protein [Arabidopsis thaliana] (TAIR:AT4G39745.1); similar to Harpin-induced 1 [Medicago truncatula] (GB:ABE82616.1); contains InterPro domain Harpin-induced 1; (InterPro:IPR010847)	0	0	0	0	1.74758	0.021555	2.0417	0.191538	1.60672	0.263572	1.26888	0.410579
		At1g64940	member of CYP89A	0	0	0	0	2.22473	0.201101	2.66233	0.415621	2.40907	0.331169	2.0286	0.51713
		At4g18860	unknown protein	0	0	0	0	1.7508	0.405718	1.5501	0.218727	1.96255	0.302712	1.64295	0.0756277
		At4g26260	Encodes a myo-inositol oxygenase.	0	0	0	0	-1.21589	0.494189	-1.82504	0.114527	-1.64499	0.208393	-2.13564	0.115771
		At4g12480	a putative lipid transfer protein, vernalization-responsive and cold-induced	0	0	0	0	5.07923	0.147757	4.97701	0.15286	3.43085	0.0499716	1.36848	0.515175
		At3g43250	cell cycle control protein-related; similar to cell cycle control protein-related [Arabidopsis thaliana] (TAIR:AT2G32050.1); similar to PREDICTED: similar to CG8435-PA [Apis mellifera] (GB:XP_396635.2); similar to Os01g0588700 [Oryza sativa (japonica cultivar-group)] (GB:NP_001043437.1); contains InterPro domain Protein of unknown function DUF572; (InterPro:IPR007590)	0	0	0	0	2.99544	0.356545	3.2613	0.255115	1.44211	0.574277	2.03358	0.462192
		At2g15600	similar to unknown protein [Arabidopsis thaliana] (TAIR:AT5G41505.1); similar to hypothetical protein 23.t00046 [Brassica oleracea] (GB:ABD65629.1); contains domain REVERSE TRANSCRIPTASES (PTHR19446); contains domain gb def: Hypothetical protein At2g15600 (PTHR19446:SF12)	0	0	0	0	-2.02275	0.314845	-1.02528	0.886211	-2.15917	0.207657	-1.7047	0.355278
		At2g39160	unknown protein	0	0	0	0	1.1007	0.241947	1.43159	0.023065	1.47987	0.193927	1.22952	0.0296812
		At2g36550	similar to NLI interacting factor (NIF) family protein [Arabidopsis thaliana] (TAIR:AT2G36540.1); similar to Os03g0755800 [Oryza sativa (japonica cultivar-group)] (GB:NP_001051313.1); similar to expressed protein [Oryza sativa (japonica cultivar-group)] (GB:ABF98949.1); contains InterPro domain NLI interacting factor; (InterPro:IPR004274)	0	0	0	0	-1.96033	0.309985	-1.32366	0.126409	-1.7407	0.431178	-1.46275	0.37637
		At3g28980	similar to unknown protein [Arabidopsis thaliana] (TAIR:AT3G28810.1); similar to unknown protein [Arabidopsis thaliana] (TAIR:AT3G28820.1); similar to PREDICTED: similar to CG18255-PA, isoform A [Tribolium castaneum] (GB:XP_973903.1); contains InterPro domain Protein of unknown function DUF1216; (InterPro:IPR009605)	0	0	0	0	2.63197	0.0620356	1.18346	0.420731	2.02858	0.350765	1.85265	0.399156
		At4g20790	leucine-rich repeat family protein; similar to NIK2 (NSP-INTERACTING KINASE 2), protein kinase [Arabidopsis thaliana] (TAIR:AT3G25560.2); similar to putative bacterial blight resistance protein [Oryza sativa (japonica cultivar-group)] (GB:BAD82413.1); similar to Os01g0228200 [Oryza sativa (japonica cultivar-group)] (GB:NP_001042475.1); contains InterPro domain Protein kinase-like; (InterPro:IPR01…	0	0	0	0	-1.51608	0.190702	-1.35493	0.160569	-2.89724	0.116073	-1.20428	0.11998
		At1g52560	26.5 kDa class I small heat shock protein-like (HSP26.5-P); similar to HSP21 (HEAT SHOCK PROTEIN 21) [Arabidopsis thaliana] (TAIR:AT4G27670.1); similar to chloroplast-localized small heat shock protein 22 [Funaria hygrometrica] (GB:AAF19022.1); contains InterPro domain HSP20-like chaperone; (InterPro:IPR008978); contains InterPro domain Heat shock protein Hsp20; (InterPro:IPR002068)	0	0	0	0	1.43099	0.311035	5.02153	0.0373595	-1.2121	0.109374	1.33231	0.197332
		At4g26880	stigma-specific Stig1 family protein; similar to stigma-specific Stig1 family protein [Arabidopsis thaliana] (TAIR:AT5G55110.1); similar to STIG1 [Nicotiana tabacum] (GB:CAA54838.1); contains InterPro domain Stigma-specific protein Stig1; (InterPro:IPR006969)	0	0	0	0	1.76774	0.305458	2.02625	0.321007	1.35322	0.208243	1.07957	0.00562058
		At5g64590	similar to unknown protein [Arabidopsis thaliana] (TAIR:AT3G62200.1); contains InterPro domain Protein of unknown function DUF537; (InterPro:IPR007491)	0	0	0	0	-2.38252	0.241641	-3.30586	0.192921	-1.41292	0.448208	-3.50464	0.196736
		At1g78030	similar to glycine-rich protein [Arabidopsis thaliana] (TAIR:AT4G37900.1)	0	0	0	0	1.55271	0.112311	-1.17584	0.251319	1.94109	0.123772	1.65774	0.188757
		At2g03170	ASK14 (ARABIDOPSIS SKP1-LIKE 14); protein binding / ubiquitin-protein ligase; similar to ASK15 (ARABIDOPSIS SKP1-LIKE 15), ubiquitin-protein ligase [Arabidopsis thaliana] (TAIR:AT3G25650.1); similar to kinetochore protein [Brassica juncea] (GB:BAB85606.1); similar to kinetochore protein [Brassica juncea] (GB:BAB85607.1); contains InterPro domain SKP1 component; (InterPro:IPR001232)	0	0	0	0	1.33955	0.530907	1.38738	0.313058	1.93309	0.181667	1.47366	0.201988
		At1g06170	basic helix-loop-helix (bHLH) family protein; similar to basic helix-loop-helix (bHLH) family protein [Arabidopsis thaliana] (TAIR:AT2G31220.1); similar to Os04g0599300 [Oryza sativa (japonica cultivar-group)] (GB:NP_001053749.1); similar to myc-like anthocyanin regulatory protein [Cornus cf. canadensis Xiang and Fan 20-1] (GB:AAS86284.1); similar to myc-like anthocyanin regulatory protein [Cornu…	0	0	0	0	-1.80277	0.121908	-1.2959	0.345449	-1.64236	0.343334	-1.30453	0.579011
		At4g14080	MEE48 (maternal effect embryo arrest 48); hydrolase, hydrolyzing O-glycosyl compounds; Identical to Probable glucan endo-1,3-beta-glucosidase A6 precursor (EC 3.2.1.39) ((1->3)-beta-glucan endohydrolase) ((1->3)-beta-glucanase) (Beta-1,3- endoglucanase) (Anther-specific protein A6) (A6) [Arabidopsis Thaliana] (GB:Q06915); similar to glycosyl hydrolase family 17 protein [Arabidopsis thaliana] (TAI…	0	0	0	0	-3.93479	0.49781	-4.62679	0.495947	-3.52982	0.498816	-3.93994	0.498347
		At3g21660	UBX domain-containing protein; similar to ATB' GAMMA (Arabidopsis thaliana serine/threonine protein phosphatase 2A 55 kDa regulatory subunit B prime gamma) [Arabidopsis thaliana] (TAIR:AT4G15410.1); similar to phosphatase-like protein Mtc923 [Medicago truncatula] (GB:AAK12935.1); contains InterPro domain Protein of unknown function FAF1; (InterPro:IPR006556); contains InterPro domain UBX; (InterP…	0	0	0	0	2.29448	0.387937	3.51923	0.239957	2.29103	0.128016	2.39442	0.0187329
		At3g21170	F-box family protein; similar to F-box family protein [Arabidopsis thaliana] (TAIR:AT3G21130.1); similar to Cyclin-like F-box; F-box protein interaction domain; Galactose oxidase, central [Medicago truncatula] (GB:ABE85493.1); contains InterPro domain Cyclin-like F-box; (InterPro:IPR001810); contains InterPro domain Galactose oxidase, central; (InterPro:IPR011043); contains InterPro domain F-box …	0	0	0	0	1.53316	0.110443	1.49288	0.25214	1.69755	0.274382	1.07873	0.160677
		At4g03800	unknown protein	0	0	0	0	1.02371	0.548365	2.83776	0.218608	1.89311	0.468022	2.44913	0.103666
		At2g06660	unknown protein	0	0	0	0	2.0809	0.111147	1.08177	0.044044	2.12391	0.0708599	1.09854	0.409862
		At1g63560	similar to protein kinase-related [Arabidopsis thaliana] (TAIR:AT1G63600.1); similar to Protein kinase [Medicago truncatula] (GB:ABE84759.1); similar to Protein of unknown function DUF26 [Medicago truncatula] (GB:ABE89786.1); contains InterPro domain Four-helical cytokine; (InterPro:IPR009079); contains InterPro domain Protein of unknown function DUF26; (InterPro:IPR002902)	0	0	0	0	-1.62189	0.0452777	-1.99705	0.0657516	-1.1362	0.380895	-1.46869	0.119042
AgNPs vs. AgNO3 vs. Cold	74	At5g26330	plastocyanin-like domain-containing protein / mavicyanin, putative; similar to plastocyanin-like domain-containing protein [Arabidopsis thaliana] (TAIR:AT2G31050.1); similar to Blue (type 1) copper domain [Medicago truncatula] (GB:ABE91701.1); contains InterPro domain Cupredoxin; (InterPro:IPR008972); contains InterPro domain Plastocyanin-like; (InterPro:IPR003245)	1.06652	0.00656343	1.09342	0.0105276	-2.04175	0.146433	0	0	0	0	0	0
		At2g37260	Encodes a protein similar to WRKY transcription factors that is expressed in the seed integument and endosperm. Mutants are defective in proanthocyanidin synthesis and seed mucilate deposition. Seeds are yellow colored. Seed size is also affected; seeds are reduced in size but only when the mutant allele is transmitted through the female parent.	1.02429	0.116723	1.31111	0.143023	-1.08009	0.0819844	0	0	0	0	0	0
		At4g13860	glycine-rich RNA-binding protein, putative; similar to ATGRP2 (GLYCINE-RICH RNA-BINDING PROTEIN 2) [Arabidopsis thaliana] (TAIR:AT4G13850.4); similar to unnamed protein product [Asper (GB:BAE58923.1); contains InterPro domain Nucleotide-binding, alpha-beta plait; (InterPro:IPR012677); contains InterPro domain RNA-binding region RNP-1 (RNA recognition motif); (InterPro:IPR000504)	1.21114	0.0418614	1.20735	0.0433139	-1.13721	0.187879	0	0	0	0	0	0
		At2g15490	UGT73B4; UDP-glycosyltransferase/ transferase, transferring glycosyl groups; similar to UGT73B2, UDP-glucosyltransferase/ UDP-glycosyltransferase/ flavonol 3-O-glucosyltransferase [Arabidopsis thaliana] (TAIR:AT4G34135.1); similar to UGT73B3 (UDP-glucosyl transferase 73B3), UDP-glycosyltransferase/ abscisic acid glucosyltransferase/ transferase, transferring hexosyl groups [Arabidopsis thaliana] …	1.09783	0.0278019	1.2514	0.0297525	1.4029	0.155754	0	0	0	0	0	0
		At4g16146	similar to unknown protein [Arabidopsis thaliana] (TAIR:AT1G69510.2); similar to negatively light-regulated protein, putative, expressed [Oryza sativa (japonica cultivar-group)] (GB:ABA97694.2); contains InterPro domain Lg106-like; (InterPro:IPR012482)	-1.546	0.0134561	-1.65323	0.0497208	4.97908	0.0598896	0	0	0	0	0	0
		At3g20590	non-race specific disease resistance protein, putative; similar to NDR1 (NON RACE-SPECIFIC DISEASE RESISTANCE 1), signal transducer [Arabidopsis thaliana] (TAIR:AT3G20600.1); similar to NDR1-like protein [Nicotiana benthamiana] (GB:AAR21296.1); contains InterPro domain Harpin-induced 1; (InterPro:IPR010847)	2.05506	0.0118348	2.96839	0.0189421	1.08656	0.34939	0	0	0	0	0	0
		At1g53870	similar to unknown protein [Arabidopsis thaliana] (TAIR:AT1G53890.1); similar to Protein of unknown function DUF567 [Medicago truncatula] (GB:ABE86462.1); contains InterPro domain Protein of unknown function DUF567; (InterPro:IPR007612)	-1.67494	0.0110535	-1.22038	0.0550658	1.43217	0.210201	0	0	0	0	0	0
		At1g14120	2-oxoglutarate-dependent dioxygenase, putative; similar to 2-oxoglutarate-dependent dioxygenase, putative [Arabidopsis thaliana] (TAIR:AT1G14130.1); similar to 2-oxoacid-dependent dioxygenase [Prunus mume] (GB:BAE48659.1); contains InterPro domain 2OG-Fe(II) oxygenase; (InterPro:IPR005123)	1.6472	0.0317859	1.84661	0.0731431	-4.97739	0.058763	0	0	0	0	0	0
		At1g29860	member of WRKY Transcription Factor; Group II-c	1.52793	0.0500006	1.66795	0.00170609	-1.32766	0.135782	0	0	0	0	0	0
		At1g04180	flavin-containing monooxygenase family protein / FMO family protein; similar to SUPER1/YUCCA5 (SUPPRESSOR OF ER1), monooxygenase [Arabidopsis thaliana] (TAIR:AT5G43890.1); similar to flavin-containing monooxygenase family protein / FMO family protein [Arabidopsis thaliana] (TAIR:AT4G28720.1); similar to Pyridine nucleotide-disulphide oxidoreductase, class I; FAD-dependent pyridine nucleotide-disu…	1.48351	0.00247047	1.56456	0.0291301	1.742	0.0535528	0	0	0	0	0	0
		At2g32160	similar to unknown protein [Arabidopsis thaliana] (TAIR:AT2G32170.1); similar to Os05g0511300 [Oryza sativa (japonica cultivar-group)] (GB:NP_001056014.1); similar to unnamed protein product [Tetraodon nigroviridis] (GB:CAF92601.1); contains InterPro domain N2227-like; (InterPro:IPR012901)	-1.47817	0.0435094	-2.2572	0.0127602	-1.32563	0.0239744	0	0	0	0	0	0
		At5g42590	putative cytochrome P450	1.99031	0.00849783	2.01106	0.00978064	-1.14229	0.298977	0	0	0	0	0	0
		At2g22770	regulates the development of ER bodies	1.36989	0.0219298	1.35597	0.00943742	-3.69176	0.0451573	0	0	0	0	0	0
		At2g18370	protease inhibitor/seed storage/lipid transfer protein (LTP) family protein; similar to LTP6 (Lipid transfer protein 6), lipid binding [Arabidopsis thaliana] (TAIR:AT3G08770.1); similar to Plant lipid transfer protein/Par allergen [Medicago truncatula] (GB:ABE82131.1); contains InterPro domain Plant lipid transfer protein/Par allergen; (InterPro:IPR000528); contains InterPro domain Plant lipid tr…	1.28087	0.0461662	1.34078	0.0208816	-1.24005	0.20619	0	0	0	0	0	0
		At4g22070	member of WRKY Transcription Factor; Group II-b	1.27998	0.0470943	1.9349	0.0329219	1.67644	0.125444	0	0	0	0	0	0
		At1g49200	zinc finger (C3HC4-type RING finger) family protein; Identical to RING-H2 finger protein ATL1I (ATL1I) [Arabidopsis Thaliana] (GB:Q94BY6;GB:Q9M9C0); similar to zinc finger (C3HC4-type RING finger) family protein [Arabidopsis thaliana] (TAIR:AT1G49210.1); similar to Zinc finger, RING-type; RINGv [Medicago truncatula] (GB:ABE81190.1); contains InterPro domain Zinc finger, RING-type; (InterPro:IPR00…	-1.15913	0.0789167	-1.36542	0.0199546	-1.11949	0.00716402	0	0	0	0	0	0
		At1g61840	DC1 domain-containing protein; similar to DC1 domain-containing protein [Arabidopsis thaliana] (TAIR:AT2G02640.1); similar to DC1 domain-containing protein [Arabidopsis thaliana] (TAIR:AT2G40050.1); similar to DC1 domain-containing protein [Arabidopsis thaliana] (TAIR:AT2G02610.1); similar to DC1 domain-containing protein [Brassica oleracea] (GB:ABD65623.1); contains InterPro domain Zinc finger, …	1.38194	0.0370805	1.6432	0.0537505	-2.00146	0.184664	0	0	0	0	0	0
		At4g12470	protease inhibitor/seed storage/lipid transfer protein (LTP) family protein; similar to pEARLI 1, lipid binding [Arabidopsis thaliana] (TAIR:AT4G12480.1); similar to HyPRP [Fragaria x ananassa] (GB:AAD01800.1); contains InterPro domain Plant lipid transfer/seed storage/trypsin-alpha amylase inhibitor; (InterPro:IPR003612)	-1.89925	2.22082e-05	-2.41248	0.00527348	6.79688	0.0533206	0	0	0	0	0	0
		At1g55990	glycine-rich protein; similar to glycine-rich protein [Arabidopsis thaliana] (TAIR:AT4G33610.1)	1.31068	0.0844194	1.59807	0.0122214	1.47032	0.0099054	0	0	0	0	0	0
		At5g23820	MD-2-related lipid recognition domain-containing protein / ML domain-containing protein; similar to MD-2-related lipid recognition domain-containing protein / ML domain-containing protein [Arabidopsis thaliana] (TAIR:AT5G23840.1); contains InterPro domain E1 protein and Def2/Der2 allergen; (InterPro:IPR003172)	1.28979	0.0235447	1.47994	0.00405813	-1.41509	0.19962	0	0	0	0	0	0
		At1g65860	flavin-containing monooxygenase family protein / FMO family protein; similar to flavin-containing monooxygenase family protein / FMO family protein [Arabidopsis thaliana] (TAIR:AT1G62570.1); similar to flavin-containing monooxygenase family protein / FMO family protein [Arabidopsis thaliana] (TAIR:AT1G62560.1); similar to flavin-containing monooxygenase family protein / FMO family protein [Arabid…	1.10497	0.0671571	1.10623	0.0114911	-2.0663	0.0360377	0	0	0	0	0	0
		At1g32100	encodes a protein whose sequence is similar to pinoresinol-lariciresinol reductase from pine.	1.09309	0.0131932	1.13496	0.0305202	-1.08563	0.119488	0	0	0	0	0	0
		At5g47990	member of CYP705A	3.17989	0.0269957	2.92193	0.0165064	-1.15544	0.183484	0	0	0	0	0	0
		At5g44400	FAD-binding domain-containing protein; similar to FAD-binding domain-containing protein [Arabidopsis thaliana] (TAIR:AT5G44390.1); similar to FAD-binding domain-containing protein [Arabidopsis thaliana] (TAIR:AT5G44380.1); similar to EDA28/MEE23 (embryo sac development arrest 28, maternal effect embryo arrest 23), electron carrier [Arabidopsis thaliana] (TAIR:AT2G34790.1); similar to Berberine an…	1.23224	0.0248012	1.13584	0.00264434	-1.47534	0.0581412	0	0	0	0	0	0
		At5g18860	inosine-uridine preferring nucleoside hydrolase family protein; similar to inosine-uridine preferring nucleoside hydrolase family protein [Arabidopsis thaliana] (TAIR:AT5G18890.1); similar to putative inosine-uridine preferring nucleoside hydrolase [Oryza sativa (japonica cultivar-group)] (GB:AAT38028.1); similar to hypothetical protein [Cleome spinosa] (GB:ABD96887.1); similar to putative inosin…	1.28458	0.0125801	1.3773	0.03695	-1.02965	0.100729	0	0	0	0	0	0
		At1g14780	similar to unknown protein [Arabidopsis thaliana] (TAIR:AT4G24290.2); similar to Membrane attack complex component/perforin/complement C9 [Medicago truncatula] (GB:ABE92593.1); similar to Os06g0251100 [Oryza sativa (japonica cultivar-group)] (GB:NP_001057295.1); similar to Os02g0736300 [Oryza sativa (japonica cultivar-group)] (GB:NP_001048052.1); contains InterPro domain Membrane attack complex c…	1.24012	0.00406191	1.47368	0.0066592	2.3462	0.135221	0	0	0	0	0	0
		At3g22740	homocysteine S-methyltransferase (HMT3)	1.28133	0.197198	1.32898	0.069655	-1.51526	0.0706382	0	0	0	0	0	0
		At5g63560	transferase family protein; similar to transferase family protein [Arabidopsis thaliana] (TAIR:AT3G48720.1); similar to Os11g0507200 [Oryza sativa (japonica cultivar-group)] (GB:NP_001067952.1); similar to putative hydroxyanthranilate hydroxycinnamoyltransferase [Oryza sativa (japonica cultivar-group)] (GB:BAD88037.1); contains InterPro domain Transferase; (InterPro:IPR003480)	1.28323	0.0286234	1.17279	0.0371881	-1.01666	0.242494	0	0	0	0	0	0
		At5g23220	isochorismatase hydrolase family protein; similar to isochorismatase hydrolase family protein [Arabidopsis thaliana] (TAIR:AT5G23230.1); similar to isochorismatase hydrolase family protein [Musa acuminata] (GB:ABF70079.1); contains InterPro domain Isochorismatase hydrolase; (InterPro:IPR000868)	1.27304	0.00687953	1.02248	0.0860755	2.93137	0.10193	0	0	0	0	0	0
		At5g46330	Encodes a leucine-rich repeat serine/threonine protein kinase that is expressed ubiquitously. FLS2 is involved in MAP kinase signalling relay involved in innate immunity. Essential in the perception of flagellin, a potent elicitor of the defense response.	-2.01119	0.00586638	-2.34733	0.00395318	3.91781	0.0626422	0	0	0	0	0	0
		At1g12940	member of High affinity nitrate transporter family	-2.27394	0.00967265	-2.61983	0.0182704	-1.19283	0.479558	0	0	0	0	0	0
		At5g24150	squalene monooxygenase gene homolog	1.01186	0.116726	1.07713	0.096924	-3.42865	0.0509292	0	0	0	0	0	0
		At1g70470	similar to unknown protein [Arabidopsis thaliana] (TAIR:AT1G23530.1); similar to hypothetical protein [Oryza sativa (japonica cultivar-group)] (GB:BAD37652.1)	1.09939	0.0740694	1.20739	0.0576236	-1.10818	0.0566454	0	0	0	0	0	0
		At3g20370	meprin and TRAF homology domain-containing protein / MATH domain-containing protein; similar to meprin and TRAF homology domain-containing protein / MATH domain-containing protein [Arabidopsis thaliana] (TAIR:AT3G20360.1); similar to hypothetical protein DDBDRAFT_0218221 [Dictyostelium discoideum AX4] (GB:XP_641246.1); contains InterPro domain TRAF-like; (InterPro:IPR008974); contains InterPro do…	1.21382	0.0162611	1.66495	0.00883847	-1.46772	0.139409	0	0	0	0	0	0
		At3g25820	Encodes the monoterpene 1,8-cineole synthase, atTPS-Cin. This polypeptide was also shown to synthesize other monoterpenes albeit in minor quantities. The same polypeptide is encoded at two different loci, the result of gene duplication: at3g25820 and at3g25830.	1.11186	5.36428e-05	1.14702	0.0824159	-2.48076	0.0898709	0	0	0	0	0	0
		At2g40940	Ethylene receptor, subfamily 1. Has histidine kinase activity.	-1.13085	0.0054814	-1.12558	0.00591493	1.07081	0.0737184	0	0	0	0	0	0
		At2g23540	GDSL-motif lipase/hydrolase family protein; similar to GDSL-motif lipase/hydrolase family protein [Arabidopsis thaliana] (TAIR:AT3G50400.1); similar to H0404F02.4 [Oryza sativa (indica cultivar-group)] (GB:CAH66728.1); similar to Os03g0310000 [Oryza sativa (japonica cultivar-group)] (GB:NP_001049914.1); contains InterPro domain Lipolytic enzyme, G-D-S-L; (InterPro:IPR001087)	1.18974	0.0689864	1.08802	0.0583906	-1.00235	0.199211	0	0	0	0	0	0
		At2g40670	response regulator 16	-2.95699	0.0263155	-2.97977	0.00115117	-1.73557	0.00675849	0	0	0	0	0	0
		At2g23000	SCPL10 (serine carboxypeptidase-like 10); serine carboxypeptidase; similar to SCPL9, serine carboxypeptidase [Arabidopsis thaliana] (TAIR:AT2G23010.1); similar to SNG1 (SINAPOYLGLUCOSE 1), serine carboxypeptidase [Arabidopsis thaliana] (TAIR:AT2G22990.1); similar to SCPL12, serine carboxypeptidase [Arabidopsis thaliana] (TAIR:AT2G22920.2); similar to 1-O-sinapoylglucose:choline sinapoyltransferas…	2.13325	0.0350837	1.86852	0.0391601	-2.12665	0.0491832	0	0	0	0	0	0
		At2g29220	lectin protein kinase, putative; similar to lectin protein kinase, putative [Arabidopsis thaliana] (TAIR:AT2G29250.1); similar to putative receptor-type protein kinase LRK1 [Oryza sativa (japonica cultivar-group)] (GB:BAC24925.1); contains InterPro domain Protein kinase-like; (InterPro:IPR011009); contains InterPro domain Concanavalin A-like lectin/glucanase, subgroup; (InterPro:IPR013320); conta…	1.0413	0.00654772	3.18517	0.0332794	1.59664	0.14174	0	0	0	0	0	0
		At2g39700	putative expansin. Naming convention from the Expansin Working Group (Kende et al, 2004. Plant Mol Bio). Involved in the formation of nematode-induced syncytia in roots of Arabidopsis thaliana.	1.31526	0.00955707	1.34688	0.00869126	-1.83455	0.0681344	0	0	0	0	0	0
		At1g26450	beta-1,3-glucanase-related; similar to beta-1,3-glucanase-related [Arabidopsis thaliana] (TAIR:AT1G69295.1); similar to putative glycosyl hydrolase family 17 protein [Medicago truncatula] (GB:ABE90942.1); contains InterPro domain X8; (InterPro:IPR012946)	1.17812	0.00246949	1.19013	0.0343813	1.2998	0.102848	0	0	0	0	0	0
		At2g39310	jacalin lectin family protein; Identical to Myrosinase-binding protein-like At2g39310 [Arabidopsis Thaliana] (GB:O80950); similar to jacalin lectin family protein [Arabidopsis thaliana] (TAIR:AT2G39330.1); similar to myrosinase binding protein [Brassica napus] (GB:CAA70587.1); contains InterPro domain Jacalin-related lectin; (InterPro:IPR001229)	1.63047	0.00237939	1.51515	0.0146043	-1.2804	0.155522	0	0	0	0	0	0
		At2g01950	Similar to BRI, brassinosteroid receptor protein.	1.11597	0.00163457	1.1487	0.0291469	-1.24467	0.0241874	0	0	0	0	0	0
		At1g76790	O-methyltransferase family 2 protein; similar to O-methyltransferase, putative [Arabidopsis thaliana] (TAIR:AT1G21100.1); similar to O-methyltransferase, putative [Arabidopsis thaliana] (TAIR:AT1G21130.1); similar to phloroglucinol O-methyltransferase [Rosa chinensis var. spontanea] (GB:BAD18975.1); contains InterPro domain SAM (and some other nucleotide) binding motif; (InterPro:IPR000051); cont…	1.78031	0.0462161	1.5582	0.0300254	3.25877	0.030534	0	0	0	0	0	0
		At4g14630	germin-like protein with N-terminal signal sequence that may target it to the vacuole, plasma membrane and/or outside the cell.	1.6278	0.10583	2.47242	0.0143114	2.62236	0.0847248	0	0	0	0	0	0
		At3g21500	Encodes a protein postulated to have 1-deoxy-D-xylulose 5-phosphate synthase activity.	-1.09734	0.518593	-1.68278	0.133414	-1.37358	0.400164	0	0	0	0	0	0
		At5g14570	member of High affinity nitrate transporter family	-1.6887	0.00970616	-2.16802	0.00202203	2.49477	0.00481964	0	0	0	0	0	0
		At1g31950	terpene synthase/cyclase family protein; similar to terpene synthase/cyclase family protein [Arabidopsis thaliana] (TAIR:AT3G14540.1); similar to terpene synthase/cyclase family protein [Arabidopsis thaliana] (TAIR:AT3G14490.1); similar to terpene synthase/cyclase family protein [Arabidopsis thaliana] (TAIR:AT3G14520.1); similar to terpene synthase [Vitis vinifera] (GB:AAS66357.1); contains Inter…	1.10954	0.0179019	1.5641	0.0998797	-1.30955	0.0215733	0	0	0	0	0	0
		At5g16980	NADP-dependent oxidoreductase, putative; similar to AT-AER (ALKENAL REDUCTASE), 2-alkenal reductase [Arabidopsis thaliana] (TAIR:AT5G16970.1); similar to allyl alcohol dehydrogenase [Nicotiana tabacum] (GB:BAA89423.1); contains InterPro domain GroES-like; (InterPro:IPR011032); contains InterPro domain Alcohol dehydrogenase superfamily, zinc-containing; (InterPro:IPR002085); contains InterPro doma…	1.17353	0.0811796	1.30374	0.102107	1.0354	0.0205377	0	0	0	0	0	0
		At5g51810	Encodes gibberellin 20-oxidase. Involved in gibberellin biosynthesis. Up-regulated by far red light in elongating petioles. Not regulated by a circadian clock.	1.05417	0.0605576	1.3058	0.0480269	-1.82115	0.0642766	0	0	0	0	0	0
		At4g29700	type I phosphodiesterase/nucleotide pyrophosphatase family protein; similar to type I phosphodiesterase/nucleotide pyrophosphatase family protein [Arabidopsis thaliana] (TAIR:AT4G29690.1); similar to Type I phosphodiesterase/nucleotide pyrophosphatase [Medicago truncatula] (GB:ABE90599.1); contains InterPro domain Type I phosphodiesterase/nucleotide pyrophosphatase; (InterPro:IPR002591)	1.1776	0.0356931	1.04906	0.0466135	-1.75234	0.0517666	0	0	0	0	0	0
		At5g60890	Myb-like transcription factor that modulates expression of ASA1, a key point of control in the tryptophan pathway; mutant has deregulated expression of ASA1 in dominant allele. Loss of function allele suggests ATR1 also functions at a control point for regulating indole glucosinolate homeostasis.	1.10828	0.0321926	1.1868	0.0355055	-4.30322	0.00293963	0	0	0	0	0	0
		At1g35250	thioesterase family protein; similar to thioesterase family protein [Arabidopsis thaliana] (TAIR:AT1G35290.1); similar to Thioesterase superfamily [Medicago truncatula] (GB:ABE93263.1); contains InterPro domain Thioesterase superfamily; (InterPro:IPR006683)	1.17211	0.040897	1.52443	0.0389878	-1.89214	0.0373385	0	0	0	0	0	0
		At3g21680	unknown protein	1.0788	0.00752149	1.77158	0.0384962	-1.14072	0.0511987	0	0	0	0	0	0
		At1g52940	ATPAP5/PAP5 (purple acid phosphatase 5); acid phosphatase/ protein serine/threonine phosphatase; similar to ATPAP11/PAP11 (purple acid phosphatase 11), acid phosphatase/ protein serine/threonine phosphatase [Arabidopsis thaliana] (TAIR:AT2G18130.1); similar to purple acid phosphatase [Ipomoea batatas] (GB:CAA06921.1); contains InterPro domain Fibronectin, type III-like fold; (InterPro:IPR008957);…	1.18927	0.104642	1.24488	0.305256	1.54446	0.0211728	0	0	0	0	0	0
		At4g04330	similar to unnamed protein product [Ostreococcus tauri] (GB:CAL56420.1); similar to Os08g0425200 [Oryza sativa (japonica cultivar-group)] (GB:NP_001061837.1)	-1.12838	0.0232955	-1.56392	0.0248176	5.45325	0.01226	0	0	0	0	0	0
		At4g28940	catalytic; similar to phosphorylase family protein [Arabidopsis thaliana] (TAIR:AT4G24340.1); similar to Os05g0228000 [Oryza sativa (japonica cultivar-group)] (GB:NP_001054970.1); similar to Os01g0229800 [Oryza sativa (japonica cultivar-group)] (GB:NP_001042490.1); similar to putative bark storage protein [Oryza sativa (japonica cultivar-group)] (GB:BAA94780.1); contains InterPro domain Purine an…	2.23845	0.0123359	2.43423	0.00552685	-1.17426	0.321286	0	0	0	0	0	0
		At2g16980	tetracycline transporter; similar to unknown protein [Arabidopsis thaliana] (TAIR:AT2G16990.2); similar to Major facilitator superfamily MFS_1 [Medicago truncatula] (GB:ABE80432.1); contains InterPro domain Tetracycline resistance protein; (InterPro:IPR001958); contains InterPro domain Major facilitator superfamily MFS_1; (InterPro:IPR011701)	1.36596	0.0197125	1.35899	0.065351	-1.02058	0.138744	0	0	0	0	0	0
		At5g48010	Encodes an oxidosqualene cyclase involved in the biosynthesis of thalianol, a tricyclic triterpenoid of unknown function.	3.06388	0.0271101	2.59352	0.0577715	-2.38983	0.204885	0	0	0	0	0	0
		At3g60290	oxidoreductase, acting on paired donors, with incorporation or reduction of molecular oxygen, 2-oxoglutarate as one donor, and incorporation of one atom each of oxygen into both donors; similar to oxidoreductase, 2OG-Fe(II) oxygenase family protein [Arabidopsis thaliana] (TAIR:AT2G44800.1); similar to Fe2+ dioxygenase-like [Capsella rubella] (GB:AAR15457.1); contains InterPro domain Isopenicillin…	-1.43312	0.0241734	-1.16489	0.0527596	-1.44856	0.0275739	0	0	0	0	0	0
		At1g28400	similar to unknown protein [Arabidopsis thaliana] (TAIR:AT2G33850.1); similar to unknown [Brassica napus] (GB:AAC06020.1)	1.11699	0.0411553	1.04163	0.0174673	-2.76971	0.0401617	0	0	0	0	0	0
		At1g06620	encodes a protein whose sequence is similar to a 2-oxoglutarate-dependent dioxygenase	1.43789	0.0641419	1.7463	0.0110439	-1.55422	0.170704	0	0	0	0	0	0
		At5g38030	MATE efflux family protein; similar to MATE efflux family protein [Arabidopsis thaliana] (TAIR:AT3G26590.1); similar to MATE efflux family protein [Arabidopsis thaliana] (TAIR:AT1G12950.1); similar to MATE efflux family protein [Arabidopsis thaliana] (TAIR:AT1G23300.1); similar to integral membrane protein-like [Oryza sativa (japonica cultivar-group)] (GB:BAD87151.1); similar to Os08g0550200 [Ory…	1.65682	0.0328933	1.58214	0.0107891	-1.06847	0.0805292	0	0	0	0	0	0
		At3g19850	phototropic-responsive NPH3 family protein; similar to phototropic-responsive NPH3 family protein [Arabidopsis thaliana] (TAIR:AT1G50280.1); similar to H0403D02.14 [Oryza sativa (indica cultivar-group)] (GB:CAH68185.1); contains InterPro domain NPH3; (InterPro:IPR004249); contains InterPro domain BTB; (InterPro:IPR000210)	-1.7339	0.00505851	-1.986	0.00370621	-2.48265	0.0479123	0	0	0	0	0	0
		At3g44320	Nitrilase (nitrile aminohydrolase ,EC 3.5.5.1) catalyzes the hydrolysis of indole-3-acetonitrile (IAN) to indole-3-acetic acid (IAA). It is the only one of the four Arabidopsis nitrilases whose mRNA levels are strongly induced when plants experience sulphur deprivation.	1.19393	0.0551598	1.49003	0.0269321	-1.03987	0.00143442	0	0	0	0	0	0
		At2g44460	glycosyl hydrolase family 1 protein; similar to glycosyl hydrolase family 1 protein [Arabidopsis thaliana] (TAIR:AT5G24550.1); similar to glycosyl hydrolase family 1 protein [Arabidopsis thaliana] (TAIR:AT2G44470.1); similar to DIN2 (DARK INDUCIBLE 2), hydrolase, hydrolyzing O-glycosyl compounds [Arabidopsis thaliana] (TAIR:AT3G60140.1); similar to Glycoside hydrolase, family 1 [Medicago truncatu…	1.64029	0.0463641	1.84112	0.12246	-1.13845	0.400348	0	0	0	0	0	0
		At4g04830	methionine sulfoxide reductase domain-containing protein / SeIR domain-containing protein; similar to methionine sulfoxide reductase domain-containing protein / SeIR domain-containing protein [Arabidopsis thaliana] (TAIR:AT4G04810.1); similar to Os03g0360700 [Oryza sativa (japonica cultivar-group)] (GB:NP_001050156.1); similar to unknown [Oryza sativa (japonica cultivar-group)] (GB:AAO72582.1); c…	1.15039	0.00364393	1.34286	0.0370141	-2.87466	0.00782943	0	0	0	0	0	0
		At1g05280	fringe-related protein; similar to fringe-related protein [Arabidopsis thaliana] (TAIR:AT4G15240.1); similar to hypothetical protein [Trifolium pratense] (GB:BAE71200.1); contains InterPro domain Protein of unknown function DUF604; (InterPro:IPR006740)	1.14009	0.0145873	1.57822	0.0321127	-1.01154	0.0792293	0	0	0	0	0	0
		At4g29270	acid phosphatase class B family protein; similar to acid phosphatase class B family protein [Arabidopsis thaliana] (TAIR:AT4G29260.1); similar to Plant acid phosphatase [Medicago truncatula] (GB:ABE84853.1); contains InterPro domain Acid phosphatase (Class B); (InterPro:IPR005519); contains InterPro domain Plant acid phosphatase; (InterPro:IPR010028)	1.55839	0.00743495	1.88688	0.00674637	-1.09203	0.0713086	0	0	0	0	0	0
		At2g29300	tropinone reductase, putative / tropine dehydrogenase, putative; similar to tropinone reductase, putative / tropine dehydrogenase, putative [Arabidopsis thaliana] (TAIR:AT2G29320.1); similar to Tropinone reductase, putative, expressed [Oryza sativa (japonica cultivar-group)] (GB:ABF95188.1); similar to Os03g0269100 [Oryza sativa (japonica cultivar-group)] (GB:NP_001049677.1); contains InterPro do…	-1.44748	0.0377128	-1.60009	0.0224723	-3.2254	0.118147	0	0	0	0	0	0
		At5g10970	zinc finger (C2H2 type) family protein; similar to ZFP3 (ZINC FINGER PROTEIN 3), nucleic acid binding / transcription factor/ zinc ion binding [Arabidopsis thaliana] (TAIR:AT5G25160.1); similar to zinc finger protein (GB:AAA87300.1); contains InterPro domain Zinc finger, C2H2-type; (InterPro:IPR007087)	1.03427	0.000581228	1.07859	0.0838408	-2.13344	0.0549775	0	0	0	0	0	0
		At5g39190	germin-like protein (GLP2a)	2.26429	0.0583033	2.27609	0.0651585	-1.15498	0.0243178	0	0	0	0	0	0
		At5g05160	leucine-rich repeat transmembrane protein kinase, putative; similar to leucine-rich repeat transmembrane protein kinase, putative [Arabidopsis thaliana] (TAIR:AT5G58300.1); similar to putative receptor-like protein kinase [Oryza sativa (japonica cultivar-group)] (GB:BAB62593.1); similar to Os05g0480400 [Oryza sativa (japonica cultivar-group)] (GB:NP_001055854.1); contains InterPro domain Protein …	1.05892	0.00492587	1.03346	0.0174296	-1.39574	0.0926133	0	0	0	0	0	0
AgNPs vs. AgNO3 vs. Salt	56	At5g01870	lipid transfer protein, putative; similar to LTP6 (Lipid transfer protein 6), lipid binding [Arabidopsis thaliana] (TAIR:AT3G08770.1); similar to lipid-transfer protein [Nicotiana glauca] (GB:AAF28385.1); contains InterPro domain Plant lipid transfer protein/Par allergen; (InterPro:IPR000528); contains InterPro domain Plant lipid transfer/seed storage/trypsin-alpha amylase inhibitor; (InterPro:IP…	1.03149	0.012724	1.39614	0.0805424	0	0	-1.70946	0.182272	0	0	0	0
		At4g30140	GDSL-motif lipase/hydrolase family protein; similar to GDSL-motif lipase/hydrolase family protein [Arabidopsis thaliana] (TAIR:AT2G19050.1); similar to GDSL-lipase 1 [Capsicum annuum] (GB:AAZ23955.1); contains InterPro domain Lipolytic enzyme, G-D-S-L; (InterPro:IPR001087)	1.2319	0.0677831	1.61218	0.00549169	0	0	-1.30574	0.0945269	0	0	0	0
		At4g12510	protease inhibitor/seed storage/lipid transfer protein (LTP) family protein; similar to protease inhibitor/seed storage/lipid transfer protein (LTP) family protein [Arabidopsis thaliana] (TAIR:AT4G12520.1); similar to extensin like protein [Populus nigra] (GB:BAA11854.1); contains InterPro domain Plant lipid transfer/seed storage/trypsin-alpha amylase inhibitor; (InterPro:IPR003612)	2.41297	0.0564139	1.86166	0.0125804	0	0	-1.14581	0.119269	0	0	0	0
		At4g36700	cupin family protein; similar to cupin family protein [Arabidopsis thaliana] (TAIR:AT2G18540.1); similar to preproMP73 [Cucurbita maxima] (GB:BAB78478.1); contains InterPro domain Cupin 1; (InterPro:IPR006045); contains InterPro domain Cupin, RmlC-type; (InterPro:IPR011051); contains InterPro domain Cupin region; (InterPro:IPR007113)	1.02394	0.0646059	1.10203	0.0309079	0	0	4.29462	0.223728	0	0	0	0
		At2g27550	encodes a protein similar to TFL1. overexpression leads to similar phenotype as TFL1 overexpression. expressed specifically in the hypocotyl and null mutation does not result in phenotypes exhibited by TFL1 null mutations.	1.37957	0.00574374	1.42691	0.0198602	0	0	1.08343	0.146283	0	0	0	0
		At4g10370	DC1 domain-containing protein; similar to DC1 domain-containing protein [Arabidopsis thaliana] (TAIR:AT5G55770.1); similar to DC1 domain-containing protein [Arabidopsis thaliana] (TAIR:AT5G55780.1); similar to DC1 domain-containing protein [Arabidopsis thaliana] (TAIR:AT3G26550.1); similar to DC1 domain-containing protein [Brassica oleracea] (GB:ABD65623.1); contains InterPro domain Zinc finger, …	1.34185	0.016196	1.49099	0.0852657	0	0	-1.31235	0.114891	0	0	0	0
		At2g24850	Encodes a tyrosine aminotransferase that is responsive to treatment with jasmonic acid.	1.11502	0.125191	1.27181	0.36173	0	0	3.35391	0.126095	0	0	0	0
		At1g13200	F-box family protein; similar to basic helix-loop-helix (bHLH) family protein / F-box family protein [Arabidopsis thaliana] (TAIR:AT1G12860.1); similar to predicted F-box and bHLH containing protein [Overexpression vector pFC12860OE] (GB:ABK41847.1); contains InterPro domain Cyclin-like F-box; (InterPro:IPR001810); contains InterPro domain Galactose oxidase, central; (InterPro:IPR011043)	-1.19031	0.0442971	-1.1395	0.111272	0	0	1.12154	0.411233	0	0	0	0
		At5g22570	member of WRKY Transcription Factor; Group III	2.17155	0.0205896	2.21255	0.0712183	0	0	1.50059	0.0842793	0	0	0	0
		At5g41280	Identical to DUF26 domain-containing protein 1 precursor [Arabidopsis Thaliana] (GB:Q9FHD5;GB:Q5BPI3); similar to receptor-like protein kinase-related [Arabidopsis thaliana] (TAIR:AT5G41290.1); similar to receptor-like protein kinase homolog RK20-1 [Phaseolus vulgaris] (GB:AAD21872.1); contains InterPro domain Protein of unknown function DUF26; (InterPro:IPR002902)	2.46929	0.0246763	2.6894	0.00303013	0	0	-1.00572	0.0687174	0	0	0	0
		At3g50130	similar to unknown protein [Arabidopsis thaliana] (TAIR:AT3G50140.1); similar to unknown protein [Arabidopsis thaliana] (TAIR:AT3G50120.1); similar to unknown protein [Arabidopsis thaliana] (TAIR:AT3G50170.1); similar to hypothetical protein [Oryza sativa (japonica cultivar-group)] (GB:BAD03197.1); similar to Os11g0543300 [Oryza sativa (japonica cultivar-group)] (GB:NP_001068043.1); similar to Os…	1.18581	0.00698546	1.06876	0.0719932	0	0	-1.05788	0.479623	0	0	0	0
		At1g65500	similar to unknown protein [Arabidopsis thaliana] (TAIR:AT1G65490.1)	1.35814	0.0340062	1.3787	0.0218515	0	0	2.06397	0.00972441	0	0	0	0
		At1g17380	similar to unknown protein [Arabidopsis thaliana] (TAIR:AT1G72450.1); similar to PnFL-2 [Ipomoea nil] (GB:AAG49896.1); similar to Os07g0615200 [Oryza sativa (japonica cultivar-group)] (GB:NP_001060268.1); similar to Os03g0402800 [Oryza sativa (japonica cultivar-group)] (GB:NP_001050322.1); contains InterPro domain ZIM; (InterPro:IPR010399)	1.4314	0.0514962	1.70276	0.0765922	0	0	1.50595	0.0866806	0	0	0	0
		At1g33700	similar to unknown protein [Arabidopsis thaliana] (TAIR:AT5G49900.1); similar to unknown protein [Arabidopsis thaliana] (TAIR:AT4G10060.1); similar to unknown protein [Arabidopsis thaliana] (TAIR:AT3G24180.2); similar to unknown protein [Oryza sativa] (GB:AAL31035.1); similar to Os11g0242100 [Oryza sativa (japonica cultivar-group)] (GB:NP_001067588.1); similar to At5g49900 [Oryza sativa (japonica…	1.05586	0.00435218	1.22426	0.0775682	0	0	1.5529	0.268468	0	0	0	0
		At5g54060	UF3GT (UDP-GLUCOSE:FLAVONOID 3-O-GLUCOSYLTRANSFERASE); transferase, transferring glycosyl groups; similar to glycosyltransferase family protein [Arabidopsis thaliana] (TAIR:AT5G54010.1); similar to glucosyltransferase [Ipomoea purpurea] (GB:BAD95882.1); contains InterPro domain UDP-glucuronosyl/UDP-glucosyltransferase; (InterPro:IPR002213)	2.22385	0.0237143	1.2652	0.130467	0	0	2.45569	0.132253	0	0	0	0
		At3g54770	RNA recognition motif (RRM)-containing protein; similar to RNA recognition motif (RRM)-containing protein [Arabidopsis thaliana] (TAIR:AT1G20880.1); similar to Os03g0286500 [Oryza sativa (japonica cultivar-group)] (GB:NP_001049774.1); similar to Hypothetical protein [Oryza sativa (japonica cultivar-group)] (GB:AAO16994.1); contains InterPro domain Nucleotide-binding, alpha-beta plait; (InterPro:I…	1.04811	0.00683866	1.31087	0.0801258	0	0	-1.19848	0.140151	0	0	0	0
		At1g31710	copper amine oxidase, putative; similar to copper amine oxidase, putative [Arabidopsis thaliana] (TAIR:AT1G31670.1); similar to ATAO1 (Arabidosis thaliana amine oxidase 1), copper ion binding [Arabidopsis thaliana] (TAIR:AT4G14940.1); similar to copper amine oxidase, putative [Arabidopsis thaliana] (TAIR:AT1G31690.1); similar to Amine oxidase [copper-containing] precursor (GB:Q43077); similar to …	1.14216	0.0810296	1.22083	0.0325586	0	0	-1.34919	0.078733	0	0	0	0
		At2g01880	ATPAP7/PAP7 (purple acid phosphatase 7); acid phosphatase/ protein serine/threonine phosphatase; similar to ATACP5 (acid phosphatase 5), acid phosphatase/ protein serine/threonine phosphatase [Arabidopsis thaliana] (TAIR:AT3G17790.1); similar to purple acid phosphatase 1 [Solanum tuberosum] (GB:AAT37529.1); contains InterPro domain Acid phosphatase, type 5; (InterPro:IPR012007); contains InterPro…	1.66069	0.0198198	1.88859	0.0585317	0	0	1.19842	0.012256	0	0	0	0
		At2g21640	similar to unknown protein [Arabidopsis thaliana] (TAIR:AT3G05570.1); similar to unknown protein [Arabidopsis thaliana] (TAIR:AT4G39235.1); similar to hypothetical protein [Oryza sativa (japonica cultivar-group)] (GB:BAD05323.1); similar to Os03g0724500 [Oryza sativa (japonica cultivar-group)] (GB:NP_001051122.1)	1.37595	0.0141377	1.93935	0.0098814	0	0	1.2957	0.043385	0	0	0	0
		At4g36410	ubiquitin-conjugating enzyme	-1.00773	0.0533748	-1.10767	0.00443636	0	0	-1.82354	0.0385922	0	0	0	0
		At5g36140	member of CYP716A	1.31052	0.00348275	2.19179	0.00774679	0	0	-1.10856	0.416008	0	0	0	0
		At3g53980	protease inhibitor/seed storage/lipid transfer protein (LTP) family protein; similar to protease inhibitor/seed storage/lipid transfer protein (LTP) family protein [Arabidopsis thaliana] (TAIR:AT5G05960.1); similar to hypothetical protein [Plantago major] (GB:CAH59408.1); contains InterPro domain Plant lipid transfer/seed storage/trypsin-alpha amylase inhibitor; (InterPro:IPR003612)	1.391	0.0363679	2.20764	0.0385973	0	0	3.03639	0.18427	0	0	0	0
		At2g04680	DC1 domain-containing protein; similar to DC1 domain-containing protein [Arabidopsis thaliana] (TAIR:AT2G19650.1); similar to DC1 domain-containing protein [Arabidopsis thaliana] (TAIR:AT2G19660.1); similar to DC1 domain-containing protein [Arabidopsis thaliana] (TAIR:AT5G37620.1); similar to DC1 domain-containing protein [Brassica oleracea] (GB:ABD65623.1); contains InterPro domain Zinc finger, …	1.26049	0.00647045	1.4848	0.11061	0	0	1.072	0.0581101	0	0	0	0
		At5g45820	Encodes a CBL-interacting serine/threonine protein kinase comprised of an N-terminal kinase catalytic domain similar to SNF1/AMPK and a unique C-terminal regulatory domain.	-1.52622	0.101718	-1.81941	0.061969	0	0	-2.02636	0.0779629	0	0	0	0
		At5g36910	Encodes a thionin that is expressed at a low basal level in seedlings and shows circadian variation.	1.19787	0.117921	1.34185	0.0487264	0	0	-4.69991	0.0137487	0	0	0	0
		At2g43140	DNA binding / transcription factor; similar to basic helix-loop-helix (bHLH) family protein [Arabidopsis thaliana] (TAIR:AT1G05805.1); similar to B1065G12.3 [Oryza sativa (japonica cultivar-group)] (GB:BAB90521.1); similar to Os01g0900800 [Oryza sativa (japonica cultivar-group)] (GB:NP_001045106.1); similar to Os09g0487900 [Oryza sativa (japonica cultivar-group)] (GB:NP_001063529.1); contains Int…	-1.49329	0.0259443	-1.44541	0.0252457	0	0	-1.87941	0.0352744	0	0	0	0
		At1g61820	BGLU46; hydrolase, hydrolyzing O-glycosyl compounds; similar to BGLU45, hydrolase, hydrolyzing O-glycosyl compounds [Arabidopsis thaliana] (TAIR:AT1G61810.1); similar to Glycoside hydrolase, family 1 [Medicago truncatula] (GB:ABE77795.1); contains InterPro domain Glycoside hydrolase, family 1; (InterPro:IPR001360)	1.33377	0.0447758	2.00725	0.023775	0	0	1.21296	0.0576322	0	0	0	0
		At5g17220	Encodes glutathione transferase belonging to the phi class of GSTs. Naming convention according to Wagner et al. (2002). Mutants display no pigments on leaves and stems.	2.01723	0.0166774	1.54176	0.0780924	0	0	2.44245	0.0757404	0	0	0	0
		At5g12870	Member of the R2R3 factor gene family.	1.2611	0.0178634	1.4482	0.00920431	0	0	1.20574	0.219305	0	0	0	0
		At2g47950	similar to unknown protein [Arabidopsis thaliana] (TAIR:AT3G62990.1)	1.44862	0.0408574	1.70026	0.012027	0	0	2.21841	0.0369876	0	0	0	0
		At3g16670	similar to unknown protein [Arabidopsis thaliana] (TAIR:AT3G16660.1); similar to Phylloplanin precursor (T-phylloplanin) (GB:Q56S59)	-1.79265	0.00409871	-1.37828	0.021387	0	0	-1.97904	0.00507426	0	0	0	0
		At5g05340	peroxidase, putative; Identical to Peroxidase 52 precursor (EC 1.11.1.7) (Atperox P52) (ATP49) (PER52) [Arabidopsis Thaliana] (GB:Q9FLC0); similar to peroxidase, putative [Arabidopsis thaliana] (TAIR:AT5G58400.1); similar to Peroxidase P7 (TP7) (GB:P00434); contains InterPro domain Haem peroxidase; (InterPro:IPR010255); contains InterPro domain Haem peroxidase, plant/fungal/bacterial; (InterPro:I…	1.34331	0.242738	1.5223	9.91234e-05	0	0	1.75845	0.0410358	0	0	0	0
		At3g07970	polygalacturonase, putative / pectinase, putative; similar to endo-polygalacturonase, putative [Arabidopsis thaliana] (TAIR:AT2G41850.1); similar to polygalacturonase precursor [Cucumis melo] (GB:AAC26512.1); contains InterPro domain Virulence factor, pectin lyase fold; (InterPro:IPR011050); contains InterPro domain Glycoside hydrolase, family 28; (InterPro:IPR000743); contains InterPro domain Pe…	1.38896	0.049907	1.28918	0.0388214	0	0	1.13862	0.29424	0	0	0	0
		At3g28510	AAA-type ATPase family protein; similar to AAA-type ATPase family protein [Arabidopsis thaliana] (TAIR:AT3G28540.1); similar to AAA ATPase [Medicago truncatula] (GB:ABE78548.1); contains InterPro domain AAA ATPase; (InterPro:IPR003593); contains InterPro domain AAA ATPase, central region; (InterPro:IPR003959)	1.28567	0.124902	1.98102	0.0256674	0	0	-1.62938	0.0970047	0	0	0	0
		At2g42870	similar to unknown protein [Arabidopsis thaliana] (TAIR:AT3G58850.1); similar to hypothetical protein [Oryza sativa (japonica cultivar-group)] (GB:BAB89478.1); contains InterPro domain Helix-loop-helix DNA-binding; (InterPro:IPR011598)	-1.37697	0.00824537	-1.03234	0.0407645	0	0	-1.23358	0.413196	0	0	0	0
		At3g26200	putative cytochrome P450	-1.2251	0.111114	-1.73268	0.0494153	0	0	-1.43954	0.408944	0	0	0	0
		At3g47780	member of ATH subfamily	1.21629	0.0201944	1.62876	0.00269377	0	0	2.89028	0.0627691	0	0	0	0
		At3g18280	protease inhibitor/seed storage/lipid transfer protein (LTP) family protein; similar to protease inhibitor/seed storage/lipid transfer protein (LTP) family protein [Arabidopsis thaliana] (TAIR:AT1G48750.1); similar to TED4 [Zinnia elegans] (GB:BAA06462.1); contains InterPro domain Plant lipid transfer/seed storage/trypsin-alpha amylase inhibitor; (InterPro:IPR003612)	1.33213	0.0482257	1.51665	0.0039645	0	0	1.77007	0.0481714	0	0	0	0
		At5g39610	Encodes a transcription factor. This gene is upregulated in response to salt stress in wildtype as well as NTHK1 transgenic lines although in the latter case the induction was drastically reduced. It was also upregulated by ABA, ACC and NAA treatment, although in the latter two cases, the induction occurred relatively late when compared with NaCl or ABA treatments. Note: this protein (AtNAC6) on …	-2.15841	0.0077306	-1.73023	0.00277408	0	0	2.43437	0.0328329	0	0	0	0
		At2g30670	tropinone reductase, putative / tropine dehydrogenase, putative; similar to tropinone reductase, putative / tropine dehydrogenase, putative [Arabidopsis thaliana] (TAIR:AT2G29330.1); similar to Tropinone reductase, putative, expressed [Oryza sativa (japonica cultivar-group)] (GB:ABF95188.1); contains InterPro domain Short-chain dehydrogenase/reductase SDR; (InterPro:IPR002198); contains InterPro …	1.9114	0.0837853	1.82235	0.0303137	0	0	-1.26718	0.148757	0	0	0	0
		At1g14730	similar to ACYB-2 (Arabidopsis cytochrome b561 -2), carbon-monoxide oxygenase [Arabidopsis thaliana] (TAIR:AT4G25570.1); similar to cytochrome [Mesembryanthemum crystallinum] (GB:AAD11424.1); contains InterPro domain Cytochrome b561 / ferric reductase transmembrane; (InterPro:IPR006593); contains InterPro domain Cytochrome b561; (InterPro:IPR004877)	1.06479	0.0164431	1.53503	0.0659793	0	0	2.33296	0.0552715	0	0	0	0
		At1g54010	myrosinase-associated protein, putative; similar to myrosinase-associated protein, putative [Arabidopsis thaliana] (TAIR:AT1G54000.1); similar to myrosinase-associated protein [Brassica napus] (GB:CAA71238.1); contains InterPro domain Lipolytic enzyme, G-D-S-L; (InterPro:IPR001087)	1.06474	0.0201763	1.42849	0.0196385	0	0	-1.47368	0.00827719	0	0	0	0
		At3g12230	SCPL14 (serine carboxypeptidase-like 14); serine carboxypeptidase; similar to SCPL7, serine carboxypeptidase [Arabidopsis thaliana] (TAIR:AT3G10450.1); similar to SCPL15 (serine carboxypeptidase-like 15), serine carboxypeptidase [Arabidopsis thaliana] (TAIR:AT3G12240.1); similar to SCPL16 (serine carboxypeptidase-like 16), serine carboxypeptidase [Arabidopsis thaliana] (TAIR:AT3G12220.1); similar…	2.05531	0.0742327	3.64051	0.0118685	0	0	-1.31761	0.10699	0	0	0	0
		At3g29590	At3g29590 (At5MAT) encodes a malonyl-CoA:anthocyanidin 5-O-glucoside-6"-O-malonyltransferase that is coordinately expressed with a epistatic 5-O-anthocyanidin glucosyltransferase (At4g14090). The enzyme is involved in the malonylation of anthocyanins in Arabidopsis.	1.49089	0.00366141	1.01227	0.0514493	0	0	2.02238	0.106381	0	0	0	0
		At5g22580	Identical to Protein At5g22580 [Arabidopsis Thaliana] (GB:Q9FK81); similar to stable protein 1-related [Arabidopsis thaliana] (TAIR:AT3G17210.1); similar to hypothetical protein [Cucumis melo] (GB:BAD93607.1); contains InterPro domain Stress responsive alpha-beta barrel; (InterPro:IPR013097); contains InterPro domain Dimeric alpha-beta barrel; (InterPro:IPR011008)	-1.38761	0.0224482	-1.38381	0.0115089	0	0	-1.47136	0.0022857	0	0	0	0
		At1g52820	2-oxoglutarate-dependent dioxygenase, putative; similar to AOP1 (2-oxoglutarate?dependent dioxygenase 1.1), oxidoreductase, acting on paired donors, with incorporation or reduction of molecular oxygen, 2-oxoglutarate as one donor, and incorporation of one atom each of oxygen into both donors [Arabidopsis thaliana] (TAIR:AT4G03070.1); similar to Immunoglobulin/major histocompatibility complex; 2OG…	2.40334	0.0660029	2.76051	0.0783976	0	0	-2.02896	0.0323438	0	0	0	0
		At5g65970	A member of a large family of seven-transmembrane domain proteins specific to plants, homologs of the barley mildew resistance locus o (MLO) protein. The Arabidopsis genome contains 15 genes encoding MLO proteins, with localization in plasma membrane. Phylogenetic analysis revealed four clades of closely-related AtMLO genes. ATMLO10 belongs to the clade III, with AtMLO5, AtMLO7, AtMLO8, and AtMLO…	1.09467	0.00998805	1.35772	0.0549861	0	0	-1.4784	0.313024	0	0	0	0
		At4g21830	methionine sulfoxide reductase domain-containing protein / SeIR domain-containing protein; similar to methionine sulfoxide reductase domain-containing protein / SelR domain-containing protein [Arabidopsis thaliana] (TAIR:AT4G21840.1); similar to Os03g0360700 [Oryza sativa (japonica cultivar-group)] (GB:NP_001050156.1); similar to unknown [Oryza sativa (japonica cultivar-group)] (GB:AAO72582.1); s…	1.67576	0.146957	2.77369	0.0406668	0	0	1.75777	0.00985841	0	0	0	0
		At1g14550	anionic peroxidase, putative; Identical to Peroxidase 5 precursor (EC 1.11.1.7) (Atperox P5) (PER5) [Arabidopsis Thaliana] (GB:Q9M9Q9;GB:Q9MA28); similar to anionic peroxidase, putative [Arabidopsis thaliana] (TAIR:AT1G14540.1); similar to Lignin-forming anionic peroxidase precursor (GB:Q02200); contains InterPro domain Haem peroxidase; (InterPro:IPR010255); contains InterPro domain Haem peroxida…	1.73789	0.0291109	2.73506	0.0169656	0	0	1.75497	0.166474	0	0	0	0
		At1g08630	Encodes a threonine aldolase, involved in threonine degradation to glycine. Primarily expressed in seeds and seedlings.	-1.99553	0.0897192	-1.76261	0.0900913	0	0	2.03193	0.00196447	0	0	0	0
		At5g16570	Encodes a cytosolic glutamine synthetase, the enzyme has high affinity with substrate ammonium	-1.27754	0.0432237	-1.63006	0.00484949	0	0	-1.55555	0.0763029	0	0	0	0
		At4g25810	xyloglucan endotransglycosylase-related protein (XTR6)	1.05906	0.0320694	1.40169	0.00418288	0	0	3.42233	0.00440834	0	0	0	0
		At5g09220	member of AAAP family	1.29164	0.00229859	1.4725	0.0487599	0	0	-1.2956	0.0720783	0	0	0	0
		At5g05390	putative laccase, a member of laccase family of genes (17 members in Arabidopsis).	1.45427	0.00671725	1.49776	0.0468139	0	0	1.93321	0.0327929	0	0	0	0
		At2g37900	proton-dependent oligopeptide transport (POT) family protein; similar to proton-dependent oligopeptide transport (POT) family protein [Arabidopsis thaliana] (TAIR:AT3G53960.1); similar to TGF-beta receptor, type I/II extracellular re (GB:ABE84933.1); similar to Os03g0823500 [Oryza sativa (japonica cultivar-group)] (GB:NP_001051743.1); contains InterPro domain TGF-beta receptor, type I/II extracel…	1.4904	0.144806	1.12736	0.149632	0	0	1.6658	0.0121388	0	0	0	0
		At1g14540	anionic peroxidase, putative; Identical to Peroxidase 4 precursor (EC 1.11.1.7) (Atperox P4) (ATP46) (PER4) [Arabidopsis Thaliana] (GB:Q9LE15); similar to anionic peroxidase, putative [Arabidopsis thaliana] (TAIR:AT1G14550.1); similar to Lignin-forming anionic peroxidase precursor (GB:Q02200); similar to peroxidase (EC 1.11.1.7), anionic, precursor - wood tobacco (GB:B56555); contains InterPro do…	1.30135	0.065688	2.08238	0.00728989	0	0	4.21922	0.014001	0	0	0	0
AgNPs AgNO3 Drought	11	At1g70700	similar to unknown protein [Arabidopsis thaliana] (TAIR:AT1G48500.1); similar to hypothetical protein [Solanum tuberosum] (GB:BAE46411.1); contains InterPro domain ZIM; (InterPro:IPR010399)	1.14847	0.0384416	1.11361	0.0584829	0	0	0	0	1.1623	0.336896	0	0
		At1g52040	Encodes myrosinase-binding protein expressed in flowers.	3.49635	0.0461352	3.23866	0.0668767	0	0	0	0	1.74526	0.280389	0	0
		At3g28220	meprin and TRAF homology domain-containing protein / MATH domain-containing protein; similar to ZW9 [Arabidopsis thaliana] (TAIR:AT1G58270.1); similar to hypothetical protein DDBDRAFT_0218221 [Dictyostelium discoideum AX4] (GB:XP_641246.1); contains InterPro domain TRAF-like; (InterPro:IPR008974); contains InterPro domain MATH; (InterPro:IPR002083); contains InterPro domain TRAF-type; (InterPro:I…	4.95588	0.0243814	4.44669	0.0165389	0	0	0	0	1.60774	0.137546	0	0
		At5g44420	Encodes an ethylene- and jasmonate-responsive plant defensin. mRNA levels are not responsive to salicylic acid treatment; although jasmonate and salicylic acid can act synergistically to enhance the expression of this gene.	-1.68685	0.156344	-1.85378	0.294073	0	0	0	0	3.32462	0.139871	0	0
		At1g52400	encodes a member of glycosyl hydrolase family 1	2.61368	0.0451823	2.57818	0.0471872	0	0	0	0	1.32744	0.195885	0	0
		At1g44130	nucellin protein, putative; similar to nucellin protein, putative [Arabidopsis thaliana] (TAIR:AT1G77480.2); similar to Peptidase aspartic, active site [Medicago truncatula] (GB:ABE92379.1); contains InterPro domain Peptidase A1, pepsin; (InterPro:IPR001461); contains InterPro domain Peptidase aspartic, catalytic; (InterPro:IPR009007)	1.15426	0.106249	2.28907	0.0054665	0	0	0	0	-1.19348	0.305227	0	0
		At3g25760	encodes allene oxide cyclase. One of four genes in Arabidopsis that encode this enzyme, which catalyzes an essential step in jasmonic acid biosynthesis. Gene expression is induced during senescence, a process that involves jasmonic acid signalling pathway.	1.08536	0.03803	1.23006	0.196984	0	0	0	0	1.20656	0.0428695	0	0
		At3g16470	JA-responsive gene	1.64895	0.0889281	1.56617	0.038186	0	0	0	0	1.29281	0.116934	0	0
		At5g22555	unknown protein	1.20894	0.143762	2.01728	0.0444107	0	0	0	0	1.04484	0.205402	0	0
		At2g26020	PDF1.2b (plant defensin 1.2b); Identical to Probable cysteine-rich antifungal protein At2g26020 precursor (AFP) [Arabidopsis Thaliana] (GB:O80994); similar to PDF1.2c (plant defensin 1.2c) [Arabidopsis thaliana] (TAIR:AT5G44430.1); similar to PDF1.2 (Low-molecular-weight cysteine-rich 77) [Arabidopsis thaliana] (TAIR:AT5G44420.1); similar to antifungal protein [Sinapis alba] (GB:AAY15221.1); cont…	-1.43077	0.276	-1.85719	0.257439	0	0	0	0	3.34775	0.136791	0	0
		At1g52410	Contains a novel calcium-binding repeat sequence. Binds TSK in vitro. Localizes to small cytoplasmic vesicles in interphase cells. In cells synchronized for cell division, TSA1 and TSK relocalize to ends of spindle microtubules that are ahead of separating chromatids during metaphase and anaphase of mitosis. May be involved in mitosis together with TSK. Expressed preferentially in the flower and …	3.23269	0.0650639	3.10178	0.0289603	0	0	0	0	1.48838	0.211391	0	0
AgNPs vs. AgNO3 vs. Heat	6	At5g26260	meprin and TRAF homology domain-containing protein / MATH domain-containing protein; similar to meprin and TRAF homology domain-containing protein / MATH domain-containing protein [Arabidopsis thaliana] (TAIR:AT5G26280.1); similar to Ubiquitin carboxyl-terminal hydrolase family protein, expressed [Oryza sativa (japonica cultivar-group)] (GB:ABA94399.1); contains InterPro domain TRAF-like; (InterP…	2.16757	0.0299189	2.85891	0.010909	0	0	0	0	0	0	-1.12636	0.298552
		At1g70850	Bet v I allergen family protein; Identical to MLP-like protein 34 (MLP34) [Arabidopsis Thaliana] (GB:Q9SSK7); similar to Bet v I allergen family protein [Arabidopsis thaliana] (TAIR:AT1G70830.1); similar to major latex-like protein [Prunus persica] (GB:AAK14060.1); contains InterPro domain Bet v I allergen; (InterPro:IPR000916)	1.63699	0.0127485	2.03845	0.0322487	0	0	0	0	0	0	-1.03538	0.404172
		At5g35940	jacalin lectin family protein; similar to jacalin lectin family protein [Arabidopsis thaliana] (TAIR:AT5G35950.1); similar to jasmonate inducible protein [Brassica napus] (GB:CAA72271.1); contains InterPro domain Jacalin-related lectin; (InterPro:IPR001229)	1.32004	0.0796546	2.90166	0.00889191	0	0	0	0	0	0	-1.04762	0.117279
		At1g73510	unknown protein	-1.06719	0.336755	-1.14993	0.419905	0	0	0	0	0	0	1.42678	0.292281
		At1g08830	Encodes a cytosolic copper/zinc superoxide dismutase CSD1 that can detoxify superoxide radicals. Its expression is affected by miR398-directed mRNA cleavage.	1.58662	0.00544941	1.80131	0.00255022	0	0	0	0	0	0	1.024	0.290247
		At5g14340	Member of the R2R3 factor gene family.	1.16298	0.0165032	1.13767	0.0980513	0	0	0	0	0	0	1.5243	0.00119539
AgNPs vs. Cold vs. Salt	15	At4g16880	disease resistance protein-related; similar to disease resistance protein (TIR-NBS-LRR class), putative [Arabidopsis thaliana] (TAIR:AT4G16940.1); similar to TIR [Medicago truncatula] (GB:ABE91518.1); contains InterPro domain Leucine-rich repeat 3; (InterPro:IPR011713)	-1.03481	0.00479705	0	0	-1.62576	0.0452195	-1.73165	0.110055	0	0	0	0
		At2g18690	similar to unknown protein [Arabidopsis thaliana] (TAIR:AT2G18680.1); similar to Os08g0107100 [Oryza sativa (japonica cultivar-group)] (GB:NP_001060795.1); similar to conserved hypothetical protein [Medicago truncatula] (GB:ABE90086.1)	-1.02721	0.0898794	0	0	2.67296	0.116527	1.37528	0.0242756	0	0	0	0
		At1g62540	flavin-containing monooxygenase family protein / FMO family protein; similar to flavin-containing monooxygenase family protein / FMO family protein [Arabidopsis thaliana] (TAIR:AT1G62570.1); similar to flavin-containing monooxygenase family protein / FMO family protein [Arabidopsis thaliana] (TAIR:AT1G62560.1); similar to flavin-containing monooxygenase family protein / FMO family protein [Arabid…	1.12514	0.0353834	0	0	-2.22702	0.0770616	1.52648	0.0826065	0	0	0	0
		At1g15010	similar to unknown protein [Arabidopsis thaliana] (TAIR:AT2G01300.1); similar to Os01g0121500 [Oryza sativa (japonica cultivar-group)] (GB:NP_001041876.1); similar to Os01g0121600 [Oryza sativa (japonica cultivar-group)] (GB:NP_001041877.1)	-1.03569	0.0877124	0	0	3.13967	0.172911	1.34431	0.325365	0	0	0	0
		At2g34810	FAD-binding domain-containing protein; similar to FAD-binding domain-containing protein [Arabidopsis thaliana] (TAIR:AT1G30720.1); similar to FAD linked oxidase, N-terminal [Medicago truncatula] (GB:ABD32603.1); contains InterPro domain FAD linked oxidase, N-terminal; (InterPro:IPR006094); contains InterPro domain Berberine/berberine-like; (InterPro:IPR012951)	1.63649	0.0643057	0	0	-1.86679	0.0934597	2.52508	0.208706	0	0	0	0
		At1g51140	basic helix-loop-helix (bHLH) family protein; similar to basic helix-loop-helix (bHLH) family protein [Arabidopsis thaliana] (TAIR:AT2G42280.1); similar to Os08g0506700 [Oryza sativa (japonica cultivar-group)] (GB:NP_001062190.1); similar to transcription factor RAU1 [Oryza sativa] (GB:AAL87667.1); similar to Os09g0487900 [Oryza sativa (japonica cultivar-group)] (GB:NP_001063529.1); contains Inte…	1.01739	0.0633888	0	0	-1.13333	0.0283524	1.42464	0.0376963	0	0	0	0
		At3g45960	member of EXPANSIN-LIKE. Naming convention from the Expansin Working Group (Kende et al, 2004. Plant Mol Bio)	1.1104	0.00151719	0	0	4.15086	0.00411658	1.65684	0.139374	0	0	0	0
		At4g04840	methionine sulfoxide reductase domain-containing protein / SeIR domain-containing protein; similar to methionine sulfoxide reductase domain-containing protein / SeIR domain-containing protein [Arabidopsis thaliana] (TAIR:AT4G21850.1); similar to Mss4-like [Medicago truncatula] (GB:ABE84787.1); contains InterPro domain Methionine sulfoxide reductase B; (InterPro:IPR002579); contains InterPro domai…	1.12832	0.0260164	0	0	-1.69797	0.0574978	-3.32016	0.000314043	0	0	0	0
		At5g14650	polygalacturonase, putative / pectinase, putative; similar to polygalacturonase, putative / pectinase, putative [Arabidopsis thaliana] (TAIR:AT1G60590.1); similar to polygalacturonase PG1 [Glycine max] (GB:AAD46483.1); contains InterPro domain Virulence factor, pectin lyase fold; (InterPro:IPR011050); contains InterPro domain Glycoside hydrolase, family 28; (InterPro:IPR000743); contains InterPro…	2.00466	0.0362886	0	0	-1.497	0.0476285	-2.23179	0.0726823	0	0	0	0
		At5g09530	hydroxyproline-rich glycoprotein family protein; similar to hydroxyproline-rich glycoprotein family protein [Arabidopsis thaliana] (TAIR:AT5G09520.1); similar to hypothetical protein Bcenmc03DRAFT_1196 [Burkholderia cenocepacia MC0-3] (GB:ZP_01566576.1); contains InterPro domain Cell surface antigen; (InterPro:IPR004829)	1.17445	0.0459703	0	0	1.06648	0.0112816	1.14286	0.131238	0	0	0	0
		At2g42540	A cold-regulated gene whose product is targeted to the chloroplast and constitutive expression increases freezing tolerance in protoplasts in vitro and chloroplasts in vivo. NMR and x-ray diffraction studies suggest that COR15a alters the intrinsic curvature of the inner membrane of chloroplast envelope.	1.06	0.139644	0	0	6.44702	0.0234998	4.85725	0.167509	0	0	0	0
		At1g74670	gibberellin-responsive protein, putative; similar to GASA4 (GAST1 PROTEIN HOMOLOG 4) [Arabidopsis thaliana] (TAIR:AT5G15230.1); similar to Gip1-like protein [Populus tomentosa] (GB:AAV84588.1); contains InterPro domain Gibberellin regulated protein; (InterPro:IPR003854)	-1.29526	0.015887	0	0	-3.64307	0.0697194	-4.89432	0.0609015	0	0	0	0
		At1g43160	encodes a member of the ERF (ethylene response factor) subfamily B-4 of ERF/AP2 transcription factor family (RAP2.6). The protein contains one AP2 domain. There are 7 members in this subfamily.	-1.09061	0.037018	0	0	1.27678	0.277435	4.17581	0.0469201	0	0	0	0
		At2g39510	nodulin MtN21 family protein; similar to nodulin MtN21 family protein [Arabidopsis thaliana] (TAIR:AT2G37460.1); similar to Peptidase M14, carboxypeptidase A [Medicago truncatula] (GB:ABE82104.1); contains InterPro domain Protein of unknown function DUF6, transmembrane; (InterPro:IPR000620)	1.47468	0.0272278	0	0	-1.1184	0.163519	-1.84119	0.141602	0	0	0	0
		At2g05540	glycine-rich protein; similar to glycine-rich protein [Arabidopsis thaliana] (TAIR:AT2G05530.1); similar to Glycine rich [Medicago truncatula] (GB:ABE77579.1); contains InterPro domain Glycine rich; (InterPro:IPR010800)	-1.03046	0.135057	0	0	-1.91241	0.10652	1.09211	0.00913433	0	0	0	0
AgNPs vs. Cold vs. Heat	1	At1g65670	a member of the cytochrome P450 gene family. molecular function unknown.	1.07752	0.0316003	0	0	1.14988	0.232186	0	0	0	0	1.30441	0.399583
AgNO3 vs. Cold vs. Salt	68	At1g08920	sugar transporter, putative; Identical to Sugar transporter ERD6-like 3 (Sugar transporter-like protein 2) (SUGTL2) [Arabidopsis Thaliana] (GB:Q94KE0;GB:O04037;GB:Q9SCW9); similar to ERD6 (EARLY RESPONSE TO DEHYDRATION 6), carbohydrate transporter/ sugar porter [Arabidopsis thaliana] (TAIR:AT1G08930.2); similar to putative sugar transporter [Solanum lycopersicum] (GB:CAC00697.2); contains InterPr…	0	0	1.32663	0.0396658	2.69432	0.0678069	1.96485	0.0797192	0	0	0	0
		At2g02010	glutamate decarboxylase, putative; similar to GAD (Glutamate decarboxylase 1), calmodulin binding [Arabidopsis thaliana] (TAIR:AT5G17330.1); similar to glutamate decarboxylase, putative [Arabidopsis thaliana] (TAIR:AT3G17760.1); similar to glutamate decarboxylase, putative [Arabidopsis thaliana] (TAIR:AT2G02000.1); similar to glutamate decarboxylase 4b [Brassica juncea] (GB:AAS79671.1); similar t…	0	0	1.86597	0.0233864	3.58514	0.13307	5.81894	0.0198963	0	0	0	0
		At1g78995	similar to hypothetical protein [Oryza sativa (japonica cultivar-group)] (GB:BAD10530.1)	0	0	-1.04555	0.0515452	1.23013	0.150344	-1.35369	0.105659	0	0	0	0
		At2g47550	pectinesterase family protein; similar to pectinesterase family protein [Arabidopsis thaliana] (TAIR:AT1G02810.1); similar to pectinesterase family protein [Arabidopsis thaliana] (TAIR:AT4G02330.1); similar to papillar cell-specific pectin methylesterase-like protein [Brassica napus] (GB:AAK84428.1); contains InterPro domain Virulence factor, pectin lyase fold; (InterPro:IPR011050); contains Inte…	0	0	1.23297	0.131556	1.03902	0.0370565	2.03651	0.0564895	0	0	0	0
		At1g30520	acyl-activating enzyme 14 (AAE14); similar to 4-coumarate--CoA ligase family protein / 4-coumaroyl-CoA synthase family protein [Arabidopsis thaliana] (TAIR:AT4G19010.1); similar to Acyl-CoA synthetase (ISS) [Ostreococcus tauri] (GB:CAL50517.1); similar to Os08g0130400 [Oryza sativa (japonica cultivar-group)] (GB:NP_001060922.1); contains InterPro domain AMP-dependent synthetase and ligase; (Inter…	0	0	-1.0548	0.00662954	-2.58641	0.00865968	-1.35822	0.0742156	0	0	0	0
		At2g22240	inositol-3-phosphate synthase isozyme 2 / myo-inositol-1-phosphate synthase 2 / MI-1-P synthase 2 / IPS 2; Identical to Inositol-3-phosphate synthase isozyme 2 (EC 5.5.1.4) (Myo-inositol-1- phosphate synthase 2) (MI-1-P synthase 2) (IPS 2) [Arabidopsis Thaliana] (GB:Q38862;GB:Q9SIE2); similar to MI-1-P SYNTHASE (Myo-inositol-1-phosphate synthase), inositol-3-phosphate synthase [Arabidopsis thalia…	0	0	-1.04035	5.2831e-05	-1.37062	0.0298512	1.12591	0.0516719	0	0	0	0
		At5g59820	Encodes a zinc finger protein involved in high light and cold acclimation. Overexpression of this putative transcription factor increases the expression level of 9 cold-responsive genes and represses the expression level of 15 cold-responsive genes, including CBF genes. Also, lines overexpressing this gene exhibits a small but reproducible increase in freeze tolerance. Because of the repression o…	0	0	1.12227	0.0750782	4.34964	0.0285965	4.25412	0.02109	0	0	0	0
		At4g14980	DC1 domain-containing protein; similar to DC1 domain-containing protein [Arabidopsis thaliana] (TAIR:AT5G54040.1); similar to unknown protein [Arabidopsis thaliana] (TAIR:AT5G54020.1); similar to DC1 domain-containing protein [Arabidopsis thaliana] (TAIR:AT5G54050.1); similar to DC1 domain-containing protein [Brassica oleracea] (GB:ABD65623.1); contains InterPro domain C1-like; (InterPro:IPR01142…	0	0	1.1667	0.0292357	-3.13792	0.0569758	-1.61087	0.146287	0	0	0	0
		At5g20230	Al-stress-induced gene	0	0	1.41626	0.0596698	4.83093	0.023978	2.64346	0.0579646	0	0	0	0
		At4g23030	MATE efflux protein-related; similar to ZF14, transporter [Arabidopsis thaliana] (TAIR:AT1G58340.1); similar to Multi antimicrobial extrusion protein MatE [Medicago truncatula] (GB:ABE90557.1); contains InterPro domain Multi antimicrobial extrusion protein MatE; (InterPro:IPR002528)	0	0	-1.11791	0.23508	2.13351	0.0121093	2.3429	0.178602	0	0	0	0
		At2g14920	sulfotransferase family protein; similar to sulfotransferase family protein [Arabidopsis thaliana] (TAIR:AT1G13430.1); similar to Sulfotransferase [Medicago truncatula] (GB:ABE89261.1); contains InterPro domain Sulfotransferase; (InterPro:IPR000863)	0	0	1.09675	0.182589	-3.61817	0.0796603	-1.99663	0.0360274	0	0	0	0
		At5g03210	unknown protein	0	0	1.23749	0.0476173	2.56936	0.199725	1.4226	0.106889	0	0	0	0
		At1g12845	similar to hypothetical protein MtrDRAFT_AC149131g9v1 [Medicago truncatula] (GB:ABD32556.1)	0	0	-1.23729	0.0248133	2.19487	0.0292477	1.41932	0.0232388	0	0	0	0
		At4g01460	basic helix-loop-helix (bHLH) family protein; similar to basic helix-loop-helix (bHLH) family protein [Arabidopsis thaliana] (TAIR:AT3G61950.1); similar to Os10g0376900 [Oryza sativa (japonica cultivar-group)] (GB:NP_001064473.1); similar to helix-loop-helix DNA-binding protein-like [Oryza sativa (japonica cultivar-group)] (GB:BAD19748.1); contains InterPro domain Helix-loop-helix DNA-binding; (I…	0	0	-1.06362	0.00555071	-2.88962	0.0085427	-1.31332	0.0675253	0	0	0	0
		At5g54700	ankyrin repeat family protein; similar to ankyrin repeat family protein [Arabidopsis thaliana] (TAIR:AT5G54710.1); similar to Ankyrin [Medicago truncatula] (GB:ABE80931.1); contains InterPro domain Ankyrin; (InterPro:IPR002110)	0	0	1.38101	0.0557469	1.15845	0.37271	-1.37794	0.118365	0	0	0	0
		At5g55620	similar to unknown protein [Arabidopsis thaliana] (TAIR:AT3G09950.1); similar to Os06g0523300 [Oryza sativa (japonica cultivar-group)] (GB:NP_001057752.1); similar to unknown protein [Oryza sativa (japonica cultivar-group)] (GB:BAD45825.1)	0	0	-1.02863	0.0195265	-1.75718	0.0135002	-2.01998	0.0214253	0	0	0	0
		At2g41730	similar to unknown protein [Arabidopsis thaliana] (TAIR:AT5G24640.1)	0	0	2.29897	0.0301448	1.93259	0.0376556	4.89304	0.0324186	0	0	0	0
		At1g72930	Toll/interleukin-1 receptor-like protein (TIR) mRNA,	0	0	-1.39627	0.0443522	-4.83072	0.0138579	-1.04174	0.0869032	0	0	0	0
		At5g62480	Encodes glutathione transferase belonging to the tau class of GSTs. Naming convention according to Wagner et al. (2002).	0	0	1.44181	0.0081848	-1.03005	0.00557779	3.62808	0.0773411	0	0	0	0
		At5g59670	leucine-rich repeat protein kinase, putative; similar to leucine-rich repeat protein kinase, putative [Arabidopsis thaliana] (TAIR:AT5G59680.1); similar to leucine-rich repeat protein kinase, putative [Arabidopsis thaliana] (TAIR:AT5G59650.1); similar to MEE39 (maternal effect embryo arrest 39), kinase [Arabidopsis thaliana] (TAIR:AT3G46330.1); similar to Protein kinase [Medicago truncatula] (GB:…	0	0	-1.2127	0.002929	-2.90435	0.174581	-1.58532	0.0971474	0	0	0	0
		At2g18050	encodes a structurally divergent linker histone whose gene expression is induced by dehydration and ABA.	0	0	1.09729	0.00719212	-1.60902	0.0207162	1.26065	0.176	0	0	0	0
		At4g18970	GDSL-motif lipase/hydrolase family protein; similar to GDSL-motif lipase/hydrolase family protein [Arabidopsis thaliana] (TAIR:AT5G45670.1); similar to GDSL-lipase protein [Capsicum annuum] (GB:AAX20033.1); similar to GDSL-lipase 1 [Capsicum annuum] (GB:AAZ23955.1); contains InterPro domain Lipolytic enzyme, G-D-S-L; (InterPro:IPR001087)	0	0	-1.33362	0.00443175	-1.40407	0.0337842	-2.45351	0.00916706	0	0	0	0
		At2g29090	Encodes a protein with ABA 8'-hydroxylase activity, involved in ABA catabolism. Member of the CYP707A gene family. This gene predominantly accumulates in dry seeds and is up-regulated immediately following imbibition. CYP707A2 appears to play a major role in the rapid decrease in ABA levels during early seed imbibition.	0	0	-1.35716	0.0137635	1.09693	0.186451	1.15578	0.20598	0	0	0	0
		At3g62740	glycosyl hydrolase family 1 protein; similar to glycosyl hydrolase family 1 protein [Arabidopsis thaliana] (TAIR:AT4G27820.1); similar to hydrolase, hydrolyzing O-glycosyl compounds [Arabidopsis thaliana] (TAIR:AT3G62750.1); similar to glycosyl hydrolase family 1 protein [Arabidopsis thaliana] (TAIR:AT4G27830.1); similar to Glycoside hydrolase, family 1 [Medicago truncatula] (GB:ABE85054.1); cont…	0	0	1.10693	0.0117333	1.23821	0.175978	1.66887	0.0685162	0	0	0	0
		At5g38700	similar to unknown protein [Arabidopsis thaliana] (TAIR:AT4G02170.1); similar to At5g38700 [Medicago truncatula] (GB:ABE84418.1)	0	0	1.13595	0.115674	1.9226	0.0544702	1.09593	0.290159	0	0	0	0
		At1g18880	proton-dependent oligopeptide transport (POT) family protein; similar to proton-dependent oligopeptide transport (POT) family protein [Arabidopsis thaliana] (TAIR:AT3G47960.1); similar to proton-dependent oligopeptide transport (POT) family protein [Arabidopsis thaliana] (TAIR:AT5G62680.1); similar to nitrate transporter NRT1-1 [Glycine max] (GB:BAB19756.1); similar to nitrate transporter NRT1-5 …	0	0	1.11063	0.0488365	-1.42736	0.0348877	-1.09728	0.0116487	0	0	0	0
		At3g28210	Encodes a putative zinc finger protein (PMZ).	0	0	1.36952	0.000464168	4.57525	0.028959	2.83044	0.0282202	0	0	0	0
		At4g32280	Auxin inducible protein.	0	0	-1.21338	0.145169	2.90849	0.0313376	-1.20563	0.0769288	0	0	0	0
		At5g13170	nodulin MtN3 family protein; similar to MTN3 (ARABIDOPSIS HOMOLOG OF MEDICAGO TRUNCATULA MTN3) [Arabidopsis thaliana] (TAIR:AT5G23660.1); similar to MtN3 [Medicago truncatula] (GB:CAA69976.1); contains InterPro domain MtN3 and saliva related transmembrane protein; (InterPro:IPR004316)	0	0	-1.09627	0.00333149	-1.66691	0.0420757	3.50801	0.0187739	0	0	0	0
		At1g30700	FAD-binding domain-containing protein; similar to FAD-binding domain-containing protein [Arabidopsis thaliana] (TAIR:AT4G20830.2); similar to carbohydrate oxidase [Lactuca sativa] (GB:AAL77102.1); contains InterPro domain FAD linked oxidase, N-terminal; (InterPro:IPR006094); contains InterPro domain Four-helical cytokine; (InterPro:IPR009079); contains InterPro domain Berberine/berberine-like; (I…	0	0	1.3495	0.0535848	1.59709	0.00847998	3.23441	0.0724849	0	0	0	0
		At1g49860	Encodes glutathione transferase belonging to the phi class of GSTs. Naming convention according to Wagner et al. (2002).	0	0	-1.03506	0.131637	-1.86464	0.126916	-2.76242	0.0351847	0	0	0	0
		At4g37370	member of CYP81D	0	0	1.02147	0.104303	1.23813	0.0804776	4.69169	0.0405352	0	0	0	0
		At1g60470	ATGOLS4 (ARABIDOPSIS THALIANA GALACTINOL SYNTHASE 4); transferase, transferring glycosyl groups / transferase, transferring hexosyl groups; similar to ATGOLS7 (ARABIDOPSIS THALIANA GALACTINOL SYNTHASE 7), transferase, transferring glycosyl groups / transferase, transferring hexosyl groups [Arabidopsis thaliana] (TAIR:AT1G60450.1); similar to galactinol synthase, isoform GolS-1 [Ajuga reptans] (GB…	0	0	1.65155	0.0304818	3.08393	0.00309993	1.30798	0.0183658	0	0	0	0
		At1g52190	proton-dependent oligopeptide transport (POT) family protein; similar to proton-dependent oligopeptide transport (POT) family protein [Arabidopsis thaliana] (TAIR:AT3G16180.1); similar to TGF-beta receptor, type I/II extracellular re (GB:ABD32296.1); similar to TGF-beta receptor, type I/II extracellular re (GB:ABD32298.1); contains InterPro domain TGF-beta receptor, type I/II extracellular region…	0	0	-1.08173	0.0212966	-2.61717	0.0437658	-1.86743	0.0556664	0	0	0	0
		At1g48510	cytochrome c oxidase assembly protein surfeit-related; similar to SURF1 (SURFEIT 1) [Arabidopsis thaliana] (TAIR:AT3G17910.1); similar to Os03g0200700 [Oryza sativa (japonica cultivar-group)] (GB:NP_001049291.1); contains InterPro domain Surfeit locus 1; (InterPro:IPR002994)	0	0	1.30975	0.0605608	-1.60855	0.0115142	-1.54382	0.0290407	0	0	0	0
		At2g29290	tropinone reductase, putative / tropine dehydrogenase, putative; similar to SAG13 (Senescence-associated gene 13), oxidoreductase [Arabidopsis thaliana] (TAIR:AT2G29350.1); similar to Tropinone reductase, putative, expressed [Oryza sativa (japonica cultivar-group)] (GB:ABF95188.1); contains InterPro domain Short-chain dehydrogenase/reductase SDR; (InterPro:IPR002198); contains InterPro domain Glu…	0	0	-1.18196	0.0103137	-3.18455	0.01219	-2.07069	0.02144	0	0	0	0
		At1g69930	Encodes glutathione transferase belonging to the tau class of GSTs. Naming convention according to Wagner et al. (2002).	0	0	1.48941	0.0461384	1.03974	0.218548	1.24891	0.165996	0	0	0	0
		At5g48490	protease inhibitor/seed storage/lipid transfer protein (LTP) family protein; similar to DIR1 (DEFECTIVE IN INDUCED RESISTANCE 1), lipid binding [Arabidopsis thaliana] (TAIR:AT5G48485.1); similar to Plant lipid transfer/seed storage/trypsin-alpha amylase inhibitor [Medicago truncatula] (GB:ABE79318.1); contains InterPro domain Plant lipid transfer/seed storage/trypsin-alpha amylase inhibitor; (Int…	0	0	-1.58546	0.0118943	-3.9904	0.00940458	-2.66059	0.0280895	0	0	0	0
		At1g10760	Encodes an &#945;-glucan, water dikinase required for starch degradation. Involved in cold-induced freezing tolerance. Mutations that eliminate the GWD protein or affect the dikinase domain of the enzyme dramatically reduce both the amount of phosphate in the amylopectin and the rate of starch degradation. Mature leaves of these mutants accumulate amounts of starch up to seven times greater than …	0	0	-1.15546	0.0139025	2.92201	0.0580408	1.55275	0.0527733	0	0	0	0
		At3g61210	embryo-abundant protein-related; similar to embryo-abundant protein-related [Arabidopsis thaliana] (TAIR:AT1G55450.1); similar to embryo-abundant protein EMB-like [Oryza sativa (japonica cultivar-group)] (GB:BAB89030.1); contains InterPro domain SAM (and some other nucleotide) binding motif; (InterPro:IPR000051); contains InterPro domain Methyltransferase type 11; (InterPro:IPR013216)	0	0	1.25217	0.0301047	-3.00133	0.0324291	-1.41844	0.0398476	0	0	0	0
		At3g22370	Encodes an isoform of alternative oxidase that is expressed in rosettes, flowers, and root. The alternative oxidase of plant mitochondria transfers electrons from the ubiquinone pool to oxygen without energy conservations. It is regulated through transcriptional control and by pyruvate. Plays a role in shoot acclimation to low temperature. Also is capable of ameliorating reactive oxygen species p…	0	0	1.18768	0.0173011	1.68999	0.156087	1.77315	0.00208972	0	0	0	0
		At5g49730	Encodes a putative ferric chelate reductase. Its mRNA is expressed in green aerial tissues (shoot, flower and cotyledon) in a light- and cell differentiation-specific manner. However, in vitro assays in yeast have not shown ferric chelate reductase activity for this protein. T	0	0	-1.20587	0.00247439	-3.7412	0.036872	-1.96966	0.0211019	0	0	0	0
		At1g02310	glycosyl hydrolase family protein 5 / cellulase family protein / (1-4)-beta-mannan endohydrolase, putative; similar to (1-4)-beta-mannan endohydrolase, putative [Arabidopsis thaliana] (TAIR:AT5G66460.1); similar to (1-4)-beta-mannan endohydrolase [Coffea arabica] (GB:CAC08442.1); contains InterPro domain Glycoside hydrolase, family 5; (InterPro:IPR001547)	0	0	1.21489	0.0394922	4.88015	0.112259	2.46877	0.118066	0	0	0	0
		At1g21310	Encodes extensin 3.	0	0	1.01973	0.00133526	1.23198	0.408594	1.16434	0.121586	0	0	0	0
		At4g18280	glycine-rich cell wall protein-related	0	0	1.01752	0.0552865	4.54864	0.0229642	3.14289	0.0136649	0	0	0	0
		At3g25250	Arabidopsis protein kinase	0	0	1.46672	0.000807213	1.57036	0.0650737	3.58809	0.0536734	0	0	0	0
		At1g17170	Encodes glutathione transferase belonging to the tau class of GSTs. Naming convention according to Wagner et al. (2002).	0	0	1.03752	0.0573697	3.00374	0.0423014	1.40212	0.222643	0	0	0	0
		At2g32880	meprin and TRAF homology domain-containing protein / MATH domain-containing protein; similar to meprin and TRAF homology domain-containing protein / MATH domain-containing protein [Arabidopsis thaliana] (TAIR:AT2G32870.1); similar to Os12g0489100 [Oryza sativa (japonica cultivar-group)] (GB:NP_001066793.1); similar to ubiquitin-specific protease 12, putative, expressed [Oryza sativa (japonica cul…	0	0	1.17394	0.00629406	-1.44316	0.0840668	-2.13104	0.141933	0	0	0	0
		At1g61800	glucose6-Phosphate/phosphate transporter 2	0	0	-1.2334	0.0386654	4.88384	0.00465483	3.85886	0.0434733	0	0	0	0
		At5g49520	member of WRKY Transcription Factor; Group II-c	0	0	1.02259	0.0160997	1.68365	0.0750032	2.3434	0.11749	0	0	0	0
		At2g04040	AtDTX1 (At2g04040) has been identified as a detoxifying efflux carrier for plant-derived antibiotics and other toxic compounds, including CD2+.	0	0	1.10128	0.0271669	1.46986	0.0121954	1.79977	0.133536	0	0	0	0
		At4g10310	encodes a sodium transporter (HKT1) expressed in the phloem. Mutants over-accumulate sodium in shoot tissue and have reduced sodium in phloem sap and roots.	0	0	1.11401	0.115384	-1.6964	0.106232	-1.65685	0.0676398	0	0	0	0
		At2g35980	Encodes a protein whose sequence is similar to tobacco hairpin-induced gene (HIN1) and Arabidopsis non-race specific disease resistance gene (NDR1). Expression of this gene is induced by cucumber mosaic virus, spermine and during senescence. The gene product is localized to the chloroplast.	0	0	1.57076	0.013642	2.75157	0.0930329	4.72266	0.0497211	0	0	0	0
		At1g03840	zinc finger (C2H2 type) family protein; similar to zinc finger (C2H2 type) family protein [Arabidopsis thaliana] (TAIR:AT5G44160.1); similar to Os01g0242200 [Oryza sativa (japonica cultivar-group)] (GB:NP_001042553.1); similar to Zinc finger, C2H2-type [Medicago truncatula] (GB:ABD28501.1); contains InterPro domain Zinc finger, C2H2-type; (InterPro:IPR007087)	0	0	1.07549	0.0253352	-1.1365	0.128401	-1.21152	0.000913732	0	0	0	0
		At4g28460	unknown protein	0	0	1.10561	0.000877274	1.07674	0.242438	2.85794	0.0281867	0	0	0	0
		At4g15910	encodes a gene whose transcript level in root and leaves increases to progressive drought stress. The transcript level is also affected by changes of endogenous or exogenous abscisic acid level. It appears to be a member of plant-specific gene family that includes late embryo-abundant and zinc- IAA-induced proteins in other plants.	0	0	1.01822	0.0527048	3.65688	0.0253707	1.2815	0.0802205	0	0	0	0
		At1g56680	glycoside hydrolase family 19 protein; similar to glycoside hydrolase family 19 protein [Arabidopsis thaliana] (TAIR:AT2G43600.1); similar to chitinase [Brassica rapa subsp. pekinensis] (GB:BAF35569.1); contains InterPro domain Chitin-binding, type 1; (InterPro:IPR001002); contains InterPro domain Glycoside hydrolase, family 19; (InterPro:IPR000726)	0	0	1.80376	0.0650414	-1.48551	0.087195	-1.87206	0.180024	0	0	0	0
		At5g35580	kinase; similar to protein kinase, putative [Arabidopsis thaliana] (TAIR:AT2G05940.1); similar to Avr9/Cf-9 induced kinase 1 [Nicotiana tabacum] (GB:AAP03880.2); contains InterPro domain Serine/threonine protein kinase; (InterPro:IPR002290); contains InterPro domain Protein kinase-like; (InterPro:IPR011009); contains InterPro domain Protein kinase; (InterPro:IPR000719); contains InterPro domain T…	0	0	1.10795	0.0252536	1.54283	0.0930171	1.54453	0.0573372	0	0	0	0
		At2g24010	SCPL23 (serine carboxypeptidase-like 23); serine carboxypeptidase; similar to BRS1 (BRI1 SUPPRESSOR 1) [Arabidopsis thaliana] (TAIR:AT4G30610.1); similar to SCPL22 (serine carboxypeptidase-like 22), serine carboxypeptidase [Arabidopsis thaliana] (TAIR:AT2G24000.1); similar to Os02g0794500 [Oryza sativa (japonica cultivar-group)] (GB:NP_001048377.1); similar to putative carboxypeptidase D [Oryza s…	0	0	-1.04585	0.122197	-1.13205	0.279203	-2.53365	0.192683	0	0	0	0
		At3g15240	similar to unknown protein [Arabidopsis thaliana] (TAIR:AT5G53900.2); similar to expressed protein [Oryza sativa (japonica cultivar-group)] (GB:ABA93307.2); contains domain gb def: At3g15240 (PTHR13902:SF3); contains domain SERINE/THREONINE-PROTEIN KINASE WNK (WITH NO LYSINE)-RELATED (PTHR13902)	0	0	1.37152	0.0809264	-1.04681	0.0451301	-1.71352	0.00990208	0	0	0	0
		At3g45160	unknown protein	0	0	1.10207	0.0403673	-2.14301	0.0104238	-1.43969	0.0182477	0	0	0	0
		At4g38950	kinesin motor family protein; similar to microtubule motor [Arabidopsis thaliana] (TAIR:AT2G21300.2); similar to kinesin heavy chain [Zea mays] (GB:AAK91812.1); similar to putative kinesin heavy chain [Oryza sativa (japonica cultivar-group)] (GB:BAD46370.1); similar to kinesin heavy chain [Zea mays] (GB:AAK91822.1); contains InterPro domain Kinesin, motor region; (InterPro:IPR001752)	0	0	-1.20593	0.0056114	-1.92675	0.0840187	-1.08027	0.159254	0	0	0	0
		At1g33750	terpene synthase/cyclase family protein; similar to terpene synthase/cyclase family protein [Arabidopsis thaliana] (TAIR:AT3G29410.1); similar to terpene synthase/cyclase family protein [Arabidopsis thaliana] (TAIR:AT3G32030.1); similar to terpene synthase/cyclase family protein [Arabidopsis thaliana] (TAIR:AT3G14490.1); similar to terpene synthase [Vitis vinifera] (GB:AAS66357.1); contains Inter…	0	0	1.19599	0.0842985	-2.5883	0.120444	-1.09112	0.109583	0	0	0	0
		At5g39890	similar to unknown protein [Arabidopsis thaliana] (TAIR:AT5G15120.1); similar to unknown protein [Oryza sativa (japonica cultivar-group)] (GB:BAB03364.1); similar to Os01g0185500 [Oryza sativa (japonica cultivar-group)] (GB:NP_001042241.1); contains InterPro domain Protein of unknown function DUF1637; (InterPro:IPR012864); contains InterPro domain Cupin, RmlC-type; (InterPro:IPR011051)	0	0	1.0082	0.138549	-1.77225	0.0468297	-1.12364	0.0209865	0	0	0	0
		At1g30720	FAD-binding domain-containing protein; similar to FAD-binding domain-containing protein [Arabidopsis thaliana] (TAIR:AT1G30730.1); similar to FAD linked oxidase, N-terminal [Medicago truncatula] (GB:ABD32603.1); contains InterPro domain FAD linked oxidase, N-terminal; (InterPro:IPR006094); contains InterPro domain Berberine/berberine-like; (InterPro:IPR012951)	0	0	1.70543	0.00282777	2.07838	0.0853588	1.23517	0.0813723	0	0	0	0
		At2g38250	DNA-binding protein-related; similar to transcription factor [Arabidopsis thaliana] (TAIR:AT5G01380.1); similar to OSJNBa0041A02.12 [Oryza sativa (japonica cultivar-group)] (GB:CAD41865.2); similar to B0403H10-OSIGBa0105A11.17 [Oryza sativa (indica cultivar-group)] (GB:CAH67865.1); contains InterPro domain Homeodomain-like; (InterPro:IPR009057); contains InterPro domain Myb, DNA-binding; (InterPr…	0	0	1.21858	0.0047486	2.90978	0.218319	3.88931	0.153718	0	0	0	0
		At1g68690	unknown protein	0	0	1.32916	0.022611	1.8455	0.000719769	1.99064	0.12811	0	0	0	0
		At2g36750	UGT72C1 (UDP-glucosyl transferase 72C1); UDP-glycosyltransferase/ transferase, transferring glycosyl groups; Identical to Cytokinin-O-glucosyltransferase 1 (EC 2.4.1.-) (Zeatin O- glucosyltransferase 1) (AtZOG1) (UGT73C1) [Arabidopsis Thaliana] (GB:Q9ZQ99); similar to UDP-glucoronosyl/UDP-glucosyl transferase family protein [Arabidopsis thaliana] (TAIR:AT2G36780.1); similar to DOGT1 (DON-GLUCOSYL…	0	0	1.23719	0.0122779	4.02282	0.164945	5.21707	0.10256	0	0	0	0
AgNO3 vs. Cold vs. Drought	5	At4g27440	light-dependent NADPH:protochlorophyllide oxidoreductase B	0	0	-1.4074	0.000696863	1.97964	0.0113969	0	0	1.12332	0.0332195	0	0
		At2g22330	Encodes a cytochrome P450. Involved in tryptophan metabolism. Converts Trp to indole-3-acetaldoxime (IAOx), a precursor to IAA and indole glucosinolates.	0	0	1.02743	0.0351049	-2.3649	0.0285419	0	0	1.06717	0.0583757	0	0
		At5g57730	unknown protein	0	0	2.70339	0.091452	1.42193	0.683516	0	0	1.30157	0.446896	0	0
		At4g14400	encodes a novel protein with putative ankyrin and transmembrane regions. It is a member of one of the largest uncharacterized gene families in higher plants. The gene is involved in resistance to Pseudomonas syringae.	0	0	-1.05671	0.0613396	-4.08091	0.0104459	0	0	1.06194	0.120347	0	0
		At1g76650	calcium-binding EF hand family protein; similar to calmodulin-related protein, putative [Arabidopsis thaliana] (TAIR:AT1G76640.1); similar to regulator of gene silencing [Nicotiana tabacum] (GB:AAK11255.1); contains InterPro domain EF-Hand type; (InterPro:IPR011992); contains InterPro domain Calcium-binding EF-hand; (InterPro:IPR002048)	0	0	1.09526	0.0466799	2.23357	0.0860146	0	0	-1.3914	0.229697	0	0
AgNO3 vs. Cold vs. Heat	8	At3g23010	disease resistance family protein / LRR family protein; similar to leucine-rich repeat family protein [Arabidopsis thaliana] (TAIR:AT3G23120.1); similar to disease resistance family protein [Arabidopsis thaliana] (TAIR:AT3G23110.1); similar to Cf-2.2 [Lycopersicon pimpinellifolium] (GB:AAC15780.1); similar to Cf-2.3 [Lycopersicon pimpinellifolium] (GB:AAX19021.1); contains InterPro domain Leucine…	0	0	-1.33546	0.012018	-1.47168	0.503369	0	0	0	0	-1.94102	0.45579
		At4g37160	SKS15 (SKU5 Similar 15); copper ion binding; similar to SKS16 (SKU5 Similar 16), copper ion binding / pectinesterase [Arabidopsis thaliana] (TAIR:AT2G23630.1); similar to SKS17 (SKU5 Similar 17), copper ion binding / oxidoreductase [Arabidopsis thaliana] (TAIR:AT5G66920.1); similar to Multicopper oxidase, type 1 [Medicago truncatula] (GB:ABE89109.1); similar to Os07g0119400 [Oryza sativa (japonic…	0	0	1.52605	0.131625	-1.54137	0.00273615	0	0	0	0	-1.06851	0.161709
		At4g32860	similar to conserved hypothetical protein [Medicago truncatula] (GB:ABE78388.1)	0	0	1.08897	0.0357066	-1.07387	0.11104	0	0	0	0	-1.77771	0.424914
		At4g24110	similar to Hypothetical protein [Oryza sativa (japonica cultivar-group)] (GB:AAO17020.1)	0	0	1.26584	0.0336491	-1.44367	0.118074	0	0	0	0	-2.00012	0.0624094
		At3g13310	DNAJ heat shock N-terminal domain-containing protein; similar to DNAJ heat shock N-terminal domain-containing protein (J11) [Arabidopsis thaliana] (TAIR:AT4G36040.1); similar to DNAJ heat shock protein, putative [Arabidopsis thaliana] (TAIR:AT2G17880.1); similar to Os06g0716100 [Oryza sativa (japonica cultivar-group)] (GB:NP_001058589.1); similar to DnaJ-like protein [Phaseolus vulgaris] (GB:AAB3…	0	0	1.49993	0.012702	1.45319	0.0111464	0	0	0	0	-1.57433	0.0617965
		At5g25130	putative cytochrome P450	0	0	1.05219	0.00581548	-4.35708	0.136049	0	0	0	0	-1.02954	0.226433
		At3g49960	peroxidase, putative; Identical to Peroxidase 35 precursor (EC 1.11.1.7) (Atperox P35) (ATP21a) (PER35) [Arabidopsis Thaliana] (GB:Q96510); similar to peroxidase 73 (PER73) (P73) (PRXR11) [Arabidopsis thaliana] (TAIR:AT5G67400.1); similar to peroxidase 1 [Artemisia annua] (GB:AAO45182.1); contains InterPro domain Haem peroxidase; (InterPro:IPR010255); contains InterPro domain Haem peroxidase, pla…	0	0	-1.37522	0.159157	-1.65853	0.112653	0	0	0	0	-1.06166	0.0240533
		At1g28330	dormancy-associated protein (DRM1)	0	0	-1.02282	0.0178184	1.27107	0.0221468	0	0	0	0	-1.08116	0.202539
AgNO3 vs. Salt vs. Drought	5	At4g26020	similar to CIP1 (COP1-INTERACTIVE PROTEIN 1) [Arabidopsis thaliana] (TAIR:AT5G41790.1); similar to 4/1 protein [Medicago truncatula] (GB:ABD28478.1); contains InterPro domain Fe-only hydrogenase, small subunit; (InterPro:IPR008953)	0	0	1.07407	0.0321036	0	0	-2.58966	0.169945	-2.05802	0.417254	0	0
		At1g47400	similar to unknown protein [Arabidopsis thaliana] (TAIR:AT1G47395.1)	0	0	1.3215	0.0525657	0	0	2.04812	0.0566651	1.07233	0.127936	0	0
		At5g59510	DVL18/RTFL5 (ROTUNDIFOLIA LIKE 5); similar to DVL15/RTFL4 (ROTUNDIFOLIA LIKE 4) [Arabidopsis thaliana] (TAIR:AT3G46613.1); similar to hypothetical protein MtrDRAFT_AC135467g8v1 [Medicago truncatula] (GB:ABE81994.1); contains InterPro domain DVL; (InterPro:IPR012552)	0	0	1.20941	0.00198807	0	0	1.89844	0.43116	1.09302	0.320472	0	0
		At2g43510	Member of the defensin-like (DEFL) family. Encodes putative trypsin inhibitor protein which may function in defense against herbivory.	0	0	1.44607	0.0108467	0	0	1.89063	0.161183	2.95678	0.0456191	0	0
		At4g31970	member of CYP82C	0	0	1.91577	0.0806555	0	0	1.00981	0.304092	1.06265	0.540976	0	0
AgNO3 vs. Salt vs. Heat	5	At2g36020	abscisic acid-responsive HVA22 family protein; Identical to HVA22-like protein j (AtHVA22j) (HVA22J) [Arabidopsis Thaliana] (GB:Q8GXE9;GB:Q8LEZ1;GB:Q9SJ48); similar to abscisic acid-responsive HVA22 family protein [Arabidopsis thaliana] (TAIR:AT5G42560.1); similar to TB2/DP1, HVA22 family protein, expressed [Oryza sativa (japonica cultivar-group)] (GB:ABF94986.1); contains InterPro domain TB2/DP1…	0	0	1.52957	0.0200675	0	0	1.39562	0.245336	0	0	1.32056	0.39939
		At2g05510	glycine-rich protein; similar to glycine-rich protein [Arabidopsis thaliana] (TAIR:AT2G05440.3); similar to antimicrobial peptide shep-GRP [Capsella bursa-pastoris] (GB:AAG09424.1); contains InterPro domain Glycine rich; (InterPro:IPR010800)	0	0	1.81	0.0208535	0	0	2.23639	0.075267	0	0	-2.12249	0.339176
		At4g37710	VQ motif-containing protein; similar to VQ motif-containing protein [Arabidopsis thaliana] (TAIR:AT2G22880.1); contains InterPro domain VQ; (InterPro:IPR008889)	0	0	1.29858	0.231791	0	0	3.56392	0.0702008	0	0	-1.92641	0.372698
		At2g27080	harpin-induced protein-related / HIN1-related / harpin-responsive protein-related; similar to unknown protein [Arabidopsis thaliana] (TAIR:AT5G21130.1); similar to Harpin-induced 1 [Medicago truncatula] (GB:ABE82616.1); contains InterPro domain Harpin-induced 1; (InterPro:IPR010847)	0	0	1.00816	0.0140415	0	0	2.04982	0.00252344	0	0	-1.27869	0.414532
		At2g47520	encodes a member of the ERF (ethylene response factor) subfamily B-2 of ERF/AP2 transcription factor family. The protein contains one AP2 domain. There are 5 members in this subfamily including RAP2.2 AND RAP2.12.	0	0	1.14673	0.0733944	0	0	2.63851	0.0346637	0	0	-1.68733	0.0819041
AgNO3 vs. Drought vs. Heat	2	At4g23310	receptor-like protein kinase, putative; similar to receptor-like protein kinase, putative [Arabidopsis thaliana] (TAIR:AT3G45860.1); similar to protein kinase family protein [Arabidopsis thaliana] (TAIR:AT4G23270.1); similar to CRK10 (CYSTEINE-RICH RLK10), kinase [Arabidopsis thaliana] (TAIR:AT4G23180.1); similar to receptor-like protein kinase homolog RK20-1 [Phaseolus vulgaris] (GB:AAD21872.1);…	0	0	-1.01624	0.0945792	0	0	0	0	1.40644	0.286941	1.0714	0.468626
		At3g45130	LAS1 (Lanosterol synthase 1); catalytic/ lyase; similar to CAS1 (CYCLOARTENOL SYNTHASE 1) [Arabidopsis thaliana] (TAIR:AT2G07050.1); similar to beta-amyrin synthase, putative [Arabidopsis thaliana] (TAIR:AT1G78950.1); similar to beta-amyrin synthase, putative [Arabidopsis thaliana] (TAIR:AT1G78955.1); similar to putative oxidosqualene cyclase [Cucurbita pepo] (GB:BAD34646.1); similar to oxidosqua…	0	0	1.42281	0.266537	0	0	0	0	1.04656	0.354912	1.00461	0.340179
Cold vs. Salt vs. Drought	199	At2g18120	A member of SHI gene family. Arabidopsis thaliana has ten members that encode proteins with a RING finger-like zinc finger motif. Despite being highly divergent in sequence, many of the SHI-related genes are partially redundant in function and synergistically promote gynoecium, stamen and leaf development in Arabidopsis.	0	0	0	0	-1.76608	0.13955	-1.49425	0.0796771	-1.23644	0.181437	0	0
		At5g53710	unknown protein	0	0	0	0	1.07847	0.0048524	4.6204	0.0261501	1.24886	0.409082	0	0
		At4g40095	unknown protein	0	0	0	0	1.40089	0.242578	1.07404	0.182668	2.0189	0.041853	0	0
		At1g64260	zinc finger protein-related; similar to SWIM zinc finger family protein [Arabidopsis thaliana] (TAIR:AT1G64255.1); similar to zinc finger protein-related [Arabidopsis thaliana] (TAIR:AT1G49920.1); similar to MuDR family transposase, putative [Medicago truncatula] (GB:ABE90055.1); contains InterPro domain Zinc finger, PMZ-type; (InterPro:IPR006564); contains InterPro domain Plant MuDR transposase;…	0	0	0	0	-2.19603	0.0281882	-1.29734	0.127981	-1.2328	0.491419	0	0
		At1g64380	encodes a member of the DREB subfamily A-6 of ERF/AP2 transcription factor family. The protein contains one AP2 domain. There are 8 members in this subfamily including RAP2.4.	0	0	0	0	1.78933	0.166754	2.68936	0.096235	1.69269	0.173783	0	0
		At2g25820	encodes a member of the DREB subfamily A-4 of ERF/AP2 transcription factor family. The protein contains one AP2 domain. There are 17 members in this subfamily including TINY.	0	0	0	0	-1.44664	0.272591	2.14006	0.00782284	-1.22015	0.258664	0	0
		At1g19960	similar to transmembrane receptor [Arabidopsis thaliana] (TAIR:AT2G32140.1)	0	0	0	0	-1.87108	0.0960883	-1.58331	0.00808026	1.1612	0.00276544	0	0
		At2g06200	Growth regulating factor encoding transcription activator. One of the nine members of a GRF gene family, containing nuclear targeting domain. Involved in leaf development and expressed in root, shoot and flower	0	0	0	0	-2.60403	0.113374	-2.54964	0.0799602	-1.62807	0.116835	0	0
		At2g17170	protein kinase family protein; similar to protein kinase family protein [Arabidopsis thaliana] (TAIR:AT2G17090.1); similar to Os03g0132800 [Oryza sativa (japonica cultivar-group)] (GB:NP_001048870.1); similar to protein kinase-like protein [Oryza sativa] (GB:AAG13605.1); contains InterPro domain Protein kinase-like; (InterPro:IPR011009); contains InterPro domain Protein kinase; (InterPro:IPR00071…	0	0	0	0	-1.98916	0.026939	-1.18759	0.273596	-1.6894	0.316655	0	0
		At3g18300	similar to unknown protein [Arabidopsis thaliana] (TAIR:AT1G48780.1)	0	0	0	0	1.28017	0.344269	1.00761	0.391497	1.14888	0.41554	0	0
		At5g52680	heavy-metal-associated domain-containing protein; similar to heavy-metal-associated domain-containing protein [Arabidopsis thaliana] (TAIR:AT5G52690.1); contains InterPro domain Heavy metal transport/detoxification protein; (InterPro:IPR006121)	0	0	0	0	3.00885	0.182524	1.16628	0.283989	1.56601	0.215253	0	0
		At3g11980	Similar to fatty acid reductases.	0	0	0	0	-1.56257	0.510855	-1.72621	0.514904	-1.61335	0.517697	0	0
		At4g07610	unknown protein	0	0	0	0	-1.63166	0.350745	-2.27327	0.384647	-1.85291	0.543288	0	0
		At4g39320	microtubule-associated protein-related; similar to hypothetical protein [Plasmodium falciparum 3D7] (GB:NP_702720.1)	0	0	0	0	3.37054	0.0504377	1.33955	0.0762962	1.05108	0.190216	0	0
		At3g28290	Possesses a transmembrane domain and a small region that has sequence similarities to integrins from fungi, insects and humans. Is localized to plasma membrane and cytoplasm. Integrin-related protein 14a, identical to At14a protein GI:11994573 (Arabidopsis thaliana) (Gene 230 (1), 33-40 (1999)), At14a protein (Arabidopsis thaliana) GI:4589123	0	0	0	0	3.19728	0.0996547	2.03945	0.197071	2.35851	0.047062	0	0
		At1g37150	holocarboxylase synthetase 2 (HCS2.d); similar to HCS1 (HOLOCARBOXYLASE SYNTHASE), catalytic [Arabidopsis thaliana] (TAIR:AT2G25710.2); similar to Os02g0167000 [Oryza sativa (japonica cultivar-group)] (GB:NP_001046003.1); similar to putative holocarboxylase synthetase [Oryza sativa (japonica cultivar-group)] (GB:BAD26236.1); contains InterPro domain Biotin/lipoate A/B protein ligase; (InterPro:IP…	0	0	0	0	-1.90829	0.314983	-1.49433	0.42633	-1.40414	0.421967	0	0
		At5g42290	transcription activator-related; similar to Os03g0133100 [Oryza sativa (japonica cultivar-group)] (GB:NP_001048873.1)	0	0	0	0	2.10347	0.274631	2.8074	0.0374284	1.24705	0.384042	0	0
		At5g39280	member of Alpha-Expansin Gene Family. Naming convention from the Expansin Working Group (Kende et al, 2004. Plant Mol Bio)	0	0	0	0	2.05342	0.19485	1.90884	0.255741	2.15968	0.489486	0	0
		At1g61290	member of SYP12 Gene Family	0	0	0	0	1.30282	0.477587	4.48704	0.0839257	1.21609	0.286573	0	0
		At1g56600	ATGOLS2 (ARABIDOPSIS THALIANA GALACTINOL SYNTHASE 2); transferase, transferring glycosyl groups / transferase, transferring hexosyl groups; similar to ATGOLS3 (ARABIDOPSIS THALIANA GALACTINOL SYNTHASE 3), transferase, transferring glycosyl groups / transferase, transferring hexosyl groups [Arabidopsis thaliana] (TAIR:AT1G09350.1); similar to galactinol synthase-like protein [Thellun (GB:AAM19710.…	0	0	0	0	5.58337	0.119673	4.42047	0.00631591	1.49714	0.128522	0	0
		At1g15990	member of Cyclic nucleotide gated channel family	0	0	0	0	-2.93412	0.160414	-2.25624	0.114112	-1.62344	0.18519	0	0
		At5g66400	Belongs to the dehydrin protein family, which contains highly conserved stretches of 7-17 residues that are repetitively scattered in their sequences, the K-, S-, Y- and lysine rich segments. ABA- and drought-induced glycine-rice dehydrin protein. The ABA-induced expression of RAB18 was reduced following ACC application, indicating that ethylene inhibits the ABA signaling pathway. RAB18 is also e…	0	0	0	0	2.41238	0.0991326	5.59068	0.0258149	1.04516	0.0533782	0	0
		At2g18260	member of SYP11 Gene Family	0	0	0	0	-2.74165	0.251121	-2.59408	0.217159	-1.48499	0.238722	0	0
		At5g25990	similar to unknown protein [Arabidopsis thaliana] (TAIR:AT5G25970.1); contains InterPro domain Protein of unknown function DUF266, plant; (InterPro:IPR004949)	0	0	0	0	1.55949	0.502748	2.09237	0.121591	2.28865	0.073711	0	0
		At4g11470	protein kinase family protein; similar to EMB1290 (EMBRYO DEFECTIVE 1290), kinase [Arabidopsis thaliana] (TAIR:AT4G23250.1); similar to protein kinase family protein [Arabidopsis thaliana] (TAIR:AT4G11480.1); similar to protein kinase family protein [Arabidopsis thaliana] (TAIR:AT4G11460.1); similar to receptor-like protein kinase homolog RK20-1 [Phaseolus vulgaris] (GB:AAD21872.1); contains Inte…	0	0	0	0	1.52341	0.221484	2.08577	0.061717	1.28624	0.205534	0	0
		At5g26340	Encodes a protein with high affinity, hexose-specific/H+ symporter activity. The activity of the transporter appears to be negatively regulated by phosphorylation. Importantly, microarray analysis, as well as the study of the expression of this gene in mutants involved in programmed cell death (PCD) demonstrated a tight correlation between this gene's expression and PCD.	0	0	0	0	4.22561	0.00630644	2.46668	0.0327639	1.02384	0.00566198	0	0
		At1g33850	40S ribosomal protein S15, putative; similar to 40S ribosomal protein S15 (RPS15E) [Arabidopsis thaliana] (TAIR:AT5G43640.1); similar to Os03g0798600 [Oryza sativa (japonica cultivar-group)] (GB:NP_001051572.1); similar to ribosomal S15 protein [Retama raetam] (GB:AAL32040.1); contains InterPro domain Ribosomal protein S19/S15; (InterPro:IPR002222)	0	0	0	0	1.27274	0.431601	1.43273	0.488441	1.46692	0.104822	0	0
		At1g17615	disease resistance protein (TIR-NBS class), putative; similar to disease resistance protein (TIR-NBS class), putative [Arabidopsis thaliana] (TAIR:AT1G72950.1); similar to resistance gene analog PU3 [Helianthus annuus] (GB:AAL07535.1); contains InterPro domain Disease resistance protein; (InterPro:IPR000767); contains InterPro domain Toll-Interleukin receptor; (InterPro:IPR000157)	0	0	0	0	1.52219	0.0519616	1.47995	0.387137	1.38133	0.322447	0	0
		At1g33500	similar to kinase interacting family protein [Arabidopsis thaliana] (TAIR:AT3G22790.1); similar to hypothetical protein TTHERM_00463770 [Tetrahymena thermophila SB210] (GB:XP_001018874.1); similar to hypothetical protein MCAP_0861 [Mycoplasma capricolum subsp. capricolum ATCC 27343] (GB:YP_424803.1); similar to Os08g0320300 [Oryza sativa (japonica cultivar-group)] (GB:NP_001061527.1)	0	0	0	0	-1.02139	0.247701	-1.8295	0.109886	-1.06838	0.0801389	0	0
		At5g05420	immunophilin, putative / FKBP-type peptidyl-prolyl cis-trans isomerase, putative; similar to immunophilin-related / FKBP-type peptidyl-prolyl cis-trans isomerase-related [Arabidopsis thaliana] (TAIR:AT4G25340.1); similar to putative immunophilin/FKBP-type peptidyl-prolyl cis-trans isomerase [Helianthus annuus] (GB:AAR23804.1); contains InterPro domain Peptidylprolyl isomerase, FKBP-type; (InterPr…	0	0	0	0	-1.77178	0.33796	-2.03183	0.240412	-2.2023	0.114834	0	0
		At4g28085	unknown protein	0	0	0	0	1.62693	0.226643	1.38871	0.183978	1.35187	0.194569	0	0
		At2g17660	nitrate-responsive NOI protein, putative; similar to unknown protein [Arabidopsis thaliana] (TAIR:AT4G35655.1); similar to nitrate-induced NOI protein [Zea mays] (GB:AAB86937.1); contains InterPro domain Nitrate-induced NOI; (InterPro:IPR008700)	0	0	0	0	5.87826	0.17845	2.79047	0.0327564	-1.82339	0.153178	0	0
		At4g15700	glutaredoxin family protein; Identical to Monothiol glutaredoxin-S3 (AtGrxS3) (GRXS3) [Arabidopsis Thaliana] (GB:O23421); similar to glutaredoxin family protein [Arabidopsis thaliana] (TAIR:AT4G15690.1); similar to glutaredoxin family protein [Musa acuminata] (GB:ABF69994.1); similar to Glutaredoxin-like family protein [Oryza sativa (japonica cultivar-group)] (GB:ABA99336.1); contains InterPro do…	0	0	0	0	3.33365	0.0916671	1.09009	0.0699413	-1.86199	0.336852	0	0
		At5g04120	phosphoglycerate/bisphosphoglycerate mutase family protein; similar to phosphoglycerate/bisphosphoglycerate mutase family protein [Arabidopsis thaliana] (TAIR:AT3G50520.1); similar to phosphoglycerate mutase family protein, expressed [Oryza sativa (japonica cultivar-group)] (GB:ABA91368.2); contains InterPro domain Phosphoglycerate/bisphosphoglycerate mutase; (InterPro:IPR001345); contains InterP…	0	0	0	0	-1.08959	0.453146	1.03004	0.677501	1.54416	0.201975	0	0
		At4g31230	protein kinase family protein; similar to kinase [Arabidopsis thaliana] (TAIR:AT2G24370.1); similar to protein kinase family protein [Arabidopsis thaliana] (TAIR:AT5G35380.1); similar to protein kinase family protein [Arabidopsis thaliana] (TAIR:AT1G16760.1); similar to serine threonine kinase [Zea mays] (GB:AAL59227.1); similar to stk [Zea mays] (GB:AAV64214.1); similar to serine threonine kinas…	0	0	0	0	1.47042	0.448297	1.13418	0.481795	1.88975	0.20719	0	0
		At1g48010	invertase/pectin methylesterase inhibitor family protein; similar to invertase/pectin methylesterase inhibitor family protein [Arabidopsis thaliana] (TAIR:AT1G50340.1); similar to pectinmethylesterase inhibitor [Actinidia deliciosa] (GB:BAC54966.1); contains InterPro domain Plant invertase/pectin methylesterase inhibitor; (InterPro:IPR007186); contains InterPro domain Signal recognition particle,…	0	0	0	0	-1.05947	0.837477	2.75037	0.409433	1.2978	0.512538	0	0
		At3g26150	putative cytochrome P450	0	0	0	0	1.58348	0.48154	1.31483	0.437925	1.0058	0.381272	0	0
		At2g21690	RNA-binding protein, putative; similar to ATGRP8/GR-RBP8 (COLD, CIRCADIAN RHYTHM, AND RNA BINDING 1, GLYCINE-RICH PROTEIN 8), RNA binding [Arabidopsis thaliana] (TAIR:AT4G39260.3); similar to RNA-binding re (GB:ABE82734.1); contains InterPro domain Nucleotide-binding, alpha-beta plait; (InterPro:IPR012677); contains InterPro domain RNA-binding region RNP-1 (RNA recognition motif); (InterPro:IPR00…	0	0	0	0	-1.48075	0.247893	-2.6505	0.137675	-1.8716	0.610345	0	0
		At1g67270	similar to unknown protein [Arabidopsis thaliana] (TAIR:AT1G67780.1); similar to Os11g0568300 [Oryza sativa (japonica cultivar-group)] (GB:NP_001068113.1); similar to PREDICTED: similar to cell division cycle associated 7 [Apis mellifera] (GB:XP_001121657.1); similar to Os05g0300700 [Oryza sativa (japonica cultivar-group)] (GB:NP_001055133.1); contains InterPro domain DDT; (InterPro:IPR004022)	0	0	0	0	2.03398	0.26724	2.24965	0.333956	1.52009	0.339194	0	0
		At2g14930	unknown protein	0	0	0	0	-1.93554	0.384924	-1.01808	0.442584	-1.05211	0.584243	0	0
		At4g31280	unknown protein	0	0	0	0	1.26039	0.415764	1.19684	0.444832	1.58661	0.367974	0	0
		At4g02320	pectinesterase family protein; similar to pectinesterase family protein [Arabidopsis thaliana] (TAIR:AT4G02300.1); similar to Os01g0312500 [Oryza sativa (japonica cultivar-group)] (GB:NP_001042866.1); similar to putative thermostable pectinesterase [Citrus sinensis] (GB:AAK84485.1); similar to Os07g0675100 [Oryza sativa (japonica cultivar-group)] (GB:NP_001060620.1); contains InterPro domain Viru…	0	0	0	0	1.11812	0.0820688	1.31513	0.175737	1.19061	0.0987154	0	0
		At4g36470	S-adenosyl-L-methionine:carboxyl methyltransferase family protein; similar to JMT (JASMONIC ACID CARBOXYL METHYLTRANSFERASE), jasmonate O-methyltransferase [Arabidopsis thaliana] (TAIR:AT1G19640.1); similar to putative S-adenosyl-L-methionine:jasmonic acid carboxyl methyltransferase [Oryza sativa (japonica cultivar-group)] (GB:BAB64171.1); contains InterPro domain SAM dependent carboxyl methyltra…	0	0	0	0	-2.85589	0.132034	-2.16521	0.0304522	-1.29416	0.0707686	0	0
		At1g18510	Member of TETRASPANIN family	0	0	0	0	1.04606	0.0474131	1.36405	0.369994	1.05554	0.516489	0	0
		At1g26790	Dof-type zinc finger domain-containing protein; Identical to Hypothetical Dof zinc finger protein DOF1.3 (AtDOF1.3) (DOF1.3) [Arabidopsis Thaliana] (GB:Q9LQX4); similar to Dof-type zinc finger domain-containing protein [Arabidopsis thaliana] (TAIR:AT1G69570.1); similar to Zinc finger, Dof-type [Medicago truncatula] (GB:ABE80437.1); contains InterPro domain Zinc finger, Dof-type; (InterPro:IPR0038…	0	0	0	0	2.31273	0.147372	-1.25318	0.0668244	-1.20427	0.180516	0	0
		At1g43140	unknown protein	0	0	0	0	1.46547	0.395857	1.32267	0.243403	1.80261	0.0884361	0	0
		At5g48750	auxin-responsive protein, putative; similar to auxin-responsive protein, putative [Arabidopsis thaliana] (TAIR:AT3G59070.1); similar to hypothetical protein 26.t00022 [Brassica oleracea] (GB:ABD65002.1); contains InterPro domain Protein of unknown function DUF568, DOMON-like; (InterPro:IPR007613); contains InterPro domain DOMON related; (InterPro:IPR005018); contains InterPro domain Cytochrome b5…	0	0	0	0	-1.01745	0.326546	-1.95277	0.0556143	-1.36353	0.191024	0	0
		At3g20760	similar to unknown protein [Arabidopsis thaliana] (TAIR:AT1G51130.1); similar to hypothetical protein CC1G_01911 [Coprinopsis cinerea okayama7#130] (GB:EAU91422.1); similar to Os06g0618000 [Oryza sativa (japonica cultivar-group)] (GB:NP_001058082.1); similar to Os08g0510900 [Oryza sativa (japonica cultivar-group)] (GB:NP_001062210.1); contains domain SUBFAMILY NOT NAMED (PTHR16140:SF6); contains …	0	0	0	0	-1.7329	0.328079	-1.71148	0.335217	-1.56127	0.249255	0	0
		At3g30190	similar to unknown protein [Arabidopsis thaliana] (TAIR:AT1G24370.1); similar to conserved hypothetical protein [Asparagus officinalis] (GB:ABB55318.1); contains InterPro domain Protein of unknown function DUF635; (InterPro:IPR006912); contains InterPro domain Bacterial adhesion; (InterPro:IPR008966)	0	0	0	0	-2.93096	0.432638	-1.6849	0.448828	-1.37118	0.530632	0	0
		At5g05050	peptidase C1A papain family protein; contains InterPro domain Peptidase C1A, papain; (InterPro:IPR013128); contains InterPro domain Peptidase C1A, papain C-terminal; (InterPro:IPR000668)	0	0	0	0	-1.38321	0.150031	-1.58561	0.107659	-1.05691	0.208776	0	0
		At2g32630	pentatricopeptide (PPR) repeat-containing protein; similar to UDP-glucoronosyl/UDP-glucosyl transferase family protein [Arabidopsis thaliana] (TAIR:AT1G05670.1); similar to Os07g0671200 [Oryza sativa (japonica cultivar-group)] (GB:NP_001060597.1); similar to Os10g0495200 [Oryza sativa (japonica cultivar-group)] (GB:NP_001064949.1); similar to putative chloroplast RNA processing protein [Oryza sat…	0	0	0	0	-2.92633	0.0792826	-1.39599	0.0418994	-1.88296	0.0245997	0	0
		At4g10540	subtilase family protein; similar to subtilase family protein [Arabidopsis thaliana] (TAIR:AT4G10510.1); similar to subtilase family protein [Arabidopsis thaliana] (TAIR:AT4G10550.1); similar to subtilase family protein [Arabidopsis thaliana] (TAIR:AT1G32940.1); similar to Os09g0530800 [Oryza sativa (japonica cultivar-group)] (GB:NP_001063751.1); similar to Protease-associated PA; Proteinase inhi…	0	0	0	0	1.09855	0.490318	1.64228	0.131969	1.04895	0.232127	0	0
		At5g08480	VQ motif-containing protein; similar to VQ motif-containing protein [Arabidopsis thaliana] (TAIR:AT1G28280.1); similar to VQ [Medicago truncatula] (GB:ABE85646.1); contains InterPro domain VQ; (InterPro:IPR008889)	0	0	0	0	-3.40887	0.0891169	-1.6794	0.054093	-1.05987	0.574004	0	0
		At1g09080	luminal binding protein 3 (BiP-3) (BP3); similar to BIP (LUMINAL BINDING PROTEIN), ATP binding [Arabidopsis thaliana] (TAIR:AT5G42020.1); similar to luminal binding protein 1 (BiP-1) (BP1) [Arabidopsis thaliana] (TAIR:AT5G28540.1); similar to HSP70B (heat shock protein 70B), ATP binding [Arabidopsis thaliana] (TAIR:AT1G16030.1); similar to luminal binding protein [Pseudotsuga menziesii] (GB:CAA89…	0	0	0	0	-1.02307	0.497557	2.80856	0.283051	-1.12407	0.56172	0	0
		At3g21410	F-box family protein (FBW1); similar to F-box family protein [Arabidopsis thaliana] (TAIR:AT3G22650.1); similar to Putative F-Box protein, identical [Solanum demissum] (GB:AAT38720.1); similar to Cyclin-like F-box; F-box protein interaction domain; Galactose oxidase, central [Medicago truncatula] (GB:ABE82845.1); contains InterPro domain Cyclin-like F-box; (InterPro:IPR001810); contains InterPro …	0	0	0	0	1.14917	0.521918	1.17541	0.476696	1.07218	0.555085	0	0
		At3g10150	ATPAP16/PAP16 (purple acid phosphatase 16); acid phosphatase/ protein serine/threonine phosphatase; similar to ATPAP28/PAP28 (purple acid phosphatase 28), acid phosphatase/ protein serine/threonine phosphatase [Arabidopsis thaliana] (TAIR:AT5G57140.1); similar to Os01g0941800 [Oryza sativa (japonica cultivar-group)] (GB:NP_001045361.1); similar to hypothetical protein DDBDRAFT_0205355 [Dictyostel…	0	0	0	0	-5.07215	0.0453442	-2.28486	0.0583114	-1.19206	0.171999	0	0
		At2g11490	similar to unknown protein [Arabidopsis thaliana] (TAIR:AT5G28980.1); similar to unknown protein [Arabidopsis thaliana] (TAIR:AT1G35090.1); contains InterPro domain Nucleic acid-binding, OB-fold, subgroup; (InterPro:IPR012340); contains InterPro domain Protein of unknown function DUF223, Arabidopsis thaliana; (InterPro:IPR003871); contains InterPro domain Nucleic acid-binding, OB-fold; (InterPro:…	0	0	0	0	-1.28472	0.351555	-1.12066	0.0723121	-1.42678	0.0997627	0	0
		At2g06330	unknown protein	0	0	0	0	-2.03358	0.281871	-1.6261	0.438369	-2.0113	0.367993	0	0
		At4g07350	similar to unknown protein [Arabidopsis thaliana] (TAIR:AT1G40129.1)	0	0	0	0	2.74524	0.315075	1.38872	0.134064	1.4812	0.447617	0	0
		At5g41820	geranylgeranyl transferase alpha subunit-related / RAB geranylgeranyltransferase alpha subunit-related; similar to protein binding / protein prenyltransferase [Arabidopsis thaliana] (TAIR:AT4G24490.2); similar to Rab geranylgeranyltransferase, alpha subunit [Bos taurus] (GB:NP_001015614.1); similar to Os06g0677500 [Oryza sativa (japonica cultivar-group)] (GB:NP_001058357.1); contains InterPro dom…	0	0	0	0	-1.941	0.145463	-1.01175	0.253206	-1.29277	0.219321	0	0
		At2g19840	unknown protein	0	0	0	0	1.62592	0.218544	1.22367	0.52609	1.51467	0.433314	0	0
		At1g32350	AOX1D (ALTERNATIVE OXIDASE 1D); alternative oxidase; Identical to Alternative oxidase 3, mitochondrial precursor (EC 1.-.-.-) (AOX3) [Arabidopsis Thaliana] (GB:Q8LEE7;GB:Q8VY45;GB:Q9C612;GB:Q9LQM4); similar to AOX1A (alternative oxidase 1A), alternative oxidase [Arabidopsis thaliana] (TAIR:AT3G22370.1); similar to alternative oxidase [Populus tremula x Populus tremuloides] (GB:CAB72441.1); contai…	0	0	0	0	-1.13927	0.497012	5.0188	0.0815469	-1.12965	0.452126	0	0
		At2g31700	unknown protein	0	0	0	0	-1.98315	0.428174	-1.61683	0.379115	-1.27638	0.584207	0	0
		At3g30510	unknown protein	0	0	0	0	-1.30581	0.0727386	-1.36822	0.125299	-1.17179	0.0449149	0	0
		At2g32740	exostosin family protein; similar to exostosin family protein [Arabidopsis thaliana] (TAIR:AT2G32750.1); similar to Os03g0144800 [Oryza sativa (japonica cultivar-group)] (GB:NP_001048945.1); similar to Xyloglucan galactosyltransferase KATAMARI1 homolog (GB:Q8H038); contains InterPro domain Exostosin-like; (InterPro:IPR004263)	0	0	0	0	-2.17989	0.277727	-1.27925	0.35425	-1.21952	0.355814	0	0
		At2g19990	Encodes a PR-1-like protein homolog that is differentially expressed in resistant compared to susceptible cultivars by powdery mildew infection. The deduced amino acid sequence has 24 amino acids comprising the signal peptide and 140 amino acids of the mature peptide (15 kDa). Northern blot analysis showed accumulation of the corresponding mRNA 12 h after inoculation of resistant barley cultivars…	0	0	0	0	-1.88417	0.0114178	-2.05236	0.148147	-1.33976	0.145891	0	0
		At5g35600	HDA7 (HISTONE DEACETYLASE7); histone deacetylase; similar to HDA6 (HISTONE DEACETYLASE 6), histone deacetylase [Arabidopsis thaliana] (TAIR:AT5G63110.1); similar to Histone deacetylase superfamily [Medicago truncatula] (GB:ABE82485.1); contains InterPro domain Histone deacetylase superfamily; (InterPro:IPR000286); contains InterPro domain Histone deacetylase; (InterPro:IPR003084)	0	0	0	0	-1.26595	0.459363	-1.34885	0.347407	-1.67148	0.173969	0	0
		At4g25470	Encodes a member of the DREB subfamily A-1 of ERF/AP2 transcription factor family (CBF2). The protein contains one AP2 domain. There are six members in this subfamily, including CBF1, CBF2, and CBF3. This gene is involved in response to low temperature, abscisic acid, and circadian rhythm. Overexpressing this gene leads to increased freeze tolerance and induces the expression level of 85 cold-ind…	0	0	0	0	5.35533	0.105872	1.88111	0.0616212	-1.32524	0.0495988	0	0
		At3g27990	Unknown gene	0	0	0	0	-2.54208	0.0915419	-3.07908	0.165937	-3.45726	0.132037	0	0
		At3g15860	similar to unknown protein [Arabidopsis thaliana] (TAIR:AT5G26090.1)	0	0	0	0	-1.82957	0.258395	-1.36872	0.309034	-1.618	0.322203	0	0
		At4g25490	Transcriptional activator that binds to the DRE/CRT regulatory element and induces COR (cold-regulated) gene expression increasing plant freezing tolerance. It encodes a member of the DREB subfamily A-1 of ERF/AP2 transcription factor family (CBF1). The protein contains one AP2 domain. There are six members in this subfamily, including CBF1, CBF2, and CBF3. This gene is involved in response to lo…	0	0	0	0	6.50553	0.121797	2.66855	0.0914075	2.27103	0.0663492	0	0
		At2g35870	unknown protein	0	0	0	0	-3.2869	0.178032	-2.98051	0.00882632	-1.02057	0.0144866	0	0
		At5g07930	a member of mei2-like gene family; phylogenetic analysis revealed that it belongs to the fourth clade of mei2-like proteins, with conserved C-terminal RNA recognition motif (RRM) only.	0	0	0	0	2.12559	0.0257994	1.10206	0.288443	1.26464	0.441929	0	0
		At2g32540	encodes a gene similar to cellulose synthase	0	0	0	0	-4.5608	0.0227604	-1.51751	0.0270862	-1.21339	0.0624551	0	0
		At1g63210	RNA binding / hydrolase, acting on ester bonds; similar to GTB1 (GLOBAL TRANSCRIPTION FACTOR GROUP B1), RNA binding / hydrolase, acting on ester bonds [Arabidopsis thaliana] (TAIR:AT1G65440.2); similar to SH2 motif; Alcohol dehydrogenase, zinc-containing; Resolvase, RNase H-like fold; Nucleic acid-binding, OB-fold, subgroup [Medicago truncatula] (GB:ABD32884.1); similar to Alcohol dehydrogenase, …	0	0	0	0	-1.23672	0.418149	-1.38031	0.464438	-1.37382	0.421025	0	0
		At3g17520	late embryogenesis abundant domain-containing protein / LEA domain-containing protein; similar to late embryogenesis abundant domain-containing protein / LEA domain-containing protein [Arabidopsis thaliana] (TAIR:AT5G44310.2); similar to Hypothetical protein CBG04830 [Caenorhabditis briggsae] (GB:CAE61080.1); similar to Os03g0168100 [Oryza sativa (japonica cultivar-group)] (GB:NP_001049087.1); co…	0	0	0	0	6.63638	0.0162632	9.21303	0.0421366	-1.05085	0.580988	0	0
		At2g44420	protein N-terminal asparagine amidohydrolase family protein; similar to protein N-terminal aspara (GB:BAD35425.1); contains domain FAMILY NOT NAMED (PTHR12498); contains domain SUBFAMILY NOT NAMED (PTHR12498:SF2)	0	0	0	0	-1.95387	0.0442275	-1.22099	0.456851	-1.11394	0.167397	0	0
		At2g19100	unknown protein	0	0	0	0	1.41607	0.419471	1.55918	0.37867	1.74473	0.325552	0	0
		At2g44840	encodes a member of the ERF (ethylene response factor) subfamily B-3 of ERF/AP2 transcription factor family. The protein contains one AP2 domain. There are 18 members in this subfamily including ATERF-1, ATERF-2, AND ATERF-5.	0	0	0	0	1.37976	0.204605	3.62788	0.126725	-1.00814	0.457213	0	0
		At2g38890	similar to conserved hypothetical protein [Medicago truncatula] (GB:ABE78298.1)	0	0	0	0	1.67917	0.106925	1.82323	0.265527	2.47911	0.0587806	0	0
		At1g55640	prenylated rab acceptor (PRA1) family protein; similar to prenylated rab acceptor (PRA1) family protein [Arabidopsis thaliana] (TAIR:AT5G56230.1); similar to prenylated Rab acceptor protein 1 [Oryza sativa (indica cultivar-group)] (GB:AAV65110.1); contains InterPro domain Prenylated rab acceptor PRA1; (InterPro:IPR004895)	0	0	0	0	-1.3092	0.19517	-1.44836	0.391945	-1.59692	0.101602	0	0
		At4g20420	tapetum-specific protein-related; similar to tapetum-specific protein-related [Arabidopsis thaliana] (TAIR:AT5G44540.1); similar to putative tapetum-specific A3 [Brassica napus] (GB:ABA00707.1); contains InterPro domain Tapetum specific TAP35TAP44; (InterPro:IPR009891)	0	0	0	0	-1.52567	0.500744	-1.02876	0.523468	-1.15831	0.527785	0	0
		At2g47920	kinase interacting family protein; similar to kinase interacting family protein [Arabidopsis thaliana] (TAIR:AT1G03470.2); similar to Os07g0666600 [Oryza sativa (japonica cultivar-group)] (GB:NP_001060570.1); similar to expressed protein [Oryza sativa (japonica cultivar-group)] (GB:ABA99825.1); similar to Os12g0605200 [Oryza sativa (japonica cultivar-group)] (GB:NP_001067222.1); contains InterPro…	0	0	0	0	-2.34639	0.13028	-3.09276	0.159281	-1.50442	0.126905	0	0
		At5g19640	proton-dependent oligopeptide transport (POT) family protein; similar to proton-dependent oligopeptide transport (POT) family protein [Arabidopsis thaliana] (TAIR:AT1G32450.1); similar to TGF-beta receptor, type I/II extracellular re (GB:ABE93353.1); similar to TGF-beta receptor, type I/II extracellular re (GB:ABD32535.1); similar to TGF-beta receptor, type I/II extracellular re (GB:ABE93051.1); …	0	0	0	0	-1.01558	0.476205	-1.07062	0.599347	-1.14124	0.567867	0	0
		At1g12070	Rho GDP-dissociation inhibitor family protein; similar to Rho GDP-dissociation inhibitor family protein [Arabidopsis thaliana] (TAIR:AT1G62450.1); similar to Rho GDP dissociation inhibitor 2 [Medicago truncatula] (GB:CAF02296.1); contains InterPro domain RHO protein GDP dissociation inhibitor; (InterPro:IPR000406)	0	0	0	0	-2.05181	0.161954	-1.00913	0.251581	-1.46782	0.385674	0	0
		At4g14460	unknown protein	0	0	0	0	-1.69834	0.423564	-1.23502	0.407563	-1.0576	0.437815	0	0
		At1g33813	unknown protein	0	0	0	0	1.46452	0.463467	1.41559	0.368895	1.79879	0.203359	0	0
		At1g80730	Encodes a zinc finger protein and is expressed at high levels in the shoot apex, including the apical meristem, developing leaves and the developing vascular system. expression induced three days post germination. T-DNA insertion mutant has a dominant phenotype in leaf initiation.	0	0	0	0	-2.94129	0.0139259	-1.88509	0.0239307	-1.00323	0.157694	0	0
		At1g43950	ARF23 (AUXIN RESPONSE FACTOR 23); transcription factor; Identical to Putative auxin response factor 23 (ARF23) [Arabidopsis Thaliana] (GB:Q9LP07); similar to ARF12 (AUXIN RESPONSE FACTOR 12), transcription factor [Arabidopsis thaliana] (TAIR:AT1G34310.1); similar to Putative auxin response factor 15 (GB:Q9LQE3); contains InterPro domain Transcriptional factor B3; (InterPro:IPR003340); contains In…	0	0	0	0	2.00936	0.280947	2.13235	0.351128	1.72352	0.124136	0	0
		At2g22860	Phytosulfokine 2 precursor, coding for a unique plant peptide growth factor.	0	0	0	0	4.45365	0.0829077	3.19639	0.0742988	1.34139	0.0211666	0	0
		At3g60920	beige/BEACH domain-containing protein; similar to WD-40 repeat family protein / beige-related [Arabidopsis thaliana] (TAIR:AT2G45540.1); similar to Lysosomal trafficking regulator LYST and related BEACH and WD40 repeat proteins (ISS) [Ostreococcus tauri] (GB:CAL53426.1); similar to Os02g0663300 [Oryza sativa (japonica cultivar-group)] (GB:NP_001047656.1); similar to OSJNBb0012E24.4 [Oryza sativa …	0	0	0	0	-1.52359	0.135958	-2.00972	0.216435	-2.07571	0.264625	0	0
		At5g13790	AGL15 (AGAMOUS-Like 15) is a member of the MADS domain family of regulatory factors. Although AGL15 is preferentially expressed during embryogenesis, AGL15 is also expressed in leaf primordia, shoot apical meristems and young floral buds, suggesting that AGL15 may play a role during post-germinative development. Transgenic plants that ectopically express AGL15 show delays in the transition to flo…	0	0	0	0	2.54765	0.181015	1.28251	0.0249298	1.02414	0.32177	0	0
		At3g04980	DNAJ heat shock N-terminal domain-containing protein; similar to DNAJ heat shock N-terminal domain-containing protein [Arabidopsis thaliana] (TAIR:AT5G27240.1); similar to heat shock protein DnaJ N-terminal domain-containing protein [Musa acuminata] (GB:ABF69988.1); contains InterPro domain Heat shock protein DnaJ; (InterPro:IPR003095); contains InterPro domain Heat shock protein DnaJ, N-terminal…	0	0	0	0	-1.22968	0.181286	-1.38748	0.088388	-1.5282	0.392817	0	0
		At3g29792	unknown protein	0	0	0	0	-1.24981	0.0473552	-1.21882	0.244635	-2.04522	0.179218	0	0
		At4g22530	embryo-abundant protein-related; similar to embryo-abundant protein-related [Arabidopsis thaliana] (TAIR:AT5G10830.1); similar to embryo-abundant protein EMB-like [Oryza sativa (japonica cultivar-group)] (GB:BAB89030.1); contains InterPro domain SAM (and some other nucleotide) binding motif; (InterPro:IPR000051); contains InterPro domain Methyltransferase type 11; (InterPro:IPR013216)	0	0	0	0	1.37669	0.180109	1.56222	0.0172591	1.09301	0.0608051	0	0
		At2g36760	UGT73C2 (UDP-glucosyl transferase 73C2); UDP-glycosyltransferase/ transferase, transferring glycosyl groups / transferase, transferring hexosyl groups; similar to UDP-glucoronosyl/UDP-glucosyl transferase family protein [Arabidopsis thaliana] (TAIR:AT2G36780.1); similar to DOGT1 (DON-GLUCOSYLTRANSFERASE), UDP-glycosyltransferase/ transferase, transferring glycosyl groups [Arabidopsis thaliana] (T…	0	0	0	0	2.51212	0.130785	1.26948	0.19765	2.37391	0.38871	0	0
		At1g06420	similar to unknown protein [Arabidopsis thaliana] (TAIR:AT2G30960.1); similar to villin-related protein [Entamoeba histolytica HM-1:IMSS] (GB:XP_655822.1)	0	0	0	0	-3.27595	0.0217204	-1.15246	0.236855	-1.13159	0.570015	0	0
		At1g27790	similar to unknown protein [Arabidopsis thaliana] (TAIR:AT3G24380.1)	0	0	0	0	2.06557	0.9084	1.58372	0.375913	1.08623	0.741695	0	0
		At3g46660	UDP-glucoronosyl/UDP-glucosyl transferase family protein; similar to UDP-glucoronosyl/UDP-glucosyl transferase family protein [Arabidopsis thaliana] (TAIR:AT3G46670.1); similar to glucuronosyl transferase homolog, ripening-related - tomato (fragment) (GB:S39507); contains InterPro domain UDP-glucuronosyl/UDP-glucosyltransferase; (InterPro:IPR002213)	0	0	0	0	-1.40054	0.695275	3.2346	0.257142	-1.15342	0.227084	0	0
		At1g20130	family II extracellular lipase, putative; Identical to Anter-specific proline-rich protein APG precursor (APG) [Arabidopsis Thaliana] (GB:P40602;GB:Q93Z14;GB:Q9LNT8); similar to family II extracellular lipase, putative [Arabidopsis thaliana] (TAIR:AT1G20120.1); similar to anther-specific proline-rich protein [Brassica oleracea] (GB:AAL67433.1); contains InterPro domain Pistil-specific extensin-li…	0	0	0	0	1.49097	0.313971	2.33367	0.167858	1.47524	0.220328	0	0
		At2g28400	similar to unknown protein [Arabidopsis thaliana] (TAIR:AT5G60680.1); similar to Protein of unknown function DUF584 [Medicago truncatula] (GB:ABE80969.1); contains InterPro domain Protein of unknown function DUF584; (InterPro:IPR007608)	0	0	0	0	5.11159	0.0423114	3.67445	0.138088	1.29205	0.163289	0	0
		At3g11920	glutaredoxin-related; similar to glutaredoxin-related [Arabidopsis thaliana] (TAIR:AT4G08550.1); similar to Y45F10A.7 [Caenorhabditis elegans] (GB:NP_502601.2); similar to Os10g0482900 [Oryza sativa (japonica cultivar-group)] (GB:NP_001064882.1); similar to Os06g0224200 [Oryza sativa (japonica cultivar-group)] (GB:NP_001057187.1); contains InterPro domain Thioredoxin-like fold; (InterPro:IPR01233…	0	0	0	0	-1.45541	0.386038	-1.84995	0.118863	-1.26529	0.132262	0	0
		At1g34660	unknown protein	0	0	0	0	-1.37701	0.541373	-1.14019	0.487375	-1.90567	0.270296	0	0
		At1g16150	Encodes a cell-wall associated kinase like protein of the receptor-like kinase (RLK) superfamily. Likely involved in Arabidopsis root mineral responses to Zn2+, Cu2+, K+, Na+ and Ni+.	0	0	0	0	1.32015	0.332603	1.78986	0.120176	1.4784	0.349369	0	0
		At5g20800	unknown protein	0	0	0	0	-1.08996	0.418262	-1.735	0.324872	-1.96072	0.292014	0	0
		At1g10810	aldo/keto reductase family protein; similar to aldo/keto reductase family protein [Arabidopsis thaliana] (TAIR:AT1G60730.1); similar to OSIGBa0115A19.4 [Oryza sativa (indica cultivar-group)] (GB:CAH66623.1); similar to aldo/keto reductase AKR [Manihot esculenta] (GB:AAX84672.1); contains InterPro domain Aldo/keto reductase; (InterPro:IPR001395)	0	0	0	0	1.38608	0.495642	1.17066	0.142583	1.01805	0.399458	0	0
		At1g43290	unknown protein	0	0	0	0	-1.32304	0.371902	-1.84536	0.299099	-1.80176	0.278089	0	0
		At3g30730	similar to unknown protein [Arabidopsis thaliana] (TAIR:AT1G54430.1); contains domain HELICASE-RELATED (PTHR10492)	0	0	0	0	-3.10298	0.045523	-3.73853	0.00230353	-1.33619	0.032715	0	0
		At4g39180	encodes a protein that complements the function of a sec14(ts) mutant of S. cerevisiae	0	0	0	0	1.56415	0.44975	2.05792	0.399911	1.62017	0.416605	0	0
		At3g31340	unknown protein	0	0	0	0	-1.53503	0.454305	-1.97328	0.445866	-1.73883	0.366175	0	0
		At2g07738	unknown protein	0	0	0	0	-2.30477	0.41876	-1.63839	0.403968	-1.25556	0.474027	0	0
		At1g79170	similar to unknown protein [Arabidopsis thaliana] (TAIR:AT3G28590.1)	0	0	0	0	-1.89034	0.316865	-1.62681	0.290079	-1.52831	0.300332	0	0
		At2g26490	transducin family protein / WD-40 repeat family protein; similar to transducin family protein / WD-40 repeat family protein [Arabidopsis thaliana] (TAIR:AT4G34380.1); similar to putative WD repeat-protein [Oryza sativa (japonica cultivar-group)] (GB:AAP44704.1); similar to Os03g0738700 [Oryza sativa (japonica cultivar-group)] (GB:NP_001051213.1); contains InterPro domain WD-40 repeat; (InterPro:I…	0	0	0	0	1.64129	0.152599	1.69039	0.0708734	1.61461	0.350862	0	0
		At2g19290	unknown protein	0	0	0	0	2.64386	0.450725	1.29069	0.253722	2.63339	0.206634	0	0
		At3g22910	calcium-transporting ATPase, plasma membrane-type, putative / Ca(2+)-ATPase, putative (ACA13); Identical to Putative calcium-transporting ATPase 13, plasma membrane-type (EC 3.6.3.8) (Ca(2+)-ATPase isoform 13) (ACA13) [Arabidopsis Thaliana] (GB:Q9LIK7); similar to ACA10 (autoinhibited Ca2+ -ATPase 10), calcium-transporting ATPase/ calmodulin binding [Arabidopsis thaliana] (TAIR:AT4G29900.1); simi…	0	0	0	0	3.30018	0.0517237	2.77827	0.0169024	-1.23188	0.101574	0	0
		At3g24270	APUM25 (ARABIDOPSIS PUMILIO 25); RNA binding / binding; contains InterPro domain Armadillo-like helical; (InterPro:IPR011989); contains InterPro domain Pumilio/Puf RNA-binding; (InterPro:IPR001313)	0	0	0	0	-1.61562	0.455972	-1.22334	0.587077	-1.11471	0.418699	0	0
		At5g05250	similar to unknown protein [Arabidopsis thaliana] (TAIR:AT3G56360.1); similar to unknown protein [Oryza sativa (japonica cultivar-group)] (GB:AAP03420.1)	0	0	0	0	-2.14631	0.00176272	2.07988	0.181462	1.84311	0.16429	0	0
		At3g47100	unknown protein	0	0	0	0	-2.59417	0.146805	-1.67417	0.230611	-1.73026	0.224302	0	0
		At5g20420	CHR42 (chromatin remodeling 42); ATP binding / DNA binding / helicase; similar to CHR38 (chromatin remodeling 38), ATP binding / DNA binding / helicase [Arabidopsis thaliana] (TAIR:AT3G42670.1); similar to SNF2-related; ATP-requiring DNA helicase RecQ [Medicago truncatula] (GB:ABE84873.1); contains InterPro domain DEAD/DEAH box helicase, N-terminal; (InterPro:IPR011545); contains InterPro domain …	0	0	0	0	-1.24701	0.49685	-1.13161	0.407497	-1.05164	0.486895	0	0
		At4g21590	bifunctional nuclease, putative, similar to bifunctional nuclease (Zinnia elegans) gi:4099833/gb:AAD00694. Activated by AGAMOUS in a cal-1, ap1-1 background. Expressed in the floral meristem and during stamen development.	0	0	0	0	-2.04216	0.29244	-1.76671	0.262292	-1.08285	0.545814	0	0
		At1g59950	aldo/keto reductase, putative; similar to aldo/keto reductase, putative [Arabidopsis thaliana] (TAIR:AT1G59960.1); similar to reductase 1 [Hydrangea macrophylla] (GB:AAR89809.1); contains InterPro domain Aldo/keto reductase; (InterPro:IPR001395)	0	0	0	0	1.58815	0.072222	1.81868	0.179708	1.80432	0.380924	0	0
		At3g46520	Member of actin subclass composed of ACT12 and ACT4. RNA is expressed at very low levels in vegetative organs, low levels in flowers and very high levels in pollen. Expression of an ACT12/GUS fusion was found in vascular tissues, tapetum, developing and mature pollen, the root cap and in a ring of pericycle tissues during lateral root initiation and early development.	0	0	0	0	-1.14765	0.357912	-1.5119	0.376303	-1.01754	0.486459	0	0
		At1g07430	protein phosphatase 2C, putative / PP2C, putative; similar to protein phosphatase 2C, putative / PP2C, putative [Arabidopsis thaliana] (TAIR:AT2G29380.1); similar to protein phosphatase 2C [Nicotiana tabacum] (GB:CAC10358.1); contains InterPro domain Protein phosphatase 2C-like; (InterPro:IPR001932)	0	0	0	0	4.89457	0.0282598	6.18037	0.0615896	1.37277	0.0280128	0	0
		At5g17180	calcium ion binding; contains InterPro domain EF-Hand type; (InterPro:IPR011992)	0	0	0	0	-1.73596	0.367483	-1.50613	0.308274	-1.58398	0.464202	0	0
		At3g45140	Chloroplast lipoxygenase required for wound-induced jasmonic acid accumulation in Arabidopsis.Mutants are resistant to Staphylococcus aureus and accumulate salicylic acid upon infection.	0	0	0	0	-1.33411	0.129715	1.36491	0.00741346	1.79676	0.0011034	0	0
		At1g34170	ARF13 (AUXIN RESPONSE FACTOR 13); transcription factor; Identical to Putative auxin response factor 13 (ARF13) [Arabidopsis Thaliana] (GB:Q9FX25;GB:Q9XIC3); similar to ARF22 (AUXIN RESPONSE FACTOR 22), transcription factor [Arabidopsis thaliana] (TAIR:AT1G34390.1); similar to ARF14 (AUXIN RESPONSE FACTOR 14), transcription factor [Arabidopsis thaliana] (TAIR:AT1G35540.1); similar to ARF15 (AUXIN …	0	0	0	0	-1.22139	0.478762	-1.75133	0.359034	-1.04545	0.477047	0	0
		At1g69240	hydrolase, alpha/beta fold family protein; similar to SP1L1 (SPIRAL1-LIKE1), hydrolase [Arabidopsis thaliana] (TAIR:AT1G26360.1); similar to Os08g0110000 [Oryza sativa (japonica cultivar-group)] (GB:NP_001060815.1); similar to Os07g0603600 [Oryza sativa (japonica cultivar-group)] (GB:NP_001060214.1); similar to Avr9/Cf-9 rapidly elicited protein 246 [Nicotiana tabacum] (GB:AAV92904.1); contains I…	0	0	0	0	-1.85092	0.107206	-1.56286	0.036617	-1.41268	0.0401688	0	0
		At3g17110	unknown protein	0	0	0	0	1.71435	0.353356	5.32477	0.0143579	1.1507	0.0723442	0	0
		At5g49050	similar to universal stress protein (USP) family protein [Arabidopsis thaliana] (TAIR:AT2G47710.1); similar to fiber protein Fb19 [Gossypium barbadense] (GB:AAR07598.1); contains domain no description (G3D.3.40.50.1420); contains domain Adenine nucleotide alpha hydrolases-like (SSF52402)	0	0	0	0	1.33324	0.357788	1.42899	0.249325	1.00511	0.545581	0	0
		At4g22680	Encodes a putative transcription factor (MYB85).	0	0	0	0	-1.19743	0.302353	1.2783	0.36871	1.41984	0.376471	0	0
		At3g46650	UDP-glucoronosyl/UDP-glucosyl transferase family protein; similar to UDP-glucoronosyl/UDP-glucosyl transferase family protein [Arabidopsis thaliana] (TAIR:AT3G46680.1); similar to UDP-glucoronosyl/UDP-glucosyl transferase family protein [Arabidopsis thaliana] (TAIR:AT3G46690.1); similar to glucuronosyl transferase homolog, ripening-related - tomato (fragment) (GB:S39507); contains InterPro domain…	0	0	0	0	1.14284	0.298682	1.14399	0.0280707	1.30702	0.454117	0	0
		At5g28160	kelch repeat-containing F-box family protein; similar to kelch repeat-containing F-box family protein [Arabidopsis thaliana] (TAIR:AT5G28180.1); similar to Cyclin-like F-box; Serine/threonine protein phosphatase, BSU1 [Medicago truncatula] (GB:ABE89413.1); contains InterPro domain Cyclin-like F-box; (InterPro:IPR001810); contains InterPro domain Galactose oxidase, central; (InterPro:IPR011043); c…	0	0	0	0	-1.28617	0.252619	-2.33757	0.0416622	-3.91265	0.0829388	0	0
		At1g66800	similar to Eucalyptus gunnii alcohol dehydrogenase of unknown physiological function (GI:1143445), apple tree, PIR:T16995; NOT a cinnamyl-alcohol dehydrogenase	0	0	0	0	1.57065	0.140212	1.51712	0.0702402	1.71951	0.303693	0	0
		At4g16000	similar to unknown protein [Arabidopsis thaliana] (TAIR:AT4G15990.1)	0	0	0	0	1.3126	0.210256	-1.26722	0.163574	1.7115	0.0762007	0	0
		At2g02990	member of the ribonuclease T2 family, responds to inorganic phosphate starvation, and inhibits production of anthocyanin. Also involved in wound-induced signaling independent of jasmonic acid.	0	0	0	0	1.18149	0.311009	2.51206	0.176361	1.86591	0.00345748	0	0
		At3g04050	pyruvate kinase, putative; similar to pyruvate kinase, putative [Arabidopsis thaliana] (TAIR:AT3G55810.1); similar to pyruvate kinase, putative [Arabidopsis thaliana] (TAIR:AT3G55650.1); similar to pyruvate kinase, putative [Arabidopsis thaliana] (TAIR:AT3G25960.1); similar to pyruvate kinase [Glycine max] (GB:CAI53675.1); similar to Pyruvate kinase [Medicago truncatula] (GB:ABE78303.1); similar …	0	0	0	0	1.28715	0.0381916	1.73275	0.118404	1.47648	0.261657	0	0
		At3g05740	RECQI1 (Arabidopsis RecQ helicase l1); ATP-dependent helicase; similar to ATSGS1/RECQL4A, ATP-dependent helicase [Arabidopsis thaliana] (TAIR:AT1G10930.1); similar to Os11g0672700 [Oryza sativa (japonica cultivar-group)] (GB:NP_001068436.1); similar to ATP-dependent DNA helicase RecQ family protein [Dictyostelium discoideum AX4] (GB:XP_629849.1); contains InterPro domain ATP-dependent helicase, D…	0	0	0	0	-1.14051	0.216942	-1.64154	0.340356	-1.39542	0.100551	0	0
		At3g56710	Sig1 binding protein; interacts with Sig1R4. As well as Sig1, SibI is imported into chloroplasts and its expression is light-dependent in mature chloroplasts.	0	0	0	0	1.47042	0.12353	2.39897	0.0343476	1.03111	0.06688	0	0
		At3g19890	F-box family protein; similar to F-box family protein [Arabidopsis thaliana] (TAIR:AT1G32140.1); contains InterPro domain Cyclin-like F-box; (InterPro:IPR001810); contains InterPro domain F-box associated type 1; (InterPro:IPR006527)	0	0	0	0	1.87327	0.0136526	1.18239	0.115709	1.17581	0.355827	0	0
		At5g57200	epsin N-terminal homology (ENTH) domain-containing protein / clathrin assembly protein-related; Identical to Putative clathrin assembly protein At5g57200 [Arabidopsis Thaliana] (GB:Q9LVD8); similar to epsin N-terminal homology (ENTH) domain-containing protein [Arabidopsis thaliana] (TAIR:AT4G25940.1); similar to Carbamoyl-phosphate synthase L chain, ATP-binding; ANTH [Medicago truncatula] (GB:ABE…	0	0	0	0	-1.77399	0.0453213	-1.33814	0.124431	-1.58895	0.0768348	0	0
		At3g04660	F-box family protein; similar to F-box family protein-related [Arabidopsis thaliana] (TAIR:AT2G13630.1); similar to Probable disease resistance RPP8-like protein 2 (GB:Q9MAG6); contains InterPro domain Cyclin-like F-box; (InterPro:IPR001810); contains InterPro domain F-box associated type 3; (InterPro:IPR013187); contains InterPro domain F-box associated type 1; (InterPro:IPR006527)	0	0	0	0	1.41197	0.545161	1.67668	0.33538	1.29675	0.55961	0	0
		At3g25440	similar to group II intron splicing factor CRS1-related [Arabidopsis thaliana] (TAIR:AT4G13070.1); similar to Os04g0492900 [Oryza sativa (japonica cultivar-group)] (GB:NP_001053180.1); similar to Os06g0304500 [Oryza sativa (japonica cultivar-group)] (GB:NP_001057465.1); similar to CFM6 [Zea mays] (GB:ABD63903.1); contains InterPro domain CRS1/YhbY; (InterPro:IPR001890)	0	0	0	0	-2.60789	0.0292405	-1.51102	0.171578	-1.18839	0.192235	0	0
		At4g04820	similar to Ulp1 protease family protein [Arabidopsis thaliana] (TAIR:AT2G24930.1); similar to Ulp1 protease family protein [Brassica oleracea] (GB:ABD65034.1)	0	0	0	0	-1.36447	0.00461934	-1.90548	0.186609	-1.79221	0.100974	0	0
		At1g21530	AMP-binding protein, putative; similar to AMP-binding protein, putative [Arabidopsis thaliana] (TAIR:AT5G16340.1); similar to AMP-binding protein, putative [Arabidopsis thaliana] (TAIR:AT1G77240.1); similar to AMP-binding protein, putative [Arabidopsis thaliana] (TAIR:AT1G21540.1); similar to amp-binding protein [Brassica napus] (GB:CAA64328.1); similar to H0103C06.2 [Oryza sativa (indica cultiva…	0	0	0	0	1.40098	0.215615	2.00389	0.130506	1.43898	0.0505491	0	0
		At3g15670	late embryogenesis abundant protein, putative / LEA protein, putative; similar to late embryogenesis abundant protein, putative / LEA protein, putative [Arabidopsis thaliana] (TAIR:AT1G52690.2); similar to group 3 late embryogenesis abundant protein [Brassica napus] (GB:CAD59382.1); contains InterPro domain Late embryogenesis abundant protein; (InterPro:IPR004238)	0	0	0	0	1.32521	0.59128	5.01743	0.162424	-1.32074	0.515297	0	0
		At5g07780	formin homology 2 domain-containing protein / FH2 domain-containing protein; similar to formin homology 2 domain-containing protein / FH2 domain-containing protein [Arabidopsis thaliana] (TAIR:AT5G07770.1); similar to formin homology 2 domain-containing protein / FH2 domain-containing protein [Arabidopsis thaliana] (TAIR:AT5G07760.1); similar to putative diaphanous homologue [Oryza sativa (japoni…	0	0	0	0	-1.05814	0.0130402	-1.66811	0.092654	-1.56364	0.163027	0	0
		At4g12830	hydrolase, alpha/beta fold family protein; similar to hydrolase [Arabidopsis thaliana] (TAIR:AT1G52510.2); similar to COG0596: Predicted hydrolases or acyltransferases (alpha/beta hydrolase superfamily) [Nostoc punctiforme PCC 73102] (GB:ZP_00112083.1); similar to Os01g0919700 [Oryza sativa (japonica cultivar-group)] (GB:NP_001045213.1); contains InterPro domain Esterase/lipase/thioesterase; (Int…	0	0	0	0	-1.39586	0.106693	-1.91729	0.123023	-1.00748	0.0636901	0	0
		At4g11370	Encodes a putative RING-H2 finger protein RHA1a.	0	0	0	0	1.84753	0.127886	1.01376	0.0283059	1.12421	0.278803	0	0
		At3g02480	ABA-responsive protein-related; similar to unknown protein [Arabidopsis thaliana] (TAIR:AT5G38760.1); similar to hypothetical protein [Cleome spinosa] (GB:ABD96872.1); contains InterPro domain Late embryogenesis abundant protein; (InterPro:IPR004238)	0	0	0	0	5.15008	0.0790473	9.31706	0.0160423	-1.84248	0.0105311	0	0
		At2g04670	unknown protein	0	0	0	0	-1.29975	0.220545	-2.54087	0.338045	-2.20771	0.31883	0	0
		At3g28160	unknown protein	0	0	0	0	1.22294	0.48586	1.73412	0.407682	2.38272	0.152729	0	0
		At5g37730	similar to unknown protein [Arabidopsis thaliana] (TAIR:AT1G23150.1); similar to conserved hypothetical protein [Medicago truncatula] (GB:ABD32641.1)	0	0	0	0	1.85065	0.390901	1.18083	0.35074	2.53171	0.0470206	0	0
		At2g32570	unknown protein	0	0	0	0	-7.10441	0.150441	-1.7201	0.298851	-1.31756	0.179075	0	0
		At4g19380	alcohol oxidase-related; similar to alcohol oxidase-related [Arabidopsis thaliana] (TAIR:AT4G28570.1); similar to putative alcohol oxidase [Oryza sativa] (GB:AAL31024.1); similar to Os02g0621800 [Oryza sativa (japonica cultivar-group)] (GB:NP_001047464.1); similar to Os10g0474100 [Oryza sativa (japonica cultivar-group)] (GB:NP_001064836.1); contains InterPro domain GMC oxidoreductase; (InterPro:I…	0	0	0	0	-2.16797	0.0213893	-1.60181	0.108665	-1.16809	0.119011	0	0
		At2g13930	unknown protein	0	0	0	0	1.57914	0.467889	2.50566	0.139706	1.03693	0.0736113	0	0
		At5g26696	unknown protein	0	0	0	0	-1.13442	0.311636	-2.29676	0.264133	-1.88357	0.279293	0	0
		At2g46730	unknown protein	0	0	0	0	-4.13692	0.149284	-1.63486	0.0811635	-2.47384	0.163793	0	0
		At3g25880	auxin-resistance protein, putative; similar to AXR1 (AUXIN RESISTANT 1), small protein activating enzyme [Arabidopsis thaliana] (TAIR:AT1G05180.1); similar to putative auxin-resistance protein [Populus trichocarpa] (GB:ABG37639.1); contains InterPro domain Molybdenum cofactor biosynthesis; (InterPro:IPR009036); contains InterPro domain UBA/THIF-type NAD/FAD binding fold; (InterPro:IPR000594)	0	0	0	0	-1.50497	0.0101687	-1.80084	0.298818	-1.15781	0.944262	0	0
		At4g07800	similar to unknown protein [Arabidopsis thaliana] (TAIR:AT3G13250.1); similar to hypothetical protein 31.t00030 [Brassica oleracea] (GB:ABD65117.1); contains domain HELICASE-RELATED (PTHR10492)	0	0	0	0	-2.19919	0.520267	-1.86921	0.465238	1.19858	0.698891	0	0
		At1g13700	glucosamine/galactosamine-6-phosphate isomerase family protein; similar to EMB2024 (EMBRYO DEFECTIVE 2024), catalytic [Arabidopsis thaliana] (TAIR:AT5G24400.1); similar to putative 6-phosphogluconolactonase [Oryza sativa (japonica cultivar-group)] (GB:BAC83870.1); contains InterPro domain 6-phosphogluconolactonase; (InterPro:IPR005900); contains InterPro domain Glucosamine/galactosamine-6-phospha…	0	0	0	0	-1.33727	0.383745	1.79209	0.0940908	1.29714	0.109328	0	0
		At1g66830	leucine-rich repeat transmembrane protein kinase, putative; similar to leucine-rich repeat transmembrane protein kinase, putative [Arabidopsis thaliana] (TAIR:AT2G01210.1); similar to Leucine Rich Repeat, putative [Medicago truncatula] (GB:ABE91521.1); similar to Os01g0514700 [Oryza sativa (japonica cultivar-group)] (GB:NP_001043190.1); contains InterPro domain Protein kinase-like; (InterPro:IPR0…	0	0	0	0	3.12406	0.041535	3.99595	0.111403	1.0322	0.212659	0	0
		At1g11370	pectinesterase family protein; similar to pectin methylesterase, putative [Arabidopsis thaliana] (TAIR:AT1G11580.1); similar to pectin methylesterase [Sesbania rostrata] (GB:CAD29733.1); contains InterPro domain Virulence factor, pectin lyase fold; (InterPro:IPR011050); contains InterPro domain Pectinesterase; (InterPro:IPR000070)	0	0	0	0	1.68244	0.0291545	1.22625	0.535921	1.62253	0.18637	0	0
		At4g24890	ATPAP24/PAP24 (purple acid phosphatase 24); acid phosphatase/ protein serine/threonine phosphatase; similar to calcineurin-like phosphoesterase family protein [Arabidopsis thaliana] (TAIR:AT1G13750.1); similar to ATPAP27/PAP27 (purple acid phosphatase 27), acid phosphatase/ protein serine/threonine phosphatase [Arabidopsis thaliana] (TAIR:AT5G50400.1); similar to putative metallophosphatase [Lupi…	0	0	0	0	1.48369	0.102806	1.36756	0.446262	1.66038	0.228368	0	0
		At4g38830	protein kinase family protein; similar to protein kinase family protein [Arabidopsis thaliana] (TAIR:AT4G21410.1); similar to receptor-like protein kinase homolog RK20-1 [Phaseolus vulgaris] (GB:AAD21872.1); contains InterPro domain Protein kinase-like; (InterPro:IPR011009); contains InterPro domain Protein kinase; (InterPro:IPR000719); contains InterPro domain Protein of unknown function DUF26; …	0	0	0	0	-1.34494	0.0446718	-1.64454	0.0921827	-1.475	0.134427	0	0
		At5g39880	similar to unknown protein [Arabidopsis thaliana] (TAIR:AT3G28750.1)	0	0	0	0	1.08471	0.557404	2.36115	0.150055	1.23242	0.175126	0	0
		At4g25510	unknown protein	0	0	0	0	1.52988	0.476737	1.71869	0.352428	1.14952	0.589972	0	0
		At2g21420	zinc finger protein-related; similar to zinc ion binding [Arabidopsis thaliana] (TAIR:AT5G37560.1); similar to zinc finger family protein, putative [Solanum demissum] (GB:AAT40530.2); contains InterPro domain Zinc finger, C6HC-type; (InterPro:IPR002867)	0	0	0	0	-1.1819	0.354199	-1.20709	0.0665003	-2.042	0.209243	0	0
		At1g72950	disease resistance protein (TIR-NBS class), putative; similar to disease resistance protein (TIR-NBS class), putative [Arabidopsis thaliana] (TAIR:AT1G72940.1); similar to nematode resistance-like protein [Solanum tuberosum] (GB:AAP44391.1); contains InterPro domain Disease resistance protein; (InterPro:IPR000767); contains InterPro domain Toll-Interleukin receptor; (InterPro:IPR000157)	0	0	0	0	-1.06868	0.351902	-1.46931	0.284683	-1.69961	0.283271	0	0
		At3g23680	F-box family protein-related; similar to F-box family protein [Arabidopsis thaliana] (TAIR:AT3G23685.1); contains InterPro domain F-box associated type 1; (InterPro:IPR006527)	0	0	0	0	1.18051	0.278649	1.22535	0.165672	1.36426	0.0493878	0	0
		At2g18210	similar to unknown protein [Arabidopsis thaliana] (TAIR:AT4G36500.1); similar to hypothetical protein [Thellun (GB:ABB45855.1)	0	0	0	0	2.46719	0.0455085	3.61396	0.107641	1.12044	0.116437	0	0
		At5g42230	SCPL41 (serine carboxypeptidase-like 41); serine carboxypeptidase; similar to SCPL43, serine carboxypeptidase [Arabidopsis thaliana] (TAIR:AT2G12480.1); similar to SCPL42 (serine carboxypeptidase-like 42), serine carboxypeptidase [Arabidopsis thaliana] (TAIR:AT5G42240.1); similar to SCPL44 (serine carboxypeptidase-like 44), serine carboxypeptidase [Arabidopsis thaliana] (TAIR:AT1G43780.1); simila…	0	0	0	0	-2.16511	0.43627	-1.70612	0.455831	-1.12581	0.465895	0	0
		At1g26380	FAD-binding domain-containing protein; similar to FAD-binding domain-containing protein [Arabidopsis thaliana] (TAIR:AT1G26410.1); similar to FAD-binding domain-containing protein [Arabidopsis thaliana] (TAIR:AT1G26420.1); similar to FAD-binding domain-containing protein [Arabidopsis thaliana] (TAIR:AT1G26390.1); similar to FAD linked oxidase, N-terminal [Medicago truncatula] (GB:ABD32603.1); con…	0	0	0	0	1.97255	0.311084	3.70081	0.0951709	1.1523	0.310779	0	0
		At4g36560	unknown protein	0	0	0	0	1.37828	0.519458	1.42887	0.435339	1.17033	0.36267	0	0
		At1g35555	unknown protein	0	0	0	0	1.62024	0.127733	-2.05319	0.445359	-1.46617	0.462762	0	0
		At2g14430	unknown protein	0	0	0	0	1.25372	0.0469517	1.13018	0.517992	1.81117	0.384415	0	0
		At4g21070	ATBRCA1 (BREAST CANCER SUSCEPTIBILITY1); ubiquitin-protein ligase; similar to ATBARD1/BARD1 (BREAST CANCER ASSOCIATED RING 1), transcription coactivator [Arabidopsis thaliana] (TAIR:AT1G04020.2); similar to unknown protein [Oryza sativa (japonica cultivar-group)] (GB:AAT44144.1); similar to Os05g0512000 [Oryza sativa (japonica cultivar-group)] (GB:NP_001056019.1); contains InterPro domain BRCT; (…	0	0	0	0	-1.90704	0.0891067	-1.95725	0.0916908	-1.82155	0.096526	0	0
		At3g47440	TIP5;1 (tonoplast intrinsic protein 5;1); water channel; Identical to Putative aquaporin TIP5.1 (Tonoplast intrinsic protein 5.1) (TIP5.1) [Arabidopsis Thaliana] (GB:Q9STX9); similar to DELTA-TIP2/TIP2,2 (tonoplast intrinsic protein 2,2), water channel [Arabidopsis thaliana] (TAIR:AT4G17340.1); similar to tonoplast intrinsic protein 2 [Hordeum vulgare] (GB:AAF90122.1); contains InterPro domain Aq…	0	0	0	0	-1.50909	0.14257	-1.51303	0.11108	-1.14101	0.599295	0	0
		At1g52890	encodes a NAC transcription factor whose expression is induced by drought, high salt, and abscisic acid. This gene binds to ERD1 promoter in vitro.	0	0	0	0	2.54454	0.0660561	3.37765	0.0606405	1.19909	0.0155804	0	0
		At5g45180	flavin-containing monooxygenase family protein / FMO family protein; Identical to Putative flavin-containing monooxygenase 2 (EC 1.14.13.-) (FMO2) [Arabidopsis Thaliana] (GB:Q9FKE7); similar to FMO1 (FLAVIN-DEPENDENT MONOOXYGENASE 1), monooxygenase [Arabidopsis thaliana] (TAIR:AT1G19250.1); similar to Hypothetical protein [Oryza sativa (japonica cultivar-group)] (GB:AAN65447.1); contains InterPro…	0	0	0	0	1.12133	0.450283	1.53352	0.099483	3.01319	0.0275172	0	0
		At2g19250	unknown protein	0	0	0	0	-1.13514	0.198148	1.55773	0.29303	1.14543	0.530854	0	0
		At1g75110	RRA2 (REDUCED RESIDUAL ARABINOSE 2); similar to unknown protein [Arabidopsis thaliana] (TAIR:AT1G19360.1); similar to hypothetical protein [Oryza sativa (japonica cultivar-group)] (GB:BAC83249.1); contains InterPro domain Reticulon; (InterPro:IPR003388)	0	0	0	0	-2.30982	0.386188	1.17768	0.339857	-1.51675	0.435957	0	0
		At4g21780	similar to hypothetical protein MtrDRAFT_AC152499g5v1 [Medicago truncatula] (GB:ABE77785.1)	0	0	0	0	-2.81173	0.115581	-1.25676	0.0662579	-1.43499	0.233323	0	0
		At5g27570	WD-40 repeat family protein; similar to WD-40 repeat family protein [Arabidopsis thaliana] (TAIR:AT5G27080.1); similar to WD-40 repeat family protein [Arabidopsis thaliana] (TAIR:AT5G26900.1); similar to CDC20.1, signal transducer [Arabidopsis thaliana] (TAIR:AT4G33270.1); similar to hypothetical protein [Brassica napus] (GB:CAA11819.1); contains InterPro domain WD-40 repeat; (InterPro:IPR001680)…	0	0	0	0	2.74996	0.34719	1.22308	0.17937	1.3023	0.53686	0	0
		At5g57550	xyloglucan endotransglycosylase-related protein (XTR3)	0	0	0	0	-1.95202	0.0555979	2.22168	0.037015	1.39863	0.135036	0	0
		At2g24780	unknown protein	0	0	0	0	1.04032	0.177653	1.89276	0.349562	2.61675	0.379951	0	0
		At2g06120	similar to unknown protein [Arabidopsis thaliana] (TAIR:AT3G15600.1); similar to RPGR ORF15 isoform [Xenopus laevis] (GB:ABB03734.1); contains InterPro domain Protein of unknown function DUF287; (InterPro:IPR005048)	0	0	0	0	1.18307	0.571218	-1.06526	0.452501	1.00357	0.662181	0	0
		At3g32290	unknown protein	0	0	0	0	2.80692	0.0836227	1.55617	0.372943	1.23286	0.181235	0	0
		At4g00690	Ulp1 protease family protein; similar to ESD4 (EARLY IN SHORT DAYS 4), cysteine-type peptidase [Arabidopsis thaliana] (TAIR:AT4G15880.1); similar to putative SUMO protease [Oryza sativa (japonica cultivar-group)] (GB:BAB19414.1); similar to Os01g0355900 [Oryza sativa (japonica cultivar-group)] (GB:NP_001042999.1); contains InterPro domain Peptidase C48, SUMO/Sentrin/Ubl1; (InterPro:IPR003653)	0	0	0	0	-1.20718	0.225456	-2.05705	0.175919	-1.27568	0.205446	0	0
		At4g04260	bromo-adjacent homology (BAH) domain-containing protein; similar to DNA binding [Arabidopsis thaliana] (TAIR:AT4G22140.2); similar to Os09g0386500 [Oryza sativa (japonica cultivar-group)] (GB:NP_001063075.1); similar to unknown [Solanum tuberosum] (GB:ABB29929.1); contains InterPro domain Zinc finger, FYVE/PHD-type; (InterPro:IPR011011); contains InterPro domain Bromo adjacent region; (InterPro:I…	0	0	0	0	-1.10102	0.906365	-1.55568	0.331447	1.13399	0.0953722	0	0
		At1g66850	protease inhibitor/seed storage/lipid transfer protein (LTP) family protein; similar to protease inhibitor/seed storage/lipid transfer protein (LTP) family protein [Arabidopsis thaliana] (TAIR:AT5G38160.1); similar to Lipid transfer protein [Brassica rapa] (GB:BAA25680.1); contains InterPro domain Plant lipid transfer/seed storage/trypsin-alpha amylase inhibitor; (InterPro:IPR003612)	0	0	0	0	-1.92075	0.499992	-1.98305	0.461168	-2.22038	0.469944	0	0
		At1g26530	similar to unknown protein [Arabidopsis thaliana] (TAIR:AT2G46230.1); similar to Nucleotide binding protein, PINc [Medicago truncatula] (GB:ABE90358.1); contains InterPro domain Protein of unknown function DUF652; (InterPro:IPR006984)	0	0	0	0	1.61239	0.403409	-1.0047	0.443322	-1.08423	0.441048	0	0
		At2g45760	encodes a protein that is similar to BONZAI1-binding protein BAP1.	0	0	0	0	1.71436	0.152962	2.79377	0.224887	1.14492	0.000801117	0	0
		At3g62150	PGP21 (P-GLYCOPROTEIN 21); ATPase, coupled to transmembrane movement of substances; Identical to Multidrug resistance protein 17 (P-glycoprotein 21) (MDR17) [Arabidopsis Thaliana] (GB:Q9M1Q9); similar to PGP11 (P-GLYCOPROTEIN 11), ATPase, coupled to transmembrane movement of substances [Arabidopsis thaliana] (TAIR:AT1G02520.1); similar to PGP4 (P-GLYCOPROTEIN 4, P-GLYCOPROTEIN4), ATPase, coupled …	0	0	0	0	1.83286	0.284488	1.62711	0.0912602	1.02714	0.13498	0	0
		At1g02050	chalcone and stilbene synthase family protein; similar to chalcone and stilbene synthase family protein [Arabidopsis thaliana] (TAIR:AT4G00040.1); similar to Type III polyketide synthase [Medicago truncatula] (GB:ABE89004.1); contains InterPro domain Chalcone and stilbene synthases, N-terminal; (InterPro:IPR001099); contains InterPro domain Type III polyketide synthase; (InterPro:IPR011141); cont…	0	0	0	0	-2.93052	0.322538	-1.46471	0.395839	-1.4355	0.570405	0	0
		At2g18660	expansin family protein (EXPR3); Identical to Expansin-like B3 precursor (AtEXLB3) (AtEXPR3) (Ath-ExpGamma-1.2) (EXLB3) [Arabidopsis Thaliana] (GB:Q9ZV52); similar to expansin-related [Arabidopsis thaliana] (TAIR:AT4G30380.1); similar to immuno-reactant natriuretic peptide-like protein [Erucastrum strigosum] (GB:AAM18791.1); contains InterPro domain Barwin-related endoglucanase; (InterPro:IPR0090…	0	0	0	0	-1.09955	0.770294	2.61914	0.147694	1.23556	0.480858	0	0
		At5g03350	legume lectin family protein; similar to legume lectin family protein [Arabidopsis thaliana] (TAIR:AT3G16530.1); similar to lectin-like receptor kinase 7;2 [Medicago truncatula] (GB:AAR11299.1); contains InterPro domain Concanavalin A-like lectin/glucanase, subgroup; (InterPro:IPR013320); contains InterPro domain Concanavalin A-like lectin/glucanase; (InterPro:IPR008985); contains InterPro domain…	0	0	0	0	-1.64123	0.072052	-2.53305	0.076631	1.97398	0.0179976	0	0
		At4g14690	Encodes an early light-induced protein.	0	0	0	0	3.4927	0.0698802	2.66588	0.170088	-1.25761	0.16281	0	0
		At4g23140	Arabidopsis thaliana receptor-like protein kinase. Naming convention from Chen et al 2003 (PMID 14756307)	0	0	0	0	1.48792	0.508096	2.23455	0.0575338	1.76855	0.180319	0	0
		At1g67020	unknown protein	0	0	0	0	1.1062	0.308579	1.38726	0.17681	1.30958	0.0541131	0	0
Cold vs. Salt vs. Heat	155	At1g47360	unknown protein	0	0	0	0	-1.74319	0.23243	-2.70883	0.0808031	0	0	-1.63137	0.605498
		At4g07750	unknown protein	0	0	0	0	2.94506	0.0453388	1.26901	0.435256	0	0	1.31507	0.397542
		At4g00416	Protein containing methyl-CpG-binding domain.Has sequence similarity to human MBD proteins.	0	0	0	0	-1.38015	0.391197	-1.09117	0.357175	0	0	1.07913	0.0545588
		At1g72580	unknown protein	0	0	0	0	1.16988	0.250315	1.4752	0.440449	0	0	1.52031	0.364173
		At3g29510	unknown protein	0	0	0	0	1.94941	0.439925	1.0708	0.380398	0	0	1.2644	0.537979
		At1g69180	Putative transcription factor with zinc finger and helix-loop-helix domains, the later similar to HMG boxes. Involved in specifying abaxial cell fate in the carpel. Four putative LFY binding sites (CCANTG) and two potential binding sites for MADS box proteins known as CArG boxes (CC(A/T)6GG) were found in the region spanning 3.8 Kb upstream of the CRC coding region.	0	0	0	0	-1.12176	0.293979	-1.49954	0.0663803	0	0	-1.10184	0.281581
		At5g16500	protein kinase family protein; similar to protein kinase family protein [Arabidopsis thaliana] (TAIR:AT3G02810.1); similar to Protein kinase [Medicago truncatula] (GB:ABE90364.1); contains InterPro domain Serine/threonine protein kinase; (InterPro:IPR002290); contains InterPro domain Protein kinase-like; (InterPro:IPR011009); contains InterPro domain Protein kinase; (InterPro:IPR000719); contains…	0	0	0	0	1.62813	0.425359	1.18521	0.382757	0	0	2.75815	0.0248108
		At1g33055	unknown protein	0	0	0	0	-3.90216	0.10419	-1.17742	0.206624	0	0	-2.07095	0.201744
		At1g54926	similar to unknown protein [Arabidopsis thaliana] (TAIR:AT3G47240.1)	0	0	0	0	-1.6613	0.319494	-1.40435	0.882972	0	0	-1.24568	0.876876
		At2g37810	CHP-rich zinc finger protein, putative; similar to DC1 domain-containing protein [Arabidopsis thaliana] (TAIR:AT2G37800.1); similar to Zinc finger, ZZ-type; Zinc finger, PHD-type; Protein kinase C, phorbol ester/diacylglycerol binding; C1-like [Medicago truncatula] (GB:ABE79678.1); contains InterPro domain C1-like; (InterPro:IPR011424); contains InterPro domain DC1; (InterPro:IPR004146)	0	0	0	0	-1.27342	0.0215039	1.32061	0.200621	0	0	-1.07215	0.262801
		At3g59780	similar to unknown protein [Arabidopsis thaliana] (TAIR:AT5G23060.1); similar to unknown protein [Oryza sativa (japonica cultivar-group)] (GB:BAD82172.1); similar to Os01g0896500 [Oryza sativa (japonica cultivar-group)] (GB:NP_001045081.1); contains domain Rhodanese/Cell cycle control phosphatase (SSF52821)	0	0	0	0	-2.98425	0.0366552	-2.58699	0.051335	0	0	-1.12997	0.153143
		At1g76210	similar to unknown protein [Arabidopsis thaliana] (TAIR:AT1G20520.1); similar to hypothetical protein [Glycine max] (GB:AAK01735.1); contains InterPro domain Protein of unknown function DUF241, plant; (InterPro:IPR004320)	0	0	0	0	-1.04812	0.570773	1.6233	0.861132	0	0	-3.30498	0.492368
		At2g07713	Identical to Hypothetical mitochondrial protein AtMg00540 (ORF102b) [Arabidopsis Thaliana] (GB:P93309)	0	0	0	0	1.18884	0.387297	1.38099	0.442396	0	0	1.13362	0.228477
		At2g13880	unknown protein	0	0	0	0	1.2893	0.483663	-1.05137	0.00596343	0	0	1.57895	0.0344581
		At1g59550	UBX domain-containing protein; similar to UBX domain-containing protein [Arabidopsis thaliana] (TAIR:AT4G14250.1); similar to Os04g0670800 [Oryza sativa (japonica cultivar-group)] (GB:NP_001054216.1); similar to OSJNBa0043A12.36 [Oryza sativa (japonica cultivar-group)] (GB:CAE02831.2); similar to UAS; UBA-like; Thioredoxin-like fold [Medicago truncatula] (GB:ABE87214.1); contains InterPro domain …	0	0	0	0	-1.74146	0.464108	-2.36027	0.486253	0	0	-1.21355	0.438945
		At5g38950	germin-like protein-related; similar to manganese ion binding / metal ion binding / nutrient reservoir [Arabidopsis thaliana] (TAIR:AT5G38940.1); similar to germin-like protein, putative [Arabidopsis thaliana] (TAIR:AT5G38930.1); similar to germin-like protein 3 [Vitis vinifera] (GB:AAQ63185.2); contains InterPro domain Cupin 1; (InterPro:IPR006045); contains InterPro domain Cupin, RmlC-type; (In…	0	0	0	0	-1.65474	0.338928	-1.56786	0.00391018	0	0	-1.22514	0.525482
		At5g49180	Encodes a putative pectin methylesterase. The gene is preferentially expressed in floral buds.	0	0	0	0	1.72834	0.092465	1.42993	0.381349	0	0	1.81178	0.316061
		At5g15560	similar to unknown protein [Arabidopsis thaliana] (TAIR:AT3G02125.1)	0	0	0	0	1.78698	0.307405	-1.30439	0.467806	0	0	1.74247	0.265795
		At4g18410	unknown protein	0	0	0	0	1.31762	0.324969	1.34604	0.422555	0	0	1.11176	0.602819
		At1g01760	RNA binding / adenosine deaminase; similar to OSJNBa0032F06.25 [Oryza sativa (japonica cultivar-group)] (GB:CAE03442.2); similar to H0306F12.5 [Oryza sativa (indica cultivar-group)] (GB:CAJ86175.1); contains InterPro domain Adenosine deaminase/editase; (InterPro:IPR002466)	0	0	0	0	-1.09933	0.410049	-1.3316	0.26593	0	0	-1.17292	0.299352
		At1g77570	DNA binding / transcription factor; similar to AT-HSFA5 (Arabidopsis thaliana heat shock transcription factor A5), DNA binding / transcription factor [Arabidopsis thaliana] (TAIR:AT4G13980.1); similar to Os03g0854500 [Oryza sativa (japonica cultivar-group)] (GB:NP_001051938.1); similar to heat shock transcription factor 1 [Medicago sativa] (GB:ABJ09073.1); similar to heat shock transcription fact…	0	0	0	0	2.58199	0.242628	1.31553	0.194703	0	0	1.22582	0.561239
		At5g17750	AAA-type ATPase family protein; similar to AAA-type ATPase family protein [Arabidopsis thaliana] (TAIR:AT5G17740.1); similar to putative AAA-type ATPase [Oryza sativa (japonica cultivar-group)] (GB:AAT37998.1); contains InterPro domain Mss4-like; (InterPro:IPR011057); contains InterPro domain AAA ATPase; (InterPro:IPR003593); contains InterPro domain AAA ATPase, central region; (InterPro:IPR00395…	0	0	0	0	-1.8391	0.437815	1.05244	0.671053	0	0	-1.05316	0.518708
		At3g28120	unknown protein	0	0	0	0	1.172	0.38046	2.88934	0.111559	0	0	2.27858	0.371545
		At4g09600	One of GASA gene family which is related to a GA-stimulated transcript (GAST) from tomato.	0	0	0	0	1.84969	0.228327	6.77596	0.0798525	0	0	1.12249	0.607546
		At5g64905	PROPEP3 (Elicitor peptide 3 precursor); Identical to Elicitor peptide 3 precursor (PEP3) [Arabidopsis Thaliana] (GB:Q8LAX3); similar to 80C09_18 [Brassica rapa subsp. pekinensis] (GB:AAZ41829.1)	0	0	0	0	2.01145	0.0474478	2.47429	0.0761462	0	0	1.77568	0.045501
		At3g42930	unknown protein	0	0	0	0	-2.31877	0.516383	-2.11999	0.498939	0	0	-2.15174	0.498029
		At3g05630	Encodes a member of the PXPH-PLD subfamily of phospholipase D proteins. Regulates vesicle trafficking. Required for auxin transport and distribution and hence auxin responses. This subfamily is novel structurally different from the majority of plant PLDs by having phox homology (PX) and pleckstrin homology (PH) domains. Involved regulating root development in response to nutrient limitation. Play…	0	0	0	0	3.44104	0.0228067	3.4245	0.0937969	0	0	1.32755	0.117388
		At2g25030	unknown protein	0	0	0	0	1.61262	0.0375084	1.84476	0.002135	0	0	1.21073	0.389732
		At2g03110	nucleic acid binding; similar to nucleic acid binding [Arabidopsis thaliana] (TAIR:AT1G14170.2); similar to KH domain containing protein [Solanum demissum] (GB:AAU90323.1); similar to KH domain containing protein, putative [Solanum demissum] (GB:AAW28569.2); contains InterPro domain KH; (InterPro:IPR004087); contains InterPro domain KH, type 1; (InterPro:IPR004088)	0	0	0	0	1.50744	0.266767	1.35265	0.209182	0	0	1.11037	0.475338
		At2g45230	unknown protein	0	0	0	0	1.48027	0.149684	2.22681	0.254973	0	0	1.97344	0.0555671
		At2g34390	aquaporin NIP2.1	0	0	0	0	-2.39851	0.0452368	-1.58856	0.0235272	0	0	-1.36402	0.0132778
		At3g01240	similar to unknown protein [Arabidopsis thaliana] (TAIR:AT3G01230.1)	0	0	0	0	1.50743	0.573867	1.04631	0.228065	0	0	1.05515	0.619347
		At4g27530	similar to unknown protein [Arabidopsis thaliana] (TAIR:AT5G53895.1)	0	0	0	0	2.04291	0.102246	2.80344	0.0879699	0	0	1.62824	0.145551
		At5g41620	similar to intracellular protein transport protein USO1-related [Arabidopsis thaliana] (TAIR:AT1G64180.1); similar to unnamed protein product; gb|AAF24581.1 gene_id:MBK23.17 strong similarity to unknown protein [Medicago truncatula] (GB:ABE79740.1)	0	0	0	0	1.3247	0.0619579	2.08031	0.0628343	0	0	1.5491	0.0890084
		At3g32130	similar to unknown protein [Arabidopsis thaliana] (TAIR:AT3G25270.1); similar to 52O08_2 [Brassica rapa subsp. pekinensis] (GB:AAZ67547.1); contains InterPro domain Polynucleotidyl transferase, Ribonuclease H fold; (InterPro:IPR012337)	0	0	0	0	1.86664	0.481231	2.08294	0.412002	0	0	1.76491	0.233968
		At1g36120	unknown protein	0	0	0	0	1.19291	0.400703	2.58302	0.306033	0	0	1.39131	0.147822
		At5g07330	similar to unknown protein [Arabidopsis thaliana] (TAIR:AT1G63060.1); similar to unknown [Xerophyta humilis] (GB:AAT45004.1)	0	0	0	0	1.21385	0.131446	4.17099	0.0974227	0	0	1.16915	0.0219313
		At5g60090	protein kinase family protein; similar to protein kinase family protein [Arabidopsis thaliana] (TAIR:AT5G60080.1); similar to Os02g0513000 [Oryza sativa (japonica cultivar-group)] (GB:NP_001046943.1); similar to Protein kinase-like [Medicago truncatula] (GB:ABE77784.1); similar to Protein kinase [Medicago truncatula] (GB:ABE81726.1); contains InterPro domain Protein kinase-like; (InterPro:IPR0110…	0	0	0	0	-1.23483	0.0782705	-1.62405	0.0167564	0	0	-1.28757	0.207032
		At1g43800	acyl-(acyl-carrier-protein) desaturase, putative / stearoyl-ACP desaturase, putative; similar to SSI2 (fatty acid biosynthesis 2), acyl-[acyl-carrier-protein] desaturase [Arabidopsis thaliana] (TAIR:AT2G43710.1); similar to stearoyl acyl carrier protein desaturase Lldd3A20 [Lupinus luteus] (GB:AAD28287.1); contains InterPro domain Fatty acid desaturase, type 2; (InterPro:IPR005067); contains Inte…	0	0	0	0	-3.41775	0.0992611	-2.58076	0.0551156	0	0	-2.54428	0.0597494
		At4g38860	auxin-responsive protein, putative; similar to auxin-responsive protein, putative [Arabidopsis thaliana] (TAIR:AT2G21220.1); similar to Auxin responsive SAUR protein [Medicago truncatula] (GB:ABE79956.1); contains InterPro domain Auxin responsive SAUR protein; (InterPro:IPR003676)	0	0	0	0	-3.72584	0.0120555	-2.56605	0.0385246	0	0	-1.12529	0.0262538
		At1g39750	unknown protein	0	0	0	0	-1.35155	0.328967	-1.76851	0.272694	0	0	-2.22306	0.319917
		At5g52690	heavy-metal-associated domain-containing protein; similar to heavy-metal-associated domain-containing protein [Arabidopsis thaliana] (TAIR:AT5G52680.1); contains InterPro domain Heavy metal transport/detoxification protein; (InterPro:IPR006121)	0	0	0	0	2.66922	0.195889	1.94891	0.0244069	0	0	1.25153	0.299183
		At1g70930	unknown protein	0	0	0	0	1.72338	0.235537	1.12248	0.134202	0	0	-1.67033	0.233722
		At3g30840	unknown protein	0	0	0	0	-2.31202	0.0398781	-1.91067	0.148142	0	0	-1.91103	0.074414
		At1g56530	hydroxyproline-rich glycoprotein family protein; similar to actin binding [Arabidopsis thaliana] (TAIR:AT1G31810.1); similar to hypothetical protein CC1G_06473 [Coprinopsis cinerea okayama7#130] (GB:EAU86712.1); contains domain PRICHEXTENSN (PR01217)	0	0	0	0	3.39106	0.277625	1.22748	0.472196	0	0	4.97474	0.0714151
		At4g20800	FAD-binding domain-containing protein; similar to FAD-binding domain-containing protein [Arabidopsis thaliana] (TAIR:AT1G26380.1); similar to FAD-binding domain-containing protein [Arabidopsis thaliana] (TAIR:AT1G26420.1); similar to FAD-binding domain-containing protein [Arabidopsis thaliana] (TAIR:AT1G26390.1); similar to FAD linked oxidase, N-terminal [Medicago truncatula] (GB:ABD32603.1); con…	0	0	0	0	-1.71141	0.447041	-1.49443	0.496618	0	0	-1.09586	0.38495
		At5g12020	17.6 kDa class II heat shock protein (HSP17.6-CII); Identical to 17.6 kDa class II heat shock protein (HSP17.6II) [Arabidopsis Thaliana] (GB:P29830); similar to AT-HSP17.6A (Arabidopsis thaliana heat shock protein 17.6A) [Arabidopsis thaliana] (TAIR:AT5G12030.1); similar to 17.9 kDa class II heat shock protein (GB:P46516); contains InterPro domain HSP20-like chaperone; (InterPro:IPR008978); conta…	0	0	0	0	1.25424	0.481337	4.90303	0.0512666	0	0	1.24614	0.332346
		At5g27190	unknown protein	0	0	0	0	1.40942	0.301434	2.36477	0.157684	0	0	3.67938	0.0704691
		At1g49870	similar to unknown protein [Arabidopsis thaliana] (TAIR:AT2G22795.1); similar to putative transport protein [Oryza sativa (japonica cultivar-group)] (GB:AAT78760.1)	0	0	0	0	1.11141	0.151565	-3.24509	0.237766	0	0	-2.19683	0.293961
		At3g52130	protease inhibitor/seed storage/lipid transfer protein (LTP) family protein; similar to protease inhibitor/seed storage/lipid transfer protein (LTP) family protein [Arabidopsis thaliana] (TAIR:AT3G07450.1); similar to 5B protein [Solanum lycopersicum] (GB:CAA80273.1); contains InterPro domain Plant lipid transfer/seed storage/trypsin-alpha amylase inhibitor; (InterPro:IPR003612)	0	0	0	0	-2.82288	0.49571	-2.08868	0.500053	0	0	-1.84743	0.512116
		At2g16330	similar to unknown protein [Arabidopsis thaliana] (TAIR:AT1G45080.1); similar to Ribosomal protein S2; Nucleic acid-binding, OB-fold [Medicago truncatula] (GB:ABE78251.1); similar to Ribosomal protein S2; Nucleic acid-binding, OB-fold [Medicago truncatula] (GB:ABE91948.1); contains InterPro domain Nucleic acid-binding, OB-fold, subgroup; (InterPro:IPR012340); contains InterPro domain Protein of u…	0	0	0	0	1.93853	0.221109	1.4104	0.498091	0	0	2.41976	0.198812
		At3g42100	AT hook motif-containing protein-related; similar to AT hook motif-containing protein-related [Arabidopsis thaliana] (TAIR:AT1G35940.1); similar to unknown protein [Arabidopsis thaliana] (TAIR:AT3G13250.1); similar to unknown protein [Arabidopsis thaliana] (TAIR:AT3G30560.1); similar to Protein of unknown function DUF889, eukaryote [Medicago truncatula] (GB:ABE82731.1); similar to putative helica…	0	0	0	0	-1.13026	0.622147	-1.75994	0.137364	0	0	-1.36914	0.182855
		At2g07714	transcription factor-related; similar to Os09g0449000 [Oryza sativa (japonica cultivar-group)] (GB:NP_001063319.1); similar to putative male sterility 1 protein [Oryza sativa (japonica cultivar-group)] (GB:BAD37958.1)	0	0	0	0	1.49922	0.0919595	1.3042	0.121118	0	0	1.55675	0.0410803
		At3g14440	Encodes 9-<i>cis</i>-epoxycarotenoid dioxygenase, a key enzyme in the biosynthesis of abscisic acid. Regulated in response to drought and salinity. Expressed in roots, flowers and seeds. Localized to the chloroplast stroma and thylakoid membrane.	0	0	0	0	4.76278	0.115648	3.77642	0.131585	0	0	-1.06343	0.135542
		At1g06580	pentatricopeptide (PPR) repeat-containing protein; similar to pentatricopeptide (PPR) repeat-containing protein [Arabidopsis thaliana] (TAIR:AT1G64580.1); similar to fertility restorer homologue C [Raphanus sativus] (GB:CAD80164.1); contains InterPro domain Pentatricopeptide repeat; (InterPro:IPR002885); contains InterPro domain Protein prenyltransferase; (InterPro:IPR008940); contains InterPro d…	0	0	0	0	-1.47368	0.0878042	-1.36202	0.0665936	0	0	1.17723	0.236252
		At1g55950	similar to DNA-binding storekeeper protein-related [Arabidopsis thaliana] (TAIR:AT2G01370.1); contains InterPro domain Protein of unknown function DUF573; (InterPro:IPR007592)	0	0	0	0	-1.15097	0.259988	-1.02553	0.164327	0	0	-1.17189	0.236162
		At2g07130	unknown protein	0	0	0	0	1.59332	0.492925	1.30161	0.551528	0	0	2.68506	0.115251
		At3g20190	leucine-rich repeat transmembrane protein kinase, putative; similar to leucine-rich repeat transmembrane protein kinase, putative [Arabidopsis thaliana] (TAIR:AT1G50610.1); similar to Protein kinase [Medicago truncatula] (GB:ABE79211.1); contains InterPro domain Protein kinase-like; (InterPro:IPR011009); contains InterPro domain Leucine-rich repeat; (InterPro:IPR001611); contains InterPro domain …	0	0	0	0	2.45631	0.381201	1.65616	0.402252	0	0	1.6103	0.48747
		At2g23900	glycoside hydrolase family 28 protein / polygalacturonase (pectinase) family protein; similar to glycoside hydrolase family 28 protein / polygalacturonase (pectinase) family protein [Arabidopsis thaliana] (TAIR:AT3G48950.1); similar to Peptidase S26A, signal peptidase I; Glycoside hydrolase, family 28 [Medicago truncatula] (GB:ABE85310.1); contains InterPro domain Virulence factor, pectin lyase f…	0	0	0	0	1.91516	0.117329	1.48496	0.056407	0	0	1.12558	0.583944
		At3g55190	esterase/lipase/thioesterase family protein; similar to esterase/lipase/thioesterase family protein [Arabidopsis thaliana] (TAIR:AT2G39420.1); similar to Os12g0262700 [Oryza sativa (japonica cultivar-group)] (GB:NP_001066522.1); similar to Alpha/beta hydrolase [Medicago truncatula] (GB:ABE84979.1); contains InterPro domain Esterase/lipase/thioesterase; (InterPro:IPR000379); contains InterPro doma…	0	0	0	0	1.17402	0.0435849	1.17458	0.22979	0	0	1.79846	0.031561
		At1g72960	root hair defective 3 GTP-binding (RHD3) family protein; similar to root hair defective 3 GTP-binding (RHD3) family protein [Arabidopsis thaliana] (TAIR:AT5G45160.1); similar to RHD3 (ROOT HAIR DEFECTIVE 3) [Arabidopsis thaliana] (TAIR:AT3G13870.1); similar to root hair defective 3 GTP-binding protein [Triticum aestivum] (GB:AAS67855.2); similar to Os01g0575000 [Oryza sativa (japonica cultivar-gr…	0	0	0	0	-1.10831	0.465309	-1.25243	0.390497	0	0	-1.31654	0.493681
		At4g31630	transcriptional factor B3 family protein; similar to transcriptional factor B3 family protein [Arabidopsis thaliana] (TAIR:AT4G31615.1); similar to transcriptional factor B3 family protein [Arabidopsis thaliana] (TAIR:AT4G31620.1); similar to reproductive meristem gene 1 [Brassica oleracea var. botrytis] (GB:AAC18082.1); contains InterPro domain Transcriptional factor B3; (InterPro:IPR003340)	0	0	0	0	-1.2411	0.677308	-1.36768	0.376561	0	0	-1.09433	0.571931
		At5g06760	late embryogenesis abundant group 1 domain-containing protein / LEA group 1 domain-containing protein; similar to jacalin lectin family protein [Arabidopsis thaliana] (TAIR:AT3G16460.2); similar to group 1 LEA protein [Sisymbrium irio] (GB:AAY26119.1); contains InterPro domain Late embryogenesis abundant (LEA) group 1; (InterPro:IPR005513)	0	0	0	0	9.58171	0.0156486	8.14484	0.00790898	0	0	-1.49589	0.443424
		At3g22130	unknown protein	0	0	0	0	1.68863	0.063587	-1.34638	0.318519	0	0	-1.23704	0.101496
		At4g10910	unknown protein	0	0	0	0	-2.25003	0.153256	-1.34379	0.352612	0	0	-1.98605	0.13079
		At1g07060	similar to hypothetical protein LOC_Os12g01540 [Oryza sativa (japonica cultivar-group)] (GB:ABA95616.1); similar to Os12g0106100 [Oryza sativa (japonica cultivar-group)] (GB:NP_001065937.1)	0	0	0	0	-1.15612	0.491995	-1.13126	0.223436	0	0	-1.24437	0.331564
		At5g32460	unknown protein	0	0	0	0	-1.8226	0.309248	-2.33198	0.25324	0	0	-1.00328	0.102311
		At3g10300	calcium-binding EF hand family protein; similar to calcium-binding EF hand family protein [Arabidopsis thaliana] (TAIR:AT5G04170.1); similar to Os11g0140600 [Oryza sativa (japonica cultivar-group)] (GB:NP_001065711.1); similar to EF hand family protein, expressed [Oryza sativa (japonica cultivar-group)] (GB:ABG21877.1); similar to Os12g0137100 [Oryza sativa (japonica cultivar-group)] (GB:NP_00106…	0	0	0	0	3.53262	0.0492623	1.36787	0.0613081	0	0	-1.98969	0.0405289
		At3g30530	bZIP transcription factor family protein; similar to bZIP transcription factor family protein [Arabidopsis thaliana] (TAIR:AT5G38800.1); similar to hypothetical protein [Cleome spinosa] (GB:ABD96902.1); contains InterPro domain Eukaryotic transcription factor, DNA-binding; (InterPro:IPR008917); contains InterPro domain bZIP transcription factor, bZIP_1; (InterPro:IPR011616); contains InterPro dom…	0	0	0	0	-1.14897	0.31163	-2.08435	0.00696415	0	0	-1.50864	0.115325
		At5g52340	A member of EXO70 gene family, putative exocyst subunits, conserved in land plants. Arabidopsis thaliana contains 23 putative EXO70 genes, which can be classified into eight clusters on the phylogenetic tree.	0	0	0	0	-1.32848	0.496694	-1.2521	0.552014	0	0	-1.40491	0.512028
		At2g41390	similar to unknown protein [Arabidopsis thaliana] (TAIR:AT2G41400.1)	0	0	0	0	-2.44775	0.0615251	-2.17492	0.0729444	0	0	-1.04196	0.0992016
		At5g37060	member of Putative Na+/H+ antiporter family	0	0	0	0	2.26282	0.188737	2.14205	0.0676378	0	0	1.2743	0.43343
		At4g08190	Ras-related GTP-binding protein, putative; similar to AtRABA2d (Arabidopsis Rab GTPase homolog A2d), GTP binding [Arabidopsis thaliana] (TAIR:AT5G59150.1); similar to Os01g0848700 [Oryza sativa (japonica cultivar-group)] (GB:NP_001044805.1); similar to Os03g0823700 [Oryza sativa (japonica cultivar-group)] (GB:NP_001051744.1); similar to Ras-related protein Rab11C (GB:Q40193); contains InterPro do…	0	0	0	0	-1.4243	0.560328	-3.3982	0.132536	0	0	-2.09777	0.062397
		At1g47816	unknown protein	0	0	0	0	-1.91824	0.24999	-2.0506	0.170324	0	0	-2.2591	0.194766
		At3g09440	heat shock cognate 70 kDa protein 3 (HSC70-3) (HSP70-3); Identical to Heat shock cognate 70 kDa protein 3 (Hsc70.3) (HSC70-3) [Arabidopsis Thaliana] (GB:O65719;GB:Q42345); similar to HSP70 (heat shock protein 70), ATP binding [Arabidopsis thaliana] (TAIR:AT3G12580.1); similar to heat shock cognate 70 kDa protein 2 (HSC70-2) (HSP70-2) [Arabidopsis thaliana] (TAIR:AT5G02490.1); similar to HSC70-1 (…	0	0	0	0	2.6496	0.11904	1.18139	0.0908894	0	0	-1.04344	0.139281
		At2g35075	similar to Phosphatidylinositol 3- and 4-kinase family protein, expressed [Oryza sativa (japonica cultivar-group)] (GB:ABF98768.1); similar to Os03g0738100 [Oryza sativa (japonica cultivar-group)] (GB:NP_001051208.1); similar to putative phosphatidylinositol 3-kinase-related protein kinase [Oryza sativa (japonica cultivar-group)] (GB:AAP44699.1)	0	0	0	0	-2.06885	0.43308	-1.34723	0.468981	0	0	-2.27676	0.39113
		At5g16560	Encodes a KANADI protein (KAN) that regulates organ polarity in Arabidopsis. KAN is required for abaxial identity in both leaves and carpels, and encodes a nuclear-localized protein in the GARP family of putative transcription factors. Together with KAN2, this gene appears to be involved in the development of the carpel and the outer integument of the ovule.	0	0	0	0	-1.96788	0.356028	-1.09445	0.409355	0	0	-1.00086	0.437491
		At3g25870	similar to unknown protein [Arabidopsis thaliana] (TAIR:AT1G13360.1); similar to Os01g0131300 [Oryza sativa (japonica cultivar-group)] (GB:NP_001041925.1)	0	0	0	0	3.61278	0.0869435	1.37935	0.104505	0	0	-1.6522	0.230254
		At4g02240	unknown protein	0	0	0	0	-3.05403	0.158624	-1.99079	0.250246	0	0	-2.68907	0.143951
		At1g02490	unknown protein	0	0	0	0	-1.53127	0.381503	-1.20798	0.328895	0	0	-1.56438	0.35868
		At5g18610	protein kinase family protein; similar to PBS1 (AVRPPHB SUSCEPTIBLE 1), kinase [Arabidopsis thaliana] (TAIR:AT5G13160.1); similar to putative serine/threonine protein kinase [Oryza sativa (japonica cultivar-group)] (GB:AAT58829.1); similar to Os01g0936100 [Oryza sativa (japonica cultivar-group)] (GB:NP_001045326.1); contains InterPro domain Protein kinase-like; (InterPro:IPR011009); contains Inte…	0	0	0	0	-1.24133	0.323993	1.10342	0.117133	0	0	-1.59687	0.345911
		At5g07230	protease inhibitor/seed storage/lipid transfer protein (LTP) family protein; Identical to Tapetum-specific protein A9 precursor (A9) [Arabidopsis Thaliana] (GB:Q00762;GB:Q67ZX3;GB:Q9LYP3); similar to protease inhibitor/seed storage/lipid transfer protein (LTP) family protein [Arabidopsis thaliana] (TAIR:AT5G62080.1); similar to Tapetum-specific protein A9 precursor (GB:Q05772); contains InterPro …	0	0	0	0	-1.6843	0.500196	-2.59149	0.4872	0	0	-2.29559	0.51297
		At3g43190	Encodes a protein with sucrose synthase activity (SUS4).	0	0	0	0	-1.78392	0.106594	-1.73019	0.0342543	0	0	-1.91063	0.0806318
		At4g30430	Member of TETRASPANIN family	0	0	0	0	1.46486	0.0470996	3.114	0.0520027	0	0	1.65859	0.434791
		At2g47560	zinc finger (C3HC4-type RING finger) family protein; Identical to RING-H2 finger protein ATL2N (ATL2N) [Arabidopsis Thaliana] (GB:O22255); similar to ATL5 (Arabidopsis T?xicos en Levadura 5), protein binding / zinc ion binding [Arabidopsis thaliana] (TAIR:AT3G62690.1); similar to RING-H2 subgroup RHE protein [Populus alba x Populus tremula] (GB:AAW33880.1); contains InterPro domain Zinc finger, R…	0	0	0	0	-3.18681	0.108672	-2.43977	0.181723	0	0	-1.22099	0.0590845
		At1g76070	similar to unknown protein [Arabidopsis thaliana] (TAIR:AT1G20310.1); similar to syringolide-induced protein 14-1-1 [Glycine max] (GB:BAB86891.1)	0	0	0	0	1.51522	0.107715	1.06321	0.152887	0	0	1.12921	0.0286391
		At5g27310	similar to binding [Arabidopsis thaliana] (TAIR:AT2G27780.1); similar to Golgi GDP mannose transporter (GONST1) [Arabidopsis thaliana] (TAIR:AT2G13640.1); similar to hypothetical protein 27.t00084 [Brassica oleracea] (GB:ABD65078.1); contains InterPro domain Transcription factors TFIIS, elongin A, CRSP70, conserved; (InterPro:IPR010990); contains InterPro domain Transcription elongation factor S-…	0	0	0	0	1.97202	0.331451	1.64322	0.089926	0	0	1.51773	0.421643
		At1g10420	unknown protein	0	0	0	0	-1.40632	0.197403	-1.51717	0.25139	0	0	-1.96441	0.15896
		At3g58120	bZIP transcription factor family protein; similar to bZIP transcription factor family protein [Arabidopsis thaliana] (TAIR:AT2G42380.2); similar to bZIP transcription factor bZIP50 [Glycine max] (GB:ABI34644.1); contains InterPro domain Eukaryotic transcription factor, DNA-binding; (InterPro:IPR008917); contains InterPro domain Basic leucine zipper; (InterPro:IPR011700); contains InterPro domain …	0	0	0	0	-3.84755	0.098129	-1.98211	0.119352	0	0	-1.15371	0.195499
		At2g40130	heat shock protein-related; similar to heat shock protein-related [Arabidopsis thaliana] (TAIR:AT2G29970.1); similar to Os11g0104300 [Oryza sativa (japonica cultivar-group)] (GB:NP_001065527.1); similar to expressed protein [Oryza sativa (japonica cultivar-group)] (GB:ABA91056.1); similar to Os12g0104300 [Oryza sativa (japonica cultivar-group)] (GB:NP_001065925.1); contains domain ATP-DEPENDENT C…	0	0	0	0	4.10081	0.0595695	2.29621	0.123146	0	0	-1.27107	0.444119
		At5g28110	similar to unknown protein [Arabidopsis thaliana] (TAIR:AT5G28120.1)	0	0	0	0	-1.98673	0.158634	-1.35225	0.0838338	0	0	-1.38275	0.206774
		At5g67310	member of CYP81G	0	0	0	0	1.37478	0.184777	1.75792	0.0907574	0	0	1.02687	0.118621
		At3g46390	similar to unknown protein [Arabidopsis thaliana] (TAIR:AT1G32337.1)	0	0	0	0	1.46816	0.0768575	1.17911	0.420679	0	0	2.74576	0.456314
		At3g42250	similar to unknown protein [Arabidopsis thaliana] (TAIR:AT1G48720.1); similar to putative polyprotein [Oryza sativa (japonica cultivar-group)] (GB:AAP46257.1); similar to putative gag-pol polyprotein [Oryza sativa] (GB:AAL58228.1); similar to retrotransposon protein, putative, unclassified [Oryza sativa (japonica cultivar-group)] (GB:ABA99612.1)	0	0	0	0	4.12273	0.199403	2.07614	0.541666	0	0	1.07359	0.52285
		At1g54070	dormancy/auxin associated protein-related; similar to dormancy/auxin associated family protein [Arabidopsis thaliana] (TAIR:AT1G56220.1); similar to auxin-repressed protein-like protein [Nicotiana tabacum] (GB:AAO21304.1); contains InterPro domain Dormancyauxin associated; (InterPro:IPR008406)	0	0	0	0	-2.22751	0.205416	-1.8739	0.240437	0	0	-2.43102	0.228617
		At1g23910	similar to Bet v I allergen family protein [Arabidopsis thaliana] (TAIR:AT1G24000.1); contains InterPro domain Bet v I allergen; (InterPro:IPR000916)	0	0	0	0	1.0715	0.369977	2.92331	0.436799	0	0	2.40858	0.463002
		At1g41114	unknown protein	0	0	0	0	-1.23409	0.40133	-1.94312	0.433459	0	0	-1.01492	0.207876
		At1g03390	transferase family protein; similar to transferase family protein [Arabidopsis thaliana] (TAIR:AT5G41040.2); similar to Os11g0507200 [Oryza sativa (japonica cultivar-group)] (GB:NP_001067952.1); similar to putative hydroxyanthranilate hydroxycinnamoyltransferase [Oryza sativa (japonica cultivar-group)] (GB:BAD88037.1); contains InterPro domain Transferase; (InterPro:IPR003480)	0	0	0	0	-1.11635	0.563037	-1.82845	0.414305	0	0	-1.05644	0.470365
		At1g07490	DVL9/RTFL3 (ROTUNDIFOLIA LIKE 3); similar to DVL13/RTFL2 (ROTUNDIFOLIA LIKE 2) [Arabidopsis thaliana] (TAIR:AT2G29125.1); similar to hypothetical protein MtrDRAFT_AC135467g8v1 [Medicago truncatula] (GB:ABE81994.1); contains InterPro domain DVL; (InterPro:IPR012552)	0	0	0	0	-4.10708	0.0978564	-1.38744	0.153684	0	0	-1.13534	0.361129
		At5g57520	Encodes a zinc finger protein containing only a single zinc finger.	0	0	0	0	-2.04563	0.252269	-1.14088	0.244936	0	0	-1.22956	0.257729
		At3g50990	peroxidase; Identical to Peroxidase 36 precursor (EC 1.11.1.7) (Atperox P36) (PER36) [Arabidopsis Thaliana] (GB:Q9SD46); similar to peroxidase 72 (PER72) (P72) (PRXR8) [Arabidopsis thaliana] (TAIR:AT5G66390.1); similar to hypothetical protein [Thellun (GB:ABB45838.1); contains InterPro domain Haem peroxidase; (InterPro:IPR010255); contains InterPro domain Haem peroxidase, plant/fungal/bacterial; …	0	0	0	0	1.20738	0.00336482	1.02875	0.0517828	0	0	1.39144	0.393571
		At2g23130	AGP17 is a lysine-rich arabinogalactan-protein (AGP) and part of a multi-gene family of glycoproteins with approx. 50 members. It falls into one subclass with AGP18 and AGP19, other lysine-rich AGPs. 84% of its proline residues are hydroxylated to hydroproline and its heavy glycosylation accounts for appr. 69% of the molecular weight. The main glycosyl residues are arabinose (30.1%) and galactose…	0	0	0	0	-1.6463	0.00647997	2.04013	0.096423	0	0	-1.18244	0.0880336
		At5g46795	MSP2 (MICROSPORE-SPECIFIC PROMOTER 2)	0	0	0	0	1.175	0.133795	1.06957	0.0518337	0	0	1.34485	0.231471
		At1g42250	replication protein-related; similar to unknown protein [Arabidopsis thaliana] (TAIR:AT2G05087.1); contains InterPro domain Nucleic acid-binding, OB-fold, subgroup; (InterPro:IPR012340); contains InterPro domain Nucleic acid-binding, OB-fold; (InterPro:IPR008994)	0	0	0	0	1.42654	0.26516	1.35682	0.495131	0	0	1.04719	0.0174696
		At1g35480	unknown protein	0	0	0	0	1.04347	0.603688	1.16741	0.695709	0	0	1.12983	0.00600401
		At4g36110	auxin-responsive protein, putative; similar to auxin-responsive family protein [Arabidopsis thaliana] (TAIR:AT2G18010.1); similar to auxin-induced SAUR-like protein [Capsicum annuum] (GB:AAM12780.1); contains InterPro domain Auxin responsive SAUR protein; (InterPro:IPR003676)	0	0	0	0	1.48452	0.157082	-1.01223	0.391106	0	0	-1.36656	0.416339
		At1g74190	leucine-rich repeat family protein; similar to leucine-rich repeat family protein [Arabidopsis thaliana] (TAIR:AT2G25470.1); similar to leucine-rich repeat family protein [Arabidopsis thaliana] (TAIR:AT1G74180.1); similar to leucine-rich repeat family protein [Arabidopsis thaliana] (TAIR:AT1G74170.1); similar to Os04g0647900 [Oryza sativa (japonica cultivar-group)] (GB:NP_001054072.1); similar to…	0	0	0	0	1.02521	0.476867	1.94919	0.220323	0	0	1.93134	0.0335244
		At4g07590	unknown protein	0	0	0	0	2.24069	0.0413202	1.43068	0.0607302	0	0	1.35002	0.406213
		At1g42580	similar to DNA binding [Arabidopsis thaliana] (TAIR:AT3G47680.1)	0	0	0	0	1.16665	0.409176	1.30028	0.17941	0	0	1.28384	0.491673
		At2g42380	bZIP transcription factor family protein; similar to bZIP transcription factor family protein [Arabidopsis thaliana] (TAIR:AT3G58120.1); similar to bZIP transcription factor bZIP50 [Glycine max] (GB:ABI34644.1); contains InterPro domain Eukaryotic transcription factor, DNA-binding; (InterPro:IPR008917); contains InterPro domain Basic leucine zipper; (InterPro:IPR011700); contains InterPro domain …	0	0	0	0	-4.14344	0.110324	-1.96274	0.0452214	0	0	-1.96642	0.305423
		At4g22050	aspartyl protease family protein; similar to pepsin A [Arabidopsis thaliana] (TAIR:AT1G69100.1); similar to PREDICTED: similar to CG1548-PA isoform 1 [Tribolium castaneum] (GB:XP_966517.1); contains InterPro domain Peptidase A1, pepsin; (InterPro:IPR001461); contains InterPro domain Peptidase aspartic, catalytic; (InterPro:IPR009007)	0	0	0	0	1.0914	0.282124	1.01332	0.317579	0	0	-1.10599	0.391866
		At1g78410	VQ motif-containing protein; similar to Avr9/Cf-9 rapidly elicited protein 169 [Nicotiana tabacum] (GB:AAG43552.1); contains InterPro domain VQ; (InterPro:IPR008889)	0	0	0	0	4.6234	0.210539	1.69308	0.208589	0	0	1.20886	0.272124
		At3g01830	calmodulin-related protein, putative; similar to calcium-binding EF hand family protein [Arabidopsis thaliana] (TAIR:AT1G76650.1); similar to calmodulin-like protein [Datura metel] (GB:AAM95458.1); contains InterPro domain EF-Hand type; (InterPro:IPR011992); contains InterPro domain Calcium-binding EF-hand; (InterPro:IPR002048)	0	0	0	0	4.22671	0.0882295	3.21079	0.0992347	0	0	1.08406	0.351419
		At5g54480	similar to unknown protein [Arabidopsis thaliana] (TAIR:AT1G21740.1); similar to hypothetical protein 25.t00001 [Brassica oleracea] (GB:ABD64964.1); contains InterPro domain Protein of unknown function DUF632; (InterPro:IPR006867); contains InterPro domain Protein of unknown function DUF630; (InterPro:IPR006868)	0	0	0	0	2.30303	0.0902683	1.66294	0.0383628	0	0	1.59805	0.00864819
		At3g07450	protease inhibitor/seed storage/lipid transfer protein (LTP) family protein; similar to protease inhibitor/seed storage/lipid transfer protein (LTP) family protein [Arabidopsis thaliana] (TAIR:AT3G52130.1); similar to 5B protein [Solanum lycopersicum] (GB:CAA80273.1); contains InterPro domain Plant lipid transfer/seed storage/trypsin-alpha amylase inhibitor; (InterPro:IPR003612)	0	0	0	0	-1.48553	0.410575	-1.55244	0.429971	0	0	-1.70459	0.341393
		At5g26655	unknown protein	0	0	0	0	-1.66882	0.0767356	-1.09351	0.0802602	0	0	-1.03568	0.0190669
		At4g07370	unknown protein	0	0	0	0	-2.33856	0.393375	-1.36385	0.531384	0	0	-1.37129	0.497576
		At2g27280	similar to unknown protein [Arabidopsis thaliana] (TAIR:AT2G27285.1); similar to Os04g0440000 [Oryza sativa (japonica cultivar-group)] (GB:NP_001052872.1); similar to OJ000114_01.13 [Oryza sativa (ISS) [Ostreococcus tauri] (GB:CAL50553.1)	0	0	0	0	1.2248	0.0718993	2.70646	0.230514	0	0	1.60329	0.450899
		At5g22430	similar to unknown protein [Arabidopsis thaliana] (TAIR:AT2G27385.1); similar to hypothetical protein [Oryza sativa (japonica cultivar-group)] (GB:BAD27801.1)	0	0	0	0	-1.93397	0.32478	-2.03194	0.34979	0	0	-1.04165	0.521123
		At5g26615	unknown protein	0	0	0	0	2.26781	0.220792	1.62682	0.230932	0	0	1.12111	0.390118
		At4g36230	unknown protein	0	0	0	0	1.64196	0.0496794	1.91045	0.112032	0	0	2.16085	0.140518
		At2g30830	encodes a protein whose sequence is similar to 2-oxoglutarate-dependent dioxygenase	0	0	0	0	-2.02703	0.0748208	-2.03363	0.0492914	0	0	-1.28832	0.458663
		At5g59720	encodes a low molecular weight heat shock protein that contains the heat shock element in the promoter region. Expression is induced in response to heat shock.	0	0	0	0	1.31737	0.336565	4.12447	0.111331	0	0	5.07965	0.142145
		At1g09250	transcription factor; similar to unknown protein [Arabidopsis thaliana] (TAIR:AT3G06590.2); similar to Os03g0311600 [Oryza sativa (japonica cultivar-group)] (GB:NP_001049922.1); similar to bHLH protein-like [Oryza sativa (japonica cultivar-group)] (GB:BAC21355.1); contains InterPro domain Helix-loop-helix DNA-binding; (InterPro:IPR011598); contains InterPro domain Basic helix-loop-helix dimerisat…	0	0	0	0	-1.49021	0.0631342	-1.65964	0.056495	0	0	-1.0377	0.0475975
		At2g15800	unknown protein	0	0	0	0	1.06422	0.651725	-1.68915	0.496834	0	0	-1.76657	0.395909
		At5g19810	proline-rich extensin-like family protein; similar to proline-rich extensin, putative [Arabidopsis thaliana] (TAIR:AT1G26250.1); similar to putative membrane protein [Emiliania huxleyi virus 86] (GB:YP_294122.1); contains InterPro domain Extensin-like region; (InterPro:IPR006706)	0	0	0	0	1.07356	0.388094	1.27912	0.047531	0	0	1.016	0.281691
		At4g07340	replication protein-related; similar to unknown protein [Arabidopsis thaliana] (TAIR:AT2G05090.1); similar to Ribosomal protein S2; Nucleic acid-binding, OB-fold [Medicago truncatula] (GB:ABE78251.1); similar to Ribosomal protein S2; Nucleic acid-binding, OB-fold [Medicago truncatula] (GB:ABE91948.1); similar to Nucleic acid-binding, OB-fold [Medicago truncatula] (GB:ABD32456.1); contains InterPr…	0	0	0	0	-2.07347	0.455628	-2.58771	0.353175	0	0	-1.25871	0.545865
		At5g52300	encodes a protein that is induced in expression in response to water deprivation such as cold, high-salt, and dessication. The response appears to be via abscisic acid. The promoter region contains two ABA-responsive elements (ABREs) that are required for the dehydration-responsive expression of rd29B as cis-acting elements. Protein is a member of a gene family with other members found plants, an…	0	0	0	0	7.35754	0.0557517	7.85673	0.0420911	0	0	-1.41091	0.291128
		At5g49700	DNA-binding protein-related; similar to DNA-binding protein-related [Arabidopsis thaliana] (TAIR:AT1G14490.1); similar to DNA-binding protein-like [Oryza sativa (japonica cultivar-group)] (GB:BAD33958.1); contains InterPro domain Protein of unknown function DUF296; (InterPro:IPR005175)	0	0	0	0	-1.62855	0.264753	1.96595	0.0611559	0	0	-1.40334	0.357848
		At5g54640	Isolated from T-DNA insertion line, the rat5 mutant is deficient in T-DNA integration. Encodes histone2A protein.	0	0	0	0	-1.16485	0.0755592	-1.20374	0.0475364	0	0	-1.10086	0.00302705
		At2g36770	UDP-glucoronosyl/UDP-glucosyl transferase family protein; similar to UDP-glucoronosyl/UDP-glucosyl transferase family protein [Arabidopsis thaliana] (TAIR:AT2G36780.1); similar to DOGT1 (DON-GLUCOSYLTRANSFERASE), UDP-glycosyltransferase/ transferase, transferring glycosyl groups [Arabidopsis thaliana] (TAIR:AT2G36800.1); similar to UGT73C2 (UDP-glucosyl transferase 73C2), UDP-glycosyltransferase/…	0	0	0	0	-2.42618	0.261656	2.00315	0.061769	0	0	-2.02235	0.20428
		At5g24330	Encodes a SET-domain protein. Contains a PCNA-binding domain. ATXR6 accumulates preferentially during the late G1 or S phase, suggesting that it plays a role in cell-cycle regulation or progression.	0	0	0	0	-1.11043	0.00249514	-1.32062	0.186468	0	0	1.34039	0.142754
		At5g51760	protein phosphatase 2C, putative / PP2C, putative; similar to protein phosphatase 2C, putative / PP2C, putative [Arabidopsis thaliana] (TAIR:AT2G29380.1); similar to protein phosphatase 2C [Prunus avium] (GB:AAQ03211.1); contains InterPro domain Protein phosphatase 2C; (InterPro:IPR000222); contains InterPro domain Protein phosphatase 2C-like; (InterPro:IPR001932)	0	0	0	0	1.22256	0.485552	3.33014	0.100062	0	0	1.2593	0.236117
		At2g04330	similar to unknown protein [Arabidopsis thaliana] (TAIR:AT2G23480.1); similar to unknown protein [Arabidopsis thaliana] (TAIR:AT5G35794.1); similar to unknown protein [Arabidopsis thaliana] (TAIR:AT3G29710.1); similar to unnamed protein product [Asper (GB:BAE61223.1); contains InterPro domain Protein of unknown function DUF287; (InterPro:IPR005048)	0	0	0	0	-1.52301	0.377208	-2.48923	0.357666	0	0	-2.27939	0.352825
		At1g51090	heavy-metal-associated domain-containing protein; similar to metal ion binding [Arabidopsis thaliana] (TAIR:AT4G16380.1); similar to unknown protein [Glycine max] (GB:AAN03471.1); contains InterPro domain Heavy metal transport/detoxification protein; (InterPro:IPR006121)	0	0	0	0	9.63442	0.0243484	4.00659	0.225158	0	0	1.17474	0.170825
		At2g17950	Homeobox gene controlling the stem cell pool. Expressed in the stem cell organizing center of meristems. Required to keep the stem cells in an undifferentiated state. Regulation of WUS transcription is a central checkpoint in stem cell control. The size of the WUS expression domain controls the size of the stem cell population through WUS indirectly activating the expression of CLAVATA3 (CLV3) in…	0	0	0	0	-1.4417	0.201471	-1.45775	0.311973	0	0	-1.28283	0.119233
		At2g29500	17.6 kDa class I small heat shock protein (HSP17.6B-CI); similar to 17.8 kDa class I heat shock protein (HSP17.8-CI) [Arabidopsis thaliana] (TAIR:AT1G07400.1); similar to 17.5 kDa class I heat shock protein [Carica papaya] (GB:AAR25848.1); contains InterPro domain HSP20-like chaperone; (InterPro:IPR008978); contains InterPro domain Heat shock protein Hsp20; (InterPro:IPR002068)	0	0	0	0	-1.36611	0.294145	2.06207	0.195002	0	0	1.35685	0.232999
		At2g36050	ATOFP15/OFP15 (Arabidopsis thaliana ovate family protein 15); similar to ATOFP18/OFP18 (Arabidopsis thaliana ovate family protein 18) [Arabidopsis thaliana] (TAIR:AT3G52540.1); similar to H0913C04.8 [Oryza sativa (indica cultivar-group)] (GB:CAJ86167.1); contains InterPro domain Protein of unknown function DUF623, plant; (InterPro:IPR006458)	0	0	0	0	-3.81114	0.0409064	-2.47924	0.0385796	0	0	-1.66108	0.320219
		At1g75040	Thaumatin-like protein involved in response to pathogens. mRNA level of the PR-5 gene (At1g75040)is significantly changed after cutting the inflorescence stem indicating the existence of a network of signal transducing pathways as other stress-regulated genes (At5g01410, At3g17800, At1g29930)do not response to the treatment.	0	0	0	0	2.58534	0.143748	-2.45619	0.248077	0	0	1.38496	0.246696
		At4g15680	glutaredoxin family protein; Identical to Monothiol glutaredoxin-S4 (AtGrxS4) (GRXS4) [Arabidopsis Thaliana] (GB:O23419); similar to glutaredoxin family protein [Arabidopsis thaliana] (TAIR:AT4G15670.1); similar to glutaredoxin family protein [Musa acuminata] (GB:ABF69994.1); contains InterPro domain Thioredoxin-like fold; (InterPro:IPR012336); contains InterPro domain Glutaredoxin; (InterPro:IPR…	0	0	0	0	4.14461	0.183963	1.22435	0.813603	0	0	1.70102	0.497433
		At3g16120	dynein light chain, putative; similar to dynein light chain type 1 family protein [Arabidopsis thaliana] (TAIR:AT1G52250.1); similar to putative dynein light chain [Oryza sativa (japonica cultivar-group)] (GB:BAB61206.1); contains InterPro domain Dynein light chain, type 1; (InterPro:IPR001372)	0	0	0	0	-1.49134	0.107859	-1.6716	0.0506094	0	0	-1.24079	0.127461
		At2g20870	cell wall protein precursor, putative; Identical to Putative cell wall protein precursor [Arabidopsis Thaliana] (GB:P47925;GB:Q9SKT2); similar to hydroxyproline-rich glycoprotein family protein [Arabidopsis thaliana] (TAIR:AT4G28160.1); similar to putative cell-wall P4 protein [Brassica napus] (GB:AAF29528.1)	0	0	0	0	-2.73918	0.321803	-2.55689	0.318722	0	0	-1.63423	0.418354
		At3g52400	syntaxin protein	0	0	0	0	1.50655	0.258948	1.37036	0.0722032	0	0	-1.72838	0.0414566
		At2g13270	similar to unknown protein [Arabidopsis thaliana] (TAIR:AT3G42120.1)	0	0	0	0	-1.34403	0.497095	-1.28109	0.383475	0	0	-1.11894	0.43979
		At1g65390	ATPP2-A5; transmembrane receptor; similar to transmembrane receptor [Arabidopsis thaliana] (TAIR:AT2G32140.1); similar to Os01g0158400 [Oryza sativa (japonica cultivar-group)] (GB:NP_001042077.1); similar to unnamed protein product [Oryza sativa (japonica cultivar-group)] (GB:BAB08190.1); contains InterPro domain Toll-Interleukin receptor; (InterPro:IPR000157); contains InterPro domain Galactose-…	0	0	0	0	5.36178	0.21252	-1.21545	0.389203	0	0	1.45477	0.569915
		At5g62080	protease inhibitor/seed storage/lipid transfer protein (LTP) family protein; similar to protease inhibitor/seed storage/lipid transfer protein (LTP) family protein [Arabidopsis thaliana] (TAIR:AT5G07230.1); similar to Tapetum-specific protein A9 precursor (GB:Q05772); contains InterPro domain Plant lipid transfer/seed storage/trypsin-alpha amylase inhibitor; (InterPro:IPR003612)	0	0	0	0	-1.50838	0.520527	-3.40598	0.499704	0	0	-1.08468	0.523113
		At1g20290	similar to metal ion binding [Arabidopsis thaliana] (TAIR:AT1G20240.1); similar to Os02g0668400 [Oryza sativa (japonica cultivar-group)] (GB:NP_001047686.1); contains domain SUBFAMILY NOT NAMED (PTHR13711:SF8); contains domain SWI/SNF-RELATED CHROMATIN BINDING PROTEIN (PTHR13711)	0	0	0	0	-1.29464	0.618845	-2.92961	0.142327	0	0	-1.33591	0.70363
		At5g25390	encodes a member of the ERF (ethylene response factor) subfamily B-6 of ERF/AP2 transcription factor family. The protein contains one AP2 domain. There are 12 members in this subfamily including RAP2.11.	0	0	0	0	1.93976	0.201801	1.856	0.169015	0	0	-1.0592	0.519135
		At2g28820	structural constituent of ribosome; similar to ribosomal protein L16 [Lotus corniculatus var. japonicus] (GB:NP_084834.1); contains InterPro domain Ribosomal protein L16; (InterPro:IPR000114)	0	0	0	0	-1.07952	0.00237831	1.05754	0.0572413	0	0	-1.29523	0.191507
		At1g44070	unknown protein	0	0	0	0	-1.21358	0.437964	-1.24306	0.502292	0	0	1.06455	0.459601
		At5g40010	AATP1 (AAA-ATPASE 1); ATP binding / ATPase; similar to AAA-type ATPase family protein [Arabidopsis thaliana] (TAIR:AT3G28580.1); similar to AAA ATPase [Medicago truncatula] (GB:ABE78645.1); contains InterPro domain AAA-protein subdomain; (InterPro:IPR003960); contains InterPro domain AAA ATPase; (InterPro:IPR003593); contains InterPro domain AAA ATPase, central region; (InterPro:IPR003959)	0	0	0	0	3.93856	0.122292	2.52015	0.0450394	0	0	1.03465	0.210163
		At3g46680	UDP-glucoronosyl/UDP-glucosyl transferase family protein; similar to UDP-glucoronosyl/UDP-glucosyl transferase family protein [Arabidopsis thaliana] (TAIR:AT3G46650.1); similar to UDP-glucoronosyl/UDP-glucosyl transferase family protein [Arabidopsis thaliana] (TAIR:AT3G46720.1); similar to UDP-glucoronosyl/UDP-glucosyl transferase family protein [Arabidopsis thaliana] (TAIR:AT3G46690.1); similar …	0	0	0	0	1.29703	0.411497	1.47078	0.439914	0	0	1.34748	0.347373
		At5g43480	unknown protein	0	0	0	0	1.93174	0.466905	3.22962	0.000995927	0	0	1.79821	0.329108
		At1g15040	glutamine amidotransferase-related; similar to catalytic [Arabidopsis thaliana] (TAIR:AT5G38200.1); similar to Os01g0138800 [Oryza sativa (japonica cultivar-group)] (GB:NP_001041973.1); similar to peptidase C26 [Chloroflexus aggregans DSM 9485] (GB:ZP_01516129.1); contains InterPro domain Peptidase C26; (InterPro:IPR011697); contains InterPro domain Glutamine amidotransferase superfamily; (InterP…	0	0	0	0	-1.38403	0.131915	-1.12805	0.0720235	0	0	-1.87218	0.168571
		At2g34850	MEE25 (maternal effect embryo arrest 25); catalytic; Identical to Putative UDP-arabinose 4-epimerase 2 (EC 5.1.3.5) (UDP-D-xylose 4- epimerase 2) [Arabidopsis Thaliana] (GB:O64749;GB:Q8VYK0); similar to MUR4 (MURUS 4) [Arabidopsis thaliana] (TAIR:AT1G30620.3); similar to Putative UDP-arabinose 4-epimerase 2 (UDP-D-xylose 4-epimerase 2) (GB:O64749); contains InterPro domain NAD-dependent epimerase…	0	0	0	0	5.48728	0.0829412	3.83342	0.0352345	0	0	1.28856	0.118574
Cold vs. Drought vs. Heat	95	At4g35660	similar to unknown protein [Arabidopsis thaliana] (TAIR:AT4G35690.1); similar to hypothetical protein [Glycine max] (GB:AAK01735.1); contains InterPro domain Protein of unknown function DUF241, plant; (InterPro:IPR004320)	0	0	0	0	1.35694	0.239719	0	0	1.05552	0.225555	1.03896	0.463748
		At2g05550	unknown protein	0	0	0	0	1.00789	0.257195	0	0	-1.45939	0.467701	-1.41492	0.444974
		At2g47430	Encodes a putative plasma membrane-bound hybrid histidine kinase and cytokinin sensor that is expressed within the female gametophyte.	0	0	0	0	-1.4863	0.330061	0	0	-1.02332	0.203171	-1.42976	0.181729
		At1g79250	protein kinase, putative; similar to protein kinase, putative [Arabidopsis thaliana] (TAIR:AT3G12690.3); similar to protein kinase, putative [Arabidopsis thaliana] (TAIR:AT1G16440.1); similar to Serine/threonine protein kinase, active site [Medicago truncatula] (GB:ABE86905.1); similar to viroid symptom modulation protein [Lycopersicon esculentum] (GB:AAF66637.1); similar to protein kinase [Solan…	0	0	0	0	1.03941	0.42973	0	0	1.32361	0.267603	1.96096	0.185595
		At4g05280	Ulp1 protease family protein; similar to Ulp1 protease family protein [Arabidopsis thaliana] (TAIR:AT1G27780.1); similar to Ulp1 protease family protein [Arabidopsis thaliana] (TAIR:AT1G34740.1); similar to Ulp1 protease family protein [Arabidopsis thaliana] (TAIR:AT3G42730.1); similar to Ulp1 protease family protein [Brassica oleracea] (GB:ABD64941.1); contains InterPro domain Peptidase C48, SUM…	0	0	0	0	2.10588	0.343585	0	0	2.26592	0.359707	2.1507	0.402804
		At4g33710	pathogenesis-related protein, putative; similar to pathogenesis-related protein, putative [Arabidopsis thaliana] (TAIR:AT5G26130.1); similar to pathogenesis related protein 1 [Eutrema wasabi] (GB:BAF03626.1); contains InterPro domain Ves allergen; (InterPro:IPR002413); contains InterPro domain Allergen V5/Tpx-1 related; (InterPro:IPR001283)	0	0	0	0	1.2501	0.134813	0	0	1.4556	0.190994	1.44303	0.245315
		At4g19570	DNAJ heat shock N-terminal domain-containing protein; similar to DNAJ heat shock N-terminal domain-containing protein [Arabidopsis thaliana] (TAIR:AT4G19590.1); similar to Aminotransferase, class-II; Heat shock protein DnaJ [Medicago truncatula] (GB:ABE78703.1); similar to Os03g0401200 [Oryza sativa (japonica cultivar-group)] (GB:NP_001050318.1); contains InterPro domain Heat shock protein DnaJ; …	0	0	0	0	1.32862	0.147886	0	0	1.24731	0.0242291	1.39367	0.0866929
		At2g13160	unknown protein	0	0	0	0	1.24125	0.0760185	0	0	1.54231	0.376214	1.58011	0.483773
		At3g25170	Member of a diversely expressed predicted peptide family showing sequence similarity to tobacco Rapid Alkalinization Factor (RALF), and is believed to play an essential role in the physiology of Arabidopsis. Consists of a single exon and is characterized by a conserved C-terminal motif and N-terminal signal peptide.	0	0	0	0	1.48194	0.367865	0	0	1.61981	0.299375	1.729	0.098526
		At3g25200	similar to unknown protein [Arabidopsis thaliana] (TAIR:AT5G53240.1)	0	0	0	0	1.21881	0.451924	0	0	1.05298	0.230306	2.80843	0.325945
		At1g45616	leucine-rich repeat family protein; similar to disease resistance family protein [Arabidopsis thaliana] (TAIR:AT5G27060.1); similar to disease resistance family protein [Arabidopsis thaliana] (TAIR:AT2G15080.2); similar to disease resistance family protein [Arabidopsis thaliana] (TAIR:AT1G47890.1); similar to Leucine-rich repeat; Leucine-rich repeat, cysteine-containing type [Medicago truncatula]…	0	0	0	0	-2.14876	0.282166	0	0	-1.64958	0.377363	1.19595	0.390028
		At4g13380	MEE56 (maternal effect embryo arrest 56); metal ion binding; similar to heavy-metal-associated domain-containing protein [Arabidopsis thaliana] (TAIR:AT1G57780.1); similar to PREDICTED: similar to CG32580-PA [Tribolium castaneum] (GB:XP_968002.1); contains InterPro domain Heavy metal transport/detoxification protein; (InterPro:IPR006121)	0	0	0	0	1.51932	0.627913	0	0	1.76889	0.411244	1.95972	0.593514
		At1g25025	similar to unknown protein [Arabidopsis thaliana] (TAIR:AT1G25112.1); similar to unknown protein [Arabidopsis thaliana] (TAIR:AT1G25180.1); similar to PREDICTED: hypothetical protein [Homo sapiens] (GB:XP_001129546.1)	0	0	0	0	1.53732	0.0818623	0	0	-1.74799	0.182383	1.34975	0.503993
		At4g33310	unknown protein	0	0	0	0	2.91578	0.0632006	0	0	1.32508	0.28658	1.03621	0.271649
		At3g14300	pectinesterase family protein; similar to ATPME1 (Arabidopsis thaliana pectin methylesterase 1), pectinesterase [Arabidopsis thaliana] (TAIR:AT1G53840.1); similar to Pectinesterase-3 precursor (Pectin methylesterase 3) (PE 3) (GB:Q43111); contains InterPro domain Virulence factor, pectin lyase fold; (InterPro:IPR011050); contains InterPro domain Plant invertase/pectin methylesterase inhibitor; (I…	0	0	0	0	1.13658	0.327012	0	0	2.15328	0.0627472	1.80243	0.0167219
		At4g35670	glycoside hydrolase family 28 protein / polygalacturonase (pectinase) family protein; similar to glycoside hydrolase family 28 protein / polygalacturonase (pectinase) family protein [Arabidopsis thaliana] (TAIR:AT5G27530.1); similar to PGN [Glycine max] (GB:AAY21049.1); contains InterPro domain Virulence factor, pectin lyase fold; (InterPro:IPR011050); contains InterPro domain Glycoside hydrolase…	0	0	0	0	1.08462	0.272564	0	0	1.23441	0.00502815	1.33704	0.436884
		At5g56480	protease inhibitor/seed storage/lipid transfer protein (LTP) family protein; similar to protease inhibitor/seed storage/lipid transfer protein (LTP) family protein [Arabidopsis thaliana] (TAIR:AT1G32280.1); similar to unknown [Setaria italica] (GB:AAP93138.1); contains InterPro domain Plant lipid transfer/seed storage/trypsin-alpha amylase inhibitor; (InterPro:IPR003612)	0	0	0	0	-1.60118	0.427421	0	0	-1.40445	0.47595	-1.30262	0.457255
		At2g18640	Encodes an endoplasmic reticulum-targeted geranylgeranyl pyrophosphate synthase	0	0	0	0	1.84081	0.225749	0	0	2.11812	0.140683	1.10301	0.3363
		At3g18570	glycine-rich protein / oleosin; similar to glycine-rich protein / oleosin [Arabidopsis thaliana] (TAIR:AT1G48990.1); similar to OLE-5 [Coffea canephora] (GB:AAX49393.1); contains InterPro domain Oleosin; (InterPro:IPR000136)	0	0	0	0	-1.59534	0.466703	0	0	-1.55435	0.40884	-1.88321	0.306704
		At3g09870	auxin-responsive family protein; similar to auxin-responsive family protein [Arabidopsis thaliana] (TAIR:AT2G28085.1); similar to Auxin-induced protein 6B (GB:P33083); contains InterPro domain Auxin responsive SAUR protein; (InterPro:IPR003676)	0	0	0	0	-1.15476	0.830603	0	0	-1.21013	0.103423	-1.59454	0.236214
		At5g07760	formin homology 2 domain-containing protein / FH2 domain-containing protein; similar to formin homology 2 domain-containing protein / FH2 domain-containing protein [Arabidopsis thaliana] (TAIR:AT5G07650.1); similar to putative diaphanous homologue [Oryza sativa (japonica cultivar-group)] (GB:BAC55695.1); similar to Os07g0596300 [Oryza sativa (japonica cultivar-group)] (GB:NP_001060171.1); contain…	0	0	0	0	-2.30127	0.128652	0	0	-2.14048	0.313477	-2.61462	0.0765303
		At1g69320	Member of a large family of putative ligands homologous to the Clavata3 gene. Consists of a single exon.	0	0	0	0	1.54527	0.334104	0	0	2.05603	0.250214	1.22151	0.206935
		At3g26860	similar to self-incompatibility protein-related [Arabidopsis thaliana] (TAIR:AT3G27680.1); similar to self-incompatibility protein-related [Arabidopsis thaliana] (TAIR:AT3G26870.1); contains InterPro domain Plant self-incompatibility S1; (InterPro:IPR010264)	0	0	0	0	-1.42743	0.224989	0	0	-1.14134	0.354005	-1.67215	0.295426
		At5g07510	encodes a glycine-rich protein that is expressed in low abundance in stems and leaves, and very low abundance in flowers.	0	0	0	0	1.08776	0.525816	0	0	1.13475	0.507816	1.01529	0.503868
		At3g28310	similar to AT14A [Arabidopsis thaliana] (TAIR:AT3G28290.1); similar to AT14A [Arabidopsis thaliana] (TAIR:AT3G28300.1); contains InterPro domain Protein of unknown function DUF677; (InterPro:IPR007749)	0	0	0	0	1.75738	0.425685	0	0	1.27851	0.534944	1.15244	0.362503
		At4g04420	unknown protein	0	0	0	0	1.11813	0.119637	0	0	3.45894	0.167822	1.38964	0.387306
		At3g43500	similar to unknown protein [Arabidopsis thaliana] (TAIR:AT1G42080.1)	0	0	0	0	1.50584	0.503856	0	0	1.49525	0.171195	1.55556	0.477024
		At5g62750	similar to unknown protein [Arabidopsis thaliana] (TAIR:AT1G56660.1); similar to KED-like protein [Oryza sativa (japonica cultivar-group)] (GB:BAC99371.1); similar to Os07g0164800 [Oryza sativa (japonica cultivar-group)] (GB:NP_001058963.1); similar to Os08g0398500 [Oryza sativa (japonica cultivar-group)] (GB:NP_001061745.1)	0	0	0	0	1.23875	0.322754	0	0	2.17706	0.555753	2.64869	0.459436
		At1g78270	UDP-glucose glucosyltransferase, putative; similar to UDP-glucoronosyl/UDP-glucosyl transferase family protein [Arabidopsis thaliana] (TAIR:AT1G22360.1); similar to transcription factor/ transferase, transferring glycosyl groups [Arabidopsis thaliana] (TAIR:AT1G22380.1); similar to UGT85A1 (UDP-glucosyl transferase 85A1), UDP-glycosyltransferase/ transferase, transferring glycosyl groups / transf…	0	0	0	0	-1.50018	0.0573359	0	0	1.35499	0.226577	1.11369	0.0976078
		At5g20790	similar to unknown protein [Arabidopsis thaliana] (TAIR:AT3G43110.1); similar to conserved hypothetical protein [Medicago truncatula] (GB:ABE90972.1)	0	0	0	0	3.92579	0.00621108	0	0	-1.13995	0.178097	-1.63427	0.345158
		At1g09410	pentatricopeptide (PPR) repeat-containing protein; similar to pentatricopeptide (PPR) repeat-containing protein [Arabidopsis thaliana] (TAIR:AT1G56690.1); similar to pentatricopeptide (PPR) repeat-containing protein [Arabidopsis thaliana] (TAIR:AT4G02750.1); similar to hypothetical protein MtrDRAFT_AC139526g18v1 [Medicago truncatula] (GB:ABE80149.1); similar to pentatricopeptide, putative [Oryza …	0	0	0	0	2.77236	0.315564	0	0	2.24629	0.287643	2.13389	0.272297
		At1g50340	invertase/pectin methylesterase inhibitor family protein; similar to invertase/pectin methylesterase inhibitor family protein [Arabidopsis thaliana] (TAIR:AT1G48010.1); similar to pectinmethylesterase inhibitor [Actinidia deliciosa] (GB:BAC54966.1); contains InterPro domain Plant invertase/pectin methylesterase inhibitor; (InterPro:IPR007186)	0	0	0	0	1.54933	0.308401	0	0	1.42447	0.489201	1.5824	0.406946
		At2g15470	glycoside hydrolase family 28 protein / polygalacturonase (pectinase) family protein; similar to glycoside hydrolase family 28 protein / polygalacturonase (pectinase) family protein [Arabidopsis thaliana] (TAIR:AT2G15450.1); similar to glycoside hydrolase family 28 protein / polygalacturonase (pectinase) family protein [Arabidopsis thaliana] (TAIR:AT2G15460.1); similar to glycoside hydrolase fami…	0	0	0	0	1.58864	0.181027	0	0	-2.26883	0.405505	-2.31078	0.464556
		At3g51680	short-chain dehydrogenase/reductase (SDR) family protein; similar to short-chain dehydrogenase/reductase (SDR) family protein [Arabidopsis thaliana] (TAIR:AT3G26770.1); similar to Os03g0299200 [Oryza sativa (japonica cultivar-group)] (GB:NP_001049848.1); similar to short-chain alcohol dehydrogenase [Tripsacum dactyloides] (GB:AAB57737.1); contains InterPro domain Short-chain dehydrogenase/reducta…	0	0	0	0	-1.76314	0.0476446	0	0	-1.2377	0.111152	-1.59562	0.0689473
		At1g67990	caffeoyl-CoA 3-O-methyltransferase, putative; Identical to Probable caffeoyl-CoA O-methyltransferase At1g67990 (EC 2.1.1.104) (Trans-caffeoyl-CoA 3-O-methyltransferase) (CCoAMT) (CCoAOMT) [Arabidopsis Thaliana] (GB:Q9C9W4;GB:Q8L5T6); similar to CCoAMT (caffeoyl-CoA 3-O-methyltransferase), caffeoyl-CoA O-methyltransferase [Arabidopsis thaliana] (TAIR:AT1G67980.1); similar to S-adenosyl-L-methionin…	0	0	0	0	-1.43129	0.246528	0	0	-1.76276	0.140132	-1.00257	0.367832
		At2g15190	unknown protein	0	0	0	0	-2.04046	0.498546	0	0	-2.80252	0.499554	-2.7126	0.58554
		At3g31910	similar to Ulp1 protease family protein [Arabidopsis thaliana] (TAIR:AT5G45570.1); similar to hypothetical protein 27.t00096 [Brassica oleracea] (GB:ABD65084.1)	0	0	0	0	1.32653	0.169901	0	0	1.49312	0.0265891	1.21091	0.024861
		At3g43040	unknown protein	0	0	0	0	1.71789	0.522521	0	0	-1.05246	0.541483	-1.29638	0.5246
		At2g05580	unknown protein	0	0	0	0	-1.08376	0.23326	0	0	1.3402	0.357371	-1.21302	0.555787
		At2g24340	transcription factor; similar to bZIP family transcription factor [Arabidopsis thaliana] (TAIR:AT2G21230.2)	0	0	0	0	1.01935	0.0333074	0	0	2.22133	0.458165	2.22926	0.480557
		At1g75580	auxin-responsive protein, putative; similar to auxin-responsive family protein [Arabidopsis thaliana] (TAIR:AT4G34760.1); similar to auxin-responsive protein, putative [Arabidopsis thaliana] (TAIR:AT1G19830.1); similar to Auxin responsive SAUR protein [Medicago truncatula] (GB:ABE79956.1); contains InterPro domain Auxin responsive SAUR protein; (InterPro:IPR003676)	0	0	0	0	-3.24025	0.0377104	0	0	-1.80596	0.0642335	-1.92382	0.0445443
		At5g34880	unknown protein	0	0	0	0	1.92788	0.0735106	0	0	1.88126	0.0974049	2.27928	0.0254975
		At1g50800	similar to unknown protein [Arabidopsis thaliana] (TAIR:AT1G50790.1)	0	0	0	0	1.19262	0.512295	0	0	1.48565	0.158387	1.01815	0.0166506
		At3g30660	similar to unknown protein [Arabidopsis thaliana] (TAIR:AT5G31753.1)	0	0	0	0	1.03751	0.867237	0	0	-1.24806	0.529422	-1.20174	0.579735
		At4g11870	unknown protein	0	0	0	0	-1.19295	0.0471513	0	0	-2.25553	0.135594	-1.53633	0.293016
		At1g68875	unknown protein	0	0	0	0	-1.16809	0.523444	0	0	-1.23147	0.57347	-1.50263	0.523924
		At4g00280	similar to leucine-rich repeat protein kinase, putative [Arabidopsis thaliana] (TAIR:AT2G19210.1)	0	0	0	0	-1.95162	0.379549	0	0	-2.11543	0.233629	-1.55466	0.532814
		At5g54150	similar to unknown protein [Arabidopsis thaliana] (TAIR:AT4G27660.1); similar to hypothetical protein MtrDRAFT_AC119415g7v1 [Medicago truncatula] (GB:ABE85160.1)	0	0	0	0	-1.80891	0.426163	0	0	1.29267	0.109173	1.63244	0.0895091
		At1g19090	receptor-like serine/threonine kinase (RKF2)	0	0	0	0	1.08518	0.525592	0	0	1.46282	0.424144	1.99511	0.0484768
		At4g39500	member of CYP96A	0	0	0	0	1.34102	0.164946	0	0	1.73292	0.253507	1.49014	0.0792772
		At5g37090	replication protein-related; similar to unknown protein [Arabidopsis thaliana] (TAIR:AT2G05087.1); contains InterPro domain Nucleic acid-binding, OB-fold, subgroup; (InterPro:IPR012340); contains InterPro domain Nucleic acid-binding, OB-fold; (InterPro:IPR008994)	0	0	0	0	1.23166	0.549025	0	0	1.46767	0.137459	2.09036	0.136935
		At1g18050	SWAP (Suppressor-of-White-APricot)/surp domain-containing protein; similar to unknown protein [Arabidopsis thaliana] (TAIR:AT3G30370.1); similar to SWAP/Surp; Ubiquitin [Medicago truncatula] (GB:ABE94283.1); similar to Os02g0245000 [Oryza sativa (japonica cultivar-group)] (GB:NP_001046418.1); contains InterPro domain SWAP/Surp; (InterPro:IPR000061)	0	0	0	0	1.07194	0.4964	0	0	1.44562	0.519757	1.63146	0.454944
		At4g08050	unknown protein	0	0	0	0	1.17167	0.530499	0	0	1.14863	0.481888	1.78241	0.189114
		At2g03410	Mo25 family protein; Identical to MO25-like protein At2g03410 [Arabidopsis Thaliana] (GB:Q9ZQ77;GB:Q67ZV9); similar to Mo25 family protein [Arabidopsis thaliana] (TAIR:AT5G47540.1); similar to MO25 protein -related [Brassica oleracea] (GB:ABD64974.1); contains InterPro domain Armadillo-like helical; (InterPro:IPR011989)	0	0	0	0	-1.82044	0.424444	0	0	-1.65373	0.423855	-2.37336	0.397327
		At4g03290	calcium-binding protein, putative; similar to calcium-binding protein, putative [Arabidopsis thaliana] (TAIR:AT1G05990.1); similar to calcium-binding protein [Lotus japonicus] (GB:CAB63264.3); contains InterPro domain EF-Hand type; (InterPro:IPR011992); contains InterPro domain Calcium-binding EF-hand; (InterPro:IPR002048)	0	0	0	0	1.6749	0.224668	0	0	1.74312	0.456614	1.40873	0.504525
		At4g03050	encodes a 2-oxoglutarate-dependent dioxygenase that catalyzes the conversion of methylsulfinylalkyl glucosinolates to hydroxyalkyl glucosinolates. involved in glucosinolate biosynthesis and secondary metabolism.	0	0	0	0	1.99341	0.253809	0	0	2.0713	0.0366069	1.5327	0.21085
		At4g13790	auxin-responsive protein, putative; similar to SAUR_AC1 (SMALL AUXIN UP RNA 1 FROM ARABIDOPSIS THALIANA ECOTYPE COLUMBIA) [Arabidopsis thaliana] (TAIR:AT4G38850.1); similar to SAUR [Raphanus sativus] (GB:BAA25434.1); contains InterPro domain Auxin responsive SAUR protein; (InterPro:IPR003676)	0	0	0	0	1.61753	0.2903	0	0	1.88056	0.498601	2.15033	0.101721
		At5g07060	zinc finger (CCCH-type) family protein; similar to zinc finger (CCCH-type) family protein / RNA recognition motif (RRM)-containing protein [Arabidopsis thaliana] (TAIR:AT1G07360.1); similar to U2 auxiliary factor small subunit [Medicago truncatula] (GB:ABE89510.1); contains InterPro domain Nucleotide-binding, alpha-beta plait; (InterPro:IPR012677); contains InterPro domain Zinc finger, CCCH-type;…	0	0	0	0	2.86292	0.0407029	0	0	1.1847	0.416751	2.28033	0.0750095
		At1g49270	protein kinase family protein; similar to ATPERK1 (PROLINE EXTENSIN-LIKE RECEPTOR KINASE 1), ATP binding / protein kinase [Arabidopsis thaliana] (TAIR:AT3G24550.1); similar to protein kinase family protein [Arabidopsis thaliana] (TAIR:AT3G18810.1); similar to protein kinase family protein [Arabidopsis thaliana] (TAIR:AT4G34440.1); similar to receptor protein kinase PERK1 [Brassica napus] (GB:AAK2…	0	0	0	0	-1.6188	0.0830779	0	0	-1.18574	0.737746	-1.76488	0.077003
		At3g06120	basic helix-loop-helix (bHLH) family protein; similar to FMA (FAMA), DNA binding / transcription factor/ transcriptional activator [Arabidopsis thaliana] (TAIR:AT3G24140.1); similar to hypothetical protein [Oryza sativa (japonica cultivar-group)] (GB:AAW57801.1); contains InterPro domain Helix-loop-helix DNA-binding; (InterPro:IPR011598); contains InterPro domain Basic helix-loop-helix dimerisati…	0	0	0	0	-2.03483	0.0109311	0	0	-1.36745	0.228984	-1.91251	0.0108898
		At1g65110	ubiquitin carboxyl-terminal hydrolase-related; similar to ubiquitin carboxyl-terminal hydrolase-related [Arabidopsis thaliana] (TAIR:AT1G65130.1); similar to ubiquitin carboxyl-terminal hydrolase-related [Arabidopsis thaliana] (TAIR:AT1G65200.1); similar to ubiquitin carboxyl-terminal hydrolase-related [Arabidopsis thaliana] (TAIR:AT1G65120.2); similar to Ubiquitin carboxyl-terminal hydrolase fam…	0	0	0	0	1.05007	0.479518	0	0	1.27505	0.501062	2.10885	0.275147
		At1g43650	integral membrane family protein / nodulin MtN21-related; similar to nodulin MtN21 family protein [Arabidopsis thaliana] (TAIR:AT5G64700.1); similar to Protein of unknown function DUF6, transmembrane [Medicago truncatula] (GB:ABE81602.1); similar to Os05g0106200 [Oryza sativa (japonica cultivar-group)] (GB:NP_001054417.1); similar to Os12g0518200 [Oryza sativa (japonica cultivar-group)] (GB:NP_00…	0	0	0	0	-2.15017	0.338206	0	0	1.64216	0.0261818	1.57725	0.0348231
		At2g22060	similar to F-box family protein [Arabidopsis thaliana] (TAIR:AT2G41360.1); contains InterPro domain Galactose oxidase, central; (InterPro:IPR011043)	0	0	0	0	1.59929	0.0692529	0	0	1.11349	0.537308	1.17681	0.300275
		At2g17960	unknown protein	0	0	0	0	1.0599	0.207039	0	0	1.1976	0.294229	1.96382	0.121841
		At5g02990	kelch repeat-containing F-box family protein; similar to kelch repeat-containing F-box family protein [Arabidopsis thaliana] (TAIR:AT3G46050.1); similar to 117M18_27 [Brassica rapa] (GB:AAZ66946.1); contains InterPro domain Cyclin-like F-box; (InterPro:IPR001810); contains InterPro domain Galactose oxidase, central; (InterPro:IPR011043); contains InterPro domain Kelch repeat; (InterPro:IPR006652)	0	0	0	0	1.24181	0.294511	0	0	1.03345	0.546025	1.06599	0.103622
		At4g36170	unknown protein	0	0	0	0	1.05341	0.501001	0	0	1.50749	0.17492	1.02807	0.462067
		At1g25410	AB061404 Arabidopsis thaliana AtIPT6 mRNA for cytokinin synthase, complete cds	0	0	0	0	-1.4031	0.134515	0	0	-1.05271	0.0544599	-1.37317	0.0351109
		At1g75870	unknown protein	0	0	0	0	-2.45888	0.106134	0	0	-1.29219	0.418766	-2.4007	0.115999
		At3g44900	member of Putative Na+/H+ antiporter family	0	0	0	0	-1.89332	0.260653	0	0	-1.00547	0.216034	-1.49746	0.574666
		At3g28790	similar to unknown protein [Arabidopsis thaliana] (TAIR:AT3G28830.1); similar to PREDICTED: hypothetical protein [Rattus norve (GB:XP_001078830.1); contains InterPro domain Protein of unknown function DUF1216; (InterPro:IPR009605)	0	0	0	0	-1.11641	0.240671	0	0	-1.80757	0.409923	-1.11649	0.69425
		At5g34840	unknown protein	0	0	0	0	2.92588	0.241259	0	0	1.04901	0.448536	1.83572	0.360206
		At3g10680	heat shock protein-related; similar to RTM2 (RESTRICTED TEV MOVEMENT 2) [Arabidopsis thaliana] (TAIR:AT5G04890.1); similar to PREDICTED: similar to futsch CG3064-PB [Apis mellifera] (GB:XP_001121015.1); contains InterPro domain HSP20-like chaperone; (InterPro:IPR008978); contains InterPro domain Heat shock protein Hsp20; (InterPro:IPR002068)	0	0	0	0	1.62957	0.0931453	0	0	1.07515	0.168862	1.35751	0.192598
		At2g18920	unknown protein	0	0	0	0	-1.24129	0.549775	0	0	1.00631	0.756216	1.66029	0.334238
		At5g48280	unknown protein	0	0	0	0	2.99977	0.344945	0	0	1.15884	0.0116988	1.49802	0.306594
		At3g23460	cyclopropane fatty acid synthase-related; similar to cyclopropane fatty acid synthase, putative / CPA-FA synthase, putative [Arabidopsis thaliana] (TAIR:AT3G23510.1); similar to cyclopropane fatty acid synthase [Gossypium hirsutum] (GB:AAT74602.1); contains InterPro domain Cyclopropane-fatty-acyl-phospholipid synthase; (InterPro:IPR003333)	0	0	0	0	1.64782	0.307313	0	0	1.44783	0.212704	1.23281	0.410143
		At1g33770	protein kinase family protein; similar to protein kinase family protein [Arabidopsis thaliana] (TAIR:AT4G10010.1); similar to transposon protein, putative, unclassified, expressed [Oryza sativa (japonica cultivar-group)] (GB:ABA96101.2); contains InterPro domain Serine/threonine protein kinase; (InterPro:IPR002290); contains InterPro domain Protein kinase-like; (InterPro:IPR011009); contains Inte…	0	0	0	0	1.28752	0.381301	0	0	1.98678	0.0833398	1.5741	0.194583
		At3g48640	similar to unknown protein [Arabidopsis thaliana] (TAIR:AT5G66670.2)	0	0	0	0	2.28293	0.369855	0	0	1.3569	0.0225988	1.28739	0.180721
		At1g35640	unknown protein	0	0	0	0	2.35208	0.108318	0	0	1.75358	0.208681	1.29102	0.449368
		At5g35280	similar to unknown protein [Arabidopsis thaliana] (TAIR:AT4G07310.1); similar to hypothetical protein 31.t00082 [Brassica oleracea] (GB:ABD65101.1); contains InterPro domain Nucleic acid-binding, OB-fold, subgroup; (InterPro:IPR012340); contains InterPro domain Protein of unknown function DUF223, Arabidopsis thaliana; (InterPro:IPR003871); contains InterPro domain Nucleic acid-binding, OB-fold; (…	0	0	0	0	1.04106	0.405758	0	0	1.31927	0.324172	2.63728	0.126749
		At4g07420	unknown protein	0	0	0	0	-1.57609	0.459631	0	0	-1.01183	0.629084	-1.13548	0.476754
		At2g13310	unknown protein	0	0	0	0	-1.6993	0.547243	0	0	-1.49376	0.477607	-1.03096	0.506093
		At3g42900	unknown protein	0	0	0	0	-1.54109	0.469577	0	0	1.0517	0.297917	1.06321	0.381771
		At5g56880	unknown protein	0	0	0	0	1.09463	0.597613	0	0	1.44956	0.399129	1.01569	0.566904
		At3g24280	SMAP2 (SMALL ACIDIC PROTEIN 2); similar to SMAP1 (SMALL ACIDIC PROTEIN 1) [Arabidopsis thaliana] (TAIR:AT4G13520.1)	0	0	0	0	1.37342	0.421681	0	0	1.15098	0.426155	1.83615	0.17151
		At1g54330	ANAC020 (Arabidopsis NAC domain containing protein 20); transcription factor; similar to ANAC028 (Arabidopsis NAC domain containing protein 28), transcription factor [Arabidopsis thaliana] (TAIR:AT1G65910.1); similar to Hypothetical protein [Oryza sativa (japonica cultivar-group)] (GB:AAO15294.1); contains InterPro domain No apical meristem (NAM) protein; (InterPro:IPR003441)	0	0	0	0	-1.54373	0.359216	0	0	-1.31887	0.332578	-1.92126	0.0926265
		At4g16160	Homologous to pea OEP16 and barley pPORA (OEP16), a member of Arabidopsis OEP16 family. Two OEP16 genes are closely related to each other and are conserved in all land plants, OEP16-2, also named OEP16-S, and OEP16-1 (renamed OEP16-L) are result of the gene duplication event that occurred prior to divergence of bryophytes and seed plants. Predominantly expressed in seed and is not inducible by co…	0	0	0	0	-1.64038	0.0682608	0	0	-1.15982	0.204576	-1.32329	0.159035
		At2g15650	unknown protein	0	0	0	0	-2.21933	0.253568	0	0	-1.17044	0.505256	-1.36512	0.0389088
		At2g21460	unknown protein	0	0	0	0	-1.66004	0.413217	0	0	-1.23169	0.594434	-2.35792	0.380775
		At2g15325	protease inhibitor/seed storage/lipid transfer protein (LTP) family protein; similar to LTP4 (LIPID TRANSFER PROTEIN 4), lipid binding [Arabidopsis thaliana] (TAIR:AT5G59310.1); similar to putative lipid transfer protein [Helianthus annuus] (GB:AAP47226.1); contains InterPro domain Plant lipid transfer protein/Par allergen; (InterPro:IPR000528); contains InterPro domain Plant lipid transfer/seed …	0	0	0	0	1.37067	0.312344	0	0	1.32037	0.377828	1.55049	0.24046
		At3g29660	similar to unknown protein [Arabidopsis thaliana] (TAIR:AT5G37120.1); similar to unknown protein [Arabidopsis thaliana] (TAIR:AT4G18420.1); contains domain UBC-like (SSF54495)	0	0	0	0	1.41326	0.111718	0	0	1.31293	0.130313	1.03821	0.188886
		At1g35050	unknown protein	0	0	0	0	-1.63289	0.127585	0	0	-1.49526	0.358136	-1.31932	0.588048
		At3g45320	similar to unknown protein [Arabidopsis thaliana] (TAIR:AT5G60330.1)	0	0	0	0	-1.51838	0.323478	0	0	-2.1014	0.3086	-1.47544	0.0427208
		At1g15830	similar to unknown protein [Arabidopsis thaliana] (TAIR:AT4G01985.1); similar to PE-PGRS FAMILY PROTEIN [Mycobacterium tuberculosis H37Rv] (GB:YP_177981.1); similar to Os03g0309300 [Oryza sativa (japonica cultivar-group)] (GB:NP_001049911.1)	0	0	0	0	-1.79831	0.434667	0	0	1.19422	0.589453	-1.34581	0.413897
		At1g65340	member of CYP96A	0	0	0	0	-1.60688	0.10166	0	0	-1.71548	0.228127	-1.03282	0.157895
		At1g53600	pentatricopeptide (PPR) repeat-containing protein; similar to pentatricopeptide (PPR) repeat-containing protein [Arabidopsis thaliana] (TAIR:AT4G02750.1); similar to hypothetical protein S250_18C08.29 [Sorghum bicolor] (GB:AAL73539.1); contains InterPro domain Pentatricopeptide repeat; (InterPro:IPR002885); contains InterPro domain Protein prenyltransferase; (InterPro:IPR008940); contains InterPr…	0	0	0	0	1.30575	0.0172106	0	0	1.10836	0.0994237	1.32819	0.00455272
Salt vs. Drought vs. Heat	81	At2g19890	similar to unknown protein [Arabidopsis thaliana] (TAIR:AT3G62460.1); contains InterPro domain Cyclin-like; (InterPro:IPR011028); contains InterPro domain Protein of unknown function DUF537; (InterPro:IPR007491)	0	0	0	0	0	0	1.09819	0.0975764	1.27279	0.29903	1.30619	0.385742
		At3g43330	similar to unknown protein [Arabidopsis thaliana] (TAIR:AT3G30560.1); similar to hypothetical protein 31.t00030 [Brassica oleracea] (GB:ABD65117.1); contains domain HELICASE-RELATED (PTHR10492)	0	0	0	0	0	0	1.96887	0.61309	1.87174	0.143984	1.97791	0.0458693
		At3g13130	similar to unknown protein [Arabidopsis thaliana] (TAIR:AT2G04515.1)	0	0	0	0	0	0	4.33554	0.0436378	1.06553	0.462001	1.02354	0.284795
		At3g02500	similar to unknown protein [Arabidopsis thaliana] (TAIR:AT5G16030.1); similar to hypothetical protein [Cleome spinosa] (GB:ABD96956.1)	0	0	0	0	0	0	2.58393	0.0482003	1.77481	0.0556876	1.50123	0.311655
		At2g29470	Encodes glutathione transferase belonging to the tau class of GSTs. Naming convention according to Wagner et al. (2002).	0	0	0	0	0	0	2.99094	0.133179	1.29533	0.438372	2.15026	0.0332467
		At1g03710	similar to unknown protein [Arabidopsis thaliana] (TAIR:AT4G03565.1); contains InterPro domain Arabidopsis thaliana cystatin-related protein; (InterPro:IPR006525)	0	0	0	0	0	0	-1.36903	0.116747	-1.19455	0.559425	-1.24074	0.0572375
		At5g03920	similar to unknown protein [Arabidopsis thaliana] (TAIR:AT5G03930.1)	0	0	0	0	0	0	-2.59778	0.0144846	-1.31453	0.00474052	-1.19434	0.120973
		At4g21630	subtilase family protein; similar to subtilase family protein [Arabidopsis thaliana] (TAIR:AT4G21640.1); similar to subtilase family protein [Arabidopsis thaliana] (TAIR:AT1G32960.1); similar to subtilase family protein [Arabidopsis thaliana] (TAIR:AT4G21650.1); similar to Os09g0530800 [Oryza sativa (japonica cultivar-group)] (GB:NP_001063751.1); similar to Protease-associated PA; Proteinase inhi…	0	0	0	0	0	0	3.50726	0.0796927	3.02187	0.02327	1.24966	0.570186
		At2g06220	unknown protein	0	0	0	0	0	0	-2.4998	0.231969	-1.43479	0.286267	-1.62053	0.359563
		At5g28280	unknown protein	0	0	0	0	0	0	2.55974	0.0632277	1.20497	0.443118	2.10726	0.285499
		At1g14470	pentatricopeptide (PPR) repeat-containing protein; similar to pentatricopeptide (PPR) repeat-containing protein [Arabidopsis thaliana] (TAIR:AT1G08070.1); similar to PPR868-14 [Physcomitrella patens] (GB:BAD67154.1); contains InterPro domain Pentatricopeptide repeat; (InterPro:IPR002885); contains InterPro domain Protein prenyltransferase; (InterPro:IPR008940); contains InterPro domain Tetratrico…	0	0	0	0	0	0	1.95002	0.0616419	1.79851	0.245895	1.3639	0.00994339
		At2g42940	DNA-binding family protein; similar to DNA-binding protein-related [Arabidopsis thaliana] (TAIR:AT2G45430.1); similar to Os04g0590200 [Oryza sativa (japonica cultivar-group)] (GB:NP_001053704.1); similar to hypothetical protein 23.t00073 [Brassica oleracea] (GB:ABD65635.1); similar to Os02g0448000 [Oryza sativa (japonica cultivar-group)] (GB:NP_001046754.1); contains InterPro domain Protein of un…	0	0	0	0	0	0	-1.57926	0.454939	-1.55959	0.501035	-2.50764	0.481474
		At1g43260	similar to protein dimerization [Arabidopsis thaliana] (TAIR:AT5G31412.1); similar to hAT dimerisation domain-containing protein-like [Oryza sativa (japonica cultivar-group)] (GB:BAD68478.1); similar to hAT family dimerisation domain containing protein [Oryza sativa (japonica cultivar-group)] (GB:ABA98840.1); contains InterPro domain Protein of unknown function DUF659; (InterPro:IPR007021)	0	0	0	0	0	0	1.00009	0.502112	1.33838	0.430803	1.67479	0.085951
		At4g33900	kelch repeat-containing F-box family protein; similar to kelch repeat-containing F-box family protein [Arabidopsis thaliana] (TAIR:AT4G23580.1); similar to Cyclin-like F-box; Serine/threonine protein phosphatase, BSU1 [Medicago truncatula] (GB:ABE89413.1); contains InterPro domain Cyclin-like F-box; (InterPro:IPR001810); contains InterPro domain Galactose oxidase, central; (InterPro:IPR011043); c…	0	0	0	0	0	0	1.24568	0.45908	2.51389	0.0874617	1.03681	0.515399
		At2g16870	disease resistance protein (TIR-NBS-LRR class), putative; similar to disease resistance protein (TIR-NBS-LRR class), putative [Arabidopsis thaliana] (TAIR:AT1G63870.1); similar to disease resistance protein (TIR-NBS-LRR class), putative [Arabidopsis thaliana] (TAIR:AT1G63880.1); similar to RLM1 (RESISTANCE TO LEPTOSPHAERIA MACULANS 1), ATP binding / protein binding / transmembrane receptor [Arabi…	0	0	0	0	0	0	2.04298	0.0234081	1.96891	0.0392712	1.008	0.118158
		At2g14630	similar to unknown protein [Arabidopsis thaliana] (TAIR:AT5G28785.1); contains InterPro domain Putative plant transposon protein; (InterPro:IPR004252)	0	0	0	0	0	0	1.50718	0.0822415	2.34183	0.0883351	-1.04456	0.335454
		At5g35260	replication protein-related; similar to replication protein-related [Arabidopsis thaliana] (TAIR:AT4G07440.1); contains InterPro domain Nucleic acid-binding, OB-fold, subgroup; (InterPro:IPR012340); contains InterPro domain Nucleic acid-binding, OB-fold; (InterPro:IPR008994)	0	0	0	0	0	0	-1.60856	0.265775	-1.38844	0.468378	-1.24018	0.151904
		At1g13680	phospholipase C; similar to phospholipase C [Arabidopsis thaliana] (TAIR:AT4G36945.1); similar to MAP3K-like protein kinase, putative, expressed [Oryza sativa (japonica cultivar-group)] (GB:ABF96605.1); similar to Os03g0415200 [Oryza sativa (japonica cultivar-group)] (GB:NP_001050364.1); contains InterPro domain Phosphatidylinositol-specific phospholipase C, X region; (InterPro:IPR000909)	0	0	0	0	0	0	2.38881	0.455797	1.26782	0.467838	1.72151	0.00238645
		At2g23260	UGT84B1 (UDP-glucosyl transferase 84B1); UDP-glycosyltransferase/ abscisic acid glucosyltransferase/ indole-3-acetate beta-glucosyltransferase/ transferase, transferring glycosyl groups; similar to UDP-glucoronosyl/UDP-glucosyl transferase family protein [Arabidopsis thaliana] (TAIR:AT2G23210.1); similar to UGT84B2 (UDP-glucosyl transferase 84B2), UDP-glycosyltransferase/ abscisic acid glucosyltr…	0	0	0	0	0	0	-2.11587	0.073708	-2.50832	0.104822	-1.41804	0.478715
		At3g06220	DNA binding / transcription factor; similar to transcriptional factor B3 family protein [Arabidopsis thaliana] (TAIR:AT3G06160.1); similar to Transcriptional factor B3; Cupredoxin [Medicago truncatula] (GB:ABE81219.1); contains InterPro domain Cupredoxin; (InterPro:IPR008972); contains InterPro domain Transcriptional factor B3; (InterPro:IPR003340)	0	0	0	0	0	0	-2.62907	0.197947	-1.32417	0.709004	-1.30338	0.303221
		At2g06870	unknown protein	0	0	0	0	0	0	1.93378	0.183959	1.96028	7.04909e-05	1.35061	0.486769
		At2g32830	phosphate transporter	0	0	0	0	0	0	1.5745	0.0277331	1.10855	0.190049	1.54873	0.251228
		At4g36200	unknown protein	0	0	0	0	0	0	1.58376	0.382925	1.712	0.375718	1.49975	0.153354
		At4g22420	similar to ubiquitin thiolesterase/ zinc ion binding [Arabidopsis thaliana] (TAIR:AT4G22285.1); similar to Os09g0407900 [Oryza sativa (japonica cultivar-group)] (GB:NP_001063139.1); contains domain UBIQUITIN SPECIFIC PROTEASE 39 AND SNRNP ASSEMBLY FACTOR (PTHR10420:SF31); contains domain F-box domain (SSF81383); contains domain UBIQUITIN SPECIFIC PROTEASE FAMILY C19-RELATED (PTHR10420)	0	0	0	0	0	0	1.05155	0.537899	1.11719	0.0306848	1.00062	0.286616
		At5g38440	self-incompatibility protein-related; similar to self-incompatibility protein-related [Arabidopsis thaliana] (TAIR:AT5G04350.1); contains InterPro domain Plant self-incompatibility S1; (InterPro:IPR010264)	0	0	0	0	0	0	1.70264	0.241654	1.9879	0.264727	1.65401	0.199935
		At4g17860	similar to unknown protein [Arabidopsis thaliana] (TAIR:AT5G46200.1); similar to hypothetical protein 25.t00048 [Brassica oleracea] (GB:ABD64955.1); contains InterPro domain Protein of unknown function DUF239, plant; (InterPro:IPR004314)	0	0	0	0	0	0	-1.78964	0.251062	-1.44731	0.0661799	-1.25472	0.613904
		At4g15040	subtilase family protein; similar to subtilase family protein [Arabidopsis thaliana] (TAIR:AT5G59120.1); similar to subtilase family protein [Arabidopsis thaliana] (TAIR:AT3G46850.1); similar to subtilase family protein [Arabidopsis thaliana] (TAIR:AT5G59100.1); similar to Peptidase S8 and S53, subtilisin, kexin, sedolisin; Protease-associated PA; Proteinase inhibitor, propeptide [Medicago trunca…	0	0	0	0	0	0	1.473	0.377787	1.45891	0.359121	1.40398	0.629425
		At2g10460	similar to unknown protein [Arabidopsis thaliana] (TAIR:AT4G07450.1); similar to hypothetical protein 31.t00031 [Brassica oleracea] (GB:ABD65118.1); contains InterPro domain Nucleic acid-binding, OB-fold, subgroup; (InterPro:IPR012340); contains InterPro domain Protein of unknown function DUF223, Arabidopsis thaliana; (InterPro:IPR003871); contains InterPro domain Nucleic acid-binding, OB-fold; (…	0	0	0	0	0	0	-3.05805	0.123823	-2.70252	0.24004	-1.99259	0.243436
		At1g13470	similar to unknown protein [Arabidopsis thaliana] (TAIR:AT1G13520.1); similar to hypothetical protein [Oryza sativa (japonica cultivar-group)] (GB:BAC99699.1); contains InterPro domain Protein of unknown function DUF1262; (InterPro:IPR010683)	0	0	0	0	0	0	1.15559	0.760734	1.70577	0.0179577	-1.14332	0.624725
		At5g03680	Recessive mutations are defective in organ initiation and orientation in the second whorl. This gene encodes a trihelix transcription factor whose expression is limited to margins of floral and vegetative organs. Overexpression and double mutant analyses suggest that this gene is involved in limiting lateral growth of organs.	0	0	0	0	0	0	-2.40915	0.0657048	-1.2748	0.337613	-1.53033	0.11848
		At5g35010	similar to unknown protein [Arabidopsis thaliana] (TAIR:AT2G14774.1); similar to unknown protein [Arabidopsis thaliana] (TAIR:AT2G05564.1); similar to hypothetical protein 40.t00047 [Brassica oleracea] (GB:ABD65162.1)	0	0	0	0	0	0	2.60464	0.141527	1.29077	0.543587	1.90238	0.1291
		At1g71760	similar to hypothetical protein [Oryza sativa (japonica cultivar-group)] (GB:BAD87382.1)	0	0	0	0	0	0	-3.97141	0.0461667	-1.93012	0.00818634	-1.13044	0.193243
		At5g27480	unknown protein	0	0	0	0	0	0	-1.27517	0.301391	-1.61437	0.287651	-1.13376	0.195241
		At4g08100	unknown protein	0	0	0	0	0	0	-2.44398	0.464007	-2.1881	0.461014	-2.3695	0.538531
		At3g52620	unknown protein	0	0	0	0	0	0	-1.67536	0.477851	-2.24822	0.456926	-1.25903	0.566325
		At1g54430	similar to unknown protein [Arabidopsis thaliana] (TAIR:AT3G13250.1); similar to unknown protein [Arabidopsis thaliana] (TAIR:AT3G30420.1); similar to AT hook motif-containing protein-related [Arabidopsis thaliana] (TAIR:AT3G42100.1); similar to AT hook motif-containing protein, putative [Oryza sativa (japonica cultivar-group)] (GB:ABA94947.1); similar to Protein of unknown function DUF889, eukar…	0	0	0	0	0	0	-1.13133	0.453361	-1.8247	0.317425	-1.36359	0.359406
		At4g11930	heat shock protein binding; similar to unknown protein [Arabidopsis thaliana] (TAIR:AT4G11940.1); contains InterPro domain Heat shock protein DnaJ, N-terminal; (InterPro:IPR001623)	0	0	0	0	0	0	1.28092	0.397173	1.49092	0.464567	1.42786	0.190889
		At4g01180	XH/XS domain-containing protein; similar to XH/XS domain-containing protein [Arabidopsis thaliana] (TAIR:AT5G59390.1); similar to putative transcription factor [Oryza sativa (japonica cultivar-group)] (GB:BAB21190.1); contains InterPro domain Region of unknown function XH; (InterPro:IPR005379); contains InterPro domain Region of unknown function XS; (InterPro:IPR005380)	0	0	0	0	0	0	1.91779	0.377556	2.11514	0.491672	2.40465	0.335512
		At5g14560	unknown protein	0	0	0	0	0	0	1.04948	0.570584	-1.37854	0.270381	-1.33965	0.0443583
		At1g22290	14-3-3 protein GF14, putative (GRF10); similar to GRF10 (GENERAL REGULATORY FACTOR 10), protein phosphorylated amino acid binding [Arabidopsis thaliana] (TAIR:AT1G22300.3); similar to 14-3-3 protein 7 (GB:P93212); contains InterPro domain 14-3-3 protein; (InterPro:IPR000308)	0	0	0	0	0	0	1.40889	0.191111	1.53	0.191384	1.3523	0.305758
		At5g12060	self-incompatibility protein-related; similar to self-incompatibility protein-related [Arabidopsis thaliana] (TAIR:AT5G12070.1); similar to Plant self-incompatibility S1 [Medicago truncatula] (GB:ABE83730.1); contains InterPro domain Cupredoxin; (InterPro:IPR008972); contains InterPro domain Plant self-incompatibility S1; (InterPro:IPR010264)	0	0	0	0	0	0	-1.48915	0.414426	-1.76777	0.428962	-1.02121	0.470278
		At5g18910	protein kinase family protein; similar to protein kinase family protein [Arabidopsis thaliana] (TAIR:AT3G05140.1); similar to putative receptor protein kinase PERK1 [Oryza sativa (japonica cultivar-group)] (GB:BAD45880.1); similar to Os06g0663900 [Oryza sativa (japonica cultivar-group)] (GB:NP_001058295.1); contains InterPro domain Protein kinase-like; (InterPro:IPR011009); contains InterPro doma…	0	0	0	0	0	0	1.31589	0.448543	1.55684	0.416928	1.31603	0.325446
		At4g08030	unknown protein	0	0	0	0	0	0	-1.50599	0.637901	-2.19577	0.146408	-1.32803	0.143114
		At4g04430	unknown protein	0	0	0	0	0	0	1.87114	0.572798	-2.02762	0.44898	-2.14362	0.429285
		At2g01920	epsin N-terminal homology (ENTH) domain-containing protein / clathrin assembly protein-related; Identical to Clathrin assembly protein At2g01920 [Arabidopsis Thaliana] (GB:Q9SHV5;GB:Q4PSW4); similar to epsin N-terminal homology (ENTH) domain-containing protein / clathrin assembly protein-related [Arabidopsis thaliana] (TAIR:AT1G14686.1); similar to Phosphoinositide-binding clathrin adaptor, N-ter…	0	0	0	0	0	0	1.35281	0.423183	1.12822	0.490681	1.11719	0.455619
		At2g47570	60S ribosomal protein L18 (RPL18A); Identical to Putative 60S ribosomal protein L18-1 (RPL18A) [Arabidopsis Thaliana] (GB:O22254); similar to 60S ribosomal protein L18 (RPL18C) [Arabidopsis thaliana] (TAIR:AT5G27850.1); similar to Putative 60S ribosomal protein L18-1 (GB:O22254); contains InterPro domain Ribosomal protein L18e; (InterPro:IPR000039)	0	0	0	0	0	0	1.38898	0.0773461	1.4325	0.299112	1.35885	0.113743
		At1g42570	unknown protein	0	0	0	0	0	0	2.50653	0.0646794	1.47381	0.447505	2.01899	0.0626955
		At2g24370	kinase; similar to protein kinase family protein [Arabidopsis thaliana] (TAIR:AT4G31230.1); similar to protein kinase family protein [Arabidopsis thaliana] (TAIR:AT5G35380.1); similar to protein kinase family protein [Arabidopsis thaliana] (TAIR:AT1G16760.1); similar to Protein kinase; UspA [Medicago truncatula] (GB:ABE79207.1); similar to Protein kinase; UspA [Medicago truncatula] (GB:ABE79205.1…	0	0	0	0	0	0	1.43988	0.179512	2.59155	0.241187	1.57578	0.494437
		At2g11160	unknown protein	0	0	0	0	0	0	2.13424	0.374877	3.09541	0.174318	1.52547	0.051674
		At2g13500	similar to unknown protein [Arabidopsis thaliana] (TAIR:AT2G17920.1); similar to 80C09_29 [Brassica rapa subsp. pekinensis] (GB:AAZ41840.1)	0	0	0	0	0	0	-1.2546	0.465111	1.45669	0.335532	1.37565	0.0364678
		At2g06630	similar to unknown protein [Arabidopsis thaliana] (TAIR:AT2G12120.1); similar to unknown protein [Arabidopsis thaliana] (TAIR:AT5G28482.1); similar to hypothetical protein 40.t00047 [Brassica oleracea] (GB:ABD65162.1)	0	0	0	0	0	0	-1.01959	0.616369	-1.5859	0.289776	-1.81966	0.419049
		At1g47300	F-box family protein; similar to F-box family protein [Arabidopsis thaliana] (TAIR:AT1G47340.1); similar to Probable disease resistance RPP8-like protein 2 (GB:Q9MAG6); contains InterPro domain Cyclin-like F-box; (InterPro:IPR001810)	0	0	0	0	0	0	-1.69687	0.484449	-1.54763	0.580556	-1.71595	0.493172
		At4g18850	unknown protein	0	0	0	0	0	0	-1.74151	0.400316	-2.00812	0.393447	-1.41842	0.561398
		At3g59845	NADP-dependent oxidoreductase, putative; similar to NADP-dependent oxidoreductase, putative [Arabidopsis thaliana] (TAIR:AT5G17000.1); similar to NADP-dependent oxidoreductase, putative [Arabidopsis thaliana] (TAIR:AT3G03080.1); similar to allyl alcohol dehydrogenase [Nicotiana tabacum] (GB:BAA89423.1); contains InterPro domain GroES-like; (InterPro:IPR011032); contains InterPro domain Alcohol de…	0	0	0	0	0	0	1.92143	0.0748014	2.03072	0.0972861	1.36896	0.183455
		At5g26625	unknown protein	0	0	0	0	0	0	1.54266	0.514585	2.90164	0.0213119	2.66928	0.0708786
		At5g32570	unknown protein	0	0	0	0	0	0	-2.10726	0.163974	-1.25412	0.55103	-1.19187	0.291992
		At2g26320	MADS-box protein (AGL33); similar to AGL102, DNA binding / transcription factor [Arabidopsis thaliana] (TAIR:AT1G18750.1); similar to putative MADS600 protein [Asarum caudigerum] (GB:CAD12068.2); similar to MADS-box transcription factor 55 (OsMADS55) (GB:Q69TG5); contains InterPro domain Transcription factor, MADS-box; (InterPro:IPR002100)	0	0	0	0	0	0	2.083	0.151453	2.35172	0.40304	2.13669	0.38248
		At4g03530	unknown protein	0	0	0	0	0	0	1.9621	0.133135	2.49933	0.29275	1.06795	0.402045
		At1g32760	glutaredoxin family protein; similar to glutaredoxin family protein [Arabidopsis thaliana] (TAIR:AT4G10630.1); similar to hypothetical protein MtrDRAFT_AC139526g15v1 [Medicago truncatula] (GB:ABE80146.1); contains InterPro domain Thioredoxin-like fold; (InterPro:IPR012336); contains InterPro domain Glutaredoxin; (InterPro:IPR002109); contains InterPro domain Thioredoxin fold; (InterPro:IPR012335)	0	0	0	0	0	0	2.07768	0.120735	1.8056	0.16207	1.76446	0.0594886
		At5g49790	similar to unknown protein [Arabidopsis thaliana] (TAIR:AT5G36010.1); similar to Hypothetical protein CBG16043 [Caenorhabditis briggsae] (GB:CAE69762.1)	0	0	0	0	0	0	-1.86179	0.0930437	-1.62095	0.275942	-1.42976	0.0277119
		At3g43530	similar to unknown protein [Arabidopsis thaliana] (TAIR:AT3G15600.1); similar to unknown protein [Arabidopsis thaliana] (TAIR:AT2G07770.1); similar to hypothetical protein PFB0115w [Plasmodium falciparum 3D7] (GB:NP_472952.1); contains InterPro domain Protein of unknown function DUF287; (InterPro:IPR005048)	0	0	0	0	0	0	-1.91301	0.0318303	-2.66388	0.0263741	-1.10046	0.580302
		At2g16730	putative beta-galactosidase (BGAL13 gene)	0	0	0	0	0	0	-2.6239	0.263196	-1.16165	0.534418	-1.72733	0.0242474
		At2g15780	glycine-rich protein; similar to glycine-rich protein [Arabidopsis thaliana] (TAIR:AT2G15770.1); similar to Os06g0216700 [Oryza sativa (japonica cultivar-group)] (GB:NP_001057147.1); similar to major ampullate spidroin 2-2 [Kukulcania hibernalis] (GB:AAT08435.1); contains InterPro domain Cupredoxin; (InterPro:IPR008972); contains InterPro domain Plastocyanin-like; (InterPro:IPR003245)	0	0	0	0	0	0	4.44842	0.0360781	2.03548	0.219175	1.11088	0.0388881
		At4g22060	F-box family protein; similar to F-box family protein [Arabidopsis thaliana] (TAIR:AT4G22180.1); contains InterPro domain Cyclin-like F-box; (InterPro:IPR001810); contains InterPro domain Protein of unknown function DUF295; (InterPro:IPR005174)	0	0	0	0	0	0	-2.30141	0.395696	-2.05153	0.397021	-1.82233	0.370815
		At2g21740	similar to unknown protein [Arabidopsis thaliana] (TAIR:AT2G21750.1); similar to Os11g0168000 [Oryza sativa (japonica cultivar-group)] (GB:NP_001065842.1); similar to hypothetical protein LOC_Os12g06970 [Oryza sativa (japonica cultivar-group)] (GB:ABA95905.1); contains InterPro domain Protein of unknown function DUF1278; (InterPro:IPR010701)	0	0	0	0	0	0	-1.61936	0.225305	-2.32091	0.0797047	-1.08433	0.706822
		At1g62400	HT1 (HIGH LEAF TEMPERATURE 1); kinase/ protein threonine/tyrosine kinase; Identical to Serine/threonine-protein kinase HT1 (EC 2.7.11.1) (High leaf temperature protein 1) (HT1) [Arabidopsis Thaliana] (GB:Q2MHE4;GB:Q9MAV2); similar to protein kinase family protein [Arabidopsis thaliana] (TAIR:AT5G58950.1); similar to flag-tagged protein kinase domain of putative mitogen-activated protein kinase ki…	0	0	0	0	0	0	-1.83087	0.162473	-1.17495	0.102487	-1.22248	0.529704
		At1g50190	unknown protein	0	0	0	0	0	0	-2.104	0.14586	-2.55781	0.20202	-1.16862	0.0351123
		At4g07550	unknown protein	0	0	0	0	0	0	2.01335	0.203564	1.9873	0.399656	1.80048	0.0150678
		At5g24440	RNA-binding protein, putative. Contains PAM2, PABC binding domain.	0	0	0	0	0	0	1.03511	0.429579	1.48275	0.166138	1.28717	0.150394
		At1g14110	pseudogene of the xyloglucan fucosyltransferase family	0	0	0	0	0	0	1.1552	0.497064	1.86817	0.00484684	2.2651	0.336176
		At3g31410	similar to unknown protein [Arabidopsis thaliana] (TAIR:AT3G32140.1); contains InterPro domain Protein of unknown function DUF287; (InterPro:IPR005048)	0	0	0	0	0	0	1.04594	0.491171	1.78574	0.521127	1.15658	0.473657
		At1g41797	unknown protein	0	0	0	0	0	0	1.22091	0.121862	2.07141	0.505932	3.61098	0.063267
		At2g14230	unknown protein	0	0	0	0	0	0	-1.59	0.431519	-3.26244	0.170394	-1.31168	0.715159
		At5g52140	protein binding / zinc ion binding; similar to zinc finger (C3HC4-type RING finger) family protein [Arabidopsis thaliana] (TAIR:AT5G52150.1); similar to Os03g0173900 [Oryza sativa (japonica cultivar-group)] (GB:NP_001049123.1); similar to OSIGBa0111L12.9 [Oryza sativa (indica cultivar-group)] (GB:CAH67282.1); similar to hypothetical protein [Tetrahymena thermophila SB210] (GB:XP_001032749.1); con…	0	0	0	0	0	0	1.17341	0.348032	1.23174	0.637048	1.44164	0.39024
		At4g05080	F-box family protein; similar to F-box family protein [Arabidopsis thaliana] (TAIR:AT3G19880.1); similar to Cyclin-like F-box; F-box protein interaction domain; Galactose oxidase, central [Medicago truncatula] (GB:ABE82845.1); contains InterPro domain Cyclin-like F-box; (InterPro:IPR001810); contains InterPro domain F-box associated type 1; (InterPro:IPR006527)	0	0	0	0	0	0	-1.13824	0.386451	-1.02991	0.52238	-1.24561	0.484674
		At2g32050	cell cycle control protein-related; similar to cell cycle control protein-related [Arabidopsis thaliana] (TAIR:AT3G43250.1); similar to PREDICTED: similar to CG8435-PA [Apis mellifera] (GB:XP_396635.2); similar to hypothetical protein DDBDRAFT_0205793 [Dictyostelium discoideum AX4] (GB:XP_641652.1); similar to Os01g0588700 [Oryza sativa (japonica cultivar-group)] (GB:NP_001043437.1); contains Int…	0	0	0	0	0	0	-2.11651	0.22927	-1.24515	0.418364	-2.33877	0.208998
		At2g45890	Encodes a member of KPP-like gene family, homolog of KPP (kinase partner protein) gene in tomato. Also a member of the RopGEF (guanine nucleotide exchange factor) family, containing the novel PRONE domain (plant-specific Rop nucleotide exchanger), which is exclusively active towards members of the Rop subfamily.	0	0	0	0	0	0	-1.04348	0.647098	-1.06428	0.442586	-1.27039	0.55338
		At1g54923	similar to unknown protein [Arabidopsis thaliana] (TAIR:AT3G30816.1)	0	0	0	0	0	0	-1.18572	0.266398	-2.43128	0.140704	-1.5966	0.103869
		At1g36110	unknown protein	0	0	0	0	0	0	-1.14662	0.550319	-1.03008	0.040353	-1.32561	0.157912
		At4g25160	protein kinase family protein; similar to protein kinase family protein [Arabidopsis thaliana] (TAIR:AT5G61550.1); similar to protein kinase family protein [Arabidopsis thaliana] (TAIR:AT5G61560.1); similar to protein kinase family protein [Arabidopsis thaliana] (TAIR:AT5G51270.1); similar to U-box domain containing protein, expressed [Oryza sativa (japonica cultivar-group)] (GB:ABF93477.1); simi…	0	0	0	0	0	0	-1.14611	0.349947	-1.61007	0.109936	-1.1567	0.0971968
		At5g35760	similar to unknown protein [Arabidopsis thaliana] (TAIR:AT5G01080.1); contains domain SUBFAMILY NOT NAMED (PTHR23421:SF6); contains domain BETA-GALACTOSIDASE RELATED (PTHR23421)	0	0	0	0	0	0	-1.73261	0.280208	-2.09267	0.111846	-1.32016	0.000684081
AgNPs vs. AgNO3	217	At1g02470	similar to unknown protein [Arabidopsis thaliana] (TAIR:AT1G02475.1); similar to Streptomyces cyclase/dehydrase [Medicago truncatula] (GB:ABE82400.1); contains InterPro domain Streptomyces cyclase/dehydrase; (InterPro:IPR005031)	-1.26761	0.00949076	-1.14222	0.0457588	0	0	0	0	0	0	0	0
		At1g02520	PGP11 (P-GLYCOPROTEIN 11); ATPase, coupled to transmembrane movement of substances; Identical to Multidrug resistance protein 8 (P-glycoprotein 11) (MDR8) [Arabidopsis Thaliana] (GB:Q9FWX7); similar to MDR3 (P-GLYCOPROTEIN 3) [Arabidopsis thaliana] (TAIR:AT4G01820.1); similar to PGP5 (P-GLYCOPROTEIN 5), ATPase, coupled to transmembrane movement of substances [Arabidopsis thaliana] (TAIR:AT4G01830…	1.39679	0.0873729	1.87653	0.000765156	0	0	0	0	0	0	0	0
		At1g02940	Encodes glutathione transferase belonging to the phi class of GSTs. Naming convention according to Wagner et al. (2002).	1.56958	0.104055	1.79797	0.00858104	0	0	0	0	0	0	0	0
		At1g08090	High-affinity nitrate transporter. Up-regulated by nitrate. Functions as a repressor of lateral root initiation independently of nitrate uptake.	1.28176	0.0121541	1.42938	0.0948821	0	0	0	0	0	0	0	0
		At1g10140	similar to unknown protein [Arabidopsis thaliana] (TAIR:AT1G58420.1); similar to Os07g0123800 [Oryza sativa (japonica cultivar-group)] (GB:NP_001058800.1); similar to Os03g0769700 [Oryza sativa (japonica cultivar-group)] (GB:NP_001051398.1); similar to hypothetical protein MtrDRAFT_AC140720g19v1 [Medicago truncatula] (GB:ABE79597.1)	1.4976	0.0226712	2.25186	0.0413001	0	0	0	0	0	0	0	0
		At1g10657	unknown protein	-1.21047	0.0696887	-1.14232	0.0842462	0	0	0	0	0	0	0	0
		At1g11190	bifunctional nuclease that acts on both RNA and DNA involved in nucleic acid degradation to facilitate nucleotide and phosphate recovery during senescence	1.01559	0.0426764	1.28337	0.146366	0	0	0	0	0	0	0	0
		At1g11450	nodulin MtN21 family protein; similar to nodulin MtN21 family protein [Arabidopsis thaliana] (TAIR:AT1G11460.1); similar to Os02g0103600 [Oryza sativa (japonica cultivar-group)] (GB:NP_001045606.1); similar to Protein of unknown function DUF6, transmembrane [Medicago truncatula] (GB:ABE82165.1); contains InterPro domain Protein of unknown function DUF6, transmembrane; (InterPro:IPR000620)	1.07286	0.124947	1.24844	0.125198	0	0	0	0	0	0	0	0
		At1g12520	Copper/zinc superoxide dismutase copper chaperone. Localized to the chloroplast. Expressed in roots and shoots. Up-regulated in response to copper and senescence. The AtACC activates all three CuZnSOD activities located in three different subcellular compartments. Contains three domains, central, ATX-1 like and C-terminal. ATX-1 like domain essential for the copper chaperone function of AtCCS in …	1.21647	0.0106267	1.50939	0.000742847	0	0	0	0	0	0	0	0
		At1g14880	similar to unknown protein [Arabidopsis thaliana] (TAIR:AT1G14870.1); similar to Os02g0579800 [Oryza sativa (japonica cultivar-group)] (GB:NP_001047231.1); similar to ORFX [Lycopersicon esculentum] (GB:AAF74286.1); similar to fw2.2 [Lycopersicon pennellii] (GB:AAO12196.1); contains InterPro domain Protein of unknown function Cys-rich; (InterPro:IPR006461)	-1.28386	0.0666902	-1.63292	0.0940621	0	0	0	0	0	0	0	0
		At1g15630	similar to unknown protein [Arabidopsis thaliana] (TAIR:AT1G15610.1); similar to Os09g0323100 [Oryza sativa (japonica cultivar-group)] (GB:NP_001062870.1)	1.41806	0.047601	1.94814	0.00962371	0	0	0	0	0	0	0	0
		At1g19540	isoflavone reductase, putative; similar to isoflavone reductase, putative [Arabidopsis thaliana] (TAIR:AT1G75280.1); similar to allergenic isoflavone reductase-like protein Bet v 6.0102 [Betula pendula] (GB:AAG22740.1); contains InterPro domain NmrA-like; (InterPro:IPR008030)	1.25656	0.0198997	1.11465	0.0168992	0	0	0	0	0	0	0	0
		At1g21320	VQ motif-containing protein; similar to VQ motif-containing protein [Arabidopsis thaliana] (TAIR:AT1G21326.1); similar to hypothetical protein [Oryza sativa (japonica cultivar-group)] (GB:BAD28841.1); contains InterPro domain VQ; (InterPro:IPR008889)	-1.48061	0.0589286	-1.40827	0.0393446	0	0	0	0	0	0	0	0
		At1g23060	similar to unknown protein [Arabidopsis thaliana] (TAIR:AT1G70950.1); similar to Targeting for Xklp2 [Medicago truncatula] (GB:ABE84619.1)	-1.38955	0.0185204	-1.17388	0.0321222	0	0	0	0	0	0	0	0
		At1g23720	proline-rich extensin-like family protein; similar to ATHRGP1 (ATHRGP1), structural constituent of cell wall [Arabidopsis thaliana] (TAIR:AT3G54590.1); similar to proline-rich extensin-like family protein [Arabidopsis thaliana] (TAIR:AT3G54580.1); similar to proline-rich extensin-like family protein [Arabidopsis thaliana] (TAIR:AT3G28550.1); similar to Extensin-like re (GB:ABD65126.1); similar to…	1.25172	0.0030542	1.60925	0.0393359	0	0	0	0	0	0	0	0
		At1g24320	alpha-glucosidase, putative; similar to GCS1 (GLUCOSIDASE 1), alpha-glucosidase [Arabidopsis thaliana] (TAIR:AT1G67490.1); similar to putative alpha-glucosidase 1 [Oryza sativa (japonica cultivar-group)] (GB:BAB86175.1); similar to Os01g0921200 [Oryza sativa (japonica cultivar-group)] (GB:NP_001045225.1); contains InterPro domain Six-hairpin glycosidase; (InterPro:IPR008928); contains InterPro do…	1.75364	0.025708	1.8589	0.0371287	0	0	0	0	0	0	0	0
		At1g24580	zinc finger (C3HC4-type RING finger) family protein; similar to zinc finger (C3HC4-type RING finger) family protein [Arabidopsis thaliana] (TAIR:AT5G43420.1); similar to Zinc finger, RING-type; RINGv [Medicago truncatula] (GB:ABE91788.1); contains InterPro domain Zinc finger, RING-type; (InterPro:IPR001841)	1.37657	0.110359	2.509	0.0280541	0	0	0	0	0	0	0	0
		At1g26820	Encodes ribonuclease RNS3.	1.39534	0.00224015	1.38183	0.0126901	0	0	0	0	0	0	0	0
		At1g28470	ANAC010 (Arabidopsis NAC domain containing protein 10); transcription factor; similar to ANAC073 (Arabidopsis NAC domain containing protein 73), transcription factor [Arabidopsis thaliana] (TAIR:AT4G28500.1); similar to no apical meristem (NAM) protein-like [Oryza sativa (japonica cultivar-group)] (GB:BAD73298.1); contains InterPro domain No apical meristem (NAM) protein; (InterPro:IPR003441)	1.04163	0.0162609	1.19764	0.035322	0	0	0	0	0	0	0	0
		At1g28660	lipase, putative; similar to ARAB-1 (Arabidopsis lipase), carboxylic ester hydrolase [Arabidopsis thaliana] (TAIR:AT1G28670.1); similar to GDSL-motif lipase, putative [Arabidopsis thaliana] (TAIR:AT1G28640.1); similar to lipase 2 [Brassica napus] (GB:AAX62802.1); contains InterPro domain Lipolytic enzyme, G-D-S-L; (InterPro:IPR001087)	-1.3607	0.0179085	-1.26821	0.0235578	0	0	0	0	0	0	0	0
		At1g29025	unknown protein	1.25598	0.0253127	1.7411	0.0420917	0	0	0	0	0	0	0	0
		At1g32290	similar to glycine-rich protein [Arabidopsis thaliana] (TAIR:AT5G42635.1)	1.26674	0.316063	1.10203	0.193939	0	0	0	0	0	0	0	0
		At1g43790	similar to hydroxyproline-rich glycoprotein family protein [Arabidopsis thaliana] (TAIR:AT5G48920.1)	1.35044	0.000707301	1.29883	0.0122653	0	0	0	0	0	0	0	0
		At1g47395	similar to unknown protein [Arabidopsis thaliana] (TAIR:AT1G47400.1)	1.63873	0.0756106	2.14317	0.0144591	0	0	0	0	0	0	0	0
		At1g47600	glycosyl hydrolase family 1 protein; similar to glycosyl hydrolase family 1 protein [Arabidopsis thaliana] (TAIR:AT1G51490.1); similar to glycosyl hydrolase family 1 protein [Arabidopsis thaliana] (TAIR:AT1G51470.1); similar to Glycoside hydrolase, family 1 [Medicago truncatula] (GB:ABE86373.1); contains InterPro domain Glycoside hydrolase, family 1; (InterPro:IPR001360)	1.44953	0.069318	2.78249	0.0119357	0	0	0	0	0	0	0	0
		At1g51420	sucrose-phosphatase, putative; similar to sucrose-phosphatase 1 (SPP1) [Arabidopsis thaliana] (TAIR:AT2G35840.2); similar to sucrose phosphate phosphatase [Malus x domestica] (GB:AAS79792.1); contains InterPro domain HAD-superfamily hydrolase subfamily IIB; (InterPro:IPR006379); contains InterPro domain Sucrose phosphatase, plant and cyanobacteria; (InterPro:IPR012847); contains InterPro domain S…	1.02156	0.0764764	1.42116	0.0594509	0	0	0	0	0	0	0	0
		At1g51470	glycosyl hydrolase family 1 protein; similar to glycosyl hydrolase family 1 protein [Arabidopsis thaliana] (TAIR:AT1G51490.1); similar to glycosyl hydrolase family 1 protein [Arabidopsis thaliana] (TAIR:AT1G47600.1); similar to Glycoside hydrolase, family 1 [Medicago truncatula] (GB:ABE86373.1); contains InterPro domain Glycoside hydrolase, family 1; (InterPro:IPR001360)	1.0257	0.0194361	1.42518	0.14407	0	0	0	0	0	0	0	0
		At1g52030	Similar to myrosinase binding proteins which may be involved in metabolizing glucosinolates and forming defense compounds to protect against herbivory. Also similar to lectins and other agglutinating factors. Expressed only in flowers.	1.2294	0.185885	1.40567	0.0605462	0	0	0	0	0	0	0	0
		At1g52120	similar to jacalin lectin family protein [Arabidopsis thaliana] (TAIR:AT1G52130.1); similar to jasmonate inducible protein [Brassica napus] (GB:CAA72271.1); contains InterPro domain Jacalin-related lectin; (InterPro:IPR001229)	1.74688	0.0835045	1.08467	0.177142	0	0	0	0	0	0	0	0
		At1g52130	jacalin lectin family protein; similar to unknown protein [Arabidopsis thaliana] (TAIR:AT1G52120.1); similar to jacalin lectin family protein [Arabidopsis thaliana] (TAIR:AT1G60110.1); similar to jasmonate inducible protein [Brassica napus] (GB:CAA72271.1); contains InterPro domain Jacalin-related lectin; (InterPro:IPR001229)	1.02703	0.0391894	1.43589	0.0505567	0	0	0	0	0	0	0	0
		At1g52140	similar to unknown protein [Arabidopsis thaliana] (TAIR:AT3G16330.1); similar to Avr9/Cf-9 rapidly elicited protein 146 [Nicotiana tabacum] (GB:AAG43551.1); contains InterPro domain Aminoacyl-tRNA synthetase, class 1a, anticodon-binding; (InterPro:IPR009080)	1.38434	0.00711437	1.45713	0.0162107	0	0	0	0	0	0	0	0
		At1g55700	DC1 domain-containing protein; similar to DC1 domain-containing protein [Arabidopsis thaliana] (TAIR:AT1G55380.1); similar to EDA11 (embryo sac development arrest 11) [Arabidopsis thaliana] (TAIR:AT1G55420.1); similar to DC1 domain-containing protein [Arabidopsis thaliana] (TAIR:AT5G42280.1); similar to DC1 domain-containing protein [Brassica oleracea] (GB:ABD65623.1); contains InterPro domain C1…	1.15897	0.0260885	2.03358	0.0262552	0	0	0	0	0	0	0	0
		At1g56120	leucine-rich repeat family protein / protein kinase family protein; similar to leucine-rich repeat family protein / protein kinase family protein [Arabidopsis thaliana] (TAIR:AT1G56130.1); similar to leucine-rich repeat family protein / protein kinase family protein [Arabidopsis thaliana] (TAIR:AT1G56145.1); similar to leucine-rich repeat family protein / protein kinase family protein [Arabidopsi…	-1.36684	0.00121378	-1.82166	0.00410217	0	0	0	0	0	0	0	0
		At1g56550	similar to unknown protein [Arabidopsis thaliana] (TAIR:AT4G01220.1); similar to putative alpha 1,3-xylosyltransferase [Linum usitatissimum] (GB:AAZ94713.1); contains InterPro domain Reticulon; (InterPro:IPR003388)	1.00475	0.00486554	1.08479	0.0892177	0	0	0	0	0	0	0	0
		At1g58320	similar to unknown protein [Arabidopsis thaliana] (TAIR:AT5G35525.1); similar to Os02g0579800 [Oryza sativa (japonica cultivar-group)] (GB:NP_001047231.1); similar to putative fw2.2 [Oryza sativa (japonica cultivar-group)] (GB:BAD53511.1); similar to Os02g0580000 [Oryza sativa (japonica cultivar-group)] (GB:NP_001047232.1); contains InterPro domain Protein of unknown function Cys-rich; (InterPro:…	1.24392	0.205557	3.23548	0.0188557	0	0	0	0	0	0	0	0
		At1g59780	disease resistance protein (CC-NBS-LRR class), putative; Identical to Putative disease resistance protein At1g59780 [Arabidopsis Thaliana] (GB:Q9XIF0); similar to disease resistance protein (CC-NBS-LRR class), putative [Arabidopsis thaliana] (TAIR:AT1G58390.1); similar to disease resistance protein (CC-NBS-LRR class), putative [Arabidopsis thaliana] (TAIR:AT1G58400.1); similar to disease resistan…	1.05435	0.0250392	1.36939	0.0744947	0	0	0	0	0	0	0	0
		At1g61750	similar to protein kinase-related [Arabidopsis thaliana] (TAIR:AT1G63600.1); similar to receptor-like protein kinase homolog RK20-1 [Phaseolus vulgaris] (GB:AAD21872.1); contains InterPro domain Protein of unknown function DUF26; (InterPro:IPR002902)	1.48521	0.0321253	2.04851	0.0169526	0	0	0	0	0	0	0	0
		At1g62380	Encodes a protein similar to 1-aminocyclopropane-1-carboxylic oxidase (ACC oxidase). Expression of the AtACO2 transcripts is affected by ethylene.	-1.14836	0.00699716	-1.21261	0.00589454	0	0	0	0	0	0	0	0
		At1g63295	unknown protein	1.29549	0.0121628	1.40977	0.00131029	0	0	0	0	0	0	0	0
		At1g64590	short-chain dehydrogenase/reductase (SDR) family protein; similar to short-chain dehydrogenase/reductase (SDR) family protein [Arabidopsis thaliana] (TAIR:AT4G24050.1); similar to Os06g0129100 [Oryza sativa (japonica cultivar-group)] (GB:NP_001056678.1); similar to Short-chain dehydrogenase/reductase SDR [Medicago truncatula] (GB:ABE79697.1); similar to Os03g0115700 [Oryza sativa (japonica cultiv…	1.6036	0.086562	1.51568	0.0361723	0	0	0	0	0	0	0	0
		At1g65481	unknown protein	1.20283	0.00595138	1.86093	0.00397907	0	0	0	0	0	0	0	0
		At1g65680	member of BETA-EXPANSINS. Naming convention from the Expansin Working Group (Kende et al, 2004. Plant Mol Bio)	1.85339	0.0494256	1.33188	0.0348693	0	0	0	0	0	0	0	0
		At1g66270	unknown protein	1.23111	0.00439914	1.74196	0.0306556	0	0	0	0	0	0	0	0
		At1g66280	glycosyl hydrolase family 1 protein; similar to beta-glucosidase (PSR3.2) [Arabidopsis thaliana] (TAIR:AT1G66270.1); similar to glycosyl hydrolase family 1 protein [Arabidopsis thaliana] (TAIR:AT5G28510.1); similar to PYK10 (phosphate starvation-response 3.1), hydrolase, hydrolyzing O-glycosyl compounds [Arabidopsis thaliana] (TAIR:AT3G09260.1); similar to beta-glucosidase [Brassica nigra] (GB:AA…	1.86894	0.0283798	2.2014	0.017202	0	0	0	0	0	0	0	0
		At1g68740	EXS family protein / ERD1/XPR1/SYG1 family protein; similar to PHO1 (PHOSPHATE 1) [Arabidopsis thaliana] (TAIR:AT3G23430.1); similar to putative PHO1-like protein [Oryza sativa (japonica cultivar-group)] (GB:BAD44936.1); similar to Os06g0493600 [Oryza sativa (japonica cultivar-group)] (GB:NP_001057682.1); contains InterPro domain SPX, N-terminal; (InterPro:IPR004331); contains InterPro domain EXS…	1.11165	0.063614	1.25859	0.0633802	0	0	0	0	0	0	0	0
		At1g68840	Rav2 is part of a complex that has been named `regulator of the (H+)-ATPase of the vacuolar and endosomal membranes' (RAVE)	-1.29151	0.00999253	-1.49026	0.00367711	0	0	0	0	0	0	0	0
		At1g68845	unknown protein	-1.71462	0.00453009	-1.41028	0.00704844	0	0	0	0	0	0	0	0
		At1g69490	Encodes a member of the NAC transcription factor gene family. It is expressed in floral primordia and upregulated by AP3 and PI. Its expression is associated with leaf senescence.	-2.31707	0.00593916	-2.39377	0.0038086	0	0	0	0	0	0	0	0
		At1g71692	AGL12, AGL14, and AGL17 are all preferentially expressed in root tissues and therefore represent the only characterized MADS box genes expressed in roots.	1.18117	0.112887	1.47777	0.150403	0	0	0	0	0	0	0	0
		At1g72140	proton-dependent oligopeptide transport (POT) family protein; similar to proton-dependent oligopeptide transport (POT) family protein [Arabidopsis thaliana] (TAIR:AT1G72130.1); similar to proton-dependent oligopeptide transport (POT) family protein [Arabidopsis thaliana] (TAIR:AT1G22540.1); similar to putative oligopeptide transporter [Oryza sativa (japonica cultivar-group)] (GB:BAD81722.1); simi…	1.0708	0.00158997	1.60081	0.0213934	0	0	0	0	0	0	0	0
		At1g72910	disease resistance protein (TIR-NBS class), putative; similar to disease resistance protein (TIR-NBS class), putative [Arabidopsis thaliana] (TAIR:AT1G72900.1); similar to TIR; Disease resistance protein; AAA ATPase [Medicago truncatula] (GB:ABD28703.1); contains InterPro domain Disease resistance protein; (InterPro:IPR000767); contains InterPro domain Toll-Interleukin receptor; (InterPro:IPR0001…	-1.57096	0.0189224	-1.52242	0.0104472	0	0	0	0	0	0	0	0
		At1g73325	trypsin and protease inhibitor family protein / Kunitz family protein; similar to ATDR4 (Arabidopsis thaliana drought-repressed 4) [Arabidopsis thaliana] (TAIR:AT1G73330.1); similar to tumor-related protein [Nicotiana tabacum] (GB:AAC49969.1); contains InterPro domain Proteinase inhibitor I3, Kunitz legume; (InterPro:IPR002160); contains InterPro domain Kunitz inhibitor ST1-like; (InterPro:IPR011…	3.33149	0.00824383	2.76842	0.160455	0	0	0	0	0	0	0	0
		At1g74460	GDSL-motif lipase/hydrolase family protein; similar to GDSL-motif lipase/hydrolase family protein [Arabidopsis thaliana] (TAIR:AT5G37690.1); similar to putative family II lipase EXL1 [Oryza sativa (japonica cultivar-group)] (GB:BAD37268.1); contains InterPro domain Lipolytic enzyme, G-D-S-L; (InterPro:IPR001087)	1.2893	0.0532218	1.02224	0.134365	0	0	0	0	0	0	0	0
		At1g74500	bHLH family protein; similar to transcription regulator [Arabidopsis thaliana] (TAIR:AT1G26945.1); similar to Os03g0171300 [Oryza sativa (japonica cultivar-group)] (GB:NP_001049112.1); similar to hypothetical protein LOC_Os10g26460 [Oryza sativa (japonica cultivar-group)] (GB:ABB47567.1); contains InterPro domain Helix-loop-helix DNA-binding; (InterPro:IPR011598); contains InterPro domain Basic h…	1.12796	0.0106532	1.64852	0.0245961	0	0	0	0	0	0	0	0
		At1g76952	unknown protein	1.62412	0.00153788	1.59889	0.0382414	0	0	0	0	0	0	0	0
		At1g77640	encodes a member of the DREB subfamily A-5 of ERF/AP2 transcription factor family. The protein contains one AP2 domain. There are 15 members in this subfamily including RAP2.1, RAP2.9 and RAP2.10.	1.23667	0.0157422	1.55625	0.0368177	0	0	0	0	0	0	0	0
		At2g01275	zinc finger (C3HC4-type RING finger) family protein; similar to zinc finger (C3HC4-type RING finger) family protein [Arabidopsis thaliana] (TAIR:AT5G38070.1); similar to Os01g0121200 [Oryza sativa (japonica cultivar-group)] (GB:NP_001041874.1); similar to unknown protein [Oryza sativa (japonica cultivar-group)] (GB:BAD52455.1); contains InterPro domain RINGv; (InterPro:IPR011016); contains InterP…	1.14865	0.00432184	1.59394	0.046932	0	0	0	0	0	0	0	0
		At2g01520	major latex protein-related / MLP-related; Identical to MLP-like protein 328 (MLP328) [Arabidopsis Thaliana] (GB:Q9ZVF3); similar to major latex protein-related / MLP-related [Arabidopsis thaliana] (TAIR:AT2G01530.1); similar to major latex-like protein [Rubus idaeus] (GB:CAA11844.1); similar to major latex protein [Ficus awkeotsang] (GB:AAQ07269.1); contains InterPro domain Bet v I allergen; (In…	2.4473	0.0241605	2.94003	0.00402052	0	0	0	0	0	0	0	0
		At2g01610	invertase/pectin methylesterase inhibitor family protein; similar to invertase/pectin methylesterase inhibitor family protein [Arabidopsis thaliana] (TAIR:AT1G14890.1); similar to pectin methylesterase inhibitor isoform [Solanum phureja] (GB:ABG49144.1); contains InterPro domain Plant invertase/pectin methylesterase inhibitor; (InterPro:IPR007186); contains InterPro domain Pectinesterase inhibito…	1.77742	0.0436184	1.62645	0.0455901	0	0	0	0	0	0	0	0
		At2g03200	aspartyl protease family protein; similar to CDR1 (CONSTITUTIVE DISEASE RESISTANCE 1), aspartic-type endopeptidase/ pepsin A [Arabidopsis thaliana] (TAIR:AT5G33340.1); similar to Aspartic proteinase nepenthesin-1 precursor (Nepenthesin-I) (GB:Q766C3); similar to Os04g0448300 [Oryza sativa (japonica cultivar-group)] (GB:NP_001052922.1); similar to OSJNBa0064H22.10 [Oryza sativa (japonica cultivar-…	1.15948	0.0619772	1.16071	0.0748367	0	0	0	0	0	0	0	0
		At2g04090	MATE efflux family protein; similar to ATDTX1, antiporter/ multidrug efflux pump/ multidrug transporter/ transporter [Arabidopsis thaliana] (TAIR:AT2G04040.1); similar to MATE efflux family protein [Arabidopsis thaliana] (TAIR:AT2G04050.1); similar to MATE efflux family protein [Arabidopsis thaliana] (TAIR:AT2G04100.1); similar to Multi antimicrobial extrusion protein MatE [Medicago truncatula] (…	1.42903	0.0610949	1.07245	0.0669938	0	0	0	0	0	0	0	0
		At2g04170	meprin and TRAF homology domain-containing protein / MATH domain-containing protein; similar to meprin and TRAF homology domain-containing protein / MATH domain-containing protein [Arabidopsis thaliana] (TAIR:AT2G04190.1); similar to flagelliform silk protein [Ar (GB:AAK30594.1); contains InterPro domain TRAF-like; (InterPro:IPR008974); contains InterPro domain MATH; (InterPro:IPR002083); contain…	1.46235	0.00726707	1.66504	0.00358394	0	0	0	0	0	0	0	0
		At2g05440	glycine-rich protein; similar to glycine-rich protein [Arabidopsis thaliana] (TAIR:AT2G05510.1); similar to antimicrobial peptide shep-GRP [Capsella bursa-pastoris] (GB:AAG09424.1); contains InterPro domain Glycine rich; (InterPro:IPR010800)	1.7371	0.00903629	2.47057	0.00663422	0	0	0	0	0	0	0	0
		At2g15220	secretory protein, putative; similar to plant basic secretory protein (BSP) family protein [Arabidopsis thaliana] (TAIR:AT2G15130.1); similar to NtPRp27 [Nicotiana tabacum] (GB:BAA81904.1); contains InterPro domain Plant Basic Secretory Protein; (InterPro:IPR007541)	1.23224	0.0458013	2.04147	0.0226583	0	0	0	0	0	0	0	0
		At2g16005	MD-2-related lipid recognition domain-containing protein / ML domain-containing protein; similar to MD-2-related lipid recognition domain-containing protein / ML domain-containing protein [Arabidopsis thaliana] (TAIR:AT3G44100.1); similar to Os03g0788200 [Oryza sativa (japonica cultivar-group)] (GB:NP_001051500.1); similar to Os07g0159800 [Oryza sativa (japonica cultivar-group)] (GB:NP_001058934.…	1.83297	0.0840289	2.78292	0.00361458	0	0	0	0	0	0	0	0
		At2g16580	auxin-responsive protein, putative; similar to auxin-responsive family protein [Arabidopsis thaliana] (TAIR:AT4G34760.1); similar to Auxin responsive SAUR protein [Medicago truncatula] (GB:ABE79956.1); contains InterPro domain Auxin responsive SAUR protein; (InterPro:IPR003676)	1.26198	0.0073959	1.60823	0.0272346	0	0	0	0	0	0	0	0
		At2g18150	peroxidase, putative; Identical to Peroxidase 15 precursor (EC 1.11.1.7) (Atperox P15) (ATP36) (PER15) [Arabidopsis Thaliana] (GB:Q9SI16); similar to peroxidase, putative [Arabidopsis thaliana] (TAIR:AT2G18140.1); similar to peroxidase [Dimocarpus longan] (GB:ABG49114.1); contains InterPro domain Haem peroxidase; (InterPro:IPR010255); contains InterPro domain Haem peroxidase, plant/fungal/bacteri…	1.34702	0.0072194	1.31177	0.0160596	0	0	0	0	0	0	0	0
		At2g18193	AAA-type ATPase family protein; similar to AAA-type ATPase family protein [Arabidopsis thaliana] (TAIR:AT2G18190.1); similar to putative AAA-type ATPase [Oryza sativa (japonica cultivar-group)] (GB:AAT37998.1); contains InterPro domain AAA-protein subdomain; (InterPro:IPR003960); contains InterPro domain AAA ATPase; (InterPro:IPR003593); contains InterPro domain AAA ATPase, central region; (Inter…	1.59601	0.0308937	2.74752	0.00471064	0	0	0	0	0	0	0	0
		At2g20625	similar to unknown protein [Arabidopsis thaliana] (TAIR:AT2G20620.1); contains InterPro domain Protein of unknown function DUF626, Arabidopsis thaliana; (InterPro:IPR006462)	-1.22303	0.241382	-1.40638	0.282978	0	0	0	0	0	0	0	0
		At2g22510	hydroxyproline-rich glycoprotein family protein; similar to hydroxyproline-rich glycoprotein family protein [Arabidopsis thaliana] (TAIR:AT4G38080.1); similar to early nodulin 75 precursor-like protein [Oryza sativa (japonica cultivar-group)] (GB:BAD09004.1)	1.28612	0.0762284	1.42157	0.0731992	0	0	0	0	0	0	0	0
		At2g23010	SCPL9; serine carboxypeptidase; similar to SNG1 (SINAPOYLGLUCOSE 1), serine carboxypeptidase [Arabidopsis thaliana] (TAIR:AT2G22990.1); similar to SCPL10 (serine carboxypeptidase-like 10), serine carboxypeptidase [Arabidopsis thaliana] (TAIR:AT2G23000.1); similar to SCPL12, serine carboxypeptidase [Arabidopsis thaliana] (TAIR:AT2G22920.2); similar to Peptidase S10, serine carboxypeptidase [Medica…	1.47206	0.0414886	1.71509	0.0354729	0	0	0	0	0	0	0	0
		At2g23960	defense-related protein, putative; similar to defense-related protein, putative [Arabidopsis thaliana] (TAIR:AT4G30530.1); similar to defense-related protein [Brassica carinata] (GB:AAK50344.1); contains InterPro domain Glutamine amidotransferase class-I; (InterPro:IPR000991)	1.12557	0.0332123	1.3688	0.077607	0	0	0	0	0	0	0	0
		At2g24430	no apical meristem (NAM) family protein; similar to ANAC058 (Arabidopsis NAC domain containing protein 58), transcription factor [Arabidopsis thaliana] (TAIR:AT3G18400.1); similar to No apical meristem (NAM) protein [Medicago truncatula] (GB:ABE93368.1); contains InterPro domain No apical meristem (NAM) protein; (InterPro:IPR003441)	1.20693	0.02996	1.20223	0.0418136	0	0	0	0	0	0	0	0
		At2g24720	member of Putative ligand-gated ion channel subunit family	1.69537	0.0239661	2.27146	0.0741266	0	0	0	0	0	0	0	0
		At2g25160	member of CYP82F	1.24747	0.0694864	1.09411	0.00636001	0	0	0	0	0	0	0	0
		At2g28315	transporter-related; similar to transporter-related [Arabidopsis thaliana] (TAIR:AT1G06890.2); similar to Os02g0628200 [Oryza sativa (japonica cultivar-group)] (GB:NP_001047487.1); similar to Os05g0168700 [Oryza sativa (japonica cultivar-group)] (GB:NP_001054756.1); similar to putative glucose-6-phosphate/phosphate-tranlocat or [Oryza sativa] (GB:BAB41206.1); contains InterPro domain Protein of u…	1.4655	0.00267304	1.47398	0.0180169	0	0	0	0	0	0	0	0
		At2g29420	Encodes glutathione transferase belonging to the tau class of GSTs. Naming convention according to Wagner et al. (2002). Induced by Salicylic acid. Independent of NPR1 for their induction by salicylic acid.	1.0179	0.00765795	1.04303	0.0305438	0	0	0	0	0	0	0	0
		At2g30230	similar to unknown protein [Arabidopsis thaliana] (TAIR:AT1G06980.1); similar to Os05g0165200 [Oryza sativa (japonica cultivar-group)] (GB:NP_001054744.1); similar to hypothetical protein LOC_Os03g18660 [Oryza sativa (japonica cultivar-group)] (GB:ABF95458.1)	-1.38812	0.0324772	-1.35547	0.0154045	0	0	0	0	0	0	0	0
		At2g30660	3-hydroxyisobutyryl-coenzyme A hydrolase, putative / CoA-thioester hydrolase, putative; similar to CHY1 (BETA-HYDROXYISOBUTYRYL-COA HYDROLASE 1), 3-hydroxyisobutyryl-CoA hydrolase [Arabidopsis thaliana] (TAIR:AT5G65940.1); similar to Os12g0264500 [Oryza sativa (japonica cultivar-group)] (GB:NP_001066529.1); similar to 3-hydroxyisobutyryl-coenzyme A hydrolase, putative, expressed [Oryza sativa (ja…	1.82644	0.0354445	2.70307	0.0183298	0	0	0	0	0	0	0	0
		At2g32550	rcd1-like cell differentiation family protein; similar to rcd1-like cell differentiation protein, putative [Arabidopsis thaliana] (TAIR:AT5G12980.1); similar to PREDICTED: similar to rcd1 (required for cell differentiation) homolog 1 (S. pombe) (predicted) [Canis familiaris] (GB:XP_853052.1); similar to Os03g0784800 [Oryza sativa (japonica cultivar-group)] (GB:NP_001051477.1); contains InterPro d…	1.02343	0.0737842	1.15665	0.217283	0	0	0	0	0	0	0	0
		At2g32990	glycosyl hydrolase family 9 protein; Identical to Endoglucanase 11 precursor (EC 3.2.1.4) (Endo-1,4-beta glucanase 11) [Arabidopsis Thaliana] (GB:O48766); similar to endo-1,4-beta-glucanase, putative / cellulase, putative [Arabidopsis thaliana] (TAIR:AT4G11050.1); similar to endo-1,4-beta-glucanase, putative / cellulase, putative [Arabidopsis thaliana] (TAIR:AT1G64390.1); similar to Endoglucanase…	1.21727	0.0056608	1.00684	0.0278364	0	0	0	0	0	0	0	0
		At2g33205	TMS membrane family protein / tumour differentially expressed (TDE) family protein; similar to MEE55 (maternal effect embryo arrest 55) [Arabidopsis thaliana] (TAIR:AT4G13345.1); similar to TMS membrane protein/tumour differentially expressed protein [Medicago truncatula] (GB:ABE91594.1); similar to Os04g0506300 [Oryza sativa (japonica cultivar-group)] (GB:NP_001053258.1); similar to OSIGBa0145C1…	1.12978	0.042518	1.08711	0.0188632	0	0	0	0	0	0	0	0
		At2g36690	oxidoreductase, 2OG-Fe(II) oxygenase family protein; similar to oxidoreductase, acting on paired donors, with incorporation or reduction of molecular oxygen, 2-oxoglutarate as one donor, and incorporation of one atom each of oxygen into both donors [Arabidopsis thaliana] (TAIR:AT3G60290.1); similar to putative dioxygenase [Oryza sativa (japonica cultivar-group)] (GB:BAD46601.1); similar to Os09g0…	-1.8518	0.0219128	-2.14819	0.0375069	0	0	0	0	0	0	0	0
		At2g38060	transporter-related; similar to carbohydrate transporter/ sugar porter [Arabidopsis thaliana] (TAIR:AT3G46980.3); similar to Os05g0451100 [Oryza sativa (japonica cultivar-group)] (GB:NP_001055705.1); similar to putative glutamate transporter [Oryza sativa (japonica cultivar-group)] (GB:BAB84388.1); contains InterPro domain Major facilitator superfamily; (InterPro:IPR007114); contains InterPro dom…	1.19328	0.00858448	1.08487	0.0605176	0	0	0	0	0	0	0	0
		At2g38080	Encodes a protein with similarity to putative laccase, a member of laccase family (17 members in Arabidopsis). Might be involved in cell wall biosynthesis. Mutants have a mild irregular xylem phenotype.	1.6084	0.00581411	1.71569	0.00308447	0	0	0	0	0	0	0	0
		At2g38390	peroxidase, putative; Identical to Peroxidase 23 precursor (EC 1.11.1.7) (Atperox P23) (ATP34) (PER23) [Arabidopsis Thaliana] (GB:O80912); similar to peroxidase 22 (PER22) (P22) (PRXEA) / basic peroxidase E [Arabidopsis thaliana] (TAIR:AT2G38380.1); similar to Peroxidase C3 precursor (GB:P17180); contains InterPro domain Haem peroxidase; (InterPro:IPR010255); contains InterPro domain Haem peroxid…	2.13707	0.0161044	2.006	0.00653012	0	0	0	0	0	0	0	0
		At2g40370	putative laccase, a member of laccase family of genes (17 members in Arabidopsis).	1.44771	0.043412	1.26614	0.0397571	0	0	0	0	0	0	0	0
		At2g43610	glycoside hydrolase family 19 protein; similar to chitinase, putative [Arabidopsis thaliana] (TAIR:AT2G43620.1); similar to Basic endochitinase CHB4 precursor (GB:Q06209); contains InterPro domain Chitin-binding, type 1; (InterPro:IPR001002); contains InterPro domain Glycoside hydrolase, family 19; (InterPro:IPR000726)	1.34554	0.021417	2.91987	0.0113931	0	0	0	0	0	0	0	0
		At2g44080	Encodes ARL, a gene similar to ARGOS involved in cell expansion-dependent organ growth. Upregulated by brassinosteroid. Acts downstream of BRI1.	-2.09083	0.00787964	-1.99557	0.0440959	0	0	0	0	0	0	0	0
		At2g45135	protein binding / zinc ion binding; contains InterPro domain Zinc finger, RING-type; (InterPro:IPR001841)	1.35557	0.0219449	1.26523	0.152183	0	0	0	0	0	0	0	0
		At3g01190	peroxidase 27 (PER27) (P27) (PRXR7); Identical to Peroxidase 27 precursor (EC 1.11.1.7) (Atperox P27) (PRXR7) (ATP12a) (PER27) [Arabidopsis Thaliana] (GB:Q43735); similar to peroxidase, putative [Arabidopsis thaliana] (TAIR:AT5G15180.1); similar to peroxidase [Spinacia oleracea] (GB:CAA76374.2); contains InterPro domain Haem peroxidase; (InterPro:IPR010255); contains InterPro domain Haem peroxida…	1.31103	0.0121125	1.55417	0.052856	0	0	0	0	0	0	0	0
		At3g02590	delta 7-sterol-C5-desaturase, putative; Identical to Putative Delta(7)-sterol-C5(6)-desaturase 2 (EC 1.3.3.-) (Delta-7-C-5 sterol desaturase 2) (Delta(7)-sterol-C5-desaturase 2) (Homolog of DWF7 protein) (HDF7) [Arabidopsis Thaliana] (GB:Q9M883); similar to STE1 (STEROL 1), C-5 sterol desaturase [Arabidopsis thaliana] (TAIR:AT3G02580.1); similar to hypothetical protein [Cleome spinosa] (GB:ABD969…	1.0559	0.215139	1.08188	0.00507083	0	0	0	0	0	0	0	0
		At3g03530	PHOSPHOESTERASE FAMILY PROTEIN, NPC4 is significantly induced upon phosphate starvation and plays an important role in the supply of inorganic phosphate and diacylglycerol from membrane-phospholipids during phosphate deprivation.	1.04581	0.00901891	1.02571	0.114381	0	0	0	0	0	0	0	0
		At3g06778	unknown protein	1.1303	0.0173837	1.0256	0.00815136	0	0	0	0	0	0	0	0
		At3g09270	Encodes glutathione transferase belonging to the tau class of GSTs. Naming convention according to Wagner et al. (2002).	1.36227	0.0026641	1.35348	0.0242591	0	0	0	0	0	0	0	0
		At3g09450	similar to unknown protein [Arabidopsis thaliana] (TAIR:AT2G28780.1); similar to P-type trefoil [Medicago truncatula] (GB:ABD32899.1)	-1.3034	0.0391325	-1.52918	0.0169803	0	0	0	0	0	0	0	0
		At3g09922	AF236376 Arabidopsis thaliana IPS1 mRNA, complete sequence	1.07842	0.0537876	1.16274	0.18619	0	0	0	0	0	0	0	0
		At3g09940	MDHAR (MONODEHYDROASCORBATE REDUCTASE); monodehydroascorbate reductase (NADH); Identical to Probable monodehydroascorbate reductase, cytoplasmic isoform 1 (EC 1.6.5.4) (MDAR 1) [Arabidopsis Thaliana] (GB:Q9SR59); similar to monodehydroascorbate reductase, putative [Arabidopsis thaliana] (TAIR:AT5G03630.1); similar to monodehydroascorbate reductase [Mesembryanthemum crystallinum] (GB:CAC82727.1); …	1.08572	0.173709	1.73463	0.0725076	0	0	0	0	0	0	0	0
		At3g11370	DC1 domain-containing protein; similar to DC1 domain-containing protein [Arabidopsis thaliana] (TAIR:AT3G11385.1); similar to DC1 domain-containing protein [Arabidopsis thaliana] (TAIR:AT3G11402.1); similar to DC1 domain-containing protein [Arabidopsis thaliana] (TAIR:AT3G11390.1); similar to DC1 domain-containing protein [Brassica oleracea] (GB:ABD65623.1); contains InterPro domain C1-like; (Int…	1.17096	0.00482174	1.52629	0.0329082	0	0	0	0	0	0	0	0
		At3g11390	DC1 domain-containing protein; similar to DC1 domain-containing protein [Arabidopsis thaliana] (TAIR:AT3G11385.1); similar to DC1 domain-containing protein [Arabidopsis thaliana] (TAIR:AT3G11370.1); similar to DC1 domain-containing protein [Arabidopsis thaliana] (TAIR:AT3G11402.1); similar to DC1 domain-containing protein [Brassica oleracea] (GB:ABD65623.1); contains InterPro domain C1-like; (Int…	1.07637	0.0750198	1.22451	0.0217732	0	0	0	0	0	0	0	0
		At3g12145	A novel leucine-rich repeat protein. Interacts directly with MADS domain transcription factor.	1.39873	0.0752793	1.29471	0.0943145	0	0	0	0	0	0	0	0
		At3g13432	unknown protein	1.34795	0.025665	2.02801	0.0331423	0	0	0	0	0	0	0	0
		At3g15950	Similar to TSK-associating protein 1 (TSA1), contains 10 EFE repeats, a novel repeat sequence unique to plants. Expressed preferentially in the roots.	1.00272	0.0127425	1.1195	0.0162674	0	0	0	0	0	0	0	0
		At3g16400	myrosinase-binding protein-like protein (AtMLP-470) mRNA,	1.51402	0.0409166	1.45723	0.0107532	0	0	0	0	0	0	0	0
		At3g16430	unknown protein	1.0549	0.0142308	1.35446	0.0278336	0	0	0	0	0	0	0	0
		At3g16460	jacalin lectin family protein; similar to MBP1 (MYROSINASE-BINDING PROTEIN 1) [Arabidopsis thaliana] (TAIR:AT1G52040.1); similar to jasmonate inducible protein [Brassica napus] (GB:CAA72271.1); contains InterPro domain Jacalin-related lectin; (InterPro:IPR001229)	1.14056	0.0291982	1.25565	0.0408354	0	0	0	0	0	0	0	0
		At3g16770	Encodes a member of the ERF (ethylene response factor) subfamily B-2 of the plant specific ERF/AP2 transcription factor family (RAP2.3). The protein contains one AP2 domain. There are 5 members in this subfamily including RAP2.2 AND RAP2.12.It is localized to the nucleus and acts as a transcriptional activator through the GCC-box. It has been identified as a suppressor of Bax-induced cell death b…	-2.77479	0.00100187	-2.37306	0.000774799	0	0	0	0	0	0	0	0
		At3g16920	chitinase; similar to POM1 (POM-POM1), chitinase [Arabidopsis thaliana] (TAIR:AT1G05850.1); similar to chitinase-like protein [Gossypium hirsutum] (GB:AAQ56599.1); contains InterPro domain Glycoside hydrolase, family 19; (InterPro:IPR000726)	1.49247	0.00489541	1.56475	0.00732447	0	0	0	0	0	0	0	0
		At3g20860	protein kinase family protein; similar to kinase [Arabidopsis thaliana] (TAIR:AT3G44200.1); similar to serine/threonine-protein kinase Nek4-like [Oryza sativa (japonica cultivar-group)] (GB:BAD17425.1); contains InterPro domain Serine/threonine protein kinase; (InterPro:IPR002290); contains InterPro domain Protein kinase-like; (InterPro:IPR011009); contains InterPro domain Protein kinase; (InterP…	1.05894	0.027002	1.19474	0.00374815	0	0	0	0	0	0	0	0
		At3g21510	Encodes AHP1, one of the six Arabidopsis thaliana histidine phosphotransfer proteins (AHPs). AHPs function as redundant positive regulators of cytokinin signaling. Members of the AHP gene family include: AT3G21510 (AHP1), AT3G29350 (APH2), AT5G39340 (APH3), AT3G16360 (APH4), AT1G03430 (APH5) and AT1G80100 (APH6).	-1.1015	0.0276054	-1.24487	0.0770246	0	0	0	0	0	0	0	0
		At3g21770	peroxidase 30 (PER30) (P30) (PRXR9); Identical to Peroxidase 30 precursor (EC 1.11.1.7) (Atperox P30) (PRXR9) (ATP7a) (PER30) [Arabidopsis Thaliana] (GB:Q9LSY7;GB:Q43737;GB:Q96521); similar to RCI3 (RARE COLD INDUCIBLE GENE 3), peroxidase [Arabidopsis thaliana] (TAIR:AT1G05260.1); similar to CBRCI35 [Capsella bursa-pastoris] (GB:AAT72298.1); contains InterPro domain Haem peroxidase; (InterPro:IPR…	1.47379	0.00460311	1.67958	0.00638857	0	0	0	0	0	0	0	0
		At3g23175	lesion inducing protein-related; similar to lesion inducing protein-related [Arabidopsis thaliana] (TAIR:AT4G14420.1); similar to ORF; able to induce HR-like lesions [Nicotiana tabacum] (GB:AAC49975.1); contains InterPro domain Surfeit locus 4-related; (InterPro:IPR011592); contains InterPro domain HR-like lesion-inducer; (InterPro:IPR008637)	1.01042	0.00892764	1.4376	0.0150733	0	0	0	0	0	0	0	0
		At3g23190	lesion inducing protein-related; similar to unknown protein [Arabidopsis thaliana] (TAIR:AT3G23180.1); similar to ORF; able to induce HR-like lesions [Nicotiana tabacum] (GB:AAC49972.1); similar to Os03g0149200 [Oryza sativa (japonica cultivar-group)] (GB:NP_001048971.1); similar to ORF; able to induce HR-like lesions [Nicotiana tabacum] (GB:AAC49975.1); contains InterPro domain Surfeit locus 4-r…	1.11854	0.0292269	1.65898	0.0138815	0	0	0	0	0	0	0	0
		At3g24240	leucine-rich repeat transmembrane protein kinase, putative; similar to protein kinase family protein [Arabidopsis thaliana] (TAIR:AT4G26540.1); similar to leucine-rich repeat transmembrane protein kinase, putative [Arabidopsis thaliana] (TAIR:AT5G48940.1); similar to ATP binding / protein serine/threonine kinase [Arabidopsis thaliana] (TAIR:AT5G56040.2); similar to clavata-like kinase [Brachypodi…	1.07488	0.00251746	1.08279	0.0884013	0	0	0	0	0	0	0	0
		At3g25180	member of CYP82G	1.32813	0.222309	1.21096	0.269563	0	0	0	0	0	0	0	0
		At3g27400	pectate lyase family protein; similar to pectate lyase family protein [Arabidopsis thaliana] (TAIR:AT4G24780.1); similar to pectate lyase [Gossypium hirsutum] (GB:AAY85180.1); similar to pectate lyase [Vitis vinifera] (GB:AAF63756.1); similar to Pectate lyase precursor (ZePel) (GB:O24554); contains InterPro domain Virulence factor, pectin lyase fold; (InterPro:IPR011050); contains InterPro domain…	1.37322	0.0128931	1.48807	0.0499932	0	0	0	0	0	0	0	0
		At3g27884	unknown protein	2.83273	0.0663649	3.83776	0.000788555	0	0	0	0	0	0	0	0
		At3g28070	nodulin MtN21 family protein; similar to nodulin MtN21 family protein [Arabidopsis thaliana] (TAIR:AT3G28080.1); similar to nodulin MtN21 family protein [Arabidopsis thaliana] (TAIR:AT3G28100.1); similar to Protein of unknown function DUF6, transmembrane [Medicago truncatula] (GB:ABE93902.1); contains InterPro domain Protein of unknown function DUF6, transmembrane; (InterPro:IPR000620)	-1.35131	0.0212152	-1.31761	0.0332978	0	0	0	0	0	0	0	0
		At3g30260	MADS-box protein (AGL79); similar to CAL (CAULIFLOWER), DNA binding / transcription factor [Arabidopsis thaliana] (TAIR:AT1G26310.1); similar to MADS5 protein [Betula pendula] (GB:CAA67969.1); contains InterPro domain Transcription factor, MADS-box; (InterPro:IPR002100); contains InterPro domain Transcription factor, K-box; (InterPro:IPR002487)	1.14127	0.0644264	1.3285	0.126743	0	0	0	0	0	0	0	0
		At3g32030	terpene synthase/cyclase family protein; similar to terpene synthase/cyclase family protein [Arabidopsis thaliana] (TAIR:AT1G33750.1); similar to terpene synthase/cyclase family protein [Arabidopsis thaliana] (TAIR:AT3G29410.1); similar to terpene synthase/cyclase family protein [Arabidopsis thaliana] (TAIR:AT3G14490.1); similar to Casbene synthase, chloroplast precursor (GB:P59287); contains Int…	1.21102	0.100307	1.20868	0.0320427	0	0	0	0	0	0	0	0
		At3g44550	oxidoreductase, acting on the CH-CH group of donors; similar to acyl CoA reductase, putative / male-sterility protein, putative [Arabidopsis thaliana] (TAIR:AT5G22500.1); similar to oxidoreductase, acting on the CH-CH group of donors [Arabidopsis thaliana] (TAIR:AT3G44540.1); similar to oxidoreductase, acting on the CH-CH group of donors [Arabidopsis thaliana] (TAIR:AT3G44560.1); similar to acyl …	1.55298	0.0109953	1.45418	0.0252002	0	0	0	0	0	0	0	0
		At3g46190	meprin and TRAF homology domain-containing protein / MATH domain-containing protein; similar to ZW9 [Arabidopsis thaliana] (TAIR:AT1G58270.1); similar to Ubiquitin carboxyl-terminal hydrolase family protein, expressed [Oryza sativa (japonica cultivar-group)] (GB:ABA94399.1); contains InterPro domain TRAF-like; (InterPro:IPR008974); contains InterPro domain MATH; (InterPro:IPR002083); contains Int…	1.71144	0.0768316	3.16244	0.00799312	0	0	0	0	0	0	0	0
		At3g48340	cysteine-type peptidase; similar to cysteine proteinase, putative [Arabidopsis thaliana] (TAIR:AT3G48350.1); similar to Vignain precursor (Cysteine endopeptidase) (GB:O65039); contains InterPro domain Peptidase, cysteine peptidase active site; (InterPro:IPR000169); contains InterPro domain Peptidase C1A, papain; (InterPro:IPR013128); contains InterPro domain Proteinase inhibitor I29, cathepsin pr…	1.77546	0.0396275	2.1906	0.0313393	0	0	0	0	0	0	0	0
		At3g48346	unknown protein	1.29758	0.0181486	1.57788	0.0912185	0	0	0	0	0	0	0	0
		At3g49780	Phytosulfokine 3 precursor, coding for a unique plant peptide growth factor. Plants overexpressing this gene (under a 35S promoter), develop normal cotyledons and hypocotyls but their growth, in particular that of their roots, was faster than that of wildtype.	1.22093	0.0139554	1.19268	0.000171333	0	0	0	0	0	0	0	0
		At3g50200	similar to unknown protein [Arabidopsis thaliana] (TAIR:AT3G50170.2); similar to Os04g0505400 [Oryza sativa (japonica cultivar-group)] (GB:NP_001053253.1); contains InterPro domain Protein of unknown function DUF247, plant; (InterPro:IPR004158)	1.22856	0.0475261	1.23554	0.101779	0	0	0	0	0	0	0	0
		At3g52748	unknown protein	1.88198	0.0194162	2.20516	0.00852052	0	0	0	0	0	0	0	0
		At3g54990	Encodes a AP2 domain transcription factor that can repress flowering. SMZ and its paralogous gene, SNARCHZAPFEN (SNZ), share a signature with partial complementarity to the miR172 microRNA, whose precursor is induced upon flowering.	1.02555	0.0228555	1.26094	0.0605666	0	0	0	0	0	0	0	0
		At3g55240	similar to unknown protein [Arabidopsis thaliana] (TAIR:AT3G28990.1); similar to unknown protein [Oryza sativa (japonica cultivar-group)] (GB:BAD10374.1); similar to Os05g0462000 [Oryza sativa (japonica cultivar-group)] (GB:NP_001055765.1); similar to Os01g0837600 [Oryza sativa (japonica cultivar-group)] (GB:NP_001044739.1); contains InterPro domain Conserved hypothetical protein 1589, plant; (In…	-1.33454	0.0619417	-1.24883	0.0892817	0	0	0	0	0	0	0	0
		At3g57240	encodes a member of glycosyl hydrolase family 17	-1.68592	0.0177064	-1.89479	0.0406597	0	0	0	0	0	0	0	0
		At3g58550	protease inhibitor/seed storage/lipid transfer protein (LTP) family protein; similar to lipid transfer protein-related [Arabidopsis thaliana] (TAIR:AT2G44300.1); similar to lipid transfer protein [Triticum aestivum] (GB:ABB90545.1); similar to Os03g0804200 [Oryza sativa (japonica cultivar-group)] (GB:NP_001051617.1); similar to Os07g0198300 [Oryza sativa (japonica cultivar-group)] (GB:NP_00105912…	1.57134	0.0271771	1.42498	0.0190066	0	0	0	0	0	0	0	0
		At3g59900	Auxin-inducible gene ARGOS controls lateral organ size	-3.59845	0.00151014	-3.52634	0.00151454	0	0	0	0	0	0	0	0
		At3g61270	similar to DTA2 (DOWNSTREAM TARGET OF AGL15 2) [Arabidopsis thaliana] (TAIR:AT2G45830.1); similar to OSIGBa0159I10.7 [Oryza sativa (indica cultivar-group)] (GB:CAH67462.1); similar to Lipopolysaccharide-modifying protein [Medicago truncatula] (GB:ABD33425.1); contains InterPro domain Lipopolysaccharide-modifying protein; (InterPro:IPR006598); contains InterPro domain Protein of unknown function D…	1.02978	0.0547551	1.11152	0.130138	0	0	0	0	0	0	0	0
		At4(NM_180427)	unknown protein	1.76653	0.00964967	1.83944	0.0540818	0	0	0	0	0	0	0	0
		At4g01440	nodulin MtN21 family protein; similar to nodulin MtN21 family protein [Arabidopsis thaliana] (TAIR:AT4G01450.2); similar to Os06g0109200 [Oryza sativa (japonica cultivar-group)] (GB:NP_001056574.1); similar to Os04g0422300 [Oryza sativa (japonica cultivar-group)] (GB:NP_001052789.1); similar to H0523F07.12 [Oryza sativa (indica cultivar-group)] (GB:CAH67024.1); contains InterPro domain Protein of…	1.11807	0.0301588	1.39663	0.0325658	0	0	0	0	0	0	0	0
		At4g03610	phosphonate metabolism protein-related; similar to unknown protein [Arabidopsis thaliana] (TAIR:AT1G30300.1); similar to Os03g0643200 [Oryza sativa (japonica cultivar-group)] (GB:NP_001050752.1); similar to conserved hypothetical protein [Medicago truncatula] (GB:ABE93323.1); similar to Os12g0615500 [Oryza sativa (japonica cultivar-group)] (GB:NP_001067275.1); contains domain Metallo-hydrolase/ox…	1.20618	0.012571	1.36537	0.0399485	0	0	0	0	0	0	0	0
		At4g04500	protein kinase family protein; similar to protein kinase family protein [Arabidopsis thaliana] (TAIR:AT4G04540.1); similar to protein kinase family protein [Arabidopsis thaliana] (TAIR:AT4G04490.1); similar to protein kinase family protein [Arabidopsis thaliana] (TAIR:AT4G04510.1); similar to receptor-like protein kinase homolog RK20-1 [Phaseolus vulgaris] (GB:AAD21872.1); contains InterPro domai…	-1.07673	0.255058	-1.87373	0.132501	0	0	0	0	0	0	0	0
		At4g04810	methionine sulfoxide reductase domain-containing protein / SeIR domain-containing protein; similar to methionine sulfoxide reductase domain-containing protein / SeIR domain-containing protein [Arabidopsis thaliana] (TAIR:AT4G04830.1); similar to Os03g0360700 [Oryza sativa (japonica cultivar-group)] (GB:NP_001050156.1); similar to unknown [Oryza sativa (japonica cultivar-group)] (GB:AAO72582.1); c…	1.06894	0.0336543	1.38651	0.0478856	0	0	0	0	0	0	0	0
		At4g10860	similar to unknown protein [Arabidopsis thaliana] (TAIR:AT4G10880.1); contains domain Ubiquinone-binding protein QP-C of cytochrome bc1 complex (Ubiquinol-cytochrome c reductase) (SSF81508)	2.83389	0.0227778	3.90006	0.0412937	0	0	0	0	0	0	0	0
		At4g11320	cysteine proteinase, putative; Identical to Probable cysteine proteinase At4g11320 precursor (EC 3.4.22.-) [Arabidopsis Thaliana] (GB:Q9SUS9); similar to RD21 (RESPONSIVE TO DEHYDRATION 21), cysteine-type peptidase [Arabidopsis thaliana] (TAIR:AT4G11310.1); similar to senescence-associated cysteine protease [Brassica oleracea] (GB:AAL60580.1); contains InterPro domain Peptidase, cysteine peptidas…	2.23074	0.00580195	2.67536	0.0112457	0	0	0	0	0	0	0	0
		At4g11521	unknown protein	-1.47033	0.00154682	-1.42748	0.000594425	0	0	0	0	0	0	0	0
		At4g11880	AGL12, AGL14, and AGL17 are all preferentially expressed in root tissues and therefore represent the only characterized MADS box genes expressed in roots.	1.55064	0.00387316	1.82308	0.0919204	0	0	0	0	0	0	0	0
		At4g12500	protease inhibitor/seed storage/lipid transfer protein (LTP) family protein; similar to protease inhibitor/seed storage/lipid transfer protein (LTP) family protein [Arabidopsis thaliana] (TAIR:AT4G12490.1); similar to HyPRP [Fragaria x ananassa] (GB:AAD01800.1); contains InterPro domain Plant lipid transfer/seed storage/trypsin-alpha amylase inhibitor; (InterPro:IPR003612)	1.22172	0.233712	1.93519	0.00137098	0	0	0	0	0	0	0	0
		At4g12520	protease inhibitor/seed storage/lipid transfer protein (LTP) family protein; similar to protease inhibitor/seed storage/lipid transfer protein (LTP) family protein [Arabidopsis thaliana] (TAIR:AT4G12510.1); similar to extensin like protein [Populus nigra] (GB:BAA11854.1); contains InterPro domain Plant lipid transfer/seed storage/trypsin-alpha amylase inhibitor; (InterPro:IPR003612)	1.76067	0.0285767	1.52764	0.0065988	0	0	0	0	0	0	0	0
		At4g12545	protease inhibitor/seed storage/lipid transfer protein (LTP) family protein; similar to AIR1 (Auxin-Induced in Root cultures 1), lipid binding [Arabidopsis thaliana] (TAIR:AT4G12550.1); similar to arachidonic acid-induced DEA1 [Lycopersicon esculentum] (GB:AAS80139.1); contains InterPro domain Plant lipid transfer/seed storage/trypsin-alpha amylase inhibitor; (InterPro:IPR003612)	2.22801	0.0898397	1.84098	0.0315909	0	0	0	0	0	0	0	0
		At4g13570	histone H2A, putative; Identical to Putative histone H2A.8 (H2A-4) (HTA4) [Arabidopsis Thaliana] (GB:Q9T0H7); similar to histone H2A, putative [Arabidopsis thaliana] (TAIR:AT2G38810.2); similar to histone H2A.F/Z [Arabidopsis thaliana] (TAIR:AT3G54560.1); similar to Os03g0162200 [Oryza sativa (japonica cultivar-group)] (GB:NP_001049049.1); similar to Os10g0418000 [Oryza sativa (japonica cultivar-…	-1.18947	0.00174462	-1.43411	0.0103065	0	0	0	0	0	0	0	0
		At4g13572	unknown protein	-1.21264	0.0193967	-1.18054	0.010745	0	0	0	0	0	0	0	0
		At4g13575	unknown protein	-1.09736	0.00958624	-1.14868	0.0338556	0	0	0	0	0	0	0	0
		At4g15230	ATPDR2/PDR2 (PLEIOTROPIC DRUG RESISTANCE 2); ATPase, coupled to transmembrane movement of substances; Identical to Pleiotropic drug resistance protein 2 (PDR2) [Arabidopsis Thaliana] (GB:Q8GZ52;GB:O23376;GB:O23377;GB:Q7PC89); similar to ATPDR9/PDR9 (PLEIOTROPIC DRUG RESISTANCE 9), ATPase, coupled to transmembrane movement of substances [Arabidopsis thaliana] (TAIR:AT3G53480.1); similar to ATPDR13…	1.3912	0.00130065	1.66335	0.0315683	0	0	0	0	0	0	0	0
		At4g15380	member of CYP705A	1.25739	0.0113739	1.04597	0.116436	0	0	0	0	0	0	0	0
		At4g16940	disease resistance protein (TIR-NBS-LRR class), putative; similar to SNC1 (SUPPRESSOR OF NPR1-1, CONSTITUTIVE 1) [Arabidopsis thaliana] (TAIR:AT4G16890.1); similar to RPP4 (RECOGNITION OF PERONOSPORA PARASITICA 4) [Arabidopsis thaliana] (TAIR:AT4G16860.1); similar to disease resistance protein (TIR-NBS-LRR class), putative [Arabidopsis thaliana] (TAIR:AT4G16960.1); similar to MRGH5 [Cucumis melo]…	-1.18038	0.0358202	-1.28915	0.0218951	0	0	0	0	0	0	0	0
		At4g20240	putative cytochrome P450	1.72122	0.00987688	1.93996	0.028378	0	0	0	0	0	0	0	0
		At4g20390	integral membrane family protein; similar to integral membrane family protein [Arabidopsis thaliana] (TAIR:AT5G44550.1); similar to plant integral membrane protein TIGR01569 containing protein, expressed [Oryza sativa (japonica cultivar-group)] (GB:ABA99368.1); similar to Os12g0610800 [Oryza sativa (japonica cultivar-group)] (GB:NP_001067249.1); contains InterPro domain Protein of unknown functio…	1.22933	0.0446369	1.44096	0.0368942	0	0	0	0	0	0	0	0
		At4g22610	protease inhibitor/seed storage/lipid transfer protein (LTP) family protein; similar to protease inhibitor/seed storage/lipid transfer protein (LTP) family protein [Arabidopsis thaliana] (TAIR:AT4G22520.1); similar to Os04g0554600 [Oryza sativa (japonica cultivar-group)] (GB:NP_001053512.1); similar to P-rich protein NtEIG-C29 [Nicotiana tabacum] (GB:BAB16431.1); contains InterPro domain Plant li…	1.26287	0.0382402	1.20719	0.0759432	0	0	0	0	0	0	0	0
[truncated: 8,809 more rows]
