# Supplementary material for: Gene Expression, Protein Function and Pathways of Arabidopsis thaliana Responding to Silver Nanoparticles in Comparison to Silver Ions, Cold, Salt, Drought, and Heat
Source: Nanomaterials (Basel). 2015 Mar 27;5(2):436–67. doi: 10.3390/nano5020436 (PMC5312895; doi:10.3390/nano5020436)
Supplement: Supplementary file 1 [file nanomaterials-05-00436-s001.zip › Supplementary documents/Geisler-Lee_Table S7.xlsx]

## Sheet: 60 gene list
Table S7. List and description of 60 AgNP specific genes, resulting from the 6-way Venn diagram (see Figure 3F).
Gene_ ID	Description	M-value	P-value
AT2G02930	glutathione S-transferase F3 [Source:TAIR_LOCUS;Acc:AT2G02930]	-1.05926	0.00310209
AT2G13422	unknown protein; Has 30201 Blast hits to 17322 proteins in 780 species: Archae - 12; Bacteria - 1396; Metazoa - 17338; Fungi - 3422; Plants - 5037; Viruses - 0; Other Eukaryotes - 2996 (source: NCBI BLink). [Source:TAIR_LOCUS;Acc:AT2G13422]	-1.1723	0.340779
AT4G30850	heptahelical transmembrane protein2 [Source:TAIR_LOCUS;Acc:AT4G30850]	1.07472	0.0246342
AT5G13181	unknown protein; Has 30201 Blast hits to 17322 proteins in 780 species: Archae - 12; Bacteria - 1396; Metazoa - 17338; Fungi - 3422; Plants - 5037; Viruses - 0; Other Eukaryotes - 2996 (source: NCBI BLink). [Source:TAIR_LOCUS;Acc:AT5G13181]	-1.23667	0.115881
AT1G23730	beta carbonic anhydrase 3 [Source:TAIR_LOCUS;Acc:AT1G23730]	-1.39861	0.0329801
AT4G15100	serine carboxypeptidase-like 30 [Source:TAIR_LOCUS;Acc:AT4G15100]	1.2826	0.289696
AT2G35350	poltergeist like 1 [Source:TAIR_LOCUS;Acc:AT2G35350]	1.02725	0.00542884
AT4G18340	Glycosyl hydrolase superfamily protein [Source:TAIR_LOCUS;Acc:AT4G18340]	1.18464	0.0319629
AT2G41415	Maternally expressed gene (MEG) family protein [Source:TAIR_LOCUS;Acc:AT2G41415]	-1.11904	0.0126369
AT3G16851	unknown protein; Has 30201 Blast hits to 17322 proteins in 780 species: Archae - 12; Bacteria - 1396; Metazoa - 17338; Fungi - 3422; Plants - 5037; Viruses - 0; Other Eukaryotes - 2996 (source: NCBI BLink). [Source:TAIR_LOCUS;Acc:AT3G16851]	-1.06086	0.00159728
AT4G36610	alpha/beta-Hydrolases superfamily protein [Source:TAIR_LOCUS;Acc:AT4G36610]	1.21609	0.0792558
AT1G26730	EXS (ERD1/XPR1/SYG1) family protein [Source:TAIR_LOCUS;Acc:AT1G26730]	1.05318	0.00313188
AT5G16490	ROP-interactive CRIB motif-containing protein 4 [Source:TAIR_LOCUS;Acc:AT5G16490]	1.06098	0.0230378
AT5G07475	Cupredoxin superfamily protein [Source:TAIR_LOCUS;Acc:AT5G07475]	1.10402	0.0695018
AT1G28130	Auxin-responsive GH3 family protein [Source:TAIR_LOCUS;Acc:AT1G28130]	1.10567	0.0384099
AT3G13960	growth-regulating factor 5 [Source:TAIR_LOCUS;Acc:AT3G13960]	-1.13094	0.023882
AT5G52720	Copper transport protein family [Source:TAIR_LOCUS;Acc:AT5G52720]	-1.02659	0.0200635
AT4G15393	cytochrome P450, family 702, subfamily A, polypeptide 5 [Source:TAIR_LOCUS;Acc:AT4G15393]	1.05753	0.0362138
AT4G33720	CAP (Cysteine-rich secretory proteins, Antigen 5, and Pathogenesis-related 1 protein) superfamily protein [Source:TAIR_LOCUS;Acc:AT4G33720]	-1.13106	0.00962623
AT3G22275	unknown protein; FUNCTIONS IN: molecular_function unknown; INVOLVED IN: biological_process unknown; LOCATED IN: cellular_component unknown; Has 22 Blast hits to 22 proteins in 6 species: Archae - 0; Bacteria - 0; Metazoa - 0; Fungi - 0; Plants - 22; /.../es - 0; Other Eukaryotes - 0 (source: NCBI BLink). [Source:TAIR_LOCUS;Acc:AT3G22275]	1.132	0.0528348
AT2G26010	plant defensin 1.3 [Source:TAIR_LOCUS;Acc:AT2G26010]	-1.17467	0.168777
AT1G72230	Cupredoxin superfamily protein [Source:TAIR_LOCUS;Acc:AT1G72230]	1.02779	0.0127321
AT1G75470	purine permease 15 [Source:TAIR_LOCUS;Acc:AT1G75470]	-1.02039	0.110925
AT5G46500	BEST Arabidopsis thaliana protein match is: disease resistance protein (TIR-NBS-LRR class) family (TAIR:AT5G46260.1); Has 1807 Blast hits to 1807 proteins in 277 species: Archae - 0; Bacteria - 0; Metazoa - 736; Fungi - 347; Plants - 385; Viruses - /.../er Eukaryotes - 339 (source: NCBI BLink). [Source:TAIR_LOCUS;Acc:AT5G46500]	-1.22661	0.112506
AT3G53370	S1FA-like DNA-binding protein [Source:TAIR_LOCUS;Acc:AT3G53370]	1.02421	0.102244
AT2G21260	NAD(P)-linked oxidoreductase superfamily protein [Source:TAIR_LOCUS;Acc:AT2G21260]	1.15521	0.0791785
AT2G29440	glutathione S-transferase tau 6 [Source:TAIR_LOCUS;Acc:AT2G29440]	1.03322	0.00210228
AT5G09480	hydroxyproline-rich glycoprotein family protein [Source:TAIR_LOCUS;Acc:AT5G09480]	1.0109	0.0579281
AT5G24240	Phosphatidylinositol 3- and 4-kinase ;Ubiquitin family protein [Source:TAIR_LOCUS;Acc:AT5G24240]	1.50534	0.260101
AT1G60270	beta glucosidase 6 [Source:TAIR_LOCUS;Acc:AT1G60270]	1.13305	0.0392235
AT1G57980	Nucleotide-sugar transporter family protein [Source:TAIR_LOCUS;Acc:AT1G57980]	-1.12827	0.070504
AT5G35110	unknown protein; BEST Arabidopsis thaliana protein match is: unknown protein (TAIR:AT2G46490.1); Has 1807 Blast hits to 1807 proteins in 277 species: Archae - 0; Bacteria - 0; Metazoa - 736; Fungi - 347; Plants - 385; Viruses - 0; Other Eukaryotes - /.../source: NCBI BLink). [Source:TAIR_LOCUS;Acc:AT5G35110]	1.19637	0.0513541
AT1G24260	K-box region and MADS-box transcription factor family protein [Source:TAIR_LOCUS;Acc:AT1G24260]	-1.13976	0.0423173
AT2G37280	pleiotropic drug resistance 5 [Source:TAIR_LOCUS;Acc:AT2G37280]	1.1459	0.0273283
AT5G47590	Heat shock protein HSP20/alpha crystallin family [Source:TAIR_LOCUS;Acc:AT5G47590]	-1.13509	0.0365685
AT4G11911	unknown protein; FUNCTIONS IN: molecular_function unknown; INVOLVED IN: biological_process unknown; LOCATED IN: chloroplast; BEST Arabidopsis thaliana protein match is: unknown protein (TAIR:AT4G11910.1); Has 30201 Blast hits to 17322 proteins in 78 /.../ies: Archae - 12; Bacteria - 1396; Metazoa - 17338; Fungi - 3422; Plants - 5037; Viruses - 0; Other Eukaryotes - 2996 (source: NCBI BLink). [Sou…	1.04663	0.147708
AT4G22470	protease inhibitor/seed storage/lipid transfer protein (LTP) family protein [Source:TAIR_LOCUS;Acc:AT4G22470]	-1.13575	0.149781
AT3G44730	kinesin-like protein 1 [Source:TAIR_LOCUS;Acc:AT3G44730]	1.13996	0.037163
AT2G33020	receptor like protein 24 [Source:TAIR_LOCUS;Acc:AT2G33020]	1.02124	0.00129405
AT5G22930	Protein of unknown function (DUF1635) [Source:TAIR_LOCUS;Acc:AT5G22930]	1.02688	0.00569618
AT1G24070	cellulose synthase-like A10 [Source:TAIR_LOCUS;Acc:AT1G24070]	1.26356	0.149347
AT5G58860	cytochrome P450, family 86, subfamily A, polypeptide 1 [Source:TAIR_LOCUS;Acc:AT5G58860]	1.26042	0.0577356
AT4G13235	embryo sac development arrest 21 [Source:TAIR_LOCUS;Acc:AT4G13235]	1.16317	0.0208533
AT1G45191	Glycosyl hydrolase superfamily protein [Source:TAIR_LOCUS;Acc:AT1G45191]	1.1403	0.0285222
AT4G27310	B-box type zinc finger family protein [Source:TAIR_LOCUS;Acc:AT4G27310]	-1.12767	0.0252492
AT5G47950	HXXXD-type acyl-transferase family protein [Source:TAIR_LOCUS;Acc:AT5G47950]	1.16364	0.0168797
AT3G22620	Bifunctional inhibitor/lipid-transfer protein/seed storage 2S albumin superfamily protein [Source:TAIR_LOCUS;Acc:AT3G22620]	1.01725	0.0210254
AT3G04370	plasmodesmata-located protein 4 [Source:TAIR_LOCUS;Acc:AT3G04370]	1.10897	0.0723344
AT1G69230	SPIRAL1-like2 [Source:TAIR_LOCUS;Acc:AT1G69230]	1.07323	0.0319555
AT3G46280	protein kinase-related [Source:TAIR_LOCUS;Acc:AT3G46280]	-1.10402	0.0829029
AT5G27060	receptor like protein 53 [Source:TAIR_LOCUS;Acc:AT5G27060]	1.10503	0.308572
AT1G68850	Peroxidase superfamily protein [Source:TAIR_LOCUS;Acc:AT1G68850]	1.00287	0.0959767
AT3G07900	O-fucosyltransferase family protein [Source:TAIR_LOCUS;Acc:AT3G07900]	1.03423	0.0448118
AT5G07990	Cytochrome P450 superfamily protein [Source:TAIR_LOCUS;Acc:AT5G07990]	1.33739	0.0080485
AT1G03940	HXXXD-type acyl-transferase family protein [Source:TAIR_LOCUS;Acc:AT1G03940]	1.17202	0.00565696
AT3G14630	cytochrome P450, family 72, subfamily A, polypeptide 9 [Source:TAIR_LOCUS;Acc:AT3G14630]	-1.06309	0.0249991
AT5G38940	RmlC-like cupins superfamily protein [Source:TAIR_LOCUS;Acc:AT5G38940]	-1.75379	0.0284089
AT1G16400	cytochrome P450, family 79, subfamily F, polypeptide 2 [Source:TAIR_LOCUS;Acc:AT1G16400]	1.22188	0.00848665
AT4G29658	prenylated RAB acceptor 1.C [Source:TAIR_LOCUS;Acc:AT4G29658]	-1.05795	0.295241
AT3G01345	Expressed protein [Source:TAIR_LOCUS;Acc:AT3G01345]	-1.66715	0.146032

## Sheet: Enrichment
GO Term	Description	P-value	FDR q-value	Enrichment	N	B	n	b	Genes
GO:0006811	ion transport	0.000738	1	6.83	17407	398	32	5	[AT4G36610 - hydrolase, alpha/beta fold family protein, AT1G26730 - phosphate transporter pho1-7, AT4G22470 - protease inhibitor/seed storage/lipid transfer protein (ltp) family protein, AT3G46280 - protein kinase-like protein, AT3G22620 - bifunctional inhibitor/lipid-transfer protein/seed storage 2s albumin-like protein]
GO:0006820	anion transport	0.000995	1	8.92	17407	244	32	4	[AT1G26730 - phosphate transporter pho1-7, AT4G22470 - protease inhibitor/seed storage/lipid transfer protein (ltp) family protein, AT3G46280 - protein kinase-like protein, AT3G22620 - bifunctional inhibitor/lipid-transfer protein/seed storage 2s albumin-like protein]

## Sheet: GO;0006811
GO Term	Description	P-value	FDR q-value	Enrichment	N	B	n	b	Genes	Description	M-value	P-value
GO:0006811	ion transport	0.000738	1	6.83	17407	398	32	5	AT4G36610	hydrolase alpha/beta fold family protein	1.21609	0.0792558
									AT1G26730	phosphate transporter pho1	1.05318	0.00313188
									AT4G22470	protease inhibitor/seed storage/lipid transfer protein (ltp) family protein	-1.13575	0.149781
									AT3G46280	protein kinase	-1.10402	0.0829029
									AT3G22620	bifunctional inhibitor/lipid	1.01725	0.0210254

## Sheet: GO;0006820
GO Term	Description	P-value	FDR q-value	Enrichment	N	B	n	b	Genes	Description	M-value	P-value
GO:0006820	anion transport	0.000995	1	8.92	17407	244	32	4	AT1G26730	phosphate transporter pho17	1.05318	0.00313188
									AT4G22470	protease inhibitor/seed storage/lipid transfer protein (ltp) family protein	-1.13575	0.149781
									AT3G46280	protein kinase like protein	-1.10402	0.0829029
									AT3G22620	bifunctional inhibitor/lipid transfer protein/seed storage 2s albumin like protein	1.01725	0.0210254
