# Supplementary material for: Gene Expression, Protein Function and Pathways of Arabidopsis thaliana Responding to Silver Nanoparticles in Comparison to Silver Ions, Cold, Salt, Drought, and Heat
Source: Nanomaterials (Basel). 2015 Mar 27;5(2):436–67. doi: 10.3390/nano5020436 (PMC5312895; doi:10.3390/nano5020436)
Supplement: Supplementary file 1 [file nanomaterials-05-00436-s001.zip › Supplementary documents/Geisler-Lee_Table S8.xlsx]

## Sheet: Overall
Table S8. Statistical parameters of PPi networks which were created from affected genes (i.e., M > 1 or M < -1) in Arabidopsis thaliana by six abiotic stresses.
Stress	Number of Affected Genes	Number of Identified Nodes	Number of Edges	Average Connectivity
AgNPs	575	186	43	0.231183
Ag+	1010	337	74	0.219585
Cold	6536	2644	5146	1.94629
Salt	4133	1463	1626	1.11141
Drought	1435	292	81	0.277397
Heat	1374	300	57	0.19

## Sheet: AgNPs
Gene ID	Description	M-value	P-value	Interactor	Description
At3g59900	Auxin-inducible gene ARGOS controls lateral organ size	-3.59845	0.00151014	At5g62130	Per1-like protein-related; similar to Per1-like family protein [Arabidopsis thaliana] (TAIR:AT1G16560.3); similar to Per1-like family protein [Solanum tuberosum] (GB:ABB72805.1); contains InterPro domain Per1-like; (InterPro:IPR007217)
At3g46900	encodes a member of copper transporter family and functionally complements a high affinity copper transporter mutant in yeast	-1.67579	0.00103019	At4g33070	pyruvate decarboxylase, putative; similar to PDC3 (PYRUVATE DECARBOXYLASE-3), pyruvate decarboxylase [Arabidopsis thaliana] (TAIR:AT5G01330.1); similar to PDC2 (PYRUVATE DECARBOXYLASE-2), pyruvate decarboxylase [Arabidopsis thaliana] (TAIR:AT5G54960.1); similar to pyruvate decarboxylase, putative [Arabidopsis thaliana] (TAIR:AT5G01320.1); similar to pyruvate decarboxylase [Fragaria x ananassa] (G…
At5g48010	Encodes an oxidosqualene cyclase involved in the biosynthesis of thalianol, a tricyclic triterpenoid of unknown function.	3.06388	0.0271101	At4g33070	pyruvate decarboxylase, putative; similar to PDC3 (PYRUVATE DECARBOXYLASE-3), pyruvate decarboxylase [Arabidopsis thaliana] (TAIR:AT5G01330.1); similar to PDC2 (PYRUVATE DECARBOXYLASE-2), pyruvate decarboxylase [Arabidopsis thaliana] (TAIR:AT5G54960.1); similar to pyruvate decarboxylase, putative [Arabidopsis thaliana] (TAIR:AT5G01320.1); similar to pyruvate decarboxylase [Fragaria x ananassa] (G…
At2g01275	zinc finger (C3HC4-type RING finger) family protein; similar to zinc finger (C3HC4-type RING finger) family protein [Arabidopsis thaliana] (TAIR:AT5G38070.1); similar to Os01g0121200 [Oryza sativa (japonica cultivar-group)] (GB:NP_001041874.1); similar to unknown protein [Oryza sativa (japonica cultivar-group)] (GB:BAD52455.1); contains InterPro domain RINGv; (InterPro:IPR011016); contains InterP…	1.14865	0.00432184	At4g30850	heptahelical transmembrane protein homologous to human adiponectin receptors and progestin receptors
At3g55090	ABC transporter family protein; Identical to Probable white-brown complex homolog protein 16 (WBC16) [Arabidopsis Thaliana] (GB:Q9M2V7); similar to ABC transporter family protein [Arabidopsis thaliana] (TAIR:AT2G39350.1); similar to ABC transporter family protein [Arabidopsis thaliana] (TAIR:AT5G13580.1); similar to ABC transporter family protein [Arabidopsis thaliana] (TAIR:AT3G53510.1); similar…	1.23706	0.096409	At4g30850	heptahelical transmembrane protein homologous to human adiponectin receptors and progestin receptors
At4g15380	member of CYP705A	1.25739	0.0113739	At4g30850	heptahelical transmembrane protein homologous to human adiponectin receptors and progestin receptors
At3g46280	protein kinase-related; similar to receptor protein kinase-related [Arabidopsis thaliana] (TAIR:AT3G46270.1); similar to Protein kinase [Medicago truncatula] (GB:ABE90342.1); contains domain Immunoglobulin (SSF48726); contains domain no description (G3D.2.60.40.10)	-1.10402	0.0829029	At4g30850	heptahelical transmembrane protein homologous to human adiponectin receptors and progestin receptors
At1g49200	zinc finger (C3HC4-type RING finger) family protein; Identical to RING-H2 finger protein ATL1I (ATL1I) [Arabidopsis Thaliana] (GB:Q94BY6;GB:Q9M9C0); similar to zinc finger (C3HC4-type RING finger) family protein [Arabidopsis thaliana] (TAIR:AT1G49210.1); similar to Zinc finger, RING-type; RINGv [Medicago truncatula] (GB:ABE81190.1); contains InterPro domain Zinc finger, RING-type; (InterPro:IPR00…	-1.15913	0.0789167	At4g30850	heptahelical transmembrane protein homologous to human adiponectin receptors and progestin receptors
At2g39510	nodulin MtN21 family protein; similar to nodulin MtN21 family protein [Arabidopsis thaliana] (TAIR:AT2G37460.1); similar to Peptidase M14, carboxypeptidase A [Medicago truncatula] (GB:ABE82104.1); contains InterPro domain Protein of unknown function DUF6, transmembrane; (InterPro:IPR000620)	1.47468	0.0272278	At4g30850	heptahelical transmembrane protein homologous to human adiponectin receptors and progestin receptors
At5g19410	ABC transporter family protein; Identical to Probable white-brown complex homolog protein 24 (WBC24) [Arabidopsis Thaliana] (GB:Q3E9B8); similar to ABC transporter family protein [Arabidopsis thaliana] (TAIR:AT5G52860.1); similar to AAA ATPase [Medicago truncatula] (GB:ABE80962.1); contains InterPro domain ABC-2 type transporter; (InterPro:IPR013525); contains InterPro domain AAA ATPase; (InterPr…	1.23101	0.0265658	At4g30850	heptahelical transmembrane protein homologous to human adiponectin receptors and progestin receptors
At1g11450	nodulin MtN21 family protein; similar to nodulin MtN21 family protein [Arabidopsis thaliana] (TAIR:AT1G11460.1); similar to Os02g0103600 [Oryza sativa (japonica cultivar-group)] (GB:NP_001045606.1); similar to Protein of unknown function DUF6, transmembrane [Medicago truncatula] (GB:ABE82165.1); contains InterPro domain Protein of unknown function DUF6, transmembrane; (InterPro:IPR000620)	1.07286	0.124947	At4g30850	heptahelical transmembrane protein homologous to human adiponectin receptors and progestin receptors
At1g57980	purine permease-related; similar to ATPUP18 (Arabidopsis thaliana purine permease 18), purine transporter [Arabidopsis thaliana] (TAIR:AT1G57990.1); similar to putative purine permease [Oryza sativa (japonica cultivar-group)] (GB:BAD07671.1); contains InterPro domain Protein of unknown function DUF250; (InterPro:IPR004853)	-1.12827	0.070504	At4g30850	heptahelical transmembrane protein homologous to human adiponectin receptors and progestin receptors
At1g26450	beta-1,3-glucanase-related; similar to beta-1,3-glucanase-related [Arabidopsis thaliana] (TAIR:AT1G69295.1); similar to putative glycosyl hydrolase family 17 protein [Medicago truncatula] (GB:ABE90942.1); contains InterPro domain X8; (InterPro:IPR012946)	1.17812	0.00246949	At4g25750	ABC transporter family protein; Identical to White-brown complex homolog protein 4 (WBC4) [Arabidopsis Thaliana] (GB:Q9SW08); similar to ABC transporter family protein [Arabidopsis thaliana] (TAIR:AT5G52860.1); similar to AAA ATPase [Medicago truncatula] (GB:ABE83068.1); contains InterPro domain ABC-2 type transporter; (InterPro:IPR013525); contains InterPro domain AAA ATPase; (InterPro:IPR003593…
At3g16670	similar to unknown protein [Arabidopsis thaliana] (TAIR:AT3G16660.1); similar to Phylloplanin precursor (T-phylloplanin) (GB:Q56S59)	-1.79265	0.00409871	At4g20390	integral membrane family protein; similar to integral membrane family protein [Arabidopsis thaliana] (TAIR:AT5G44550.1); similar to plant integral membrane protein TIGR01569 containing protein, expressed [Oryza sativa (japonica cultivar-group)] (GB:ABA99368.1); similar to Os12g0610800 [Oryza sativa (japonica cultivar-group)] (GB:NP_001067249.1); contains InterPro domain Protein of unknown functio…
At1g08430	Encodes a Al-activated malate efflux transporter. Is essential for aluminum tolerance but does not represent the major Al tolerance QTL.	1.17146	0.00739753	At4g20390	integral membrane family protein; similar to integral membrane family protein [Arabidopsis thaliana] (TAIR:AT5G44550.1); similar to plant integral membrane protein TIGR01569 containing protein, expressed [Oryza sativa (japonica cultivar-group)] (GB:ABA99368.1); similar to Os12g0610800 [Oryza sativa (japonica cultivar-group)] (GB:NP_001067249.1); contains InterPro domain Protein of unknown functio…
At1g71030	Encodes a putative myb family transcription factor. In contrast to most other myb-like proteins its myb domain consists of a single repeat. A proline-rich region potentially involved in transactivation is found in the C-terminal part of the protein. Its transcript accumulates mainly in leaves.	-1.12048	0.0320224	At4g09820	TT8 is a regulation factor that acts in a concerted action with TT1, PAP1 and TTG1 on the regulation of flavonoid pathways, namely proanthocyanidin and anthocyanin biosynthesis. Affects dihydroflavonol 4-reductase gene expression. It is thought that a ternary complex composed of TT2, TT8 and TTG1 is necessary for correct expression of BAN in seed endothelium. TRANSPARENT TESTA8
At2g28315	transporter-related; similar to transporter-related [Arabidopsis thaliana] (TAIR:AT1G06890.2); similar to Os02g0628200 [Oryza sativa (japonica cultivar-group)] (GB:NP_001047487.1); similar to Os05g0168700 [Oryza sativa (japonica cultivar-group)] (GB:NP_001054756.1); similar to putative glucose-6-phosphate/phosphate-tranlocat or [Oryza sativa] (GB:BAB41206.1); contains InterPro domain Protein of u…	1.4655	0.00267304	At4g04500	protein kinase family protein; similar to protein kinase family protein [Arabidopsis thaliana] (TAIR:AT4G04540.1); similar to protein kinase family protein [Arabidopsis thaliana] (TAIR:AT4G04490.1); similar to protein kinase family protein [Arabidopsis thaliana] (TAIR:AT4G04510.1); similar to receptor-like protein kinase homolog RK20-1 [Phaseolus vulgaris] (GB:AAD21872.1); contains InterPro domai…
At5g62130	Per1-like protein-related; similar to Per1-like family protein [Arabidopsis thaliana] (TAIR:AT1G16560.3); similar to Per1-like family protein [Solanum tuberosum] (GB:ABB72805.1); contains InterPro domain Per1-like; (InterPro:IPR007217)	1.38472	0.00682454	At3g59900	Auxin-inducible gene ARGOS controls lateral organ size
At4g29658	unknown protein	-1.05795	0.295241	At3g55090	ABC transporter family protein; Identical to Probable white-brown complex homolog protein 16 (WBC16) [Arabidopsis Thaliana] (GB:Q9M2V7); similar to ABC transporter family protein [Arabidopsis thaliana] (TAIR:AT2G39350.1); similar to ABC transporter family protein [Arabidopsis thaliana] (TAIR:AT5G13580.1); similar to ABC transporter family protein [Arabidopsis thaliana] (TAIR:AT3G53510.1); similar…
At4g33070	pyruvate decarboxylase, putative; similar to PDC3 (PYRUVATE DECARBOXYLASE-3), pyruvate decarboxylase [Arabidopsis thaliana] (TAIR:AT5G01330.1); similar to PDC2 (PYRUVATE DECARBOXYLASE-2), pyruvate decarboxylase [Arabidopsis thaliana] (TAIR:AT5G54960.1); similar to pyruvate decarboxylase, putative [Arabidopsis thaliana] (TAIR:AT5G01320.1); similar to pyruvate decarboxylase [Fragaria x ananassa] (G…	1.00075	0.0671863	At3g46900	encodes a member of copper transporter family and functionally complements a high affinity copper transporter mutant in yeast
At3g47780	member of ATH subfamily	1.21629	0.0201944	At3g28220	meprin and TRAF homology domain-containing protein / MATH domain-containing protein; similar to ZW9 [Arabidopsis thaliana] (TAIR:AT1G58270.1); similar to hypothetical protein DDBDRAFT_0218221 [Dictyostelium discoideum AX4] (GB:XP_641246.1); contains InterPro domain TRAF-like; (InterPro:IPR008974); contains InterPro domain MATH; (InterPro:IPR002083); contains InterPro domain TRAF-type; (InterPro:I…
At3g26200	putative cytochrome P450	-1.2251	0.111114	At3g28220	meprin and TRAF homology domain-containing protein / MATH domain-containing protein; similar to ZW9 [Arabidopsis thaliana] (TAIR:AT1G58270.1); similar to hypothetical protein DDBDRAFT_0218221 [Dictyostelium discoideum AX4] (GB:XP_641246.1); contains InterPro domain TRAF-like; (InterPro:IPR008974); contains InterPro domain MATH; (InterPro:IPR002083); contains InterPro domain TRAF-type; (InterPro:I…
At4g36410	ubiquitin-conjugating enzyme	-1.00773	0.0533748	At3g28220	meprin and TRAF homology domain-containing protein / MATH domain-containing protein; similar to ZW9 [Arabidopsis thaliana] (TAIR:AT1G58270.1); similar to hypothetical protein DDBDRAFT_0218221 [Dictyostelium discoideum AX4] (GB:XP_641246.1); contains InterPro domain TRAF-like; (InterPro:IPR008974); contains InterPro domain MATH; (InterPro:IPR002083); contains InterPro domain TRAF-type; (InterPro:I…
At2g40670	response regulator 16	-2.95699	0.0263155	At3g21510	Encodes AHP1, one of the six Arabidopsis thaliana histidine phosphotransfer proteins (AHPs). AHPs function as redundant positive regulators of cytokinin signaling. Members of the AHP gene family include: AT3G21510 (AHP1), AT3G29350 (APH2), AT5G39340 (APH3), AT3G16360 (APH4), AT1G03430 (APH5) and AT1G80100 (APH6).
At4g20390	integral membrane family protein; similar to integral membrane family protein [Arabidopsis thaliana] (TAIR:AT5G44550.1); similar to plant integral membrane protein TIGR01569 containing protein, expressed [Oryza sativa (japonica cultivar-group)] (GB:ABA99368.1); similar to Os12g0610800 [Oryza sativa (japonica cultivar-group)] (GB:NP_001067249.1); contains InterPro domain Protein of unknown functio…	1.22933	0.0446369	At3g16670	similar to unknown protein [Arabidopsis thaliana] (TAIR:AT3G16660.1); similar to Phylloplanin precursor (T-phylloplanin) (GB:Q56S59)
At3g28220	meprin and TRAF homology domain-containing protein / MATH domain-containing protein; similar to ZW9 [Arabidopsis thaliana] (TAIR:AT1G58270.1); similar to hypothetical protein DDBDRAFT_0218221 [Dictyostelium discoideum AX4] (GB:XP_641246.1); contains InterPro domain TRAF-like; (InterPro:IPR008974); contains InterPro domain MATH; (InterPro:IPR002083); contains InterPro domain TRAF-type; (InterPro:I…	4.95588	0.0243814	At3g16670	similar to unknown protein [Arabidopsis thaliana] (TAIR:AT3G16660.1); similar to Phylloplanin precursor (T-phylloplanin) (GB:Q56S59)
At3g21510	Encodes AHP1, one of the six Arabidopsis thaliana histidine phosphotransfer proteins (AHPs). AHPs function as redundant positive regulators of cytokinin signaling. Members of the AHP gene family include: AT3G21510 (AHP1), AT3G29350 (APH2), AT5G39340 (APH3), AT3G16360 (APH4), AT1G03430 (APH5) and AT1G80100 (APH6).	-1.1015	0.0276054	At2g40670	response regulator 16
At1g17180	Encodes glutathione transferase belonging to the tau class of GSTs. Naming convention according to Wagner et al. (2002).	1.65127	0.00592515	At2g29420	Encodes glutathione transferase belonging to the tau class of GSTs. Naming convention according to Wagner et al. (2002). Induced by Salicylic acid. Independent of NPR1 for their induction by salicylic acid.
At5g07475	plastocyanin-like domain-containing protein; similar to plastocyanin-like domain-containing protein [Arabidopsis thaliana] (TAIR:AT3G27200.1); similar to Cu2+ plastocyanin-like [Capsella rubella] (GB:AAR15456.1); contains InterPro domain Cupredoxin; (InterPro:IPR008972); contains InterPro domain Plastocyanin-like; (InterPro:IPR003245)	1.10402	0.0695018	At2g28315	transporter-related; similar to transporter-related [Arabidopsis thaliana] (TAIR:AT1G06890.2); similar to Os02g0628200 [Oryza sativa (japonica cultivar-group)] (GB:NP_001047487.1); similar to Os05g0168700 [Oryza sativa (japonica cultivar-group)] (GB:NP_001054756.1); similar to putative glucose-6-phosphate/phosphate-tranlocat or [Oryza sativa] (GB:BAB41206.1); contains InterPro domain Protein of u…
At4g04500	protein kinase family protein; similar to protein kinase family protein [Arabidopsis thaliana] (TAIR:AT4G04540.1); similar to protein kinase family protein [Arabidopsis thaliana] (TAIR:AT4G04490.1); similar to protein kinase family protein [Arabidopsis thaliana] (TAIR:AT4G04510.1); similar to receptor-like protein kinase homolog RK20-1 [Phaseolus vulgaris] (GB:AAD21872.1); contains InterPro domai…	-1.07673	0.255058	At2g28315	transporter-related; similar to transporter-related [Arabidopsis thaliana] (TAIR:AT1G06890.2); similar to Os02g0628200 [Oryza sativa (japonica cultivar-group)] (GB:NP_001047487.1); similar to Os05g0168700 [Oryza sativa (japonica cultivar-group)] (GB:NP_001054756.1); similar to putative glucose-6-phosphate/phosphate-tranlocat or [Oryza sativa] (GB:BAB41206.1); contains InterPro domain Protein of u…
At1g12520	Copper/zinc superoxide dismutase copper chaperone. Localized to the chloroplast. Expressed in roots and shoots. Up-regulated in response to copper and senescence. The AtACC activates all three CuZnSOD activities located in three different subcellular compartments. Contains three domains, central, ATX-1 like and C-terminal. ATX-1 like domain essential for the copper chaperone function of AtCCS in …	1.21647	0.0106267	At2g28190	Encodes a chloroplastic copper/zinc superoxide dismutase CSD2 that can detoxify superoxide radicals. Its expression is affected by miR398-directed mRNA cleavage.
At4g09820	TT8 is a regulation factor that acts in a concerted action with TT1, PAP1 and TTG1 on the regulation of flavonoid pathways, namely proanthocyanidin and anthocyanin biosynthesis. Affects dihydroflavonol 4-reductase gene expression. It is thought that a ternary complex composed of TT2, TT8 and TTG1 is necessary for correct expression of BAN in seed endothelium. TRANSPARENT TESTA8	1.24741	0.021554	At1g71030	Encodes a putative myb family transcription factor. In contrast to most other myb-like proteins its myb domain consists of a single repeat. A proline-rich region potentially involved in transactivation is found in the C-terminal part of the protein. Its transcript accumulates mainly in leaves.
At4g25750	ABC transporter family protein; Identical to White-brown complex homolog protein 4 (WBC4) [Arabidopsis Thaliana] (GB:Q9SW08); similar to ABC transporter family protein [Arabidopsis thaliana] (TAIR:AT5G52860.1); similar to AAA ATPase [Medicago truncatula] (GB:ABE83068.1); contains InterPro domain ABC-2 type transporter; (InterPro:IPR013525); contains InterPro domain AAA ATPase; (InterPro:IPR003593…	-3.11139	0.0196745	At1g26450	beta-1,3-glucanase-related; similar to beta-1,3-glucanase-related [Arabidopsis thaliana] (TAIR:AT1G69295.1); similar to putative glycosyl hydrolase family 17 protein [Medicago truncatula] (GB:ABE90942.1); contains InterPro domain X8; (InterPro:IPR012946)
At2g29420	Encodes glutathione transferase belonging to the tau class of GSTs. Naming convention according to Wagner et al. (2002). Induced by Salicylic acid. Independent of NPR1 for their induction by salicylic acid.	1.0179	0.00765795	At1g17180	Encodes glutathione transferase belonging to the tau class of GSTs. Naming convention according to Wagner et al. (2002).
At1g08830	Encodes a cytosolic copper/zinc superoxide dismutase CSD1 that can detoxify superoxide radicals. Its expression is affected by miR398-directed mRNA cleavage.	1.58662	0.00544941	At1g12520	Copper/zinc superoxide dismutase copper chaperone. Localized to the chloroplast. Expressed in roots and shoots. Up-regulated in response to copper and senescence. The AtACC activates all three CuZnSOD activities located in three different subcellular compartments. Contains three domains, central, ATX-1 like and C-terminal. ATX-1 like domain essential for the copper chaperone function of AtCCS in …
At2g28190	Encodes a chloroplastic copper/zinc superoxide dismutase CSD2 that can detoxify superoxide radicals. Its expression is affected by miR398-directed mRNA cleavage.	1.79666	0.00598324	At1g12520	Copper/zinc superoxide dismutase copper chaperone. Localized to the chloroplast. Expressed in roots and shoots. Up-regulated in response to copper and senescence. The AtACC activates all three CuZnSOD activities located in three different subcellular compartments. Contains three domains, central, ATX-1 like and C-terminal. ATX-1 like domain essential for the copper chaperone function of AtCCS in …
At4g30850	heptahelical transmembrane protein homologous to human adiponectin receptors and progestin receptors	1.07472	0.0246342	At1g11450	nodulin MtN21 family protein; similar to nodulin MtN21 family protein [Arabidopsis thaliana] (TAIR:AT1G11460.1); similar to Os02g0103600 [Oryza sativa (japonica cultivar-group)] (GB:NP_001045606.1); similar to Protein of unknown function DUF6, transmembrane [Medicago truncatula] (GB:ABE82165.1); contains InterPro domain Protein of unknown function DUF6, transmembrane; (InterPro:IPR000620)
At1g08630	Encodes a threonine aldolase, involved in threonine degradation to glycine. Primarily expressed in seeds and seedlings.	-1.99553	0.0897192	At1g10070	Encodes a chloroplast branched-chain amino acid aminotransferase. Complements the yeast leu/iso-leu/val auxotrophy mutant.
At3g44320	Nitrilase (nitrile aminohydrolase ,EC 3.5.5.1) catalyzes the hydrolysis of indole-3-acetonitrile (IAN) to indole-3-acetic acid (IAA). It is the only one of the four Arabidopsis nitrilases whose mRNA levels are strongly induced when plants experience sulphur deprivation.	1.19393	0.0551598	At1g10070	Encodes a chloroplast branched-chain amino acid aminotransferase. Complements the yeast leu/iso-leu/val auxotrophy mutant.
At5g16980	NADP-dependent oxidoreductase, putative; similar to AT-AER (ALKENAL REDUCTASE), 2-alkenal reductase [Arabidopsis thaliana] (TAIR:AT5G16970.1); similar to allyl alcohol dehydrogenase [Nicotiana tabacum] (GB:BAA89423.1); contains InterPro domain GroES-like; (InterPro:IPR011032); contains InterPro domain Alcohol dehydrogenase superfamily, zinc-containing; (InterPro:IPR002085); contains InterPro doma…	1.17353	0.0811796	At1g10070	Encodes a chloroplast branched-chain amino acid aminotransferase. Complements the yeast leu/iso-leu/val auxotrophy mutant.
At1g10070	Encodes a chloroplast branched-chain amino acid aminotransferase. Complements the yeast leu/iso-leu/val auxotrophy mutant.	-1.17871	0.000111006	At1g08630	Encodes a threonine aldolase, involved in threonine degradation to glycine. Primarily expressed in seeds and seedlings.
At2g05440	glycine-rich protein; similar to glycine-rich protein [Arabidopsis thaliana] (TAIR:AT2G05510.1); similar to antimicrobial peptide shep-GRP [Capsella bursa-pastoris] (GB:AAG09424.1); contains InterPro domain Glycine rich; (InterPro:IPR010800)	1.7371	0.00903629
At3g15990	Encodes sulfate transporter Sultr3;4.	1.42393	0.0107672
At5g38030	MATE efflux family protein; similar to MATE efflux family protein [Arabidopsis thaliana] (TAIR:AT3G26590.1); similar to MATE efflux family protein [Arabidopsis thaliana] (TAIR:AT1G12950.1); similar to MATE efflux family protein [Arabidopsis thaliana] (TAIR:AT1G23300.1); similar to integral membrane protein-like [Oryza sativa (japonica cultivar-group)] (GB:BAD87151.1); similar to Os08g0550200 [Ory…	1.65682	0.0328933
At4g04830	methionine sulfoxide reductase domain-containing protein / SeIR domain-containing protein; similar to methionine sulfoxide reductase domain-containing protein / SeIR domain-containing protein [Arabidopsis thaliana] (TAIR:AT4G04810.1); similar to Os03g0360700 [Oryza sativa (japonica cultivar-group)] (GB:NP_001050156.1); similar to unknown [Oryza sativa (japonica cultivar-group)] (GB:AAO72582.1); c…	1.15039	0.00364393
At2g22510	hydroxyproline-rich glycoprotein family protein; similar to hydroxyproline-rich glycoprotein family protein [Arabidopsis thaliana] (TAIR:AT4G38080.1); similar to early nodulin 75 precursor-like protein [Oryza sativa (japonica cultivar-group)] (GB:BAD09004.1)	1.28612	0.0762284
At3g62040	hydrolase; similar to haloacid dehalogenase-like hydrolase family protein [Arabidopsis thaliana] (TAIR:AT5G59490.1); similar to Os07g0634400 [Oryza sativa (japonica cultivar-group)] (GB:NP_001060381.1); similar to expressed protein [Oryza sativa (japonica cultivar-group)] (GB:AAR88590.1); contains InterPro domain HAD-superfamily hydrolase subfamily IA, variant 3; (InterPro:IPR006402); contains In…	1.02678	0.0138639
At1g14730	similar to ACYB-2 (Arabidopsis cytochrome b561 -2), carbon-monoxide oxygenase [Arabidopsis thaliana] (TAIR:AT4G25570.1); similar to cytochrome [Mesembryanthemum crystallinum] (GB:AAD11424.1); contains InterPro domain Cytochrome b561 / ferric reductase transmembrane; (InterPro:IPR006593); contains InterPro domain Cytochrome b561; (InterPro:IPR004877)	1.06479	0.0164431
At5g23980	Encodes a ferric chelate reductase that is expressed at low levels in roots,shoots and cotyledons, but not flowers. Its transcription is regulated by FIT1.	-1.84582	0.0163874
At2g01880	ATPAP7/PAP7 (purple acid phosphatase 7); acid phosphatase/ protein serine/threonine phosphatase; similar to ATACP5 (acid phosphatase 5), acid phosphatase/ protein serine/threonine phosphatase [Arabidopsis thaliana] (TAIR:AT3G17790.1); similar to purple acid phosphatase 1 [Solanum tuberosum] (GB:AAT37529.1); contains InterPro domain Acid phosphatase, type 5; (InterPro:IPR012007); contains InterPro…	1.66069	0.0198198
At4g31020	similar to unknown protein [Arabidopsis thaliana] (TAIR:AT2G24320.1); similar to Esterase/lipase/thioesterase [Medicago truncatula] (GB:ABD32255.1); similar to Os02g0796600 [Oryza sativa (japonica cultivar-group)] (GB:NP_001048390.1); contains InterPro domain Esterase/lipase/thioesterase; (InterPro:IPR000379)	1.59099	0.00302357
At5g51810	Encodes gibberellin 20-oxidase. Involved in gibberellin biosynthesis. Up-regulated by far red light in elongating petioles. Not regulated by a circadian clock.	1.05417	0.0605576
At5g59490	haloacid dehalogenase-like hydrolase family protein; similar to haloacid dehalogenase-like hydrolase family protein [Arabidopsis thaliana] (TAIR:AT5G02230.2); similar to putative ripening-related protein [Vitis vinifera] (GB:CAB85628.1); contains InterPro domain HAD-superfamily hydrolase subfamily IA, variant 3; (InterPro:IPR006402); contains InterPro domain Pyrimidine 5-nucleotidase; (InterPro:I…	1.7905	0.00181038
At5g14920	gibberellin-regulated family protein; similar to ATEPR1 (Arabidopsis thaliana extensin proline-rich 1) [Arabidopsis thaliana] (TAIR:AT2G27380.1); similar to hypothetical protein [Brassica napus var. napus] (GB:AAS68179.1); contains InterPro domain Pistil-specific extensin-like protein; (InterPro:IPR003882); contains InterPro domain Gibberellin regulated protein; (InterPro:IPR003854)	-1.39122	0.0116146
At2g37280	ATPDR5/PDR5 (PLEIOTROPIC DRUG RESISTANCE 5); ATPase, coupled to transmembrane movement of substances; Identical to Probable pleiotropic drug resistance protein 5 (PDR5) [Arabidopsis Thaliana] (GB:Q9ZUT8); similar to ATPDR9/PDR9 (PLEIOTROPIC DRUG RESISTANCE 9), ATPase, coupled to transmembrane movement of substances [Arabidopsis thaliana] (TAIR:AT3G53480.1); similar to ATPDR13/PDR13 (PLEIOTROPIC D…	1.1459	0.0273283
At1g14880	similar to unknown protein [Arabidopsis thaliana] (TAIR:AT1G14870.1); similar to Os02g0579800 [Oryza sativa (japonica cultivar-group)] (GB:NP_001047231.1); similar to ORFX [Lycopersicon esculentum] (GB:AAF74286.1); similar to fw2.2 [Lycopersicon pennellii] (GB:AAO12196.1); contains InterPro domain Protein of unknown function Cys-rich; (InterPro:IPR006461)	-1.28386	0.0666902
At5g27060	disease resistance family protein; similar to disease resistance family protein [Arabidopsis thaliana] (TAIR:AT2G15080.2); similar to disease resistance family protein [Arabidopsis thaliana] (TAIR:AT3G11080.1); similar to disease resistance family protein / LRR family protein [Arabidopsis thaliana] (TAIR:AT3G11010.1); similar to Cf-2.1 [Lycopersicon pimpinellifolium] (GB:AAC15779.1); similar to C…	1.10503	0.308572
At4g29270	acid phosphatase class B family protein; similar to acid phosphatase class B family protein [Arabidopsis thaliana] (TAIR:AT4G29260.1); similar to Plant acid phosphatase [Medicago truncatula] (GB:ABE84853.1); contains InterPro domain Acid phosphatase (Class B); (InterPro:IPR005519); contains InterPro domain Plant acid phosphatase; (InterPro:IPR010028)	1.55839	0.00743495
At5g22500	acyl CoA reductase, putative / male-sterility protein, putative; similar to oxidoreductase, acting on the CH-CH group of donors [Arabidopsis thaliana] (TAIR:AT3G44550.1); similar to oxidoreductase, acting on the CH-CH group of donors [Arabidopsis thaliana] (TAIR:AT3G44540.1); similar to oxidoreductase, acting on the CH-CH group of donors [Arabidopsis thaliana] (TAIR:AT3G44560.1); similar to acyl …	1.55494	0.012843
At4g11460	protein kinase family protein; similar to protein kinase family protein [Arabidopsis thaliana] (TAIR:AT4G11480.1); similar to CRK11 (CYSTEINE-RICH RLK11), kinase [Arabidopsis thaliana] (TAIR:AT4G23190.1); similar to protein kinase family protein [Arabidopsis thaliana] (TAIR:AT4G11470.1); similar to receptor-like protein kinase homolog RK20-1 [Phaseolus vulgaris] (GB:AAD21872.1); contains InterPro…	-1.42831	0.00734731
At5g01900	member of WRKY Transcription Factor; Group III	2.3507	0.0140487
At1g14250	nucleoside phosphatase family protein / GDA1/CD39 family protein; similar to nucleoside phosphatase family protein / GDA1/CD39 family protein [Arabidopsis thaliana] (TAIR:AT1G14240.2); similar to nucleoside phosphatase family protein / GDA1/CD39 family protein [Arabidopsis thaliana] (TAIR:AT1G14230.1); similar to Nucleoside phosphatase GDA1/CD39 [Medicago truncatula] (GB:ABE85847.1); contains Int…	4.40952	0.0175053
At1g69490	Encodes a member of the NAC transcription factor gene family. It is expressed in floral primordia and upregulated by AP3 and PI. Its expression is associated with leaf senescence.	-2.31707	0.00593916
At3g44550	oxidoreductase, acting on the CH-CH group of donors; similar to acyl CoA reductase, putative / male-sterility protein, putative [Arabidopsis thaliana] (TAIR:AT5G22500.1); similar to oxidoreductase, acting on the CH-CH group of donors [Arabidopsis thaliana] (TAIR:AT3G44540.1); similar to oxidoreductase, acting on the CH-CH group of donors [Arabidopsis thaliana] (TAIR:AT3G44560.1); similar to acyl …	1.55298	0.0109953
At2g37260	Encodes a protein similar to WRKY transcription factors that is expressed in the seed integument and endosperm. Mutants are defective in proanthocyanidin synthesis and seed mucilate deposition. Seeds are yellow colored. Seed size is also affected; seeds are reduced in size but only when the mutant allele is transmitted through the female parent.	1.02429	0.116723
At5g41570	member of WRKY Transcription Factor; Group II-c	1.11821	0.09791
At3g21680	unknown protein	1.0788	0.00752149
At5g24770	Has acid phosphatase activity dependent on the presence of divalent cations (Mg2+, Co2+, Zn2+, Mn2+) and anti-insect activity. Insects fed with the protein show a retarded development. Induced in response to abscisic acid, jasmonic acid, salt, water deficiency and wounding.	1.6041	0.0741692
At1g52410	Contains a novel calcium-binding repeat sequence. Binds TSK in vitro. Localizes to small cytoplasmic vesicles in interphase cells. In cells synchronized for cell division, TSA1 and TSK relocalize to ends of spindle microtubules that are ahead of separating chromatids during metaphase and anaphase of mitosis. May be involved in mitosis together with TSK. Expressed preferentially in the flower and …	3.23269	0.0650639
At3g20860	protein kinase family protein; similar to kinase [Arabidopsis thaliana] (TAIR:AT3G44200.1); similar to serine/threonine-protein kinase Nek4-like [Oryza sativa (japonica cultivar-group)] (GB:BAD17425.1); contains InterPro domain Serine/threonine protein kinase; (InterPro:IPR002290); contains InterPro domain Protein kinase-like; (InterPro:IPR011009); contains InterPro domain Protein kinase; (InterP…	1.05894	0.027002
At5g44580	similar to unknown protein [Arabidopsis thaliana] (TAIR:AT5G44582.1)	-1.60137	0.0134632
At2g30660	3-hydroxyisobutyryl-coenzyme A hydrolase, putative / CoA-thioester hydrolase, putative; similar to CHY1 (BETA-HYDROXYISOBUTYRYL-COA HYDROLASE 1), 3-hydroxyisobutyryl-CoA hydrolase [Arabidopsis thaliana] (TAIR:AT5G65940.1); similar to Os12g0264500 [Oryza sativa (japonica cultivar-group)] (GB:NP_001066529.1); similar to 3-hydroxyisobutyryl-coenzyme A hydrolase, putative, expressed [Oryza sativa (ja…	1.82644	0.0354445
At5g23220	isochorismatase hydrolase family protein; similar to isochorismatase hydrolase family protein [Arabidopsis thaliana] (TAIR:AT5G23230.1); similar to isochorismatase hydrolase family protein [Musa acuminata] (GB:ABF70079.1); contains InterPro domain Isochorismatase hydrolase; (InterPro:IPR000868)	1.27304	0.00687953
At4g13570	histone H2A, putative; Identical to Putative histone H2A.8 (H2A-4) (HTA4) [Arabidopsis Thaliana] (GB:Q9T0H7); similar to histone H2A, putative [Arabidopsis thaliana] (TAIR:AT2G38810.2); similar to histone H2A.F/Z [Arabidopsis thaliana] (TAIR:AT3G54560.1); similar to Os03g0162200 [Oryza sativa (japonica cultivar-group)] (GB:NP_001049049.1); similar to Os10g0418000 [Oryza sativa (japonica cultivar-…	-1.18947	0.00174462
At3g18280	protease inhibitor/seed storage/lipid transfer protein (LTP) family protein; similar to protease inhibitor/seed storage/lipid transfer protein (LTP) family protein [Arabidopsis thaliana] (TAIR:AT1G48750.1); similar to TED4 [Zinnia elegans] (GB:BAA06462.1); contains InterPro domain Plant lipid transfer/seed storage/trypsin-alpha amylase inhibitor; (InterPro:IPR003612)	1.33213	0.0482257
At3g04370	similar to 33 kDa secretory protein-related [Arabidopsis thaliana] (TAIR:AT1G04520.1); similar to Domain of unknown function, putative [Medicago truncatula] (GB:ABE87977.1); contains InterPro domain Protein of unknown function DUF26; (InterPro:IPR002902)	1.10897	0.0723344
At5g17220	Encodes glutathione transferase belonging to the phi class of GSTs. Naming convention according to Wagner et al. (2002). Mutants display no pigments on leaves and stems.	2.01723	0.0166774
At3g13960	Growth regulating factor encoding transcription activator. One of the nine members of a GRF gene family, containing nuclear targeting domain. Involved in leaf development and expressed in root, shoot and flower.	-1.13094	0.023882
At1g32100	encodes a protein whose sequence is similar to pinoresinol-lariciresinol reductase from pine.	1.09309	0.0131932
At5g40000	AAA-type ATPase family protein; similar to ATP binding / ATPase [Arabidopsis thaliana] (TAIR:AT3G28610.1); similar to ATP binding / ATPase [Arabidopsis thaliana] (TAIR:AT3G28600.1); similar to AAA ATPase [Medicago truncatula] (GB:ABE78548.1); contains InterPro domain AAA ATPase; (InterPro:IPR003593); contains InterPro domain AAA ATPase, central region; (InterPro:IPR003959)	1.46417	0.033895
At1g70700	similar to unknown protein [Arabidopsis thaliana] (TAIR:AT1G48500.1); similar to hypothetical protein [Solanum tuberosum] (GB:BAE46411.1); contains InterPro domain ZIM; (InterPro:IPR010399)	1.14847	0.0384416
At2g44130	kelch repeat-containing F-box family protein; similar to kelch repeat-containing F-box family protein [Arabidopsis thaliana] (TAIR:AT3G59940.1); similar to Cyclin-like F-box; Serine/threonine protein phosphatase, BSU1 [Medicago truncatula] (GB:ABE78686.1); similar to Os11g0246200 [Oryza sativa (japonica cultivar-group)] (GB:NP_001067606.1); contains InterPro domain Cyclin-like F-box; (InterPro:IP…	1.00352	0.0470066
At3g02590	delta 7-sterol-C5-desaturase, putative; Identical to Putative Delta(7)-sterol-C5(6)-desaturase 2 (EC 1.3.3.-) (Delta-7-C-5 sterol desaturase 2) (Delta(7)-sterol-C5-desaturase 2) (Homolog of DWF7 protein) (HDF7) [Arabidopsis Thaliana] (GB:Q9M883); similar to STE1 (STEROL 1), C-5 sterol desaturase [Arabidopsis thaliana] (TAIR:AT3G02580.1); similar to hypothetical protein [Cleome spinosa] (GB:ABD969…	1.0559	0.215139
At4g21830	methionine sulfoxide reductase domain-containing protein / SeIR domain-containing protein; similar to methionine sulfoxide reductase domain-containing protein / SelR domain-containing protein [Arabidopsis thaliana] (TAIR:AT4G21840.1); similar to Os03g0360700 [Oryza sativa (japonica cultivar-group)] (GB:NP_001050156.1); similar to unknown [Oryza sativa (japonica cultivar-group)] (GB:AAO72582.1); s…	1.67576	0.146957
At3g29250	oxidoreductase; similar to short-chain dehydrogenase/reductase (SDR) family protein [Arabidopsis thaliana] (TAIR:AT3G29260.1); similar to 3-beta-hydroxysteroid dehydrogenase [Di (GB:AAW31719.1); contains InterPro domain Short-chain dehydrogenase/reductase SDR; (InterPro:IPR002198); contains InterPro domain Glucose/ribitol dehydrogenase; (InterPro:IPR002347)	1.23225	0.0265316
At5g14780	Encodes a NAD-dependent formate dehydrogenase.	-1.17002	0.0574248
At4g12510	protease inhibitor/seed storage/lipid transfer protein (LTP) family protein; similar to protease inhibitor/seed storage/lipid transfer protein (LTP) family protein [Arabidopsis thaliana] (TAIR:AT4G12520.1); similar to extensin like protein [Populus nigra] (GB:BAA11854.1); contains InterPro domain Plant lipid transfer/seed storage/trypsin-alpha amylase inhibitor; (InterPro:IPR003612)	2.41297	0.0564139
At5g42200	zinc finger (C3HC4-type RING finger) family protein; Identical to RING-H2 finger protein ATL5J (ATL5J) [Arabidopsis Thaliana] (GB:Q8L9W3;GB:Q9FHW6); similar to zinc finger (C3HC4-type RING finger) family protein [Arabidopsis thaliana] (TAIR:AT1G20823.1); similar to Os06g0192800 [Oryza sativa (japonica cultivar-group)] (GB:NP_001057038.1); similar to putative Avr9/Cf-9 rapidly elicited protein [Or…	1.11474	0.0165502
At5g46330	Encodes a leucine-rich repeat serine/threonine protein kinase that is expressed ubiquitously. FLS2 is involved in MAP kinase signalling relay involved in innate immunity. Essential in the perception of flagellin, a potent elicitor of the defense response.	-2.01119	0.00586638
At5g39610	Encodes a transcription factor. This gene is upregulated in response to salt stress in wildtype as well as NTHK1 transgenic lines although in the latter case the induction was drastically reduced. It was also upregulated by ABA, ACC and NAA treatment, although in the latter two cases, the induction occurred relatively late when compared with NaCl or ABA treatments. Note: this protein (AtNAC6) on …	-2.15841	0.0077306
At1g62560	flavin-containing monooxygenase family protein / FMO family protein; similar to flavin-containing monooxygenase family protein / FMO family protein [Arabidopsis thaliana] (TAIR:AT1G62570.1); similar to flavin-containing monooxygenase family protein / FMO family protein [Arabidopsis thaliana] (TAIR:AT1G62540.1); similar to flavin-containing monooxygenase family protein / FMO family protein [Arabid…	1.00493	0.167751
At2g44080	Encodes ARL, a gene similar to ARGOS involved in cell expansion-dependent organ growth. Upregulated by brassinosteroid. Acts downstream of BRI1.	-2.09083	0.00787964
At4g08870	arginase, putative; Identical to Probable arginase (EC 3.5.3.1) [Arabidopsis Thaliana] (GB:Q9ZPF5); similar to arginase [Arabidopsis thaliana] (TAIR:AT4G08900.1); similar to ar (GB:AAK15006.1); contains InterPro domain Arginase/agmatinase/formiminoglutamase; (InterPro:IPR006035)	1.32537	0.121641
At5g41280	Identical to DUF26 domain-containing protein 1 precursor [Arabidopsis Thaliana] (GB:Q9FHD5;GB:Q5BPI3); similar to receptor-like protein kinase-related [Arabidopsis thaliana] (TAIR:AT5G41290.1); similar to receptor-like protein kinase homolog RK20-1 [Phaseolus vulgaris] (GB:AAD21872.1); contains InterPro domain Protein of unknown function DUF26; (InterPro:IPR002902)	2.46929	0.0246763
At1g17380	similar to unknown protein [Arabidopsis thaliana] (TAIR:AT1G72450.1); similar to PnFL-2 [Ipomoea nil] (GB:AAG49896.1); similar to Os07g0615200 [Oryza sativa (japonica cultivar-group)] (GB:NP_001060268.1); similar to Os03g0402800 [Oryza sativa (japonica cultivar-group)] (GB:NP_001050322.1); contains InterPro domain ZIM; (InterPro:IPR010399)	1.4314	0.0514962
At2g39030	GCN5-related N-acetyltransferase (GNAT) family protein; similar to GCN5-related N-acetyltransferase (GNAT) family protein [Arabidopsis thaliana] (TAIR:AT2G39020.1); similar to GCN5-related N-acetyltransferase, putative, expressed [Oryza sativa (japonica cultivar-group)] (GB:ABF94015.1); contains InterPro domain GCN5-related N-acetyltransferase; (InterPro:IPR000182)	1.20542	0.340402
At2g24720	member of Putative ligand-gated ion channel subunit family	1.69537	0.0239661
At3g01970	member of WRKY Transcription Factor; Group I	-1.05585	0.0658322
At3g51450	strictosidine synthase family protein; similar to YLS2 (yellow-leaf-specific gene 2), strictosidine synthase [Arabidopsis thaliana] (TAIR:AT3G51430.1); similar to mucin-like protein [Oryza sativa] (GB:AAG13594.1); contains InterPro domain Strictosidine synthase; (InterPro:IPR004141)	1.31999	0.066483
At2g47950	similar to unknown protein [Arabidopsis thaliana] (TAIR:AT3G62990.1)	1.44862	0.0408574
At5g09480	hydroxyproline-rich glycoprotein family protein; similar to hydroxyproline-rich glycoprotein family protein [Arabidopsis thaliana] (TAIR:AT5G09520.1); similar to Pro- and Glu-rich, PENPEV (10x); similar to Streptococcus B antigen, corresponds to Swiss-Prot Accession Number P27951 [Paramecium bursaria Chlorella virus 1] (GB:NP_048785.1)	1.0109	0.0579281
At1g64590	short-chain dehydrogenase/reductase (SDR) family protein; similar to short-chain dehydrogenase/reductase (SDR) family protein [Arabidopsis thaliana] (TAIR:AT4G24050.1); similar to Os06g0129100 [Oryza sativa (japonica cultivar-group)] (GB:NP_001056678.1); similar to Short-chain dehydrogenase/reductase SDR [Medicago truncatula] (GB:ABE79697.1); similar to Os03g0115700 [Oryza sativa (japonica cultiv…	1.6036	0.086562
At3g53980	protease inhibitor/seed storage/lipid transfer protein (LTP) family protein; similar to protease inhibitor/seed storage/lipid transfer protein (LTP) family protein [Arabidopsis thaliana] (TAIR:AT5G05960.1); similar to hypothetical protein [Plantago major] (GB:CAH59408.1); contains InterPro domain Plant lipid transfer/seed storage/trypsin-alpha amylase inhibitor; (InterPro:IPR003612)	1.391	0.0363679
At1g56120	leucine-rich repeat family protein / protein kinase family protein; similar to leucine-rich repeat family protein / protein kinase family protein [Arabidopsis thaliana] (TAIR:AT1G56130.1); similar to leucine-rich repeat family protein / protein kinase family protein [Arabidopsis thaliana] (TAIR:AT1G56145.1); similar to leucine-rich repeat family protein / protein kinase family protein [Arabidopsi…	-1.36684	0.00121378
At1g74500	bHLH family protein; similar to transcription regulator [Arabidopsis thaliana] (TAIR:AT1G26945.1); similar to Os03g0171300 [Oryza sativa (japonica cultivar-group)] (GB:NP_001049112.1); similar to hypothetical protein LOC_Os10g26460 [Oryza sativa (japonica cultivar-group)] (GB:ABB47567.1); contains InterPro domain Helix-loop-helix DNA-binding; (InterPro:IPR011598); contains InterPro domain Basic h…	1.12796	0.0106532
At5g23820	MD-2-related lipid recognition domain-containing protein / ML domain-containing protein; similar to MD-2-related lipid recognition domain-containing protein / ML domain-containing protein [Arabidopsis thaliana] (TAIR:AT5G23840.1); contains InterPro domain E1 protein and Def2/Der2 allergen; (InterPro:IPR003172)	1.28979	0.0235447
At3g54990	Encodes a AP2 domain transcription factor that can repress flowering. SMZ and its paralogous gene, SNARCHZAPFEN (SNZ), share a signature with partial complementarity to the miR172 microRNA, whose precursor is induced upon flowering.	1.02555	0.0228555
At1g02520	PGP11 (P-GLYCOPROTEIN 11); ATPase, coupled to transmembrane movement of substances; Identical to Multidrug resistance protein 8 (P-glycoprotein 11) (MDR8) [Arabidopsis Thaliana] (GB:Q9FWX7); similar to MDR3 (P-GLYCOPROTEIN 3) [Arabidopsis thaliana] (TAIR:AT4G01820.1); similar to PGP5 (P-GLYCOPROTEIN 5), ATPase, coupled to transmembrane movement of substances [Arabidopsis thaliana] (TAIR:AT4G01830…	1.39679	0.0873729
At2g40940	Ethylene receptor, subfamily 1. Has histidine kinase activity.	-1.13085	0.0054814
At4g25560	Member of the R2R3 factor gene family.	1.09827	0.0794939
At2g42870	similar to unknown protein [Arabidopsis thaliana] (TAIR:AT3G58850.1); similar to hypothetical protein [Oryza sativa (japonica cultivar-group)] (GB:BAB89478.1); contains InterPro domain Helix-loop-helix DNA-binding; (InterPro:IPR011598)	-1.37697	0.00824537
At3g15950	Similar to TSK-associating protein 1 (TSA1), contains 10 EFE repeats, a novel repeat sequence unique to plants. Expressed preferentially in the roots.	1.00272	0.0127425
At5g51890	encodes peroxidase involved in the lignification of tracheary elements (TE) in roots	1.30056	0.00130305
At5g14570	member of High affinity nitrate transporter family	-1.6887	0.00970616
At3g23250	Member of the R2R3 factor gene family.	1.21757	0.0107224
At5g64700	nodulin MtN21 family protein; similar to integral membrane family protein / nodulin MtN21-related [Arabidopsis thaliana] (TAIR:AT1G43650.1); similar to Protein of unknown function DUF6, transmembrane [Medicago truncatula] (GB:ABE81602.1); contains InterPro domain Protein of unknown function DUF6, transmembrane; (InterPro:IPR000620)	1.18042	0.0121996
At3g30260	MADS-box protein (AGL79); similar to CAL (CAULIFLOWER), DNA binding / transcription factor [Arabidopsis thaliana] (TAIR:AT1G26310.1); similar to MADS5 protein [Betula pendula] (GB:CAA67969.1); contains InterPro domain Transcription factor, MADS-box; (InterPro:IPR002100); contains InterPro domain Transcription factor, K-box; (InterPro:IPR002487)	1.14127	0.0644264
At1g23730	carbonic anhydrase, putative / carbonate dehydratase, putative; similar to carbonic anhydrase, putative / carbonate dehydratase, putative [Arabidopsis thaliana] (TAIR:AT1G70410.2); similar to carbonic anhydrase [Solanum lycopersicum] (GB:CAH60890.1); contains InterPro domain Carbonic anhydrase, prokaryotic and plant; (InterPro:IPR001765)	-1.39861	0.0329801
At5g62360	invertase/pectin methylesterase inhibitor family protein; similar to invertase/pectin methylesterase inhibitor family protein / DC 1.2 homolog (FL5-2I22) [Arabidopsis thaliana] (TAIR:AT5G62350.1); similar to pectin methylesterase inhibitor isoform [Solanum phureja] (GB:ABG49144.1); contains InterPro domain Plant invertase/pectin methylesterase inhibitor; (InterPro:IPR007186); contains InterPro do…	-1.11865	0.0903751
At2g34930	disease resistance family protein; similar to disease resistance family protein [Arabidopsis thaliana] (TAIR:AT1G47890.1); similar to Leucine-rich repeat; Leucine-rich repeat, cysteine-containing type [Medicago truncatula] (GB:ABE79507.1); contains InterPro domain Leucine-rich repeat; (InterPro:IPR001611); contains InterPro domain Leucine-rich repeat, plant specific; (InterPro:IPR007090); contain…	1.05206	0.041781
At5g05160	leucine-rich repeat transmembrane protein kinase, putative; similar to leucine-rich repeat transmembrane protein kinase, putative [Arabidopsis thaliana] (TAIR:AT5G58300.1); similar to putative receptor-like protein kinase [Oryza sativa (japonica cultivar-group)] (GB:BAB62593.1); similar to Os05g0480400 [Oryza sativa (japonica cultivar-group)] (GB:NP_001055854.1); contains InterPro domain Protein …	1.05892	0.00492587
At2g21260	mannose 6-phosphate reductase (NADPH-dependent), putative; similar to mannose 6-phosphate reductase (NADPH-dependent), putative [Arabidopsis thaliana] (TAIR:AT2G21250.1); similar to Aldo/keto reductase [Medicago truncatula] (GB:ABE79940.1); contains InterPro domain Aldo/keto reductase; (InterPro:IPR001395)	1.15521	0.0791785
At2g24850	Encodes a tyrosine aminotransferase that is responsive to treatment with jasmonic acid.	1.11502	0.125191
At5g58310	hydrolase, alpha/beta fold family protein; similar to esterase/lipase/thioesterase family protein [Arabidopsis thaliana] (TAIR:AT4G16690.1); similar to hypothetical protein [Capsella rubella] (GB:CAC82615.1); contains InterPro domain Esterase/lipase/thioesterase; (InterPro:IPR000379); contains InterPro domain Alpha/beta hydrolase fold-1; (InterPro:IPR000073)	1.06514	0.00367575
At1g68740	EXS family protein / ERD1/XPR1/SYG1 family protein; similar to PHO1 (PHOSPHATE 1) [Arabidopsis thaliana] (TAIR:AT3G23430.1); similar to putative PHO1-like protein [Oryza sativa (japonica cultivar-group)] (GB:BAD44936.1); similar to Os06g0493600 [Oryza sativa (japonica cultivar-group)] (GB:NP_001057682.1); contains InterPro domain SPX, N-terminal; (InterPro:IPR004331); contains InterPro domain EXS…	1.11165	0.063614
At2g26400	Encodes a protein predicted to belong to the acireductone dioxygenase (ARD/ARD’)family.	1.58437	0.035178
At4g22610	protease inhibitor/seed storage/lipid transfer protein (LTP) family protein; similar to protease inhibitor/seed storage/lipid transfer protein (LTP) family protein [Arabidopsis thaliana] (TAIR:AT4G22520.1); similar to Os04g0554600 [Oryza sativa (japonica cultivar-group)] (GB:NP_001053512.1); similar to P-rich protein NtEIG-C29 [Nicotiana tabacum] (GB:BAB16431.1); contains InterPro domain Plant li…	1.26287	0.0382402
At3g57240	encodes a member of glycosyl hydrolase family 17	-1.68592	0.0177064
At5g40590	DC1 domain-containing protein; similar to DC1 domain-containing protein [Arabidopsis thaliana] (TAIR:AT2G44370.1); similar to CHP-rich zinc finger protein-like [Oryza sativa (japonica cultivar-group)] (GB:BAC21314.1); contains InterPro domain C1-like; (InterPro:IPR011424)	-1.05093	0.0722718
At4g25100	Fe-superoxide dismutase	-1.13187	0.0085716
At3g22740	homocysteine S-methyltransferase (HMT3)	1.28133	0.197198
At2g23960	defense-related protein, putative; similar to defense-related protein, putative [Arabidopsis thaliana] (TAIR:AT4G30530.1); similar to defense-related protein [Brassica carinata] (GB:AAK50344.1); contains InterPro domain Glutamine amidotransferase class-I; (InterPro:IPR000991)	1.12557	0.0332123
At5g46490	disease resistance protein (TIR-NBS class), putative; similar to disease resistance protein (TIR-NBS-LRR class), putative [Arabidopsis thaliana] (TAIR:AT5G46260.1); similar to disease resistance-like protein [Brassica rapa] (GB:AAV74409.1); contains InterPro domain NB-ARC; (InterPro:IPR002182); contains InterPro domain Disease resistance protein; (InterPro:IPR000767); contains InterPro domain Tol…	-1.13587	0.0451606
At3g12145	A novel leucine-rich repeat protein. Interacts directly with MADS domain transcription factor.	1.39873	0.0752793
At2g27550	encodes a protein similar to TFL1. overexpression leads to similar phenotype as TFL1 overexpression. expressed specifically in the hypocotyl and null mutation does not result in phenotypes exhibited by TFL1 null mutations.	1.37957	0.00574374
At5g36110	member of CYP716A	1.07674	0.0320348
At1g24260	Member of the MADs box transcription factor family. SEP3 is redundant with SEP1 and 2. Flowers of SEP1/2/3 triple mutants show a conversion of petals and stamens to sepals.	-1.13976	0.0423173
At5g47590	heat shock protein-related; similar to heat shock protein-related [Arabidopsis thaliana] (TAIR:AT4G16550.1); similar to hypothetical protein 25.t00003 [Brassica oleracea] (GB:ABD64966.1); contains InterPro domain HSP20-like chaperone; (InterPro:IPR008978)	-1.13509	0.0365685
At4g04330	similar to unnamed protein product [Ostreococcus tauri] (GB:CAL56420.1); similar to Os08g0425200 [Oryza sativa (japonica cultivar-group)] (GB:NP_001061837.1)	-1.12838	0.0232955
At4g11320	cysteine proteinase, putative; Identical to Probable cysteine proteinase At4g11320 precursor (EC 3.4.22.-) [Arabidopsis Thaliana] (GB:Q9SUS9); similar to RD21 (RESPONSIVE TO DEHYDRATION 21), cysteine-type peptidase [Arabidopsis thaliana] (TAIR:AT4G11310.1); similar to senescence-associated cysteine protease [Brassica oleracea] (GB:AAL60580.1); contains InterPro domain Peptidase, cysteine peptidas…	2.23074	0.00580195
At4g22950	MADS-box protein AGL19	1.03119	0.0676696
At1g71692	AGL12, AGL14, and AGL17 are all preferentially expressed in root tissues and therefore represent the only characterized MADS box genes expressed in roots.	1.18117	0.112887
At1g02940	Encodes glutathione transferase belonging to the phi class of GSTs. Naming convention according to Wagner et al. (2002).	1.56958	0.104055
At3g54260	similar to unknown protein [Arabidopsis thaliana] (TAIR:AT2G42570.1); similar to unknown [Pisum sativum] (GB:ABA29157.1); contains InterPro domain Protein of unknown function DUF231, plant; (InterPro:IPR004253)	1.67507	0.0149989
At1g43790	similar to hydroxyproline-rich glycoprotein family protein [Arabidopsis thaliana] (TAIR:AT5G48920.1)	1.35044	0.000707301
At5g02760	protein phosphatase 2C family protein / PP2C family protein; similar to protein phosphatase type 2C [Arabidopsis thaliana] (TAIR:AT3G12620.2); similar to protein phosphatase 2C homolog [Mesembryanthemum crystallinum] (GB:AAD11430.1); similar to Os06g0717800 [Oryza sativa (japonica cultivar-group)] (GB:NP_001058597.1); contains InterPro domain Protein phosphatase 2C-like; (InterPro:IPR001932)	-3.44573	0.00910373
At5g06870	polygalacturonase inhibiting protein 2 (PGIP2) mRNA,	1.21422	0.0979842
At1g07880	member of MAP Kinase	1.12879	0.025285
At2g18690	similar to unknown protein [Arabidopsis thaliana] (TAIR:AT2G18680.1); similar to Os08g0107100 [Oryza sativa (japonica cultivar-group)] (GB:NP_001060795.1); similar to conserved hypothetical protein [Medicago truncatula] (GB:ABE90086.1)	-1.02721	0.0898794
At3g16770	Encodes a member of the ERF (ethylene response factor) subfamily B-2 of the plant specific ERF/AP2 transcription factor family (RAP2.3). The protein contains one AP2 domain. There are 5 members in this subfamily including RAP2.2 AND RAP2.12.It is localized to the nucleus and acts as a transcriptional activator through the GCC-box. It has been identified as a suppressor of Bax-induced cell death b…	-2.77479	0.00100187
At5g24420	glucosamine/galactosamine-6-phosphate isomerase-related; similar to glucosamine/galactosamine-6-phosphate isomerase family protein [Arabidopsis thaliana] (TAIR:AT3G49360.1); similar to putative 6-phosphogluconolactonase [Brassica carinata] (GB:AAK50346.1); contains InterPro domain 6-phosphogluconolactonase; (InterPro:IPR005900); contains InterPro domain Glucosamine/galactosamine-6-phosphate isome…	2.42524	0.207509
At5g14340	Member of the R2R3 factor gene family.	1.16298	0.0165032
At5g16570	Encodes a cytosolic glutamine synthetase, the enzyme has high affinity with substrate ammonium	-1.27754	0.0432237
At2g29310	tropinone reductase, putative / tropine dehydrogenase, putative; similar to tropinone reductase, putative / tropine dehydrogenase, putative [Arabidopsis thaliana] (TAIR:AT2G29320.1); similar to tropinone reductase, putative / tropine dehydrogenase, putative [Arabidopsis thaliana] (TAIR:AT2G29300.1); similar to Tropinone reductase, putative, expressed [Oryza sativa (japonica cultivar-group)] (GB:A…	-1.42115	0.0384767
At1g24320	alpha-glucosidase, putative; similar to GCS1 (GLUCOSIDASE 1), alpha-glucosidase [Arabidopsis thaliana] (TAIR:AT1G67490.1); similar to putative alpha-glucosidase 1 [Oryza sativa (japonica cultivar-group)] (GB:BAB86175.1); similar to Os01g0921200 [Oryza sativa (japonica cultivar-group)] (GB:NP_001045225.1); contains InterPro domain Six-hairpin glycosidase; (InterPro:IPR008928); contains InterPro do…	1.75364	0.025708
At5g45820	Encodes a CBL-interacting serine/threonine protein kinase comprised of an N-terminal kinase catalytic domain similar to SNF1/AMPK and a unique C-terminal regulatory domain.	-1.52622	0.101718
At3g28070	nodulin MtN21 family protein; similar to nodulin MtN21 family protein [Arabidopsis thaliana] (TAIR:AT3G28080.1); similar to nodulin MtN21 family protein [Arabidopsis thaliana] (TAIR:AT3G28100.1); similar to Protein of unknown function DUF6, transmembrane [Medicago truncatula] (GB:ABE93902.1); contains InterPro domain Protein of unknown function DUF6, transmembrane; (InterPro:IPR000620)	-1.35131	0.0212152
At5g42800	dihydroflavonol reductase. Catalyzes the conversion of dihydroquercetin to leucocyanidin in the biosynthesis of anthocyanins.	3.01675	0.0147003
At5g60020	putative laccase, a member of laccase family of genes (17 members in Arabidopsis).	1.84975	0.00286157
At3g55240	similar to unknown protein [Arabidopsis thaliana] (TAIR:AT3G28990.1); similar to unknown protein [Oryza sativa (japonica cultivar-group)] (GB:BAD10374.1); similar to Os05g0462000 [Oryza sativa (japonica cultivar-group)] (GB:NP_001055765.1); similar to Os01g0837600 [Oryza sativa (japonica cultivar-group)] (GB:NP_001044739.1); contains InterPro domain Conserved hypothetical protein 1589, plant; (In…	-1.33454	0.0619417
At5g22460	esterase/lipase/thioesterase family protein; similar to hydrolase, alpha/beta fold family protein [Arabidopsis thaliana] (TAIR:AT1G74280.1); similar to hydrolase, alpha/beta fold family protein [Arabidopsis thaliana] (TAIR:AT2G36290.1); similar to esterase/lipase/thioesterase family protein [Arabidopsis thaliana] (TAIR:AT1G74300.1); similar to Os12g0152100 [Oryza sativa (japonica cultivar-group)]…	-1.42148	0.0396855
At5g54190	light-dependent NADPH:protochlorophyllide oxidoreductase A	-1.97343	0.00341738
At5g24780	encodes an acid phosphatase similar to soybean vegetative storage proteins. Gene expression is induced by wounding and jasmonic acid.	4.16886	0.0547035
At5g44050	MATE efflux family protein; similar to antiporter [Arabidopsis thaliana] (TAIR:AT5G10420.1); similar to ripening-responsive protein, putative [Arabidopsis thaliana] (TAIR:AT5G65380.1); similar to 4D11_27 [Brassica rapa subsp. pekinensis] (GB:AAZ67541.1); similar to 117M18_23 [Brassica rapa] (GB:AAZ66942.1); contains InterPro domain Multi antimicrobial extrusion protein MatE; (InterPro:IPR002528)	1.07251	0.0654099
At5g22570	member of WRKY Transcription Factor; Group III	2.17155	0.0205896
At4g31730	glutamine dumper1	1.4896	0.0114485
At5g15130	member of WRKY Transcription Factor; Group II-b	1.04669	0.0025407
At5g40210	nodulin MtN21 family protein; similar to nodulin MtN21 family protein [Arabidopsis thaliana] (TAIR:AT3G28130.2); similar to Protein of unknown function DUF6, transmembrane [Medicago truncatula] (GB:ABE93902.1); contains InterPro domain Protein of unknown function DUF6, transmembrane; (InterPro:IPR000620)	1.20932	0.104761
At5g62520	Encodes a protein with similarity to RCD1 but without the WWE domain. The protein does have a PARP signature upstream of the C-terminal protein interaction domain. The PARP signature may bind NAD+ and attach the ADP-ribose-moiety from NAD+ to the target molecule. Its presence suggests a role for the protein in ADP ribosylation. Up-regulated by NaCl. SRO5 and P5CDH (an overlapping gene in the anti…	1.11106	0.0582803
At1g54010	myrosinase-associated protein, putative; similar to myrosinase-associated protein, putative [Arabidopsis thaliana] (TAIR:AT1G54000.1); similar to myrosinase-associated protein [Brassica napus] (GB:CAA71238.1); contains InterPro domain Lipolytic enzyme, G-D-S-L; (InterPro:IPR001087)	1.06474	0.0201763
At4g29930	basic helix-loop-helix (bHLH) family protein; similar to basic helix-loop-helix (bHLH) family protein [Arabidopsis thaliana] (TAIR:AT5G57150.1); similar to Helix-loop-helix DNA-binding [Medicago truncatula] (GB:ABE84573.1); contains InterPro domain Helix-loop-helix DNA-binding; (InterPro:IPR011598); contains InterPro domain Basic helix-loop-helix dimerisation region bHLH; (InterPro:IPR001092)	2.30996	0.000144666
At5g65970	A member of a large family of seven-transmembrane domain proteins specific to plants, homologs of the barley mildew resistance locus o (MLO) protein. The Arabidopsis genome contains 15 genes encoding MLO proteins, with localization in plasma membrane. Phylogenetic analysis revealed four clades of closely-related AtMLO genes. ATMLO10 belongs to the clade III, with AtMLO5, AtMLO7, AtMLO8, and AtMLO…	1.09467	0.00998805
At1g59780	disease resistance protein (CC-NBS-LRR class), putative; Identical to Putative disease resistance protein At1g59780 [Arabidopsis Thaliana] (GB:Q9XIF0); similar to disease resistance protein (CC-NBS-LRR class), putative [Arabidopsis thaliana] (TAIR:AT1G58390.1); similar to disease resistance protein (CC-NBS-LRR class), putative [Arabidopsis thaliana] (TAIR:AT1G58400.1); similar to disease resistan…	1.05435	0.0250392
At5g13220	similar to unknown protein [Arabidopsis thaliana] (TAIR:AT5G20900.1); similar to P0482D04.10 [Oryza sativa (japonica cultivar-group)] (GB:BAB89663.1); similar to Os04g0395800 [Oryza sativa (japonica cultivar-group)] (GB:NP_001052661.1); similar to Os10g0392400 [Oryza sativa (japonica cultivar-group)] (GB:NP_001064513.1); contains InterPro domain ZIM; (InterPro:IPR010399)	1.43708	0.12036
At3g58550	protease inhibitor/seed storage/lipid transfer protein (LTP) family protein; similar to lipid transfer protein-related [Arabidopsis thaliana] (TAIR:AT2G44300.1); similar to lipid transfer protein [Triticum aestivum] (GB:ABB90545.1); similar to Os03g0804200 [Oryza sativa (japonica cultivar-group)] (GB:NP_001051617.1); similar to Os07g0198300 [Oryza sativa (japonica cultivar-group)] (GB:NP_00105912…	1.57134	0.0271771
At4g11880	AGL12, AGL14, and AGL17 are all preferentially expressed in root tissues and therefore represent the only characterized MADS box genes expressed in roots.	1.55064	0.00387316
At5g25350	Arabidopsis thaliana EIN3-binding F-box protein 2 (EBF2) mRNA. Part of the SCF complex, it is located in the nucleus and is involved in the ethylene-response pathway.	-2.12161	7.42613e-05
At5g44550	integral membrane family protein; similar to integral membrane family protein [Arabidopsis thaliana] (TAIR:AT4G20390.1); similar to plant integral membrane protein TIGR01569 containing protein, expressed [Oryza sativa (japonica cultivar-group)] (GB:ABA99368.1); similar to Os12g0610800 [Oryza sativa (japonica cultivar-group)] (GB:NP_001067249.1); contains InterPro domain Protein of unknown functio…	1.02022	0.0785371
At4g33720	pathogenesis-related protein, putative; similar to ATPRB1 (Arabidopsis thaliana basic pathogenesis-related protein 1) [Arabidopsis thaliana] (TAIR:AT2G14580.1); similar to pathogenesis-related protein 1a [Malus x domestica] (GB:ABC47922.1); contains InterPro domain Ves allergen; (InterPro:IPR002413); contains InterPro domain Allergen V5/Tpx-1 related; (InterPro:IPR001283)	-1.13106	0.00962623
At4g01440	nodulin MtN21 family protein; similar to nodulin MtN21 family protein [Arabidopsis thaliana] (TAIR:AT4G01450.2); similar to Os06g0109200 [Oryza sativa (japonica cultivar-group)] (GB:NP_001056574.1); similar to Os04g0422300 [Oryza sativa (japonica cultivar-group)] (GB:NP_001052789.1); similar to H0523F07.12 [Oryza sativa (indica cultivar-group)] (GB:CAH67024.1); contains InterPro domain Protein of…	1.11807	0.0301588
At4g18340	glycosyl hydrolase family 17 protein; similar to glycosyl hydrolase family 17 protein [Arabidopsis thaliana] (TAIR:AT1G30080.1); similar to Os06g0531000 [Oryza sativa (japonica cultivar-group)] (GB:NP_001057782.1); similar to putative beta-1,3-glucanase precursor [Oryza sativa (japonica cultivar-group)] (GB:BAD54223.1); contains InterPro domain Glycoside hydrolase, family 17; (InterPro:IPR000490)	1.18464	0.0319629
At2g16980	tetracycline transporter; similar to unknown protein [Arabidopsis thaliana] (TAIR:AT2G16990.2); similar to Major facilitator superfamily MFS_1 [Medicago truncatula] (GB:ABE80432.1); contains InterPro domain Tetracycline resistance protein; (InterPro:IPR001958); contains InterPro domain Major facilitator superfamily MFS_1; (InterPro:IPR011701)	1.36596	0.0197125
At1g58270	ZW9 mRNA, complete cds	1.18488	0.00413574
At1g78340	Encodes glutathione transferase belonging to the tau class of GSTs. Naming convention according to Wagner et al. (2002).	1.84611	0.0109452
At5g16490	encodes a member of a novel protein family that contains contain a CRIB (for Cdc42/Rac-interactive binding) motif required for their specific interaction with GTP-bound Rop1 (plant-specific Rho GTPase). Interacts with Rop1 and is involved in pollen tube growth and function. Protein most similar to RIC2 (family subgroup V). Gene is expressed in all tissues examined.Interacts with ROP2 during pavem…	1.06098	0.0230378
At2g32160	similar to unknown protein [Arabidopsis thaliana] (TAIR:AT2G32170.1); similar to Os05g0511300 [Oryza sativa (japonica cultivar-group)] (GB:NP_001056014.1); similar to unnamed protein product [Tetraodon nigroviridis] (GB:CAF92601.1); contains InterPro domain N2227-like; (InterPro:IPR012901)	-1.47817	0.0435094

## Sheet: AgNO3
Gene ID	Description	M-value	P-value	Interactor	Description
At3g59900	Auxin-inducible gene ARGOS controls lateral organ size	-3.52634	0.00151454	At5g62130	Per1-like protein-related; similar to Per1-like family protein [Arabidopsis thaliana] (TAIR:AT1G16560.3); similar to Per1-like family protein [Solanum tuberosum] (GB:ABB72805.1); contains InterPro domain Per1-like; (InterPro:IPR007217)
At1g21460	nodulin MtN3 family protein; similar to nodulin MtN3 family protein [Arabidopsis thaliana] (TAIR:AT4G10850.1); similar to Os05g0426000 [Oryza sativa (japonica cultivar-group)] (GB:NP_001055599.1); similar to senescence-associated protein-like [Oryza sativa (japonica cultivar-group)] (GB:BAB92465.1); similar to Os01g0881300 [Oryza sativa (japonica cultivar-group)] (GB:NP_001044998.1); contains Int…	-1.03655	0.00728394	At5g45095	similar to unknown protein [Arabidopsis thaliana] (TAIR:AT4G08593.1); contains domain Ribosomal protein S5 domain 2-like (SSF54211); contains domain no description (G3D.3.30.230.10)
At1g58270	ZW9 mRNA, complete cds	1.20583	0.0062555	At5g43520	DC1 domain-containing protein; similar to DC1 domain-containing protein [Arabidopsis thaliana] (TAIR:AT2G44380.1); similar to Hypothetical protein [Oryza sativa] (GB:AAK55769.1); contains InterPro domain C1-like; (InterPro:IPR011424); contains InterPro domain DC1; (InterPro:IPR004146)
At1g76040	member of Calcium Dependent Protein Kinase	1.02461	0.0499532	At5g40000	AAA-type ATPase family protein; similar to ATP binding / ATPase [Arabidopsis thaliana] (TAIR:AT3G28610.1); similar to ATP binding / ATPase [Arabidopsis thaliana] (TAIR:AT3G28600.1); similar to AAA ATPase [Medicago truncatula] (GB:ABE78548.1); contains InterPro domain AAA ATPase; (InterPro:IPR003593); contains InterPro domain AAA ATPase, central region; (InterPro:IPR003959)
At3g46900	encodes a member of copper transporter family and functionally complements a high affinity copper transporter mutant in yeast	-1.65459	0.00206405	At5g24380	closest Arabidopsis homolog of Zea maize metal-phytosiderophore/metal-nicotianamine transporter ZmYS1
At2g44080	Encodes ARL, a gene similar to ARGOS involved in cell expansion-dependent organ growth. Upregulated by brassinosteroid. Acts downstream of BRI1.	-1.99557	0.0440959	At5g20230	Al-stress-induced gene
At3g18250	unknown protein	1.45734	0.0504929	At5g20230	Al-stress-induced gene
At3g54260	similar to unknown protein [Arabidopsis thaliana] (TAIR:AT2G42570.1); similar to unknown [Pisum sativum] (GB:ABA29157.1); contains InterPro domain Protein of unknown function DUF231, plant; (InterPro:IPR004253)	1.72882	0.0219045	At5g17210	similar to unknown protein [Arabidopsis thaliana] (TAIR:AT1G13380.1); similar to unknown protein [Saussurea involucrata] (GB:ABC68264.1); similar to Os06g0114700 [Oryza sativa (japonica cultivar-group)] (GB:NP_001056606.1); similar to Os05g0434800 [Oryza sativa (japonica cultivar-group)] (GB:NP_001055640.1); contains InterPro domain Protein of unknown function DUF1218; (InterPro:IPR009606)
At3g25900	ATHMT-1/HMT-1; homocysteine S-methyltransferase; Identical to Homocysteine S-methyltransferase 1 (EC 2.1.1.10) (S- methylmethionine:homocysteine methyltransferase 1) (SMM:Hcy S- methyltransferase 1) (AtHMT-1) (HMT-1) [Arabidopsis Thaliana] (GB:Q9SDL7); similar to HMT3 (Homocysteine S-methyltransferase 3), homocysteine S-methyltransferase [Arabidopsis thaliana] (TAIR:AT3G22740.1); similar to Putat…	1.06165	0.00591249	At5g16980	NADP-dependent oxidoreductase, putative; similar to AT-AER (ALKENAL REDUCTASE), 2-alkenal reductase [Arabidopsis thaliana] (TAIR:AT5G16970.1); similar to allyl alcohol dehydrogenase [Nicotiana tabacum] (GB:BAA89423.1); contains InterPro domain GroES-like; (InterPro:IPR011032); contains InterPro domain Alcohol dehydrogenase superfamily, zinc-containing; (InterPro:IPR002085); contains InterPro doma…
At4g22950	MADS-box protein AGL19	1.09477	0.0951013	At4g37940	encodes a MADS box protein, highly expressed in the root.
At1g71692	AGL12, AGL14, and AGL17 are all preferentially expressed in root tissues and therefore represent the only characterized MADS box genes expressed in roots.	1.47777	0.150403	At4g37940	encodes a MADS box protein, highly expressed in the root.
At2g14210	MADS box gene, transcription factor	1.20288	0.00505516	At4g37940	encodes a MADS box protein, highly expressed in the root.
At2g22630	encodes a root-specific MADS-box protein, expressed in the root.	1.22268	0.0284947	At4g37940	encodes a MADS box protein, highly expressed in the root.
At2g41090	calmodulin-like calcium-binding protein, 22 kDa (CaBP-22); Identical to 22 kDa calmodulin-like calcium-binding protein (CABP-22) [Arabidopsis Thaliana] (GB:P30187); similar to CAM2 (CALMODULIN-2), calcium ion binding [Arabidopsis thaliana] (TAIR:AT2G27030.3); similar to calmodulin [Ae (GB:AAX31386.1); contains InterPro domain EF-Hand type; (InterPro:IPR011992); contains InterPro domain Calcium-bi…	-1.26097	0.054584	At4g37940	encodes a MADS box protein, highly expressed in the root.
At4g20390	integral membrane family protein; similar to integral membrane family protein [Arabidopsis thaliana] (TAIR:AT5G44550.1); similar to plant integral membrane protein TIGR01569 containing protein, expressed [Oryza sativa (japonica cultivar-group)] (GB:ABA99368.1); similar to Os12g0610800 [Oryza sativa (japonica cultivar-group)] (GB:NP_001067249.1); contains InterPro domain Protein of unknown functio…	1.44096	0.0368942	At4g37370	member of CYP81D
At5g55930	oligopeptide transporter	-1.01375	0.142321	At4g37370	member of CYP81D
At4g37370	member of CYP81D	1.02147	0.104303	At4g20390	integral membrane family protein; similar to integral membrane family protein [Arabidopsis thaliana] (TAIR:AT5G44550.1); similar to plant integral membrane protein TIGR01569 containing protein, expressed [Oryza sativa (japonica cultivar-group)] (GB:ABA99368.1); similar to Os12g0610800 [Oryza sativa (japonica cultivar-group)] (GB:NP_001067249.1); contains InterPro domain Protein of unknown functio…
At3g16670	similar to unknown protein [Arabidopsis thaliana] (TAIR:AT3G16660.1); similar to Phylloplanin precursor (T-phylloplanin) (GB:Q56S59)	-1.37828	0.021387	At4g20390	integral membrane family protein; similar to integral membrane family protein [Arabidopsis thaliana] (TAIR:AT5G44550.1); similar to plant integral membrane protein TIGR01569 containing protein, expressed [Oryza sativa (japonica cultivar-group)] (GB:ABA99368.1); similar to Os12g0610800 [Oryza sativa (japonica cultivar-group)] (GB:NP_001067249.1); contains InterPro domain Protein of unknown functio…
At4g24310	similar to unknown protein [Arabidopsis thaliana] (TAIR:AT3G02430.1); similar to hypothetical protein [Oryza sativa (japonica cultivar-group)] (GB:BAD08943.1); contains InterPro domain Protein of unknown function DUF679; (InterPro:IPR007770)	1.20602	0.17217	At4g19030	an aquaporin whose expression level is reduced by ABA, NaCl, dark, and dessication. is expressed at relatively low levels under normal conditions.
At1g44800	nodulin MtN21 family protein; similar to nodulin MtN21 family protein [Arabidopsis thaliana] (TAIR:AT4G08300.1); similar to Os10g0210500 [Oryza sativa (japonica cultivar-group)] (GB:NP_001064323.1); similar to unknown protein [Oryza sativa (japonica cultivar-group)] (GB:AAT58856.1); similar to Os02g0768300 [Oryza sativa (japonica cultivar-group)] (GB:NP_001048238.1); contains InterPro domain Prot…	1.02385	0.0644518	At4g19030	an aquaporin whose expression level is reduced by ABA, NaCl, dark, and dessication. is expressed at relatively low levels under normal conditions.
At3g45160	unknown protein	1.10207	0.0403673	At4g19030	an aquaporin whose expression level is reduced by ABA, NaCl, dark, and dessication. is expressed at relatively low levels under normal conditions.
At3g51450	strictosidine synthase family protein; similar to YLS2 (yellow-leaf-specific gene 2), strictosidine synthase [Arabidopsis thaliana] (TAIR:AT3G51430.1); similar to mucin-like protein [Oryza sativa] (GB:AAG13594.1); contains InterPro domain Strictosidine synthase; (InterPro:IPR004141)	1.26181	0.178472	At4g19030	an aquaporin whose expression level is reduced by ABA, NaCl, dark, and dessication. is expressed at relatively low levels under normal conditions.
At3g55090	ABC transporter family protein; Identical to Probable white-brown complex homolog protein 16 (WBC16) [Arabidopsis Thaliana] (GB:Q9M2V7); similar to ABC transporter family protein [Arabidopsis thaliana] (TAIR:AT2G39350.1); similar to ABC transporter family protein [Arabidopsis thaliana] (TAIR:AT5G13580.1); similar to ABC transporter family protein [Arabidopsis thaliana] (TAIR:AT3G53510.1); similar…	1.56098	0.0990222	At4g05370	similar to AAA-type ATPase family protein [Arabidopsis thaliana] (TAIR:AT1G43910.1); similar to AAA ATPase [Medicago truncatula] (GB:ABE92508.1); contains domain BCS1 AAA-TYPE ATPASE (PTHR23070); contains domain AAA-TYPE ATPASE-RELATED (PTHR23070:SF1)
At1g08920	sugar transporter, putative; Identical to Sugar transporter ERD6-like 3 (Sugar transporter-like protein 2) (SUGTL2) [Arabidopsis Thaliana] (GB:Q94KE0;GB:O04037;GB:Q9SCW9); similar to ERD6 (EARLY RESPONSE TO DEHYDRATION 6), carbohydrate transporter/ sugar porter [Arabidopsis thaliana] (TAIR:AT1G08930.2); similar to putative sugar transporter [Solanum lycopersicum] (GB:CAC00697.2); contains InterPr…	1.32663	0.0396658	At4g05370	similar to AAA-type ATPase family protein [Arabidopsis thaliana] (TAIR:AT1G43910.1); similar to AAA ATPase [Medicago truncatula] (GB:ABE92508.1); contains domain BCS1 AAA-TYPE ATPASE (PTHR23070); contains domain AAA-TYPE ATPASE-RELATED (PTHR23070:SF1)
At2g04040	AtDTX1 (At2g04040) has been identified as a detoxifying efflux carrier for plant-derived antibiotics and other toxic compounds, including CD2+.	1.10128	0.0271669	At4g05370	similar to AAA-type ATPase family protein [Arabidopsis thaliana] (TAIR:AT1G43910.1); similar to AAA ATPase [Medicago truncatula] (GB:ABE92508.1); contains domain BCS1 AAA-TYPE ATPASE (PTHR23070); contains domain AAA-TYPE ATPASE-RELATED (PTHR23070:SF1)
At1g49200	zinc finger (C3HC4-type RING finger) family protein; Identical to RING-H2 finger protein ATL1I (ATL1I) [Arabidopsis Thaliana] (GB:Q94BY6;GB:Q9M9C0); similar to zinc finger (C3HC4-type RING finger) family protein [Arabidopsis thaliana] (TAIR:AT1G49210.1); similar to Zinc finger, RING-type; RINGv [Medicago truncatula] (GB:ABE81190.1); contains InterPro domain Zinc finger, RING-type; (InterPro:IPR00…	-1.36542	0.0199546	At4g04540	protein kinase family protein; similar to protein kinase family protein [Arabidopsis thaliana] (TAIR:AT4G04570.1); similar to protein kinase family protein [Arabidopsis thaliana] (TAIR:AT4G04490.1); similar to protein kinase family protein [Arabidopsis thaliana] (TAIR:AT4G04510.1); similar to receptor-like protein kinase homolog RK20-1 [Phaseolus vulgaris] (GB:AAD21872.1); contains InterPro domai…
At1g10060	encodes a mitochondrial branched-chain amino acid aminotransferase. Complements the yeast leu/iso-leu/val auxotrophy mutant.	-1.32654	0.0315708	At3g61210	embryo-abundant protein-related; similar to embryo-abundant protein-related [Arabidopsis thaliana] (TAIR:AT1G55450.1); similar to embryo-abundant protein EMB-like [Oryza sativa (japonica cultivar-group)] (GB:BAB89030.1); contains InterPro domain SAM (and some other nucleotide) binding motif; (InterPro:IPR000051); contains InterPro domain Methyltransferase type 11; (InterPro:IPR013216)
At5g20230	Al-stress-induced gene	1.41626	0.0596698	At3g59900	Auxin-inducible gene ARGOS controls lateral organ size
At5g62130	Per1-like protein-related; similar to Per1-like family protein [Arabidopsis thaliana] (TAIR:AT1G16560.3); similar to Per1-like family protein [Solanum tuberosum] (GB:ABB72805.1); contains InterPro domain Per1-like; (InterPro:IPR007217)	1.45258	0.007248	At3g59900	Auxin-inducible gene ARGOS controls lateral organ size
At1g66760	MATE efflux family protein; similar to MATE efflux family protein [Arabidopsis thaliana] (TAIR:AT1G66780.1); similar to Multi antimicrobial extrusion protein MatE [Medicago truncatula] (GB:ABE93671.1); contains InterPro domain Multi antimicrobial extrusion protein MatE; (InterPro:IPR002528)	1.16622	0.0318061	At3g59900	Auxin-inducible gene ARGOS controls lateral organ size
At5g17210	similar to unknown protein [Arabidopsis thaliana] (TAIR:AT1G13380.1); similar to unknown protein [Saussurea involucrata] (GB:ABC68264.1); similar to Os06g0114700 [Oryza sativa (japonica cultivar-group)] (GB:NP_001056606.1); similar to Os05g0434800 [Oryza sativa (japonica cultivar-group)] (GB:NP_001055640.1); contains InterPro domain Protein of unknown function DUF1218; (InterPro:IPR009606)	1.07374	0.0804747	At3g54260	similar to unknown protein [Arabidopsis thaliana] (TAIR:AT2G42570.1); similar to unknown [Pisum sativum] (GB:ABA29157.1); contains InterPro domain Protein of unknown function DUF231, plant; (InterPro:IPR004253)
At5g24380	closest Arabidopsis homolog of Zea maize metal-phytosiderophore/metal-nicotianamine transporter ZmYS1	-1.17221	0.00516837	At3g46900	encodes a member of copper transporter family and functionally complements a high affinity copper transporter mutant in yeast
At4g19030	an aquaporin whose expression level is reduced by ABA, NaCl, dark, and dessication. is expressed at relatively low levels under normal conditions.	1.15144	0.104031	At3g45160	unknown protein
At3g26200	putative cytochrome P450	-1.73268	0.0494153	At3g28220	meprin and TRAF homology domain-containing protein / MATH domain-containing protein; similar to ZW9 [Arabidopsis thaliana] (TAIR:AT1G58270.1); similar to hypothetical protein DDBDRAFT_0218221 [Dictyostelium discoideum AX4] (GB:XP_641246.1); contains InterPro domain TRAF-like; (InterPro:IPR008974); contains InterPro domain MATH; (InterPro:IPR002083); contains InterPro domain TRAF-type; (InterPro:I…
At3g47780	member of ATH subfamily	1.62876	0.00269377	At3g28220	meprin and TRAF homology domain-containing protein / MATH domain-containing protein; similar to ZW9 [Arabidopsis thaliana] (TAIR:AT1G58270.1); similar to hypothetical protein DDBDRAFT_0218221 [Dictyostelium discoideum AX4] (GB:XP_641246.1); contains InterPro domain TRAF-like; (InterPro:IPR008974); contains InterPro domain MATH; (InterPro:IPR002083); contains InterPro domain TRAF-type; (InterPro:I…
At5g06530	ABC transporter family protein; Identical to White-brown complex homolog protein 23 (WBC23) [Arabidopsis Thaliana] (GB:Q93YS4;GB:Q94EX0;GB:Q9FG17); similar to ABC transporter family protein [Arabidopsis thaliana] (TAIR:AT3G52310.1); similar to Putative ABC transporter [Oryza sativa (japonica cultivar-group)] (GB:AAM51832.1); similar to Os03g0157400 [Oryza sativa (japonica cultivar-group)] (GB:NP_…	-1.1802	0.0227528	At3g28220	meprin and TRAF homology domain-containing protein / MATH domain-containing protein; similar to ZW9 [Arabidopsis thaliana] (TAIR:AT1G58270.1); similar to hypothetical protein DDBDRAFT_0218221 [Dictyostelium discoideum AX4] (GB:XP_641246.1); contains InterPro domain TRAF-like; (InterPro:IPR008974); contains InterPro domain MATH; (InterPro:IPR002083); contains InterPro domain TRAF-type; (InterPro:I…
At4g36410	ubiquitin-conjugating enzyme	-1.10767	0.00443636	At3g28220	meprin and TRAF homology domain-containing protein / MATH domain-containing protein; similar to ZW9 [Arabidopsis thaliana] (TAIR:AT1G58270.1); similar to hypothetical protein DDBDRAFT_0218221 [Dictyostelium discoideum AX4] (GB:XP_641246.1); contains InterPro domain TRAF-like; (InterPro:IPR008974); contains InterPro domain MATH; (InterPro:IPR002083); contains InterPro domain TRAF-type; (InterPro:I…
At5g16980	NADP-dependent oxidoreductase, putative; similar to AT-AER (ALKENAL REDUCTASE), 2-alkenal reductase [Arabidopsis thaliana] (TAIR:AT5G16970.1); similar to allyl alcohol dehydrogenase [Nicotiana tabacum] (GB:BAA89423.1); contains InterPro domain GroES-like; (InterPro:IPR011032); contains InterPro domain Alcohol dehydrogenase superfamily, zinc-containing; (InterPro:IPR002085); contains InterPro doma…	1.30374	0.102107	At3g25900	ATHMT-1/HMT-1; homocysteine S-methyltransferase; Identical to Homocysteine S-methyltransferase 1 (EC 2.1.1.10) (S- methylmethionine:homocysteine methyltransferase 1) (SMM:Hcy S- methyltransferase 1) (AtHMT-1) (HMT-1) [Arabidopsis Thaliana] (GB:Q9SDL7); similar to HMT3 (Homocysteine S-methyltransferase 3), homocysteine S-methyltransferase [Arabidopsis thaliana] (TAIR:AT3G22740.1); similar to Putat…
At2g40670	response regulator 16	-2.97977	0.00115117	At3g21510	Encodes AHP1, one of the six Arabidopsis thaliana histidine phosphotransfer proteins (AHPs). AHPs function as redundant positive regulators of cytokinin signaling. Members of the AHP gene family include: AT3G21510 (AHP1), AT3G29350 (APH2), AT5G39340 (APH3), AT3G16360 (APH4), AT1G03430 (APH5) and AT1G80100 (APH6).
At1g17380	similar to unknown protein [Arabidopsis thaliana] (TAIR:AT1G72450.1); similar to PnFL-2 [Ipomoea nil] (GB:AAG49896.1); similar to Os07g0615200 [Oryza sativa (japonica cultivar-group)] (GB:NP_001060268.1); similar to Os03g0402800 [Oryza sativa (japonica cultivar-group)] (GB:NP_001050322.1); contains InterPro domain ZIM; (InterPro:IPR010399)	1.70276	0.0765922	At3g17860	similar to unknown protein [Arabidopsis thaliana] (TAIR:AT1G48500.1); similar to hypothetical protein [Solanum tuberosum] (GB:BAD04851.1); contains InterPro domain ZIM; (InterPro:IPR010399)
At1g70700	similar to unknown protein [Arabidopsis thaliana] (TAIR:AT1G48500.1); similar to hypothetical protein [Solanum tuberosum] (GB:BAE46411.1); contains InterPro domain ZIM; (InterPro:IPR010399)	1.11361	0.0584829	At3g17860	similar to unknown protein [Arabidopsis thaliana] (TAIR:AT1G48500.1); similar to hypothetical protein [Solanum tuberosum] (GB:BAD04851.1); contains InterPro domain ZIM; (InterPro:IPR010399)
At3g28220	meprin and TRAF homology domain-containing protein / MATH domain-containing protein; similar to ZW9 [Arabidopsis thaliana] (TAIR:AT1G58270.1); similar to hypothetical protein DDBDRAFT_0218221 [Dictyostelium discoideum AX4] (GB:XP_641246.1); contains InterPro domain TRAF-like; (InterPro:IPR008974); contains InterPro domain MATH; (InterPro:IPR002083); contains InterPro domain TRAF-type; (InterPro:I…	4.44669	0.0165389	At3g16670	similar to unknown protein [Arabidopsis thaliana] (TAIR:AT3G16660.1); similar to Phylloplanin precursor (T-phylloplanin) (GB:Q56S59)
At2g20800	NDB4 (NAD(P)H DEHYDROGENASE B4); NADH dehydrogenase; similar to NDB1 (NAD(P)H DEHYDROGENASE B1), NADH dehydrogenase/ disulfide oxidoreductase [Arabidopsis thaliana] (TAIR:AT4G28220.1); similar to pyridine nucleotide-disulphide oxidoreductase family protein [Arabidopsis thaliana] (TAIR:AT4G21490.1); similar to NDB2 (NAD(P)H DEHYDROGENASE B2), disulfide oxidoreductase [Arabidopsis thaliana] (TAIR:A…	1.10607	0.0626564	At3g13790	Encodes a protein with invertase activity.
At3g30260	MADS-box protein (AGL79); similar to CAL (CAULIFLOWER), DNA binding / transcription factor [Arabidopsis thaliana] (TAIR:AT1G26310.1); similar to MADS5 protein [Betula pendula] (GB:CAA67969.1); contains InterPro domain Transcription factor, MADS-box; (InterPro:IPR002100); contains InterPro domain Transcription factor, K-box; (InterPro:IPR002487)	1.3285	0.126743	At2g41090	calmodulin-like calcium-binding protein, 22 kDa (CaBP-22); Identical to 22 kDa calmodulin-like calcium-binding protein (CABP-22) [Arabidopsis Thaliana] (GB:P30187); similar to CAM2 (CALMODULIN-2), calcium ion binding [Arabidopsis thaliana] (TAIR:AT2G27030.3); similar to calmodulin [Ae (GB:AAX31386.1); contains InterPro domain EF-Hand type; (InterPro:IPR011992); contains InterPro domain Calcium-bi…
At3g21510	Encodes AHP1, one of the six Arabidopsis thaliana histidine phosphotransfer proteins (AHPs). AHPs function as redundant positive regulators of cytokinin signaling. Members of the AHP gene family include: AT3G21510 (AHP1), AT3G29350 (APH2), AT5G39340 (APH3), AT3G16360 (APH4), AT1G03430 (APH5) and AT1G80100 (APH6).	-1.24487	0.0770246	At2g40670	response regulator 16
At1g78340	Encodes glutathione transferase belonging to the tau class of GSTs. Naming convention according to Wagner et al. (2002).	2.16759	0.0647842	At2g29490	Encodes glutathione transferase belonging to the tau class of GSTs. Naming convention according to Wagner et al. (2002).
At1g17180	Encodes glutathione transferase belonging to the tau class of GSTs. Naming convention according to Wagner et al. (2002).	2.02826	0.0795516	At2g29420	Encodes glutathione transferase belonging to the tau class of GSTs. Naming convention according to Wagner et al. (2002). Induced by Salicylic acid. Independent of NPR1 for their induction by salicylic acid.
At1g45145	encodes a cytosolic thioredoxin that reduces disulfide bridges of target proteins by the reversible formation of a disulfide bridge between two neighboring Cys residues present in the active site. Thioredoxins have been found to regulate a variety of biological reactions in prokaryotic and eukaryotic cells.	1.80601	0.0369481	At2g28315	transporter-related; similar to transporter-related [Arabidopsis thaliana] (TAIR:AT1G06890.2); similar to Os02g0628200 [Oryza sativa (japonica cultivar-group)] (GB:NP_001047487.1); similar to Os05g0168700 [Oryza sativa (japonica cultivar-group)] (GB:NP_001054756.1); similar to putative glucose-6-phosphate/phosphate-tranlocat or [Oryza sativa] (GB:BAB41206.1); contains InterPro domain Protein of u…
At4g04500	protein kinase family protein; similar to protein kinase family protein [Arabidopsis thaliana] (TAIR:AT4G04540.1); similar to protein kinase family protein [Arabidopsis thaliana] (TAIR:AT4G04490.1); similar to protein kinase family protein [Arabidopsis thaliana] (TAIR:AT4G04510.1); similar to receptor-like protein kinase homolog RK20-1 [Phaseolus vulgaris] (GB:AAD21872.1); contains InterPro domai…	-1.87373	0.132501	At2g28315	transporter-related; similar to transporter-related [Arabidopsis thaliana] (TAIR:AT1G06890.2); similar to Os02g0628200 [Oryza sativa (japonica cultivar-group)] (GB:NP_001047487.1); similar to Os05g0168700 [Oryza sativa (japonica cultivar-group)] (GB:NP_001054756.1); similar to putative glucose-6-phosphate/phosphate-tranlocat or [Oryza sativa] (GB:BAB41206.1); contains InterPro domain Protein of u…
At1g11450	nodulin MtN21 family protein; similar to nodulin MtN21 family protein [Arabidopsis thaliana] (TAIR:AT1G11460.1); similar to Os02g0103600 [Oryza sativa (japonica cultivar-group)] (GB:NP_001045606.1); similar to Protein of unknown function DUF6, transmembrane [Medicago truncatula] (GB:ABE82165.1); contains InterPro domain Protein of unknown function DUF6, transmembrane; (InterPro:IPR000620)	1.24844	0.125198	At2g28315	transporter-related; similar to transporter-related [Arabidopsis thaliana] (TAIR:AT1G06890.2); similar to Os02g0628200 [Oryza sativa (japonica cultivar-group)] (GB:NP_001047487.1); similar to Os05g0168700 [Oryza sativa (japonica cultivar-group)] (GB:NP_001054756.1); similar to putative glucose-6-phosphate/phosphate-tranlocat or [Oryza sativa] (GB:BAB41206.1); contains InterPro domain Protein of u…
At1g61610	S-locus lectin protein kinase family protein; similar to B120, protein kinase/ sugar binding [Arabidopsis thaliana] (TAIR:AT4G21390.1); similar to S-locus lectin protein kinase family protein [Arabidopsis thaliana] (TAIR:AT1G11330.1); similar to S-locus lectin protein kinase family protein [Arabidopsis thaliana] (TAIR:AT1G11350.1); similar to Protein kinase; S-locus glycoprotein; Curculin-like (m…	1.13043	0.226546	At2g28315	transporter-related; similar to transporter-related [Arabidopsis thaliana] (TAIR:AT1G06890.2); similar to Os02g0628200 [Oryza sativa (japonica cultivar-group)] (GB:NP_001047487.1); similar to Os05g0168700 [Oryza sativa (japonica cultivar-group)] (GB:NP_001054756.1); similar to putative glucose-6-phosphate/phosphate-tranlocat or [Oryza sativa] (GB:BAB41206.1); contains InterPro domain Protein of u…
At3g13790	Encodes a protein with invertase activity.	1.12025	0.0046458	At2g20800	NDB4 (NAD(P)H DEHYDROGENASE B4); NADH dehydrogenase; similar to NDB1 (NAD(P)H DEHYDROGENASE B1), NADH dehydrogenase/ disulfide oxidoreductase [Arabidopsis thaliana] (TAIR:AT4G28220.1); similar to pyridine nucleotide-disulphide oxidoreductase family protein [Arabidopsis thaliana] (TAIR:AT4G21490.1); similar to NDB2 (NAD(P)H DEHYDROGENASE B2), disulfide oxidoreductase [Arabidopsis thaliana] (TAIR:A…
At4g05370	similar to AAA-type ATPase family protein [Arabidopsis thaliana] (TAIR:AT1G43910.1); similar to AAA ATPase [Medicago truncatula] (GB:ABE92508.1); contains domain BCS1 AAA-TYPE ATPASE (PTHR23070); contains domain AAA-TYPE ATPASE-RELATED (PTHR23070:SF1)	2.32373	0.152077	At2g04040	AtDTX1 (At2g04040) has been identified as a detoxifying efflux carrier for plant-derived antibiotics and other toxic compounds, including CD2+.
At2g29490	Encodes glutathione transferase belonging to the tau class of GSTs. Naming convention according to Wagner et al. (2002).	1.17555	0.0126682	At1g78340	Encodes glutathione transferase belonging to the tau class of GSTs. Naming convention according to Wagner et al. (2002).
At5g40000	AAA-type ATPase family protein; similar to ATP binding / ATPase [Arabidopsis thaliana] (TAIR:AT3G28610.1); similar to ATP binding / ATPase [Arabidopsis thaliana] (TAIR:AT3G28600.1); similar to AAA ATPase [Medicago truncatula] (GB:ABE78548.1); contains InterPro domain AAA ATPase; (InterPro:IPR003593); contains InterPro domain AAA ATPase, central region; (InterPro:IPR003959)	2.37016	0.00141862	At1g76040	member of Calcium Dependent Protein Kinase
At1g05660	polygalacturonase, putative / pectinase, putative; similar to polygalacturonase, putative / pectinase, putative [Arabidopsis thaliana] (TAIR:AT1G05650.1); similar to polygalacturonase [Pyrus communis] (GB:CAH18935.1); contains InterPro domain Virulence factor, pectin lyase fold; (InterPro:IPR011050); contains InterPro domain Glycoside hydrolase, family 28; (InterPro:IPR000743); contains InterPro …	1.35704	0.176922	At1g76040	member of Calcium Dependent Protein Kinase
At1g18880	proton-dependent oligopeptide transport (POT) family protein; similar to proton-dependent oligopeptide transport (POT) family protein [Arabidopsis thaliana] (TAIR:AT3G47960.1); similar to proton-dependent oligopeptide transport (POT) family protein [Arabidopsis thaliana] (TAIR:AT5G62680.1); similar to nitrate transporter NRT1-1 [Glycine max] (GB:BAB19756.1); similar to nitrate transporter NRT1-5 …	1.11063	0.0488365	At1g65790	An alternatively spliced gene that encodes a functional transmembrane receptor serine/threonine kinase, alternate form may not have transmembrane domain.
At5g43520	DC1 domain-containing protein; similar to DC1 domain-containing protein [Arabidopsis thaliana] (TAIR:AT2G44380.1); similar to Hypothetical protein [Oryza sativa] (GB:AAK55769.1); contains InterPro domain C1-like; (InterPro:IPR011424); contains InterPro domain DC1; (InterPro:IPR004146)	1.35432	0.0476624	At1g58270	ZW9 mRNA, complete cds
At1g26450	beta-1,3-glucanase-related; similar to beta-1,3-glucanase-related [Arabidopsis thaliana] (TAIR:AT1G69295.1); similar to putative glycosyl hydrolase family 17 protein [Medicago truncatula] (GB:ABE90942.1); contains InterPro domain X8; (InterPro:IPR012946)	1.19013	0.0343813	At1g48760	DELTA-ADR (DELTA-ADAPTIN); clathrin binding; similar to clathrin binding [Arabidopsis thaliana] (TAIR:AT1G60070.1); similar to Adaptin, N-terminal [Medicago truncatula] (GB:ABE78888.1); contains InterPro domain Adaptin, N-terminal; (InterPro:IPR002553); contains InterPro domain Armadillo-like helical; (InterPro:IPR011989)
At1g09460	glucan endo-1,3-beta-glucosidase-related; similar to unknown protein [Arabidopsis thaliana] (TAIR:AT1G29380.1); similar to expressed protein [Oryza sativa (japonica cultivar-group)] (GB:ABF99730.1); similar to expressed protein [Oryza sativa (japonica cultivar-group)] (GB:ABF99731.1); contains InterPro domain X8; (InterPro:IPR012946)	1.28656	0.0450238	At1g48760	DELTA-ADR (DELTA-ADAPTIN); clathrin binding; similar to clathrin binding [Arabidopsis thaliana] (TAIR:AT1G60070.1); similar to Adaptin, N-terminal [Medicago truncatula] (GB:ABE78888.1); contains InterPro domain Adaptin, N-terminal; (InterPro:IPR002553); contains InterPro domain Armadillo-like helical; (InterPro:IPR011989)
At4g04540	protein kinase family protein; similar to protein kinase family protein [Arabidopsis thaliana] (TAIR:AT4G04570.1); similar to protein kinase family protein [Arabidopsis thaliana] (TAIR:AT4G04490.1); similar to protein kinase family protein [Arabidopsis thaliana] (TAIR:AT4G04510.1); similar to receptor-like protein kinase homolog RK20-1 [Phaseolus vulgaris] (GB:AAD21872.1); contains InterPro domai…	-1.17772	0.320279	At1g45145	encodes a cytosolic thioredoxin that reduces disulfide bridges of target proteins by the reversible formation of a disulfide bridge between two neighboring Cys residues present in the active site. Thioredoxins have been found to regulate a variety of biological reactions in prokaryotic and eukaryotic cells.
At2g28315	transporter-related; similar to transporter-related [Arabidopsis thaliana] (TAIR:AT1G06890.2); similar to Os02g0628200 [Oryza sativa (japonica cultivar-group)] (GB:NP_001047487.1); similar to Os05g0168700 [Oryza sativa (japonica cultivar-group)] (GB:NP_001054756.1); similar to putative glucose-6-phosphate/phosphate-tranlocat or [Oryza sativa] (GB:BAB41206.1); contains InterPro domain Protein of u…	1.47398	0.0180169	At1g45145	encodes a cytosolic thioredoxin that reduces disulfide bridges of target proteins by the reversible formation of a disulfide bridge between two neighboring Cys residues present in the active site. Thioredoxins have been found to regulate a variety of biological reactions in prokaryotic and eukaryotic cells.
At2g29090	Encodes a protein with ABA 8'-hydroxylase activity, involved in ABA catabolism. Member of the CYP707A gene family. This gene predominantly accumulates in dry seeds and is up-regulated immediately following imbibition. CYP707A2 appears to play a major role in the rapid decrease in ABA levels during early seed imbibition.	-1.35716	0.0137635	At1g45145	encodes a cytosolic thioredoxin that reduces disulfide bridges of target proteins by the reversible formation of a disulfide bridge between two neighboring Cys residues present in the active site. Thioredoxins have been found to regulate a variety of biological reactions in prokaryotic and eukaryotic cells.
At2g28960	leucine-rich repeat protein kinase, putative; similar to leucine-rich repeat family protein / protein kinase family protein [Arabidopsis thaliana] (TAIR:AT2G29000.1); similar to leucine-rich repeat protein kinase, putative [Arabidopsis thaliana] (TAIR:AT2G28990.1); similar to leucine-rich repeat protein kinase, putative [Arabidopsis thaliana] (TAIR:AT1G51820.1); similar to Protein kinase [Medicag…	1.14737	0.0741491	At1g45145	encodes a cytosolic thioredoxin that reduces disulfide bridges of target proteins by the reversible formation of a disulfide bridge between two neighboring Cys residues present in the active site. Thioredoxins have been found to regulate a variety of biological reactions in prokaryotic and eukaryotic cells.
At4g37990	Encodes an aromatic alcohol:NADP+ oxidoreductase whose mRNA levels are increased in response to treatment with a variety of phytopathogenic bacteria. Though similar to mannitol dehydrogenases, this enzyme does not have mannitol dehydrogenase activity.	-1.0399	0.056807	At1g26450	beta-1,3-glucanase-related; similar to beta-1,3-glucanase-related [Arabidopsis thaliana] (TAIR:AT1G69295.1); similar to putative glycosyl hydrolase family 17 protein [Medicago truncatula] (GB:ABE90942.1); contains InterPro domain X8; (InterPro:IPR012946)
At4g25750	ABC transporter family protein; Identical to White-brown complex homolog protein 4 (WBC4) [Arabidopsis Thaliana] (GB:Q9SW08); similar to ABC transporter family protein [Arabidopsis thaliana] (TAIR:AT5G52860.1); similar to AAA ATPase [Medicago truncatula] (GB:ABE83068.1); contains InterPro domain ABC-2 type transporter; (InterPro:IPR013525); contains InterPro domain AAA ATPase; (InterPro:IPR003593…	-3.21902	0.00497957	At1g26450	beta-1,3-glucanase-related; similar to beta-1,3-glucanase-related [Arabidopsis thaliana] (TAIR:AT1G69295.1); similar to putative glycosyl hydrolase family 17 protein [Medicago truncatula] (GB:ABE90942.1); contains InterPro domain X8; (InterPro:IPR012946)
At4g37940	encodes a MADS box protein, highly expressed in the root.	1.42507	0.0702943	At1g26450	beta-1,3-glucanase-related; similar to beta-1,3-glucanase-related [Arabidopsis thaliana] (TAIR:AT1G69295.1); similar to putative glycosyl hydrolase family 17 protein [Medicago truncatula] (GB:ABE90942.1); contains InterPro domain X8; (InterPro:IPR012946)
At5g45095	similar to unknown protein [Arabidopsis thaliana] (TAIR:AT4G08593.1); contains domain Ribosomal protein S5 domain 2-like (SSF54211); contains domain no description (G3D.3.30.230.10)	-1.03022	0.269897	At1g21460	nodulin MtN3 family protein; similar to nodulin MtN3 family protein [Arabidopsis thaliana] (TAIR:AT4G10850.1); similar to Os05g0426000 [Oryza sativa (japonica cultivar-group)] (GB:NP_001055599.1); similar to senescence-associated protein-like [Oryza sativa (japonica cultivar-group)] (GB:BAB92465.1); similar to Os01g0881300 [Oryza sativa (japonica cultivar-group)] (GB:NP_001044998.1); contains Int…
At1g65790	An alternatively spliced gene that encodes a functional transmembrane receptor serine/threonine kinase, alternate form may not have transmembrane domain.	-1.401	0.0665958	At1g18880	proton-dependent oligopeptide transport (POT) family protein; similar to proton-dependent oligopeptide transport (POT) family protein [Arabidopsis thaliana] (TAIR:AT3G47960.1); similar to proton-dependent oligopeptide transport (POT) family protein [Arabidopsis thaliana] (TAIR:AT5G62680.1); similar to nitrate transporter NRT1-1 [Glycine max] (GB:BAB19756.1); similar to nitrate transporter NRT1-5 …
At3g17860	similar to unknown protein [Arabidopsis thaliana] (TAIR:AT1G48500.1); similar to hypothetical protein [Solanum tuberosum] (GB:BAD04851.1); contains InterPro domain ZIM; (InterPro:IPR010399)	1.07018	0.0306998	At1g17380	similar to unknown protein [Arabidopsis thaliana] (TAIR:AT1G72450.1); similar to PnFL-2 [Ipomoea nil] (GB:AAG49896.1); similar to Os07g0615200 [Oryza sativa (japonica cultivar-group)] (GB:NP_001060268.1); similar to Os03g0402800 [Oryza sativa (japonica cultivar-group)] (GB:NP_001050322.1); contains InterPro domain ZIM; (InterPro:IPR010399)
At2g29420	Encodes glutathione transferase belonging to the tau class of GSTs. Naming convention according to Wagner et al. (2002). Induced by Salicylic acid. Independent of NPR1 for their induction by salicylic acid.	1.04303	0.0305438	At1g17180	Encodes glutathione transferase belonging to the tau class of GSTs. Naming convention according to Wagner et al. (2002).
At1g08830	Encodes a cytosolic copper/zinc superoxide dismutase CSD1 that can detoxify superoxide radicals. Its expression is affected by miR398-directed mRNA cleavage.	1.80131	0.00255022	At1g12520	Copper/zinc superoxide dismutase copper chaperone. Localized to the chloroplast. Expressed in roots and shoots. Up-regulated in response to copper and senescence. The AtACC activates all three CuZnSOD activities located in three different subcellular compartments. Contains three domains, central, ATX-1 like and C-terminal. ATX-1 like domain essential for the copper chaperone function of AtCCS in …
At2g28190	Encodes a chloroplastic copper/zinc superoxide dismutase CSD2 that can detoxify superoxide radicals. Its expression is affected by miR398-directed mRNA cleavage.	2.09843	0.00186157	At1g12520	Copper/zinc superoxide dismutase copper chaperone. Localized to the chloroplast. Expressed in roots and shoots. Up-regulated in response to copper and senescence. The AtACC activates all three CuZnSOD activities located in three different subcellular compartments. Contains three domains, central, ATX-1 like and C-terminal. ATX-1 like domain essential for the copper chaperone function of AtCCS in …
At3g61210	embryo-abundant protein-related; similar to embryo-abundant protein-related [Arabidopsis thaliana] (TAIR:AT1G55450.1); similar to embryo-abundant protein EMB-like [Oryza sativa (japonica cultivar-group)] (GB:BAB89030.1); contains InterPro domain SAM (and some other nucleotide) binding motif; (InterPro:IPR000051); contains InterPro domain Methyltransferase type 11; (InterPro:IPR013216)	1.25217	0.0301047	At1g10060	encodes a mitochondrial branched-chain amino acid aminotransferase. Complements the yeast leu/iso-leu/val auxotrophy mutant.
At1g48760	DELTA-ADR (DELTA-ADAPTIN); clathrin binding; similar to clathrin binding [Arabidopsis thaliana] (TAIR:AT1G60070.1); similar to Adaptin, N-terminal [Medicago truncatula] (GB:ABE78888.1); contains InterPro domain Adaptin, N-terminal; (InterPro:IPR002553); contains InterPro domain Armadillo-like helical; (InterPro:IPR011989)	1.10244	0.0205126	At1g09460	glucan endo-1,3-beta-glucosidase-related; similar to unknown protein [Arabidopsis thaliana] (TAIR:AT1G29380.1); similar to expressed protein [Oryza sativa (japonica cultivar-group)] (GB:ABF99730.1); similar to expressed protein [Oryza sativa (japonica cultivar-group)] (GB:ABF99731.1); contains InterPro domain X8; (InterPro:IPR012946)
At1g24320	alpha-glucosidase, putative; similar to GCS1 (GLUCOSIDASE 1), alpha-glucosidase [Arabidopsis thaliana] (TAIR:AT1G67490.1); similar to putative alpha-glucosidase 1 [Oryza sativa (japonica cultivar-group)] (GB:BAB86175.1); similar to Os01g0921200 [Oryza sativa (japonica cultivar-group)] (GB:NP_001045225.1); contains InterPro domain Six-hairpin glycosidase; (InterPro:IPR008928); contains InterPro do…	1.8589	0.0371287	At1g09460	glucan endo-1,3-beta-glucosidase-related; similar to unknown protein [Arabidopsis thaliana] (TAIR:AT1G29380.1); similar to expressed protein [Oryza sativa (japonica cultivar-group)] (GB:ABF99730.1); similar to expressed protein [Oryza sativa (japonica cultivar-group)] (GB:ABF99731.1); contains InterPro domain X8; (InterPro:IPR012946)
At1g12520	Copper/zinc superoxide dismutase copper chaperone. Localized to the chloroplast. Expressed in roots and shoots. Up-regulated in response to copper and senescence. The AtACC activates all three CuZnSOD activities located in three different subcellular compartments. Contains three domains, central, ATX-1 like and C-terminal. ATX-1 like domain essential for the copper chaperone function of AtCCS in …	1.50939	0.000742847	At1g08830	Encodes a cytosolic copper/zinc superoxide dismutase CSD1 that can detoxify superoxide radicals. Its expression is affected by miR398-directed mRNA cleavage.
At1g75290	encodes a protein whose sequence is similar to an isoflavone reductase	1.00048	0.0428429
At2g05440	glycine-rich protein; similar to glycine-rich protein [Arabidopsis thaliana] (TAIR:AT2G05510.1); similar to antimicrobial peptide shep-GRP [Capsella bursa-pastoris] (GB:AAG09424.1); contains InterPro domain Glycine rich; (InterPro:IPR010800)	2.47057	0.00663422
At3g15990	Encodes sulfate transporter Sultr3;4.	1.8129	0.0098573
At5g38030	MATE efflux family protein; similar to MATE efflux family protein [Arabidopsis thaliana] (TAIR:AT3G26590.1); similar to MATE efflux family protein [Arabidopsis thaliana] (TAIR:AT1G12950.1); similar to MATE efflux family protein [Arabidopsis thaliana] (TAIR:AT1G23300.1); similar to integral membrane protein-like [Oryza sativa (japonica cultivar-group)] (GB:BAD87151.1); similar to Os08g0550200 [Ory…	1.58214	0.0107891
At1g74890	Encodes a nuclear response regulator that acts as a negative regulator in cytokinin-mediated signal transduction. Transcript accumulates in leaves and roots in response to cytokinin treatment.	-1.5255	0.0586508
At3g62040	hydrolase; similar to haloacid dehalogenase-like hydrolase family protein [Arabidopsis thaliana] (TAIR:AT5G59490.1); similar to Os07g0634400 [Oryza sativa (japonica cultivar-group)] (GB:NP_001060381.1); similar to expressed protein [Oryza sativa (japonica cultivar-group)] (GB:AAR88590.1); contains InterPro domain HAD-superfamily hydrolase subfamily IA, variant 3; (InterPro:IPR006402); contains In…	1.06244	0.102555
At1g14730	similar to ACYB-2 (Arabidopsis cytochrome b561 -2), carbon-monoxide oxygenase [Arabidopsis thaliana] (TAIR:AT4G25570.1); similar to cytochrome [Mesembryanthemum crystallinum] (GB:AAD11424.1); contains InterPro domain Cytochrome b561 / ferric reductase transmembrane; (InterPro:IPR006593); contains InterPro domain Cytochrome b561; (InterPro:IPR004877)	1.53503	0.0659793
At5g39890	similar to unknown protein [Arabidopsis thaliana] (TAIR:AT5G15120.1); similar to unknown protein [Oryza sativa (japonica cultivar-group)] (GB:BAB03364.1); similar to Os01g0185500 [Oryza sativa (japonica cultivar-group)] (GB:NP_001042241.1); contains InterPro domain Protein of unknown function DUF1637; (InterPro:IPR012864); contains InterPro domain Cupin, RmlC-type; (InterPro:IPR011051)	1.0082	0.138549
At5g23980	Encodes a ferric chelate reductase that is expressed at low levels in roots,shoots and cotyledons, but not flowers. Its transcription is regulated by FIT1.	-1.23718	0.0442448
At1g62630	disease resistance protein (CC-NBS-LRR class), putative; Identical to Probable disease resistance protein At1g62630 (pNd4) [Arabidopsis Thaliana] (GB:Q9SI85;GB:O82099;GB:Q9SXD4); similar to disease resistance protein (CC-NBS-LRR class), putative [Arabidopsis thaliana] (TAIR:AT1G63350.1); similar to RPS5 (RESISTANT TO P. SYRINGAE 5) [Arabidopsis thaliana] (TAIR:AT1G12220.1); similar to disease res…	-1.08042	0.0101612
At5g17450	heavy-metal-associated domain-containing protein / copper chaperone (CCH)-related; similar to heavy-metal-associated domain-containing protein / copper chaperone (CCH)-related [Arabidopsis thaliana] (TAIR:AT1G71050.1); similar to Heavy metal transport/detoxification protein [Medicago truncatula] (GB:ABE84676.1); contains InterPro domain ATPase, P-type, K/Mg/Cd/Cu/Zn/Na/Ca/Na/H-transporter; (Inter…	1.05549	0.0128602
At2g43510	Member of the defensin-like (DEFL) family. Encodes putative trypsin inhibitor protein which may function in defense against herbivory.	1.44607	0.0108467
At5g51810	Encodes gibberellin 20-oxidase. Involved in gibberellin biosynthesis. Up-regulated by far red light in elongating petioles. Not regulated by a circadian clock.	1.3058	0.0480269
At5g59490	haloacid dehalogenase-like hydrolase family protein; similar to haloacid dehalogenase-like hydrolase family protein [Arabidopsis thaliana] (TAIR:AT5G02230.2); similar to putative ripening-related protein [Vitis vinifera] (GB:CAB85628.1); contains InterPro domain HAD-superfamily hydrolase subfamily IA, variant 3; (InterPro:IPR006402); contains InterPro domain Pyrimidine 5-nucleotidase; (InterPro:I…	1.9319	0.0197053
At5g14920	gibberellin-regulated family protein; similar to ATEPR1 (Arabidopsis thaliana extensin proline-rich 1) [Arabidopsis thaliana] (TAIR:AT2G27380.1); similar to hypothetical protein [Brassica napus var. napus] (GB:AAS68179.1); contains InterPro domain Pistil-specific extensin-like protein; (InterPro:IPR003882); contains InterPro domain Gibberellin regulated protein; (InterPro:IPR003854)	-1.17337	0.0110145
At3g01220	Encodes a homeodomain leucine zipper class I (HD-Zip I) protein.	1.10512	0.199805
At5g02180	amino acid transporter family protein; similar to amino acid transporter family protein [Arabidopsis thaliana] (TAIR:AT3G09330.1); similar to amino acid transporter family protein [Arabidopsis thaliana] (TAIR:AT3G09340.1); similar to amino acid transporter family protein [Arabidopsis thaliana] (TAIR:AT5G02170.1); similar to Os12g0574000 [Oryza sativa (japonica cultivar-group)] (GB:NP_001067099.1)…	-1.02156	0.0102099
At5g41570	member of WRKY Transcription Factor; Group II-c	1.17166	0.0485229
At3g21680	unknown protein	1.77158	0.0384962
At3g20860	protein kinase family protein; similar to kinase [Arabidopsis thaliana] (TAIR:AT3G44200.1); similar to serine/threonine-protein kinase Nek4-like [Oryza sativa (japonica cultivar-group)] (GB:BAD17425.1); contains InterPro domain Serine/threonine protein kinase; (InterPro:IPR002290); contains InterPro domain Protein kinase-like; (InterPro:IPR011009); contains InterPro domain Protein kinase; (InterP…	1.19474	0.00374815
At1g05620	inosine-uridine preferring nucleoside hydrolase family protein; similar to inosine-uridine preferring nucleoside hydrolase family protein [Arabidopsis thaliana] (TAIR:AT2G36310.1); similar to Os03g0425200 [Oryza sativa (japonica cultivar-group)] (GB:NP_001050402.1); similar to putative inosine-uridine preferring nucleoside hydrolase, 3'-partial (with alternative splicing) [Oryza sativa (japonica …	1.14915	0.0109351
At1g49860	Encodes glutathione transferase belonging to the phi class of GSTs. Naming convention according to Wagner et al. (2002).	-1.03506	0.131637
At2g30660	3-hydroxyisobutyryl-coenzyme A hydrolase, putative / CoA-thioester hydrolase, putative; similar to CHY1 (BETA-HYDROXYISOBUTYRYL-COA HYDROLASE 1), 3-hydroxyisobutyryl-CoA hydrolase [Arabidopsis thaliana] (TAIR:AT5G65940.1); similar to Os12g0264500 [Oryza sativa (japonica cultivar-group)] (GB:NP_001066529.1); similar to 3-hydroxyisobutyryl-coenzyme A hydrolase, putative, expressed [Oryza sativa (ja…	2.70307	0.0183298
At3g46970	Encodes a cytosolic alpha-glucan phosphorylase. In vitro, the enzyme has a preference for branched polysaccharides, such as glycogen.	-1.09602	0.0142928
At4g21620	glycine-rich protein; similar to unknown protein [Arabidopsis thaliana] (TAIR:AT1G61255.1); similar to expressed protein [Oryza sativa (japonica cultivar-group)] (GB:ABA99958.1); similar to Os03g0676300 [Oryza sativa (japonica cultivar-group)] (GB:NP_001050889.1); contains InterPro domain Somatomedin B; (InterPro:IPR001212)	1.31967	0.000553126
At1g13520	similar to unknown protein [Arabidopsis thaliana] (TAIR:AT1G13480.1); similar to hypothetical protein [Oryza sativa (japonica cultivar-group)] (GB:BAC99699.1); contains InterPro domain Protein of unknown function DUF1262; (InterPro:IPR010683)	1.68026	0.00213306
At1g52190	proton-dependent oligopeptide transport (POT) family protein; similar to proton-dependent oligopeptide transport (POT) family protein [Arabidopsis thaliana] (TAIR:AT3G16180.1); similar to TGF-beta receptor, type I/II extracellular re (GB:ABD32296.1); similar to TGF-beta receptor, type I/II extracellular re (GB:ABD32298.1); contains InterPro domain TGF-beta receptor, type I/II extracellular region…	-1.08173	0.0212966
At4g27440	light-dependent NADPH:protochlorophyllide oxidoreductase B	-1.4074	0.000696863
At1g57943	Member of a family of proteins related to PUP1, a purine transporter. May be involved in the transport of purine and purine derivatives such as cytokinins, across the plasma membrane.	-1.204	0.283477
At4g34900	xanthine dehydrogenase; similar to ATXDH1 (XANTHINE DEHYDROGENASE 1), xanthine dehydrogenase [Arabidopsis thaliana] (TAIR:AT4G34890.1); similar to Aldehyde oxidase and xanthine dehydrogenase, molybdopterin binding domain, putative [Medicago truncatula] (GB:ABE90863.1); similar to Aldehyde oxidase and xanthine dehydrogenase, molybdopterin binding domain containing protein, expressed [Oryza sativa …	-1.48959	0.134545
At1g11850	similar to unknown protein [Arabidopsis thaliana] (TAIR:AT4G01985.1); similar to PREDICTED: hypothetical protein, partial [Strongylocentrotus purpuratus] (GB:XP_001190956.1); similar to PREDICTED: similar to CG5812-PA [Tribolium castaneum] (GB:XP_969409.1); similar to Os03g0309300 [Oryza sativa (japonica cultivar-group)] (GB:NP_001049911.1)	-1.14389	0.0877652
At1g32100	encodes a protein whose sequence is similar to pinoresinol-lariciresinol reductase from pine.	1.13496	0.0305202
At4g14060	major latex protein-related / MLP-related; similar to major latex protein-related / MLP-related [Arabidopsis thaliana] (TAIR:AT2G01520.1); similar to major latex-like protein [Rubus idaeus] (GB:CAA11844.1); similar to ripening-induced protein [Fragaria vesca] (GB:CAA04770.1); contains InterPro domain Bet v I allergen; (InterPro:IPR000916)	1.29728	0.00878721
At3g02590	delta 7-sterol-C5-desaturase, putative; Identical to Putative Delta(7)-sterol-C5(6)-desaturase 2 (EC 1.3.3.-) (Delta-7-C-5 sterol desaturase 2) (Delta(7)-sterol-C5-desaturase 2) (Homolog of DWF7 protein) (HDF7) [Arabidopsis Thaliana] (GB:Q9M883); similar to STE1 (STEROL 1), C-5 sterol desaturase [Arabidopsis thaliana] (TAIR:AT3G02580.1); similar to hypothetical protein [Cleome spinosa] (GB:ABD969…	1.08188	0.00507083
At2g01275	zinc finger (C3HC4-type RING finger) family protein; similar to zinc finger (C3HC4-type RING finger) family protein [Arabidopsis thaliana] (TAIR:AT5G38070.1); similar to Os01g0121200 [Oryza sativa (japonica cultivar-group)] (GB:NP_001041874.1); similar to unknown protein [Oryza sativa (japonica cultivar-group)] (GB:BAD52455.1); contains InterPro domain RINGv; (InterPro:IPR011016); contains InterP…	1.59394	0.046932
At1g08630	Encodes a threonine aldolase, involved in threonine degradation to glycine. Primarily expressed in seeds and seedlings.	-1.76261	0.0900913
At2g13610	ABC transporter family protein; Identical to White-brown complex homolog protein 5 (WBC5) [Arabidopsis Thaliana] (GB:Q9SIT6;GB:Q56ZY4); similar to ABC transporter family protein [Arabidopsis thaliana] (TAIR:AT1G53270.1); similar to Os01g0615500 [Oryza sativa (japonica cultivar-group)] (GB:NP_001043574.1); similar to ABC transporter-like [Oryza sativa (japonica cultivar-group)] (GB:BAB17113.1); co…	-1.1086	0.0223545
At5g49780	leucine-rich repeat transmembrane protein kinase, putative; similar to leucine-rich repeat transmembrane protein kinase, putative [Arabidopsis thaliana] (TAIR:AT1G79620.1); similar to leucine-rich repeat transmembrane protein kinase, putative [Arabidopsis thaliana] (TAIR:AT5G49770.1); similar to leucine-rich repeat family protein / protein kinase family protein [Arabidopsis thaliana] (TAIR:AT5G49…	1.02138	0.0890087
At1g62990	Encodes a homeodomain transcription factor of the Knotted family. May be involved in secondary cell wall biosynthesis.Mutants have moderately irregular xylem development	1.00542	0.0550689
At2g38250	DNA-binding protein-related; similar to transcription factor [Arabidopsis thaliana] (TAIR:AT5G01380.1); similar to OSJNBa0041A02.12 [Oryza sativa (japonica cultivar-group)] (GB:CAD41865.2); similar to B0403H10-OSIGBa0105A11.17 [Oryza sativa (indica cultivar-group)] (GB:CAH67865.1); contains InterPro domain Homeodomain-like; (InterPro:IPR009057); contains InterPro domain Myb, DNA-binding; (InterPr…	1.21858	0.0047486
At5g43370	phosphate transporter	1.32695	0.0525615
At3g02040	SRG3 (SENESCENCE-RELATED GENE 3); glycerophosphodiester phosphodiesterase; similar to glycerophosphoryl diester phosphodiesterase family protein [Arabidopsis thaliana] (TAIR:AT5G41080.1); similar to glycerophosphoryl diester phosphodisterase [Oryza sativa (japonica cultivar-group)] (GB:ABB90904.1); contains InterPro domain Glycerophosphoryl diester phosphodiesterase; (InterPro:IPR004129)	1.18355	0.0899091
At4g15380	member of CYP705A	1.04597	0.116436
At2g41730	similar to unknown protein [Arabidopsis thaliana] (TAIR:AT5G24640.1)	2.29897	0.0301448
At1g52070	jacalin lectin family protein; similar to unknown protein [Arabidopsis thaliana] (TAIR:AT1G52060.1); similar to myrosinase binding protein [Brassica napus] (GB:CAA70587.1); contains InterPro domain Jacalin-related lectin; (InterPro:IPR001229)	1.63914	0.0484648
At2g47950	similar to unknown protein [Arabidopsis thaliana] (TAIR:AT3G62990.1)	1.70026	0.012027
At4g12080	DNA-binding family protein; similar to DNA-binding family protein [Arabidopsis thaliana] (TAIR:AT4G22770.1); similar to HMG-I and HMG-Y, DNA-binding [Medicago truncatula] (GB:ABE87426.1); contains InterPro domain Protein of unknown function DUF296; (InterPro:IPR005175); contains InterPro domain HMG-I and HMG-Y, DNA-binding; (InterPro:IPR000637)	1.27296	0.0383824
At1g56120	leucine-rich repeat family protein / protein kinase family protein; similar to leucine-rich repeat family protein / protein kinase family protein [Arabidopsis thaliana] (TAIR:AT1G56130.1); similar to leucine-rich repeat family protein / protein kinase family protein [Arabidopsis thaliana] (TAIR:AT1G56145.1); similar to leucine-rich repeat family protein / protein kinase family protein [Arabidopsi…	-1.82166	0.00410217
At1g71390	disease resistance family protein / LRR family protein; similar to disease resistance family protein / LRR family protein [Arabidopsis thaliana] (TAIR:AT1G71400.1); similar to disease resistance family protein / LRR family protein [Arabidopsis thaliana] (TAIR:AT3G05360.1); similar to disease resistance family protein [Arabidopsis thaliana] (TAIR:AT3G05370.1); similar to receptor-like protein 9DC …	-1.33526	0.0645566
At1g74500	bHLH family protein; similar to transcription regulator [Arabidopsis thaliana] (TAIR:AT1G26945.1); similar to Os03g0171300 [Oryza sativa (japonica cultivar-group)] (GB:NP_001049112.1); similar to hypothetical protein LOC_Os10g26460 [Oryza sativa (japonica cultivar-group)] (GB:ABB47567.1); contains InterPro domain Helix-loop-helix DNA-binding; (InterPro:IPR011598); contains InterPro domain Basic h…	1.64852	0.0245961
At4g37010	caltractin, putative / centrin, putative; similar to ATCEN2 (CENTRIN2), calcium ion binding [Arabidopsis thaliana] (TAIR:AT3G50360.1); similar to Caltractin (Centrin) (GB:P41210); contains InterPro domain EF-Hand type; (InterPro:IPR011992); contains InterPro domain Calcium-binding EF-hand; (InterPro:IPR002048); contains InterPro domain Flagellar calcium-binding protein (calflagin); (InterPro:IPR0…	1.2745	0.0267081
At3g54990	Encodes a AP2 domain transcription factor that can repress flowering. SMZ and its paralogous gene, SNARCHZAPFEN (SNZ), share a signature with partial complementarity to the miR172 microRNA, whose precursor is induced upon flowering.	1.26094	0.0605666
At1g02520	PGP11 (P-GLYCOPROTEIN 11); ATPase, coupled to transmembrane movement of substances; Identical to Multidrug resistance protein 8 (P-glycoprotein 11) (MDR8) [Arabidopsis Thaliana] (GB:Q9FWX7); similar to MDR3 (P-GLYCOPROTEIN 3) [Arabidopsis thaliana] (TAIR:AT4G01820.1); similar to PGP5 (P-GLYCOPROTEIN 5), ATPase, coupled to transmembrane movement of substances [Arabidopsis thaliana] (TAIR:AT4G01830…	1.87653	0.000765156
At2g40940	Ethylene receptor, subfamily 1. Has histidine kinase activity.	-1.12558	0.00591493
At4g25560	Member of the R2R3 factor gene family.	1.34794	0.0259906
At2g42870	similar to unknown protein [Arabidopsis thaliana] (TAIR:AT3G58850.1); similar to hypothetical protein [Oryza sativa (japonica cultivar-group)] (GB:BAB89478.1); contains InterPro domain Helix-loop-helix DNA-binding; (InterPro:IPR011598)	-1.03234	0.0407645
At5g14570	member of High affinity nitrate transporter family	-2.16802	0.00202203
At3g23250	Member of the R2R3 factor gene family.	1.654	0.0229379
At5g64700	nodulin MtN21 family protein; similar to integral membrane family protein / nodulin MtN21-related [Arabidopsis thaliana] (TAIR:AT1G43650.1); similar to Protein of unknown function DUF6, transmembrane [Medicago truncatula] (GB:ABE81602.1); contains InterPro domain Protein of unknown function DUF6, transmembrane; (InterPro:IPR000620)	1.39684	0.00873893
At4g01450	nodulin MtN21 family protein; similar to nodulin MtN21 family protein [Arabidopsis thaliana] (TAIR:AT4G01440.1); similar to Os06g0109300 [Oryza sativa (japonica cultivar-group)] (GB:NP_001056575.1); similar to Os06g0109200 [Oryza sativa (japonica cultivar-group)] (GB:NP_001056574.1); similar to H0523F07.12 [Oryza sativa (indica cultivar-group)] (GB:CAH67024.1); contains InterPro domain Protein of…	1.10583	0.026577
At2g34930	disease resistance family protein; similar to disease resistance family protein [Arabidopsis thaliana] (TAIR:AT1G47890.1); similar to Leucine-rich repeat; Leucine-rich repeat, cysteine-containing type [Medicago truncatula] (GB:ABE79507.1); contains InterPro domain Leucine-rich repeat; (InterPro:IPR001611); contains InterPro domain Leucine-rich repeat, plant specific; (InterPro:IPR007090); contain…	1.0968	0.177151
At5g05160	leucine-rich repeat transmembrane protein kinase, putative; similar to leucine-rich repeat transmembrane protein kinase, putative [Arabidopsis thaliana] (TAIR:AT5G58300.1); similar to putative receptor-like protein kinase [Oryza sativa (japonica cultivar-group)] (GB:BAB62593.1); similar to Os05g0480400 [Oryza sativa (japonica cultivar-group)] (GB:NP_001055854.1); contains InterPro domain Protein …	1.03346	0.0174296
At1g03840	zinc finger (C2H2 type) family protein; similar to zinc finger (C2H2 type) family protein [Arabidopsis thaliana] (TAIR:AT5G44160.1); similar to Os01g0242200 [Oryza sativa (japonica cultivar-group)] (GB:NP_001042553.1); similar to Zinc finger, C2H2-type [Medicago truncatula] (GB:ABD28501.1); contains InterPro domain Zinc finger, C2H2-type; (InterPro:IPR007087)	1.07549	0.0253352
At2g25810	TIP4;1 (tonoplast intrinsic protein 4;1); water channel; Identical to Aquaporin TIP4.1 (Tonoplast intrinsic protein 4.1) (Epsilon-tonoplast intrinsic protein) (Epsilon-TIP) (TIP4.1) [Arabidopsis Thaliana] (GB:O82316;GB:Q53XD1); similar to GAMMA-TIP (Tonoplast intrinsic protein (TIP) gamma), water channel [Arabidopsis thaliana] (TAIR:AT2G36830.1); similar to aquaglyceroporin; tonoplast intrinsic p…	1.10473	0.125118
At2g30340	LOB domain protein 13 / lateral organ boundaries domain protein 13 (LBD13); Identical to LOB domain-containing protein 13 (LBD13) [Arabidopsis Thaliana] (GB:Q9AT61;GB:O22930;GB:Q8W1D8); similar to LOB domain protein 15 / lateral organ boundaries domain protein 15 (LBD15) [Arabidopsis thaliana] (TAIR:AT2G40470.1); similar to Os01g0825000 [Oryza sativa (japonica cultivar-group)] (GB:NP_001044669.1)…	1.5289	0.0771843
At5g65690	Encodes a putative phosphoenolpyruvate carboxykinase (ATP-dependent).	1.04776	0.0930979
At1g48510	cytochrome c oxidase assembly protein surfeit-related; similar to SURF1 (SURFEIT 1) [Arabidopsis thaliana] (TAIR:AT3G17910.1); similar to Os03g0200700 [Oryza sativa (japonica cultivar-group)] (GB:NP_001049291.1); contains InterPro domain Surfeit locus 1; (InterPro:IPR002994)	1.30975	0.0605608
At1g30730	FAD-binding domain-containing protein; similar to FAD-binding domain-containing protein [Arabidopsis thaliana] (TAIR:AT1G30720.1); similar to FAD linked oxidase, N-terminal [Medicago truncatula] (GB:ABD32603.1); contains InterPro domain FAD linked oxidase, N-terminal; (InterPro:IPR006094); contains InterPro domain Berberine/berberine-like; (InterPro:IPR012951)	1.76779	0.0149976
At4g25100	Fe-superoxide dismutase	-1.33167	0.00440968
At2g23960	defense-related protein, putative; similar to defense-related protein, putative [Arabidopsis thaliana] (TAIR:AT4G30530.1); similar to defense-related protein [Brassica carinata] (GB:AAK50344.1); contains InterPro domain Glutamine amidotransferase class-I; (InterPro:IPR000991)	1.3688	0.077607
At4g14640	encodes a divergent member of calmodulin, which is an EF-hand family of Ca2+-binding proteins. This gene is expressed in leaves, flowers and siliques. The gene functionally complements yeast calmodulin 1 (CAM1). Also the protein does not form formed a complex with a basic amphiphilic helical peptide in the presence of Ca2+ in vitro. Authors suggest that this gene may represent a Ca2+-binding sens…	1.06026	0.00313269
At3g12145	A novel leucine-rich repeat protein. Interacts directly with MADS domain transcription factor.	1.29471	0.0943145
At5g65790	Encodes a putative MYB transcription factor.	1.03355	0.103999
At1g19350	Encodes brassinosteroid (BR) signalling protein that accumulates in the nucleus as dephosphorylated form in response to BRs. Is phosphorylated by the BIN2 GSK3 kinase. It synergistically interacts with BIM1 to bind to E box sequences (CANNTG). The protein contains a nuclear localization signal (NLS), followed by a highly conserved amino-terminal domain (N) shared by all family members, a BIN2 pho…	-1.08066	0.000684732
At5g02780	In2-1 protein, putative; similar to In2-1 protein, putative [Arabidopsis thaliana] (TAIR:AT5G02790.1); similar to glutathione S-transferase [Pisum sativum] (GB:BAC81649.1); contains InterPro domain Thioredoxin-like fold; (InterPro:IPR012336); contains InterPro domain Glutathione S-transferase, N-terminal; (InterPro:IPR004045); contains InterPro domain Glutathione S-transferase, C-terminal-like; (…	1.46444	0.00147172
At5g19410	ABC transporter family protein; Identical to Probable white-brown complex homolog protein 24 (WBC24) [Arabidopsis Thaliana] (GB:Q3E9B8); similar to ABC transporter family protein [Arabidopsis thaliana] (TAIR:AT5G52860.1); similar to AAA ATPase [Medicago truncatula] (GB:ABE80962.1); contains InterPro domain ABC-2 type transporter; (InterPro:IPR013525); contains InterPro domain AAA ATPase; (InterPr…	1.23919	0.103739
At4g04330	similar to unnamed protein product [Ostreococcus tauri] (GB:CAL56420.1); similar to Os08g0425200 [Oryza sativa (japonica cultivar-group)] (GB:NP_001061837.1)	-1.56392	0.0248176
At1g59660	nucleoporin family protein; similar to transporter [Arabidopsis thaliana] (TAIR:AT1G10390.2); similar to Os12g0166000 [Oryza sativa (japonica cultivar-group)] (GB:NP_001066246.1); similar to Nucleoporin autopeptidase family protein, expressed [Oryza sativa (japonica cultivar-group)] (GB:ABA95896.1); similar to Nucleoporin autopeptidase family protein, expressed [Oryza sativa (japonica cultivar-gr…	1.15244	0.0188297
At4g23670	major latex protein-related / MLP-related; similar to major latex protein-related / MLP-related [Arabidopsis thaliana] (TAIR:AT4G23680.1); similar to major latex protein [Ficus awkeotsang] (GB:AAQ07269.1); contains InterPro domain Bet v I allergen; (InterPro:IPR000916)	1.00486	0.0794591
At5g59670	leucine-rich repeat protein kinase, putative; similar to leucine-rich repeat protein kinase, putative [Arabidopsis thaliana] (TAIR:AT5G59680.1); similar to leucine-rich repeat protein kinase, putative [Arabidopsis thaliana] (TAIR:AT5G59650.1); similar to MEE39 (maternal effect embryo arrest 39), kinase [Arabidopsis thaliana] (TAIR:AT3G46330.1); similar to Protein kinase [Medicago truncatula] (GB:…	-1.2127	0.002929
At4g11320	cysteine proteinase, putative; Identical to Probable cysteine proteinase At4g11320 precursor (EC 3.4.22.-) [Arabidopsis Thaliana] (GB:Q9SUS9); similar to RD21 (RESPONSIVE TO DEHYDRATION 21), cysteine-type peptidase [Arabidopsis thaliana] (TAIR:AT4G11310.1); similar to senescence-associated cysteine protease [Brassica oleracea] (GB:AAL60580.1); contains InterPro domain Peptidase, cysteine peptidas…	2.67536	0.0112457
At1g02940	Encodes glutathione transferase belonging to the phi class of GSTs. Naming convention according to Wagner et al. (2002).	1.79797	0.00858104
At4g30460	glycine-rich protein; similar to glycine-rich protein [Arabidopsis thaliana] (TAIR:AT4G30450.1); similar to cell-wall protein [Platanus x acerifolia] (GB:CAJ91128.1); similar to Os09g0425200 [Oryza sativa (japonica cultivar-group)] (GB:NP_001063219.1); contains InterPro domain Eggshell protein; (InterPro:IPR002952)	1.03152	0.0325491
At2g30130	Overexpression/activation tagged allele has epinastic leaves, reduced apical dominance and is sterile. Gene is similar to asymmetric leaves (AS)/lateral organ boundary (LOB) genes which repress KNOX gene expression.	1.23087	0.145967
At1g56430	nicotianamine synthase, putative; Identical to Probable nicotianamine synthase 4 (EC 2.5.1.43) (S-adenosyl-L- methionine:S-adenosyl-L-methionine:S-adenosyl-methionine 3-amino-3- carboxypropyltransferase 4) (NAS4) [Arabidopsis Thaliana] (GB:Q9C7X5); similar to nicotianamine synthase, putative [Arabidopsis thaliana] (TAIR:AT1G09240.1); similar to nicotianamine synthase [Thlaspi caerulescens] (GB:CA…	1.09304	0.0817483
At2g36020	abscisic acid-responsive HVA22 family protein; Identical to HVA22-like protein j (AtHVA22j) (HVA22J) [Arabidopsis Thaliana] (GB:Q8GXE9;GB:Q8LEZ1;GB:Q9SJ48); similar to abscisic acid-responsive HVA22 family protein [Arabidopsis thaliana] (TAIR:AT5G42560.1); similar to TB2/DP1, HVA22 family protein, expressed [Oryza sativa (japonica cultivar-group)] (GB:ABF94986.1); contains InterPro domain TB2/DP1…	1.52957	0.0200675
At1g43790	similar to hydroxyproline-rich glycoprotein family protein [Arabidopsis thaliana] (TAIR:AT5G48920.1)	1.29883	0.0122653
At5g02760	protein phosphatase 2C family protein / PP2C family protein; similar to protein phosphatase type 2C [Arabidopsis thaliana] (TAIR:AT3G12620.2); similar to protein phosphatase 2C homolog [Mesembryanthemum crystallinum] (GB:AAD11430.1); similar to Os06g0717800 [Oryza sativa (japonica cultivar-group)] (GB:NP_001058597.1); contains InterPro domain Protein phosphatase 2C-like; (InterPro:IPR001932)	-3.83643	0.0249493
At5g06870	polygalacturonase inhibiting protein 2 (PGIP2) mRNA,	1.16724	0.114213
At1g56300	DNAJ heat shock N-terminal domain-containing protein; similar to DNAJ heat shock N-terminal domain-containing protein [Arabidopsis thaliana] (TAIR:AT3G14200.1); similar to DnaJ-like protein [Glycine max] (GB:AAM23263.1); contains InterPro domain Heat shock protein DnaJ, N-terminal; (InterPro:IPR001623)	-1.30658	0.0352863
At3g45390	lectin protein kinase family protein; similar to lectin protein kinase family protein [Arabidopsis thaliana] (TAIR:AT3G45330.1); similar to lectin-like receptor kinase 7;2 [Medicago truncatula] (GB:AAR11299.1); contains InterPro domain Protein kinase-like; (InterPro:IPR011009); contains InterPro domain Concanavalin A-like lectin/glucanase, subgroup; (InterPro:IPR013320); contains InterPro domain …	1.07417	0.041698
At4g24110	similar to Hypothetical protein [Oryza sativa (japonica cultivar-group)] (GB:AAO17020.1)	1.26584	0.0336491
At3g16770	Encodes a member of the ERF (ethylene response factor) subfamily B-2 of the plant specific ERF/AP2 transcription factor family (RAP2.3). The protein contains one AP2 domain. There are 5 members in this subfamily including RAP2.2 AND RAP2.12.It is localized to the nucleus and acts as a transcriptional activator through the GCC-box. It has been identified as a suppressor of Bax-induced cell death b…	-2.37306	0.000774799
At5g35525	similar to unknown protein [Arabidopsis thaliana] (TAIR:AT1G14870.1); similar to Os02g0579800 [Oryza sativa (japonica cultivar-group)] (GB:NP_001047231.1); similar to Uncharacterized Cys-rich domain [Medicago truncatula] (GB:ABE80519.1); similar to Os02g0580000 [Oryza sativa (japonica cultivar-group)] (GB:NP_001047232.1); contains InterPro domain Protein of unknown function Cys-rich; (InterPro:IP…	1.39259	0.00785607
At5g01550	lectin protein kinase, putative; similar to lectin protein kinase, putative [Arabidopsis thaliana] (TAIR:AT5G01560.1); similar to lectin protein kinase, putative [Arabidopsis thaliana] (TAIR:AT3G08870.1); similar to lectin protein kinase, putative [Arabidopsis thaliana] (TAIR:AT5G01540.1); similar to receptor lectin protein kinase-like [Cucumis melo] (GB:AAU04770.1); contains InterPro domain Prot…	1.16724	0.0340139
At5g16570	Encodes a cytosolic glutamine synthetase, the enzyme has high affinity with substrate ammonium	-1.63006	0.00484949
At1g71110	similar to unknown protein [Arabidopsis thaliana] (TAIR:AT2G12400.1); similar to H0306F03.12 [Oryza sativa (indica cultivar-group)] (GB:CAH68245.1); similar to Os01g0121300 [Oryza sativa (japonica cultivar-group)] (GB:NP_001041875.1); similar to Os02g0799300 [Oryza sativa (japonica cultivar-group)] (GB:NP_001048408.1); contains InterPro domain Acid phosphatase/vanadium-dependent haloperoxidase; (…	1.01252	0.0539733
At2g29310	tropinone reductase, putative / tropine dehydrogenase, putative; similar to tropinone reductase, putative / tropine dehydrogenase, putative [Arabidopsis thaliana] (TAIR:AT2G29320.1); similar to tropinone reductase, putative / tropine dehydrogenase, putative [Arabidopsis thaliana] (TAIR:AT2G29300.1); similar to Tropinone reductase, putative, expressed [Oryza sativa (japonica cultivar-group)] (GB:A…	-1.40174	0.0260617
At5g45820	Encodes a CBL-interacting serine/threonine protein kinase comprised of an N-terminal kinase catalytic domain similar to SNF1/AMPK and a unique C-terminal regulatory domain.	-1.81941	0.061969
At5g42800	dihydroflavonol reductase. Catalyzes the conversion of dihydroquercetin to leucocyanidin in the biosynthesis of anthocyanins.	2.50296	0.0600505
At5g60020	putative laccase, a member of laccase family of genes (17 members in Arabidopsis).	1.93737	0.00505029
At1g74490	protein kinase, putative; similar to APK2B (PROTEIN KINASE 2B), kinase [Arabidopsis thaliana] (TAIR:AT2G02800.2); similar to Protein kinase [Medicago truncatula] (GB:ABD32991.1); contains InterPro domain Protein kinase-like; (InterPro:IPR011009); contains InterPro domain Protein kinase; (InterPro:IPR000719); contains InterPro domain Serine/threonine protein kinase, active site; (InterPro:IPR00827…	1.19927	0.0256644
At5g57090	Encodes an auxin efflux carrier that is similar to bacterial membrane transporters. Root-specific role in the transport of auxin. Acts downstream of CTR1 and ethylene biosynthesis, in the same pathway as EIN2 and AUX1, and independent from EIN3 and EIN5/AIN1 pathway. In the root, the protein localizes apically in epidermal and lateral root cap cells and predominantly basally in cortical cells. Fu…	1.15886	0.14259
At4g05200	protein kinase family protein; similar to protein kinase family protein [Arabidopsis thaliana] (TAIR:AT4G23160.1); similar to CRK10 (CYSTEINE-RICH RLK10), kinase [Arabidopsis thaliana] (TAIR:AT4G23180.1); similar to CRK6 (CYSTEINE-RICH RLK 6), kinase [Arabidopsis thaliana] (TAIR:AT4G23140.1); similar to receptor-like protein kinase homolog RK20-1 [Phaseolus vulgaris] (GB:AAD21872.1); contains Int…	1.18585	0.0719782
At2g03590	Encodes a member of a class of allantoin transporters.	-2.36088	0.0153306
At5g22460	esterase/lipase/thioesterase family protein; similar to hydrolase, alpha/beta fold family protein [Arabidopsis thaliana] (TAIR:AT1G74280.1); similar to hydrolase, alpha/beta fold family protein [Arabidopsis thaliana] (TAIR:AT2G36290.1); similar to esterase/lipase/thioesterase family protein [Arabidopsis thaliana] (TAIR:AT1G74300.1); similar to Os12g0152100 [Oryza sativa (japonica cultivar-group)]…	-1.25869	0.0250239
At5g67060	basic helix-loop-helix (bHLH) family protein; similar to basic helix-loop-helix (bHLH) family protein [Arabidopsis thaliana] (TAIR:AT3G50330.1); similar to Helix-loop-helix DNA-binding [Medicago truncatula] (GB:ABE93563.1); contains InterPro domain Helix-loop-helix DNA-binding; (InterPro:IPR011598); contains InterPro domain Basic helix-loop-helix dimerisation region bHLH; (InterPro:IPR001092)	-1.14774	0.035618
At3g12510	similar to AGL56 (AGAMOUS LIKE-56), DNA binding / transcription factor [Arabidopsis thaliana] (TAIR:AT1G60880.1); similar to At3g12510-like protein [Boechera stricta] (GB:ABB89768.1); contains domain MADS BOX PROTEIN (PTHR11945); contains domain MADS BOX PROTEIN (PTHR11945:SF13)	1.19164	0.0321366
At5g22570	member of WRKY Transcription Factor; Group III	2.21255	0.0712183
At1g22160	senescence-associated protein-related; similar to senescence-associated protein-related [Arabidopsis thaliana] (TAIR:AT1G78020.1); similar to 80C09_23 [Brassica rapa subsp. pekinensis] (GB:AAZ41834.1); contains InterPro domain Protein of unknown function DUF581; (InterPro:IPR007650)	-1.08414	0.000458901
At3g06300	Encodes a prolyl-4 hydroxylase that can hydroxylate poly(L-proline)and other proline rich peptides, including those with sequences corresponding to those in arabinogalactan proteins and extensins.	1.0441	0.031645
At5g15130	member of WRKY Transcription Factor; Group II-b	1.67444	0.0336035
At5g40210	nodulin MtN21 family protein; similar to nodulin MtN21 family protein [Arabidopsis thaliana] (TAIR:AT3G28130.2); similar to Protein of unknown function DUF6, transmembrane [Medicago truncatula] (GB:ABE93902.1); contains InterPro domain Protein of unknown function DUF6, transmembrane; (InterPro:IPR000620)	1.57621	0.038839
At5g62520	Encodes a protein with similarity to RCD1 but without the WWE domain. The protein does have a PARP signature upstream of the C-terminal protein interaction domain. The PARP signature may bind NAD+ and attach the ADP-ribose-moiety from NAD+ to the target molecule. Its presence suggests a role for the protein in ADP ribosylation. Up-regulated by NaCl. SRO5 and P5CDH (an overlapping gene in the anti…	1.54056	0.0171593
At1g54010	myrosinase-associated protein, putative; similar to myrosinase-associated protein, putative [Arabidopsis thaliana] (TAIR:AT1G54000.1); similar to myrosinase-associated protein [Brassica napus] (GB:CAA71238.1); contains InterPro domain Lipolytic enzyme, G-D-S-L; (InterPro:IPR001087)	1.42849	0.0196385
At4g29930	basic helix-loop-helix (bHLH) family protein; similar to basic helix-loop-helix (bHLH) family protein [Arabidopsis thaliana] (TAIR:AT5G57150.1); similar to Helix-loop-helix DNA-binding [Medicago truncatula] (GB:ABE84573.1); contains InterPro domain Helix-loop-helix DNA-binding; (InterPro:IPR011598); contains InterPro domain Basic helix-loop-helix dimerisation region bHLH; (InterPro:IPR001092)	2.14517	0.0141721
At1g59780	disease resistance protein (CC-NBS-LRR class), putative; Identical to Putative disease resistance protein At1g59780 [Arabidopsis Thaliana] (GB:Q9XIF0); similar to disease resistance protein (CC-NBS-LRR class), putative [Arabidopsis thaliana] (TAIR:AT1G58390.1); similar to disease resistance protein (CC-NBS-LRR class), putative [Arabidopsis thaliana] (TAIR:AT1G58400.1); similar to disease resistan…	1.36939	0.0744947
At5g13220	similar to unknown protein [Arabidopsis thaliana] (TAIR:AT5G20900.1); similar to P0482D04.10 [Oryza sativa (japonica cultivar-group)] (GB:BAB89663.1); similar to Os04g0395800 [Oryza sativa (japonica cultivar-group)] (GB:NP_001052661.1); similar to Os10g0392400 [Oryza sativa (japonica cultivar-group)] (GB:NP_001064513.1); contains InterPro domain ZIM; (InterPro:IPR010399)	1.54165	0.172304
At4g11880	AGL12, AGL14, and AGL17 are all preferentially expressed in root tissues and therefore represent the only characterized MADS box genes expressed in roots.	1.82308	0.0919204
At2g22240	inositol-3-phosphate synthase isozyme 2 / myo-inositol-1-phosphate synthase 2 / MI-1-P synthase 2 / IPS 2; Identical to Inositol-3-phosphate synthase isozyme 2 (EC 5.5.1.4) (Myo-inositol-1- phosphate synthase 2) (MI-1-P synthase 2) (IPS 2) [Arabidopsis Thaliana] (GB:Q38862;GB:Q9SIE2); similar to MI-1-P SYNTHASE (Myo-inositol-1-phosphate synthase), inositol-3-phosphate synthase [Arabidopsis thalia…	-1.04035	5.2831e-05
At5g44550	integral membrane family protein; similar to integral membrane family protein [Arabidopsis thaliana] (TAIR:AT4G20390.1); similar to plant integral membrane protein TIGR01569 containing protein, expressed [Oryza sativa (japonica cultivar-group)] (GB:ABA99368.1); similar to Os12g0610800 [Oryza sativa (japonica cultivar-group)] (GB:NP_001067249.1); contains InterPro domain Protein of unknown functio…	1.27381	0.0344822
At5g15150	homeobox-containing gene with an unusual feature: a leucine zipper motif adjacent to the carboxyl-terminal of the homeodomain structure. This gene is expressed primarily in the cortex of the root and the stem (in situ hybridization).	1.17251	0.0494545
At2g39920	acid phosphatase class B family protein; Identical to Hypothetical protein At2g39920 [Arabidopsis Thaliana] (GB:O04195); similar to acid phosphatase, putative [Arabidopsis thaliana] (TAIR:AT4G25150.1); similar to HAD superfamily (subfamily IIIB) phosphatase, putative [Medicago truncatula] (GB:ABE88130.1); contains InterPro domain Acid phosphatase (Class B); (InterPro:IPR005519)	-1.10008	0.0203249
At1g56680	glycoside hydrolase family 19 protein; similar to glycoside hydrolase family 19 protein [Arabidopsis thaliana] (TAIR:AT2G43600.1); similar to chitinase [Brassica rapa subsp. pekinensis] (GB:BAF35569.1); contains InterPro domain Chitin-binding, type 1; (InterPro:IPR001002); contains InterPro domain Glycoside hydrolase, family 19; (InterPro:IPR000726)	1.80376	0.0650414
At1g68690	unknown protein	1.32916	0.022611
At2g16980	tetracycline transporter; similar to unknown protein [Arabidopsis thaliana] (TAIR:AT2G16990.2); similar to Major facilitator superfamily MFS_1 [Medicago truncatula] (GB:ABE80432.1); contains InterPro domain Tetracycline resistance protein; (InterPro:IPR001958); contains InterPro domain Major facilitator superfamily MFS_1; (InterPro:IPR011701)	1.35899	0.065351
At1g78995	similar to hypothetical protein [Oryza sativa (japonica cultivar-group)] (GB:BAD10530.1)	-1.04555	0.0515452
At2g32160	similar to unknown protein [Arabidopsis thaliana] (TAIR:AT2G32170.1); similar to Os05g0511300 [Oryza sativa (japonica cultivar-group)] (GB:NP_001056014.1); similar to unnamed protein product [Tetraodon nigroviridis] (GB:CAF92601.1); contains InterPro domain N2227-like; (InterPro:IPR012901)	-2.2572	0.0127602
At1g52870	peroxisomal membrane protein-related; similar to peroxisomal membrane protein-related [Arabidopsis thaliana] (TAIR:AT4G03410.2); similar to peroxisomal membrane protein, putative, expressed [Oryza sativa (japonica cultivar-group)] (GB:ABF97329.1); similar to Os03g0583800 [Oryza sativa (japonica cultivar-group)] (GB:NP_001050563.1); contains InterPro domain Mpv17/PMP22; (InterPro:IPR007248)	-1.26385	0.00265583
At3g48850	mitochondrial phosphate transporter, putative; similar to mitochondrial phosphate transporter [Arabidopsis thaliana] (TAIR:AT5G14040.1); similar to mitochondrial phosphate transporter [Zea mays] (GB:BAA31583.1); contains InterPro domain Adenine nucleotide translocator 1; (InterPro:IPR002113); contains InterPro domain Mitochondrial substrate carrier; (InterPro:IPR001993)	1.34645	0.0640889
At1g67710	Encodes an Arabidopsis response regulator (ARR) protein that acts in concert with other type-B ARRs in the cytokinin signaling pathway.	1.11834	0.0759516
At4g04830	methionine sulfoxide reductase domain-containing protein / SeIR domain-containing protein; similar to methionine sulfoxide reductase domain-containing protein / SeIR domain-containing protein [Arabidopsis thaliana] (TAIR:AT4G04810.1); similar to Os03g0360700 [Oryza sativa (japonica cultivar-group)] (GB:NP_001050156.1); similar to unknown [Oryza sativa (japonica cultivar-group)] (GB:AAO72582.1); c…	1.34286	0.0370141
At2g22510	hydroxyproline-rich glycoprotein family protein; similar to hydroxyproline-rich glycoprotein family protein [Arabidopsis thaliana] (TAIR:AT4G38080.1); similar to early nodulin 75 precursor-like protein [Oryza sativa (japonica cultivar-group)] (GB:BAD09004.1)	1.42157	0.0731992
At1g50090	aminotransferase class IV family protein; Identical to Putative branched-chain-amino-acid aminotransferase 7 (Atbcat-7) (BCAT7) [Arabidopsis Thaliana] (GB:Q9LPM8); similar to branched-chain amino acid aminotransferase 6 / branched-chain amino acid transaminase 6 (BCAT6) [Arabidopsis thaliana] (TAIR:AT1G50110.1); similar to Branched-chain amino acid aminotransferase II [Medicago truncatula] (GB:AB…	1.24584	0.022115
At3g14780	similar to ATGSL04 (GLUCAN SYNTHASE-LIKE 4), 1,3-beta-glucan synthase/ transferase, transferring glycosyl groups [Arabidopsis thaliana] (TAIR:AT3G14570.1); similar to Os06g0728800 [Oryza sativa (japonica cultivar-group)] (GB:NP_001058646.1); similar to putative callose synthase 1 catalytic subunit [Oryza sativa (japonica cultivar-group)] (GB:BAD62105.1); contains domain UNCHARACTERIZED DUF605 (PT…	1.02766	0.0590031
At1g69880	ATH8 (thioredoxin H-type 8); thiol-disulfide exchange intermediate; similar to ATH7 (thioredoxin H-type 7), thiol-disulfide exchange intermediate [Arabidopsis thaliana] (TAIR:AT1G59730.1); similar to thioredoxin [Glycine max] (GB:AAS88427.1); contains InterPro domain Thioredoxin-like fold; (InterPro:IPR012336); contains InterPro domain Thioredoxin-related; (InterPro:IPR006662); contains InterPro …	1.35709	0.0970065
At2g01880	ATPAP7/PAP7 (purple acid phosphatase 7); acid phosphatase/ protein serine/threonine phosphatase; similar to ATACP5 (acid phosphatase 5), acid phosphatase/ protein serine/threonine phosphatase [Arabidopsis thaliana] (TAIR:AT3G17790.1); similar to purple acid phosphatase 1 [Solanum tuberosum] (GB:AAT37529.1); contains InterPro domain Acid phosphatase, type 5; (InterPro:IPR012007); contains InterPro…	1.88859	0.0585317
At4g31020	similar to unknown protein [Arabidopsis thaliana] (TAIR:AT2G24320.1); similar to Esterase/lipase/thioesterase [Medicago truncatula] (GB:ABD32255.1); similar to Os02g0796600 [Oryza sativa (japonica cultivar-group)] (GB:NP_001048390.1); contains InterPro domain Esterase/lipase/thioesterase; (InterPro:IPR000379)	1.52259	0.0162667
At4g00940	Dof-type zinc finger domain-containing protein; Identical to Dof zinc finger protein DOF4.1 (AtDOF4.1) (DOF4.1) [Arabidopsis Thaliana] (GB:Q9M161;GB:O23083); similar to DAG1 (DOF AFFECTING GERMINATION 1) [Arabidopsis thaliana] (TAIR:AT3G61850.3); similar to Dof17 [Glycine max] (GB:ABI16018.1); contains InterPro domain Zinc finger, Dof-type; (InterPro:IPR003851)	1.01719	0.0413205
At2g16230	glycosyl hydrolase family 17 protein; similar to glycosyl hydrolase family 17 protein [Arabidopsis thaliana] (TAIR:AT4G34480.1); similar to beta-1,3-glucanase-like protein [Olea europaea] (GB:AAK58515.1); contains InterPro domain X8; (InterPro:IPR012946); contains InterPro domain Glycoside hydrolase, family 17; (InterPro:IPR000490)	1.2569	0.0576221
At1g14880	similar to unknown protein [Arabidopsis thaliana] (TAIR:AT1G14870.1); similar to Os02g0579800 [Oryza sativa (japonica cultivar-group)] (GB:NP_001047231.1); similar to ORFX [Lycopersicon esculentum] (GB:AAF74286.1); similar to fw2.2 [Lycopersicon pennellii] (GB:AAO12196.1); contains InterPro domain Protein of unknown function Cys-rich; (InterPro:IPR006461)	-1.63292	0.0940621
At4g29270	acid phosphatase class B family protein; similar to acid phosphatase class B family protein [Arabidopsis thaliana] (TAIR:AT4G29260.1); similar to Plant acid phosphatase [Medicago truncatula] (GB:ABE84853.1); contains InterPro domain Acid phosphatase (Class B); (InterPro:IPR005519); contains InterPro domain Plant acid phosphatase; (InterPro:IPR010028)	1.88688	0.00674637
At5g22500	acyl CoA reductase, putative / male-sterility protein, putative; similar to oxidoreductase, acting on the CH-CH group of donors [Arabidopsis thaliana] (TAIR:AT3G44550.1); similar to oxidoreductase, acting on the CH-CH group of donors [Arabidopsis thaliana] (TAIR:AT3G44540.1); similar to oxidoreductase, acting on the CH-CH group of donors [Arabidopsis thaliana] (TAIR:AT3G44560.1); similar to acyl …	1.42927	0.0146195
At4g31470	pathogenesis-related protein, putative; similar to allergen V5/Tpx-1-related family protein [Arabidopsis thaliana] (TAIR:AT5G57625.1); similar to pathogenesis related protein-1 [Zea mays] (GB:AAC25629.1); similar to pathogenesis-related protein 1 [Zea mays subsp. parviglumis] (GB:ABA34066.1); similar to pathogenesis-related protein 1 [Zea mays subsp. parviglumis] (GB:ABA34056.1); contains InterPr…	1.62928	0.0700099
At2g25980	jacalin lectin family protein; Identical to Myrosinase-binding protein-like At2g25980 [Arabidopsis Thaliana] (GB:O80998); similar to jacalin lectin family protein [Arabidopsis thaliana] (TAIR:AT1G33790.1); similar to jasmonate inducible protein [Brassica napus] (GB:CAA72271.1); contains InterPro domain Jacalin-related lectin; (InterPro:IPR001229)	1.1158	0.0852996
At4g11460	protein kinase family protein; similar to protein kinase family protein [Arabidopsis thaliana] (TAIR:AT4G11480.1); similar to CRK11 (CYSTEINE-RICH RLK11), kinase [Arabidopsis thaliana] (TAIR:AT4G23190.1); similar to protein kinase family protein [Arabidopsis thaliana] (TAIR:AT4G11470.1); similar to receptor-like protein kinase homolog RK20-1 [Phaseolus vulgaris] (GB:AAD21872.1); contains InterPro…	-1.50358	0.000406723
At1g23080	Encodes a novel component of auxin efflux that is located apically in the basal cell and is involved during embryogenesis in setting up the apical-basal axis in the embryo. It is also involved in pattern specification during root development. In roots, it is expressed at lateral and basal membranes of provascular cells in the meristem and elongation zone, whereas in the columella cells it coincid…	-1.15292	0.00434178
At5g01900	member of WRKY Transcription Factor; Group III	2.65842	0.073717
At1g14250	nucleoside phosphatase family protein / GDA1/CD39 family protein; similar to nucleoside phosphatase family protein / GDA1/CD39 family protein [Arabidopsis thaliana] (TAIR:AT1G14240.2); similar to nucleoside phosphatase family protein / GDA1/CD39 family protein [Arabidopsis thaliana] (TAIR:AT1G14230.1); similar to Nucleoside phosphatase GDA1/CD39 [Medicago truncatula] (GB:ABE85847.1); contains Int…	3.57274	0.0336723
At1g69490	Encodes a member of the NAC transcription factor gene family. It is expressed in floral primordia and upregulated by AP3 and PI. Its expression is associated with leaf senescence.	-2.39377	0.0038086
At3g44550	oxidoreductase, acting on the CH-CH group of donors; similar to acyl CoA reductase, putative / male-sterility protein, putative [Arabidopsis thaliana] (TAIR:AT5G22500.1); similar to oxidoreductase, acting on the CH-CH group of donors [Arabidopsis thaliana] (TAIR:AT3G44540.1); similar to oxidoreductase, acting on the CH-CH group of donors [Arabidopsis thaliana] (TAIR:AT3G44560.1); similar to acyl …	1.45418	0.0252002
At2g37260	Encodes a protein similar to WRKY transcription factors that is expressed in the seed integument and endosperm. Mutants are defective in proanthocyanidin synthesis and seed mucilate deposition. Seeds are yellow colored. Seed size is also affected; seeds are reduced in size but only when the mutant allele is transmitted through the female parent.	1.31111	0.143023
At5g24770	Has acid phosphatase activity dependent on the presence of divalent cations (Mg2+, Co2+, Zn2+, Mn2+) and anti-insect activity. Insects fed with the protein show a retarded development. Induced in response to abscisic acid, jasmonic acid, salt, water deficiency and wounding.	1.32376	0.132626
At5g17650	glycine/proline-rich protein; similar to proline-rich family protein [Arabidopsis thaliana] (TAIR:AT5G45350.2); similar to Unknown (protein for MGC:12025) [Mus musculus] (GB:AAH05782.1)	1.48619	0.00633532
At1g52410	Contains a novel calcium-binding repeat sequence. Binds TSK in vitro. Localizes to small cytoplasmic vesicles in interphase cells. In cells synchronized for cell division, TSA1 and TSK relocalize to ends of spindle microtubules that are ahead of separating chromatids during metaphase and anaphase of mitosis. May be involved in mitosis together with TSK. Expressed preferentially in the flower and …	3.10178	0.0289603
At5g44580	similar to unknown protein [Arabidopsis thaliana] (TAIR:AT5G44582.1)	-1.93058	0.000594245
At5g66970	GTP binding; similar to signal recognition particle 54 kDa protein 3 / SRP54 (SRP-54C) [Arabidopsis thaliana] (TAIR:AT1G48900.2); similar to Signal recognition particle 54 kDa protein 2 (SRP54) (GB:P49966); contains InterPro domain GTP-binding signal recognition particle SRP54, G-domain; (InterPro:IPR000897)	1.33086	0.270479
At5g23220	isochorismatase hydrolase family protein; similar to isochorismatase hydrolase family protein [Arabidopsis thaliana] (TAIR:AT5G23230.1); similar to isochorismatase hydrolase family protein [Musa acuminata] (GB:ABF70079.1); contains InterPro domain Isochorismatase hydrolase; (InterPro:IPR000868)	1.02248	0.0860755
At3g05520	F-actin capping protein alpha subunit family protein; Identical to F-actin capping protein subunit alpha (CapZ-alpha) [Arabidopsis Thaliana] (GB:O82631;GB:Q9MA66); similar to F-actin capping protein, alpha subunit [Medicago truncatula] (GB:ABE92863.1); contains InterPro domain F-actin capping protein, alpha subunit; (InterPro:IPR002189)	-1.0573	0.07551
At4g13570	histone H2A, putative; Identical to Putative histone H2A.8 (H2A-4) (HTA4) [Arabidopsis Thaliana] (GB:Q9T0H7); similar to histone H2A, putative [Arabidopsis thaliana] (TAIR:AT2G38810.2); similar to histone H2A.F/Z [Arabidopsis thaliana] (TAIR:AT3G54560.1); similar to Os03g0162200 [Oryza sativa (japonica cultivar-group)] (GB:NP_001049049.1); similar to Os10g0418000 [Oryza sativa (japonica cultivar-…	-1.43411	0.0103065
At3g18280	protease inhibitor/seed storage/lipid transfer protein (LTP) family protein; similar to protease inhibitor/seed storage/lipid transfer protein (LTP) family protein [Arabidopsis thaliana] (TAIR:AT1G48750.1); similar to TED4 [Zinnia elegans] (GB:BAA06462.1); contains InterPro domain Plant lipid transfer/seed storage/trypsin-alpha amylase inhibitor; (InterPro:IPR003612)	1.51665	0.0039645
At5g17220	Encodes glutathione transferase belonging to the phi class of GSTs. Naming convention according to Wagner et al. (2002). Mutants display no pigments on leaves and stems.	1.54176	0.0780924
At4g14980	DC1 domain-containing protein; similar to DC1 domain-containing protein [Arabidopsis thaliana] (TAIR:AT5G54040.1); similar to unknown protein [Arabidopsis thaliana] (TAIR:AT5G54020.1); similar to DC1 domain-containing protein [Arabidopsis thaliana] (TAIR:AT5G54050.1); similar to DC1 domain-containing protein [Brassica oleracea] (GB:ABD65623.1); contains InterPro domain C1-like; (InterPro:IPR01142…	1.1667	0.0292357
At5g12420	similar to unknown protein [Arabidopsis thaliana] (TAIR:AT5G16350.1); similar to Protein of unknown function DUF1298 [Medicago truncatula] (GB:ABE82755.1); contains InterPro domain Protein of unknown function UPF0089; (InterPro:IPR004255); contains InterPro domain Protein of unknown function DUF1298; (InterPro:IPR009721)	1.11302	0.0468248
At2g41850	endo-polygalacturonase, putative; similar to ADPG1 (endo-polygalacturonase 1), polygalacturonase [Arabidopsis thaliana] (TAIR:AT3G57510.1); similar to endopolygalacturonase [Brassica napus] (GB:CAC05657.1); contains InterPro domain Virulence factor, pectin lyase fold; (InterPro:IPR011050); contains InterPro domain Glycoside hydrolase, family 28; (InterPro:IPR000743); contains InterPro domain Pect…	1.31425	0.0268371
At1g28480	glutaredoxin family protein; Identical to Glutaredoxin-C9 (AtGrxC9) (GRXC9) [Arabidopsis Thaliana] (GB:Q9SGP6); similar to glutaredoxin family protein [Arabidopsis thaliana] (TAIR:AT1G03850.2); similar to Os01g0241400 [Oryza sativa (japonica cultivar-group)] (GB:NP_001042552.1); similar to unknown protein [Oryza sativa (japonica cultivar-group)] (GB:BAD81621.1); contains InterPro domain Thioredox…	1.00659	0.179134
At1g73210	similar to unknown protein [Arabidopsis thaliana] (TAIR:AT1G17830.1); similar to hypothetical protein [Oryza sativa (japonica cultivar-group)] (GB:AAO39871.1); similar to Os10g0494000 [Oryza sativa (japonica cultivar-group)] (GB:NP_001064942.1); similar to hypothetical protein [Oryza sativa (japonica cultivar-group)] (GB:AAP46235.1); contains InterPro domain Protein of unknown function DUF789; (I…	1.08419	0.00610602
At4g21830	methionine sulfoxide reductase domain-containing protein / SeIR domain-containing protein; similar to methionine sulfoxide reductase domain-containing protein / SelR domain-containing protein [Arabidopsis thaliana] (TAIR:AT4G21840.1); similar to Os03g0360700 [Oryza sativa (japonica cultivar-group)] (GB:NP_001050156.1); similar to unknown [Oryza sativa (japonica cultivar-group)] (GB:AAO72582.1); s…	2.77369	0.0406668
At3g29250	oxidoreductase; similar to short-chain dehydrogenase/reductase (SDR) family protein [Arabidopsis thaliana] (TAIR:AT3G29260.1); similar to 3-beta-hydroxysteroid dehydrogenase [Di (GB:AAW31719.1); contains InterPro domain Short-chain dehydrogenase/reductase SDR; (InterPro:IPR002198); contains InterPro domain Glucose/ribitol dehydrogenase; (InterPro:IPR002347)	1.39895	0.0119269
At4g25240	Encodes GPI-anchored SKU5-like protein.	1.11415	0.0575851
At1g14390	leucine-rich repeat transmembrane protein kinase, putative; similar to leucine-rich repeat transmembrane protein kinase, putative [Arabidopsis thaliana] (TAIR:AT2G02780.1); similar to putative receptor-like protein kinase [Oryza sativa (japonica cultivar-group)] (GB:BAD32906.1); contains InterPro domain Serine/threonine protein kinase; (InterPro:IPR002290); contains InterPro domain Protein kinase…	1.07887	0.0470148
At3g44320	Nitrilase (nitrile aminohydrolase ,EC 3.5.5.1) catalyzes the hydrolysis of indole-3-acetonitrile (IAN) to indole-3-acetic acid (IAA). It is the only one of the four Arabidopsis nitrilases whose mRNA levels are strongly induced when plants experience sulphur deprivation.	1.49003	0.0269321
At1g13600	bZIP transcription factor family protein; similar to bZIP transcription factor family protein [Arabidopsis thaliana] (TAIR:AT2G04038.1); similar to hypothetical protein [Cleome spinosa] (GB:ABD96902.1); contains InterPro domain Eukaryotic transcription factor, DNA-binding; (InterPro:IPR008917); contains InterPro domain Basic leucine zipper; (InterPro:IPR011700); contains InterPro domain Basic-leu…	1.26635	0.0604653
At4g12510	protease inhibitor/seed storage/lipid transfer protein (LTP) family protein; similar to protease inhibitor/seed storage/lipid transfer protein (LTP) family protein [Arabidopsis thaliana] (TAIR:AT4G12520.1); similar to extensin like protein [Populus nigra] (GB:BAA11854.1); contains InterPro domain Plant lipid transfer/seed storage/trypsin-alpha amylase inhibitor; (InterPro:IPR003612)	1.86166	0.0125804
At2g36650	similar to CHUP1 (CHLOROPLAST UNUSUAL POSITIONING 1) [Arabidopsis thaliana] (TAIR:AT3G25690.1); similar to Actin-binding, actinin-type [Medicago truncatula] (GB:ABE90348.1); contains InterPro domain Proteasome activator, REGalpha subunit; (InterPro:IPR009077)	1.06954	0.0215892
At5g42200	zinc finger (C3HC4-type RING finger) family protein; Identical to RING-H2 finger protein ATL5J (ATL5J) [Arabidopsis Thaliana] (GB:Q8L9W3;GB:Q9FHW6); similar to zinc finger (C3HC4-type RING finger) family protein [Arabidopsis thaliana] (TAIR:AT1G20823.1); similar to Os06g0192800 [Oryza sativa (japonica cultivar-group)] (GB:NP_001057038.1); similar to putative Avr9/Cf-9 rapidly elicited protein [Or…	1.63697	0.0595229
At5g46330	Encodes a leucine-rich repeat serine/threonine protein kinase that is expressed ubiquitously. FLS2 is involved in MAP kinase signalling relay involved in innate immunity. Essential in the perception of flagellin, a potent elicitor of the defense response.	-2.34733	0.00395318
At5g39610	Encodes a transcription factor. This gene is upregulated in response to salt stress in wildtype as well as NTHK1 transgenic lines although in the latter case the induction was drastically reduced. It was also upregulated by ABA, ACC and NAA treatment, although in the latter two cases, the induction occurred relatively late when compared with NaCl or ABA treatments. Note: this protein (AtNAC6) on …	-1.73023	0.00277408
At3g52820	ATPAP22/PAP22 (purple acid phosphatase 22); acid phosphatase/ protein serine/threonine phosphatase; similar to ATPAP21/PAP21 (purple acid phosphatase 21), acid phosphatase/ protein serine/threonine phosphatase [Arabidopsis thaliana] (TAIR:AT3G52810.1); similar to Os04g0410600 [Oryza sativa (japonica cultivar-group)] (GB:NP_001052730.1); similar to H0717B12.3 [Oryza sativa (indica cultivar-group)]…	1.44897	0.0108668
At1g31050	transcription factor; similar to Os07g0471900 [Oryza sativa (japonica cultivar-group)] (GB:NP_001059610.1); similar to bHLH transcription factor-like protein [Oryza sativa (japonica cultivar-group)] (GB:BAC06965.1)	1.22539	0.105226
At4g08870	arginase, putative; Identical to Probable arginase (EC 3.5.3.1) [Arabidopsis Thaliana] (GB:Q9ZPF5); similar to arginase [Arabidopsis thaliana] (TAIR:AT4G08900.1); similar to ar (GB:AAK15006.1); contains InterPro domain Arginase/agmatinase/formiminoglutamase; (InterPro:IPR006035)	1.09631	0.233985
At5g41280	Identical to DUF26 domain-containing protein 1 precursor [Arabidopsis Thaliana] (GB:Q9FHD5;GB:Q5BPI3); similar to receptor-like protein kinase-related [Arabidopsis thaliana] (TAIR:AT5G41290.1); similar to receptor-like protein kinase homolog RK20-1 [Phaseolus vulgaris] (GB:AAD21872.1); contains InterPro domain Protein of unknown function DUF26; (InterPro:IPR002902)	2.6894	0.00303013
At1g24030	protein kinase family protein; similar to protein kinase family protein [Arabidopsis thaliana] (TAIR:AT3G20530.1); similar to Protein kinase [Medicago truncatula] (GB:ABE83211.1); contains InterPro domain Protein kinase-like; (InterPro:IPR011009); contains InterPro domain Protein kinase; (InterPro:IPR000719); contains InterPro domain Serine/threonine protein kinase, active site; (InterPro:IPR0082…	1.21993	0.0104853
At2g39030	GCN5-related N-acetyltransferase (GNAT) family protein; similar to GCN5-related N-acetyltransferase (GNAT) family protein [Arabidopsis thaliana] (TAIR:AT2G39020.1); similar to GCN5-related N-acetyltransferase, putative, expressed [Oryza sativa (japonica cultivar-group)] (GB:ABF94015.1); contains InterPro domain GCN5-related N-acetyltransferase; (InterPro:IPR000182)	1.64394	0.202204
At2g24720	member of Putative ligand-gated ion channel subunit family	2.27146	0.0741266
At5g25130	putative cytochrome P450	1.05219	0.00581548
At1g54000	myrosinase-associated protein, putative; similar to myrosinase-associated protein, putative [Arabidopsis thaliana] (TAIR:AT1G54010.1); similar to myrosinase-associated protein [Brassica napus] (GB:CAA71238.1); contains InterPro domain Lipolytic enzyme, G-D-S-L; (InterPro:IPR001087)	1.00139	0.135603
At5g13170	nodulin MtN3 family protein; similar to MTN3 (ARABIDOPSIS HOMOLOG OF MEDICAGO TRUNCATULA MTN3) [Arabidopsis thaliana] (TAIR:AT5G23660.1); similar to MtN3 [Medicago truncatula] (GB:CAA69976.1); contains InterPro domain MtN3 and saliva related transmembrane protein; (InterPro:IPR004316)	-1.09627	0.00333149
At5g19880	peroxidase, putative; Identical to Peroxidase 58 precursor (EC 1.11.1.7) (Atperox P58) (ATP42) (PER58) [Arabidopsis Thaliana] (GB:P59120); similar to peroxidase, putative [Arabidopsis thaliana] (TAIR:AT5G06720.1); similar to peroxidase [Solanum lycopersicum] (GB:CAA50597.1); contains InterPro domain Haem peroxidase; (InterPro:IPR010255); contains InterPro domain Haem peroxidase, plant/fungal/bact…	1.18007	0.013074
At1g64590	short-chain dehydrogenase/reductase (SDR) family protein; similar to short-chain dehydrogenase/reductase (SDR) family protein [Arabidopsis thaliana] (TAIR:AT4G24050.1); similar to Os06g0129100 [Oryza sativa (japonica cultivar-group)] (GB:NP_001056678.1); similar to Short-chain dehydrogenase/reductase SDR [Medicago truncatula] (GB:ABE79697.1); similar to Os03g0115700 [Oryza sativa (japonica cultiv…	1.51568	0.0361723
At3g53980	protease inhibitor/seed storage/lipid transfer protein (LTP) family protein; similar to protease inhibitor/seed storage/lipid transfer protein (LTP) family protein [Arabidopsis thaliana] (TAIR:AT5G05960.1); similar to hypothetical protein [Plantago major] (GB:CAH59408.1); contains InterPro domain Plant lipid transfer/seed storage/trypsin-alpha amylase inhibitor; (InterPro:IPR003612)	2.20764	0.0385973
At3g25250	Arabidopsis protein kinase	1.46672	0.000807213
At4g22235	Encodes a defensin-like (DEFL) family protein.	1.13488	0.0561141
At5g41080	glycerophosphoryl diester phosphodiesterase family protein; similar to SRG3 (SENESCENCE-RELATED GENE 3), glycerophosphodiester phosphodiesterase [Arabidopsis thaliana] (TAIR:AT3G02040.1); similar to glycerophosphoryl diester phosphodisterase [Oryza sativa (japonica cultivar-group)] (GB:ABB90904.1); contains InterPro domain Glycerophosphoryl diester phosphodiesterase; (InterPro:IPR004129)	1.0525	0.0285461
At5g23820	MD-2-related lipid recognition domain-containing protein / ML domain-containing protein; similar to MD-2-related lipid recognition domain-containing protein / ML domain-containing protein [Arabidopsis thaliana] (TAIR:AT5G23840.1); contains InterPro domain E1 protein and Def2/Der2 allergen; (InterPro:IPR003172)	1.47994	0.00405813
At2g38750	Annexins are a family of calcium dependent membrane binding proteins though to be involved in Golgi mediated secretion. This is one of four annexins identified in Arabidopsis.	1.05829	0.0456187
At3g15950	Similar to TSK-associating protein 1 (TSA1), contains 10 EFE repeats, a novel repeat sequence unique to plants. Expressed preferentially in the roots.	1.1195	0.0162674
At5g51890	encodes peroxidase involved in the lignification of tracheary elements (TE) in roots	1.35888	0.00720422
At5g48430	similar to extracellular dermal glycoprotein, putative / EDGP, putative [Arabidopsis thaliana] (TAIR:AT1G03220.1); similar to putative xylanase inhibitor [Oryza sativa (japonica cultivar-group)] (GB:BAD87305.1); similar to Os01g0937200 [Oryza sativa (japonica cultivar-group)] (GB:NP_001045333.1); contains InterPro domain Peptidase aspartic, catalytic; (InterPro:IPR009007)	1.93558	0.0329952
At4g15160	protease inhibitor/seed storage/lipid transfer protein (LTP) family protein; similar to CWLP (CELL WALL-PLASMA MEMBRANE LINKER PROTEIN), lipid binding [Arabidopsis thaliana] (TAIR:AT3G22120.1); similar to cell wall-plasma membrane linker protein [Brassica napus] (GB:CAA64425.1); contains InterPro domain 20S proteasome, A and B subunits; (InterPro:IPR001353); contains InterPro domain Pistil-specif…	1.08876	0.0349127
At5g62360	invertase/pectin methylesterase inhibitor family protein; similar to invertase/pectin methylesterase inhibitor family protein / DC 1.2 homolog (FL5-2I22) [Arabidopsis thaliana] (TAIR:AT5G62350.1); similar to pectin methylesterase inhibitor isoform [Solanum phureja] (GB:ABG49144.1); contains InterPro domain Plant invertase/pectin methylesterase inhibitor; (InterPro:IPR007186); contains InterPro do…	-1.17921	0.142705
At2g24850	Encodes a tyrosine aminotransferase that is responsive to treatment with jasmonic acid.	1.27181	0.36173
At5g58310	hydrolase, alpha/beta fold family protein; similar to esterase/lipase/thioesterase family protein [Arabidopsis thaliana] (TAIR:AT4G16690.1); similar to hypothetical protein [Capsella rubella] (GB:CAC82615.1); contains InterPro domain Esterase/lipase/thioesterase; (InterPro:IPR000379); contains InterPro domain Alpha/beta hydrolase fold-1; (InterPro:IPR000073)	1.58768	0.0991067
At4g15370	pentacyclic triterpene synthase, putative; similar to pentacyclic triterpene synthase, putative [Arabidopsis thaliana] (TAIR:AT5G48010.2); similar to pentacyclic triterpene synthase, putative [Arabidopsis thaliana] (TAIR:AT1G78500.1); similar to ATPEN1 (Arabidopsis thaliana pentacyclic triterpene synthase 1), catalytic/ lyase [Arabidopsis thaliana] (TAIR:AT4G15340.1); similar to beta-Amyrin Synth…	1.95283	0.07058
At1g68740	EXS family protein / ERD1/XPR1/SYG1 family protein; similar to PHO1 (PHOSPHATE 1) [Arabidopsis thaliana] (TAIR:AT3G23430.1); similar to putative PHO1-like protein [Oryza sativa (japonica cultivar-group)] (GB:BAD44936.1); similar to Os06g0493600 [Oryza sativa (japonica cultivar-group)] (GB:NP_001057682.1); contains InterPro domain SPX, N-terminal; (InterPro:IPR004331); contains InterPro domain EXS…	1.25859	0.0633802
At2g26400	Encodes a protein predicted to belong to the acireductone dioxygenase (ARD/ARD’)family.	2.35141	0.114815
At1g52100	jacalin lectin family protein; similar to jacalin lectin family protein [Arabidopsis thaliana] (TAIR:AT5G35950.1); similar to jacalin lectin family protein [Arabidopsis thaliana] (TAIR:AT5G35940.1); similar to jasmonate inducible protein [Brassica napus] (GB:CAA72271.1); contains InterPro domain Jacalin-related lectin; (InterPro:IPR001229)	1.3179	0.0262525
At4g22610	protease inhibitor/seed storage/lipid transfer protein (LTP) family protein; similar to protease inhibitor/seed storage/lipid transfer protein (LTP) family protein [Arabidopsis thaliana] (TAIR:AT4G22520.1); similar to Os04g0554600 [Oryza sativa (japonica cultivar-group)] (GB:NP_001053512.1); similar to P-rich protein NtEIG-C29 [Nicotiana tabacum] (GB:BAB16431.1); contains InterPro domain Plant li…	1.20719	0.0759432
At3g57240	encodes a member of glycosyl hydrolase family 17	-1.89479	0.0406597
At1g51940	protein kinase family protein / peptidoglycan-binding LysM domain-containing protein; similar to protein kinase family protein [Arabidopsis thaliana] (TAIR:AT3G21630.1); similar to Os01g0741200 [Oryza sativa (japonica cultivar-group)] (GB:NP_001044206.1); similar to protein kinase family protein [Musa balbisiana] (GB:ABF70119.1); contains InterPro domain Serine/threonine protein kinase; (InterPro…	-1.16299	0.0181907
At3g60890	similar to unknown protein [Arabidopsis thaliana] (TAIR:AT2G45450.1); similar to Os09g0520500 [Oryza sativa (japonica cultivar-group)] (GB:NP_001063700.1)	1.11041	0.213581
At2g38530	Involved in lipid transfer between membranes. Belongs to a family of Lipid transfer proteins. Sequence similarity to other plant/Arabidopsis LPT genes but highest similarity to LPT1. Stress and pathogen-inducible motifs found in the upstream region.Expressed in flower, leaves and siliques but absent in roots.	1.35135	0.0436293
At1g61800	glucose6-Phosphate/phosphate transporter 2	-1.2334	0.0386654
At3g22740	homocysteine S-methyltransferase (HMT3)	1.32898	0.069655
At5g46490	disease resistance protein (TIR-NBS class), putative; similar to disease resistance protein (TIR-NBS-LRR class), putative [Arabidopsis thaliana] (TAIR:AT5G46260.1); similar to disease resistance-like protein [Brassica rapa] (GB:AAV74409.1); contains InterPro domain NB-ARC; (InterPro:IPR002182); contains InterPro domain Disease resistance protein; (InterPro:IPR000767); contains InterPro domain Tol…	-1.0967	0.0119905
At4g10310	encodes a sodium transporter (HKT1) expressed in the phloem. Mutants over-accumulate sodium in shoot tissue and have reduced sodium in phloem sap and roots.	1.11401	0.115384
At1g70170	mutant has Late flowering; Early senescence; Matrix Metalloproteinase	1.2057	0.0637563
At2g27550	encodes a protein similar to TFL1. overexpression leads to similar phenotype as TFL1 overexpression. expressed specifically in the hypocotyl and null mutation does not result in phenotypes exhibited by TFL1 null mutations.	1.42691	0.0198602
At1g69930	Encodes glutathione transferase belonging to the tau class of GSTs. Naming convention according to Wagner et al. (2002).	1.48941	0.0461384
At2g18196	copper chaperone (CCH)-related; similar to metal ion binding [Arabidopsis thaliana] (TAIR:AT4G10465.1); similar to hypothetical protein [Oryza sativa (japonica cultivar-group)] (GB:AAM76363.1); similar to Os03g0120400 [Oryza sativa (japonica cultivar-group)] (GB:NP_001048788.1); contains InterPro domain Heavy metal transport/detoxification protein; (InterPro:IPR006121)	1.20531	0.0314575
At2g27080	harpin-induced protein-related / HIN1-related / harpin-responsive protein-related; similar to unknown protein [Arabidopsis thaliana] (TAIR:AT5G21130.1); similar to Harpin-induced 1 [Medicago truncatula] (GB:ABE82616.1); contains InterPro domain Harpin-induced 1; (InterPro:IPR010847)	1.00816	0.0140415
At5g62480	Encodes glutathione transferase belonging to the tau class of GSTs. Naming convention according to Wagner et al. (2002).	1.44181	0.0081848
At3g13310	DNAJ heat shock N-terminal domain-containing protein; similar to DNAJ heat shock N-terminal domain-containing protein (J11) [Arabidopsis thaliana] (TAIR:AT4G36040.1); similar to DNAJ heat shock protein, putative [Arabidopsis thaliana] (TAIR:AT2G17880.1); similar to Os06g0716100 [Oryza sativa (japonica cultivar-group)] (GB:NP_001058589.1); similar to DnaJ-like protein [Phaseolus vulgaris] (GB:AAB3…	1.49993	0.012702
At1g49030	similar to unknown protein [Arabidopsis thaliana] (TAIR:AT3G18460.1); similar to Os02g0579800 [Oryza sativa (japonica cultivar-group)] (GB:NP_001047231.1); similar to Uncharacterized Cys-rich domain [Medicago truncatula] (GB:ABE80519.1); similar to Os02g0580000 [Oryza sativa (japonica cultivar-group)] (GB:NP_001047232.1); contains InterPro domain Protein of unknown function Cys-rich; (InterPro:IP…	2.07383	0.0264796
At4g16680	RNA helicase, putative; similar to MEE29 (maternal effect embryo arrest 29), ATP-dependent RNA helicase [Arabidopsis thaliana] (TAIR:AT2G35340.1); similar to ATP-dependent RNA helicase, putative [Arabidopsis thaliana] (TAIR:AT3G26560.1); similar to EMB2733/ESP3 (EMBRYO DEFECTIVE 2733), ATP-dependent RNA helicase [Arabidopsis thaliana] (TAIR:AT1G32490.1); similar to DEAH (Asp-Glu-Ala-His) box poly…	1.07023	0.0831342
At3g21850	one of Arabidopsis SKP1 homologues	-1.67806	0.307307
At1g55740	ATSIP1 (ARABIDOPSIS THALIANA SEED IMBIBITION 1); hydrolase, hydrolyzing O-glycosyl compounds; Identical to Probable glycosyltransferase At1g55740 (EC 2.4.1.-) [Arabidopsis Thaliana] (GB:Q84VX0;GB:Q9LFZ7); similar to ATSIP2 (ARABIDOPSIS THALIANA SEED IMBIBITION 2), hydrolase, hydrolyzing O-glycosyl compounds [Arabidopsis thaliana] (TAIR:AT3G57520.1); similar to DIN10 (DARK INDUCIBLE 10), hydrolase…	1.00563	0.0703938
At1g76650	calcium-binding EF hand family protein; similar to calmodulin-related protein, putative [Arabidopsis thaliana] (TAIR:AT1G76640.1); similar to regulator of gene silencing [Nicotiana tabacum] (GB:AAK11255.1); contains InterPro domain EF-Hand type; (InterPro:IPR011992); contains InterPro domain Calcium-binding EF-hand; (InterPro:IPR002048)	1.09526	0.0466799
At5g24420	glucosamine/galactosamine-6-phosphate isomerase-related; similar to glucosamine/galactosamine-6-phosphate isomerase family protein [Arabidopsis thaliana] (TAIR:AT3G49360.1); similar to putative 6-phosphogluconolactonase [Brassica carinata] (GB:AAK50346.1); contains InterPro domain 6-phosphogluconolactonase; (InterPro:IPR005900); contains InterPro domain Glucosamine/galactosamine-6-phosphate isome…	1.93289	0.0327929
At2g30550	lipase class 3 family protein; similar to lipase class 3 family protein [Arabidopsis thaliana] (TAIR:AT1G06800.2); similar to Os01g0900400 [Oryza sativa (japonica cultivar-group)] (GB:NP_001045105.1); similar to putative DAD1 [Oryza sativa (japonica cultivar-group)] (GB:BAB89948.1); similar to Os05g0390000 [Oryza sativa (japonica cultivar-group)] (GB:NP_001055438.1); contains InterPro domain Este…	1.0874	0.141726
At2g04050	MATE efflux family protein; similar to ATDTX1, antiporter/ multidrug efflux pump/ multidrug transporter/ transporter [Arabidopsis thaliana] (TAIR:AT2G04040.1); similar to MATE efflux family protein [Arabidopsis thaliana] (TAIR:AT2G04080.1); similar to MATE efflux family protein [Arabidopsis thaliana] (TAIR:AT2G04070.1); similar to Multi antimicrobial extrusion protein MatE [Medicago truncatula] (…	1.92162	0.000815289
At5g40030	protein kinase, putative; similar to protein kinase, putative [Arabidopsis thaliana] (TAIR:AT5G47750.1); similar to stpk1 protein kinase [Solanum tuberosum] (GB:CAA62476.1); contains InterPro domain Serine/threonine protein kinase; (InterPro:IPR002290); contains InterPro domain Protein kinase-like; (InterPro:IPR011009); contains InterPro domain Protein kinase; (InterPro:IPR000719); contains Inter…	1.04662	0.0370351
At4g17680	protein binding / zinc ion binding; similar to ATP binding / protein binding / shikimate kinase/ zinc ion binding [Arabidopsis thaliana] (TAIR:AT5G47050.1); similar to hypothetical protein 40.t00029 [Brassica oleracea] (GB:ABD65150.1); contains InterPro domain Zinc finger, RING-type; (InterPro:IPR001841)	-1.28155	0.012365
At5g14340	Member of the R2R3 factor gene family.	1.13767	0.0980513
At5g48010	Encodes an oxidosqualene cyclase involved in the biosynthesis of thalianol, a tricyclic triterpenoid of unknown function.	2.59352	0.0577715
At3g28070	nodulin MtN21 family protein; similar to nodulin MtN21 family protein [Arabidopsis thaliana] (TAIR:AT3G28080.1); similar to nodulin MtN21 family protein [Arabidopsis thaliana] (TAIR:AT3G28100.1); similar to Protein of unknown function DUF6, transmembrane [Medicago truncatula] (GB:ABE93902.1); contains InterPro domain Protein of unknown function DUF6, transmembrane; (InterPro:IPR000620)	-1.31761	0.0332978
At3g55240	similar to unknown protein [Arabidopsis thaliana] (TAIR:AT3G28990.1); similar to unknown protein [Oryza sativa (japonica cultivar-group)] (GB:BAD10374.1); similar to Os05g0462000 [Oryza sativa (japonica cultivar-group)] (GB:NP_001055765.1); similar to Os01g0837600 [Oryza sativa (japonica cultivar-group)] (GB:NP_001044739.1); contains InterPro domain Conserved hypothetical protein 1589, plant; (In…	-1.24883	0.0892817
At5g54190	light-dependent NADPH:protochlorophyllide oxidoreductase A	-2.16096	0.00128442
At1g12200	flavin-containing monooxygenase family protein / FMO family protein; similar to flavin-containing monooxygenase family protein / FMO family protein [Arabidopsis thaliana] (TAIR:AT1G62580.1); similar to FMO-like protein [Thellun (GB:ABJ98059.1); contains InterPro domain NAD-binding site; (InterPro:IPR000205); contains InterPro domain Pyridine nucleotide-disulphide oxidoreductase, class I; (InterPr…	1.05717	0.00665369
At5g24780	encodes an acid phosphatase similar to soybean vegetative storage proteins. Gene expression is induced by wounding and jasmonic acid.	3.95972	0.0521555
At1g71030	Encodes a putative myb family transcription factor. In contrast to most other myb-like proteins its myb domain consists of a single repeat. A proline-rich region potentially involved in transactivation is found in the C-terminal part of the protein. Its transcript accumulates mainly in leaves.	-1.47132	0.0118531
At4g29190	zinc finger (CCCH-type) family protein; similar to zinc finger (CCCH-type) family protein [Arabidopsis thaliana] (TAIR:AT2G19810.1); similar to Zinc finger, CCCH-type [Medicago truncatula] (GB:ABE91976.1); contains InterPro domain Zinc finger, CCCH-type; (InterPro:IPR000571)	-1.70867	0.00446424
At4g31730	glutamine dumper1	1.5162	0.0332725
At1g30135	similar to unknown protein [Arabidopsis thaliana] (TAIR:AT2G34600.1); similar to ZIM [Medicago truncatula] (GB:ABE81432.1); contains InterPro domain ZIM; (InterPro:IPR010399)	1.3903	0.0435619
At1g71520	encodes a member of the DREB subfamily A-5 of ERF/AP2 transcription factor family. The protein contains one AP2 domain. There are 16 members in this subfamily including RAP2.1, RAP2.9 and RAP2.10.	1.09458	0.0780116
At5g38410	ribulose bisphosphate carboxylase small chain 3B / RuBisCO small subunit 3B (RBCS-3B) (ATS3B); Identical to Ribulose bisphosphate carboxylase small chain 3B, chloroplast precursor (EC 4.1.1.39) (RuBisCO small subunit 3B) (RBCS-3B) [Arabidopsis Thaliana] (GB:P10798;GB:Q9FF21); similar to ribulose bisphosphate carboxylase small chain 2B / RuBisCO small subunit 2B (RBCS-2B) (ATS2B) [Arabidopsis thal…	-1.02408	0.00285161
At5g65970	A member of a large family of seven-transmembrane domain proteins specific to plants, homologs of the barley mildew resistance locus o (MLO) protein. The Arabidopsis genome contains 15 genes encoding MLO proteins, with localization in plasma membrane. Phylogenetic analysis revealed four clades of closely-related AtMLO genes. ATMLO10 belongs to the clade III, with AtMLO5, AtMLO7, AtMLO8, and AtMLO…	1.35772	0.0549861
At3g58550	protease inhibitor/seed storage/lipid transfer protein (LTP) family protein; similar to lipid transfer protein-related [Arabidopsis thaliana] (TAIR:AT2G44300.1); similar to lipid transfer protein [Triticum aestivum] (GB:ABB90545.1); similar to Os03g0804200 [Oryza sativa (japonica cultivar-group)] (GB:NP_001051617.1); similar to Os07g0198300 [Oryza sativa (japonica cultivar-group)] (GB:NP_00105912…	1.42498	0.0190066
At2g21900	member of WRKY Transcription Factor; Group II-c	1.6508	0.150177
At5g25350	Arabidopsis thaliana EIN3-binding F-box protein 2 (EBF2) mRNA. Part of the SCF complex, it is located in the nucleus and is involved in the ethylene-response pathway.	-2.11794	0.00225331
At5g10510	AIL6 (AINTEGUMENTA-LIKE 6); DNA binding / transcription factor; similar to AIL7 (AINTEGUMENTA-LIKE 7), DNA binding / transcription factor [Arabidopsis thaliana] (TAIR:AT5G65510.1); similar to 117M18_31 [Brassica rapa] (GB:AAZ66950.1); contains InterPro domain Pathogenesis-related transcriptional factor and ERF; (InterPro:IPR001471)	1.10087	0.0761751
At1g05680	UDP-glucoronosyl/UDP-glucosyl transferase family protein; similar to UDP-glucoronosyl/UDP-glucosyl transferase family protein [Arabidopsis thaliana] (TAIR:AT1G05670.1); similar to UDP-xylose phenolic glycosyltransferase [Solanum lycopersicum] (GB:CAI62049.1); contains InterPro domain UDP-glucuronosyl/UDP-glucosyltransferase; (InterPro:IPR002213)	1.33207	0.00544449
At3g23010	disease resistance family protein / LRR family protein; similar to leucine-rich repeat family protein [Arabidopsis thaliana] (TAIR:AT3G23120.1); similar to disease resistance family protein [Arabidopsis thaliana] (TAIR:AT3G23110.1); similar to Cf-2.2 [Lycopersicon pimpinellifolium] (GB:AAC15780.1); similar to Cf-2.3 [Lycopersicon pimpinellifolium] (GB:AAX19021.1); contains InterPro domain Leucine…	-1.33546	0.012018
At4g01440	nodulin MtN21 family protein; similar to nodulin MtN21 family protein [Arabidopsis thaliana] (TAIR:AT4G01450.2); similar to Os06g0109200 [Oryza sativa (japonica cultivar-group)] (GB:NP_001056574.1); similar to Os04g0422300 [Oryza sativa (japonica cultivar-group)] (GB:NP_001052789.1); similar to H0523F07.12 [Oryza sativa (indica cultivar-group)] (GB:CAH67024.1); contains InterPro domain Protein of…	1.39663	0.0325658
At4g33450	Member of the R2R3 factor gene family.	1.07418	0.0687595
At3g03270	universal stress protein (USP) family protein / early nodulin ENOD18 family protein; similar to universal stress protein (USP) family protein [Arabidopsis thaliana] (TAIR:AT3G53990.1); similar to Universal stress protein (Usp) [Medicago truncatula] (GB:ABE83259.1); contains InterPro domain UspA; (InterPro:IPR006016)	1.1189	0.0399511
At2g43570	chitinase, putative; similar to chitinase, putative [Arabidopsis thaliana] (TAIR:AT2G43590.1); similar to chitinase class 4-like protein [Brassica napus] (GB:AAK62047.1); contains InterPro domain Chitin-binding, type 1; (InterPro:IPR001002); contains InterPro domain Glycoside hydrolase, family 19; (InterPro:IPR000726)	1.09842	0.0186682
At5g38280	putative receptor serine/threonine kinase PR5K (PR5K) mRNA, PR5-like receptor kinase	1.14305	0.0119952
At5g26660	a MYB gene encodes a transcriptional repressor of the C4H gene which is involved in the biosynthesis of sinapate esters.	1.30472	0.0105939
At3g58190	This gene contains two auxin-responsive element (AuxRE).	1.04444	0.155867

## Sheet: Cold
Gene ID	Description	M-value	P-value	Interactor	Description
At3g12110	Encodes an actin that is expressed predominantly during reproductive development.	-1.68613	0.0849783	At5g67630	DNA helicase, putative; similar to DNA helicase-related [Arabidopsis thaliana] (TAIR:AT3G49830.1); similar to putative DNA helicase [Oryza sativa (japonica cultivar-group)] (GB:BAD72453.1); similar to RuvB-like 2 [Xenopus tropicalis] (GB:CAJ83917.1); similar to LOC398205 protein [Xenopus laevis] (GB:AAI23266.1); contains InterPro domain Replication factor C conserved region; (InterPro:IPR000862);…
At2g33730	DEAD box RNA helicase, putative; Identical to DEAD-box ATP-dependent RNA helicase 21 (EC 3.6.1.-) (RH21) [Arabidopsis Thaliana] (GB:P93008); similar to DEAD box RNA helicase, putative [Arabidopsis thaliana] (TAIR:AT1G20920.1); similar to Putative DEAD-box ATP-dependent RNA helicase 44 (GB:Q9FZ92); similar to Hypothetical protein CBG09074 [Caenorhabditis briggsae] (GB:CAE64386.1); similar to Helic…	1.49652	0.057661	At5g67630	DNA helicase, putative; similar to DNA helicase-related [Arabidopsis thaliana] (TAIR:AT3G49830.1); similar to putative DNA helicase [Oryza sativa (japonica cultivar-group)] (GB:BAD72453.1); similar to RuvB-like 2 [Xenopus tropicalis] (GB:CAJ83917.1); similar to LOC398205 protein [Xenopus laevis] (GB:AAI23266.1); contains InterPro domain Replication factor C conserved region; (InterPro:IPR000862);…
At5g56030	a member of heat shock protein 90 (HSP90) gene family. Expressed in all tissues and abundant in root apical meristem, pollen and tapetum. Expression is NOT heat-induced but induced by IAA and NaCl.	1.33194	0.079813	At5g67630	DNA helicase, putative; similar to DNA helicase-related [Arabidopsis thaliana] (TAIR:AT3G49830.1); similar to putative DNA helicase [Oryza sativa (japonica cultivar-group)] (GB:BAD72453.1); similar to RuvB-like 2 [Xenopus tropicalis] (GB:CAJ83917.1); similar to LOC398205 protein [Xenopus laevis] (GB:AAI23266.1); contains InterPro domain Replication factor C conserved region; (InterPro:IPR000862);…
At5g04470	similar to unknown protein [Arabidopsis thaliana] (TAIR:AT3G10525.1)	-1.79443	0.0203422	At5g67260	CYCD3;2 (CYCLIN D3;2); cyclin-dependent protein kinase; similar to CYCD3,3 (CYCLIN D3,3), cyclin-dependent protein kinase [Arabidopsis thaliana] (TAIR:AT3G50070.1); similar to cyclin D3-2 [Euphorbia esula] (GB:AAS48460.1); contains InterPro domain Cyclin, N-terminal; (InterPro:IPR006671); contains InterPro domain Cyclin-like; (InterPro:IPR011028); contains InterPro domain Cyclin-related; (InterPr…
At5g63980	encodes a bifunctional protein that has 3'(2'),5'-bisphosphate nucleotidase and inositol polyphosphate 1-phosphatase activities and rescues sulfur assimilation mutants in yeast. It is involved in the response to cold, drought, and ABA. Mutants in this gene exhibit enhanced induction of stress genes in response to cold, ABA, salt and dehydration due to higher accumulation of the second messenger, …	-1.12506	0.0947308	At5g66620	LIM domain-containing protein; similar to LIM domain-containing protein [Arabidopsis thaliana] (TAIR:AT5G66630.1); similar to putative LIM domain containing protein [Oryza sativa (japonica cultivar-group)] (GB:AAW34242.1); similar to Os06g0182500 [Oryza sativa (japonica cultivar-group)] (GB:NP_001056985.1); similar to putative LIM domain containing protein [Oryza sativa (japonica cultivar-group)]…
At4g18880	member of Heat Stress Transcription Factor (Hsf) family	1.02351	0.059878	At5g66590	allergen V5/Tpx-1-related family protein; similar to allergen V5/Tpx-1-related family protein [Arabidopsis thaliana] (TAIR:AT4G25790.1); similar to STS14 protein precursor (GB:Q41495); contains InterPro domain Allergen V5/Tpx-1 related; (InterPro:IPR001283)
At3g62930	glutaredoxin family protein; Identical to Monothiol glutaredoxin-S6 (AtGrxS6) (GRXS6) [Arabidopsis Thaliana] (GB:Q9LYC8); similar to glutaredoxin family protein [Arabidopsis thaliana] (TAIR:AT1G03020.1); similar to Fgenesh protein 66 [Beta vulgaris] (GB:ABD83292.1); contains InterPro domain Thioredoxin-like fold; (InterPro:IPR012336); contains InterPro domain Glutaredoxin; (InterPro:IPR002109); c…	-1.70231	0.139701	At5g66590	allergen V5/Tpx-1-related family protein; similar to allergen V5/Tpx-1-related family protein [Arabidopsis thaliana] (TAIR:AT4G25790.1); similar to STS14 protein precursor (GB:Q41495); contains InterPro domain Allergen V5/Tpx-1 related; (InterPro:IPR001283)
At5g59240	40S ribosomal protein S8 (RPS8B); Identical to 40S ribosomal protein S8-2 (RPS8B) [Arabidopsis Thaliana] (GB:Q9FIF3); similar to 40S ribosomal protein S8 (RPS8A) [Arabidopsis thaliana] (TAIR:AT5G20290.1); similar to ribosomal protein S8 [Oryza sativa (japonica cultivar-group)] (GB:BAA07207.1); similar to Os02g0489400 [Oryza sativa (japonica cultivar-group)] (GB:NP_001046866.1); contains InterPro …	1.67701	0.0581991	At5g66540	similar to unknown protein [Arabidopsis thaliana] (TAIR:AT3G28770.1); similar to Os12g0133900 [Oryza sativa (japonica cultivar-group)] (GB:NP_001066092.1); similar to Os11g0137100 [Oryza sativa (japonica cultivar-group)] (GB:NP_001065694.1); similar to PREDICTED: hypothetical protein [Strongylocentrotus purpuratus] (GB:XP_798175.2); contains InterPro domain Mpp10 protein; (InterPro:IPR007151); co…
At4g24630	zinc ion binding; similar to zinc finger (DHHC type) family protein [Arabidopsis thaliana] (TAIR:AT5G50020.1); similar to Zinc finger, DHHC-type [Medicago truncatula] (GB:ABE86020.1); contains InterPro domain Zinc finger, DHHC-type; (InterPro:IPR001594)	-1.29251	0.0168187	At5g65990	amino acid transporter family protein; similar to amino acid transporter family protein [Arabidopsis thaliana] (TAIR:AT4G38250.1); similar to amino acid transporter family protein [Arabidopsis thaliana] (TAIR:AT2G42005.1); similar to amino acid transport protein (GB:AAB82307.1); similar to OSIGBa0158F05.8 [Oryza sativa (indica cultivar-group)] (GB:CAH66759.1); similar to OSJNBa0017B10.14 [Oryza s…
At3g50890	ATHB28 (ARABIDOPSIS THALIANA HOMEOBOX PROTEIN 28); DNA binding / transcription factor; similar to ATHB24 (ARABIDOPSIS THALIANA HOMEOBOX PROTEIN 24), DNA binding / transcription factor [Arabidopsis thaliana] (TAIR:AT2G18350.1); similar to ZF-HD homeobox protein [Flaveria bidentis] (GB:CAC34447.1); similar to zinc finger homeodomain protein 1 [Physcomitrella patens] (GB:AAZ07989.1); contains InterP…	-2.37878	0.175783	At5g65410	Encodes ZFHD2, a member of the zinc finger homeodomain transcriptional factor family.
At5g15210	Encodes ZFHD3, a member of the zinc finger homeodomain transcriptional factor family.	-2.04598	0.06357	At5g65410	Encodes ZFHD2, a member of the zinc finger homeodomain transcriptional factor family.
At4g34910	DEAD/DEAH box helicase, putative (RH16); Identical to DEAD-box ATP-dependent RNA helicase 16 (EC 3.6.1.-) (RH16) [Arabidopsis Thaliana] (GB:Q9SW44;GB:Q9ZS05); similar to DEAD/DEAH box helicase, putative (RH10) [Arabidopsis thaliana] (TAIR:AT5G60990.1); similar to Os03g0728800 [Oryza sativa (japonica cultivar-group)] (GB:NP_001051149.1); similar to Helicase, C-terminal [Medicago truncatula] (GB:AB…	1.80741	0.0248585	At5g64420	DNA polymerase V family; similar to zinc finger protein-related [Arabidopsis thaliana] (TAIR:AT5G63740.1); similar to Os02g0135700 [Oryza sativa (japonica cultivar-group)] (GB:NP_001045819.1); similar to hypothetical protein CC1G_03896 [Coprinopsis cinerea okayama7#130] (GB:EAU88224.1); contains InterPro domain DNA polymerase V; (InterPro:IPR007015)
At5g35750	Encodes histidine kinase AHK2.	-2.3237	0.00592125	At5g64070	phosphatidylinositol 4-kinase (PI4K); similar to phosphatidylinositol 4-kinase, putative [Arabidopsis thaliana] (TAIR:AT5G09350.1); similar to putative phosphatidylinositol 4-kinase [Oryza sativa] (GB:AAF34418.1); similar to Phosphatidylinositol 3- and 4-kinase, catalytic [Medicago truncatula] (GB:ABE85023.1); similar to Phosphatidylinositol 4-kinase, putative, expressed [Oryza sativa (japonica c…
At5g24270	encodes a calcium sensor that is essential for K+ nutrition, K+/Na+ selectivity, and salt tolerance. The protein is similar to calcineurin B. Lines carrying recessive mutations are hypersensitive to Na+ and Li+ stresses and is unable to grow in low K+. The growth defect is rescued by extracellular calcium.	1.56535	0.114573	At5g64070	phosphatidylinositol 4-kinase (PI4K); similar to phosphatidylinositol 4-kinase, putative [Arabidopsis thaliana] (TAIR:AT5G09350.1); similar to putative phosphatidylinositol 4-kinase [Oryza sativa] (GB:AAF34418.1); similar to Phosphatidylinositol 3- and 4-kinase, catalytic [Medicago truncatula] (GB:ABE85023.1); similar to Phosphatidylinositol 4-kinase, putative, expressed [Oryza sativa (japonica c…
At5g26030	ferrochelatase I; Identical to Ferrochelatase-1, chloroplast/mitochondrial precursor (EC 4.99.1.1) (Ferrochelatase I) (Protoheme ferro-lyase 1) (Heme synthetase 1) (HEM15) [Arabidopsis Thaliana] (GB:P42043); similar to ferrochelatase II [Arabidopsis thaliana] (TAIR:AT2G30390.1); similar to ferrochelatase [Hordeum vulgare] (GB:AAB71887.1); contains InterPro domain Ferrochelatase; (InterPro:IPR0010…	1.19813	0.0311053	At5g63980	encodes a bifunctional protein that has 3'(2'),5'-bisphosphate nucleotidase and inositol polyphosphate 1-phosphatase activities and rescues sulfur assimilation mutants in yeast. It is involved in the response to cold, drought, and ABA. Mutants in this gene exhibit enhanced induction of stress genes in response to cold, ABA, salt and dehydration due to higher accumulation of the second messenger, …
At5g58140	Membrane-bound protein serine/threonine kinase that functions as blue light photoreceptor in redundancy with PHO1. Involved in stomatal opening, chloroplast movement and phototropism. Mediates blue light-induced growth enhancements. PHOT1 and PHOT2 mediate blue light-dependent activation of the plasma membrane H+-ATPase in guard cell protoplasts. PHOT2 possesses two LOV (LOV1 and LOV2, for light-…	-1.34302	0.0331346	At5g63980	encodes a bifunctional protein that has 3'(2'),5'-bisphosphate nucleotidase and inositol polyphosphate 1-phosphatase activities and rescues sulfur assimilation mutants in yeast. It is involved in the response to cold, drought, and ABA. Mutants in this gene exhibit enhanced induction of stress genes in response to cold, ABA, salt and dehydration due to higher accumulation of the second messenger, …
At3g60580	zinc finger (C2H2 type) family protein; similar to zinc finger (C2H2 type) family protein [Arabidopsis thaliana] (TAIR:AT2G45120.1); similar to ZPT3-3 [Petunia x hybrida] (GB:BAA21927.1); contains InterPro domain Zinc finger, C2H2-type; (InterPro:IPR007087)	-2.28471	0.047302	At5g63880	SNF7 family protein; similar to SNF7-related [Arabidopsis thaliana] (TAIR:AT5G09260.1); similar to Charged multivesicular body protein 6 (Chromatin-modifying protein 6) (GB:Q503V0); similar to Os02g0596500 [Oryza sativa (japonica cultivar-group)] (GB:NP_001047322.1); similar to hypothetical protein LOC445397 [Danio rerio] (GB:NP_001003874.1); contains InterPro domain Snf7; (InterPro:IPR005024)
At4g21560	vacuolar protein sorting-associated protein 28 family protein / VPS28 family protein; Identical to Vacuolar protein sorting-associated protein 28 homolog 2 [Arabidopsis Thaliana] (GB:O65421); similar to vacuolar protein sorting-associated protein 28 family protein / VPS28 family protein [Arabidopsis thaliana] (TAIR:AT4G05000.2); similar to hypothetical protein DDBDRAFT_0186436 [Dictyostelium disc…	2.56652	0.111425	At5g63880	SNF7 family protein; similar to SNF7-related [Arabidopsis thaliana] (TAIR:AT5G09260.1); similar to Charged multivesicular body protein 6 (Chromatin-modifying protein 6) (GB:Q503V0); similar to Os02g0596500 [Oryza sativa (japonica cultivar-group)] (GB:NP_001047322.1); similar to hypothetical protein LOC445397 [Danio rerio] (GB:NP_001003874.1); contains InterPro domain Snf7; (InterPro:IPR005024)
At3g02180	SPIRAL1-LIKE3 belongs to a six-member gene family in Arabidopsis; all members share high sequence similarity in amino- and carboxy-terminal regions. Regulates cortical microtubule organization. Mutant plants exhibit altered patterns of root, leaf and petal growth as a result of defective anisotropic cell expansion.	-1.85215	0.028677	At5g63770	a member of the diacylglycerol kinase gene family. Encodes a functional diacylglycerol kinase. Involved in root elongation and plant development. Gene expression is induced by wounding or cold.
At3g10525	similar to unknown protein [Arabidopsis thaliana] (TAIR:AT5G04470.1)	-2.33269	0.0527875	At5g63770	a member of the diacylglycerol kinase gene family. Encodes a functional diacylglycerol kinase. Involved in root elongation and plant development. Gene expression is induced by wounding or cold.
At1g17750	leucine-rich repeat transmembrane protein kinase, putative; similar to leucine-rich repeat transmembrane protein kinase, putative [Arabidopsis thaliana] (TAIR:AT5G63930.1); similar to leucine-rich repeat transmembrane protein kinase, putative [Arabidopsis thaliana] (TAIR:AT4G20140.1); similar to PEPR1 (PEP1 RECEPTOR 1), ATP binding / kinase/ protein binding / protein serine/threonine kinase [Arab…	-1.65254	0.154997	At5g63770	a member of the diacylglycerol kinase gene family. Encodes a functional diacylglycerol kinase. Involved in root elongation and plant development. Gene expression is induced by wounding or cold.
At1g52310	protein kinase family protein / C-type lectin domain-containing protein; similar to leucine-rich repeat family protein / protein kinase family protein [Arabidopsis thaliana] (TAIR:AT5G49760.1); similar to Os01g0104000 [Oryza sativa (japonica cultivar-group)] (GB:NP_001041761.1); similar to putative protein kinase [Oryza sativa (japonica cultivar-group)] (GB:BAD44833.1); contains InterPro domain P…	-1.02262	0.0357528	At5g63770	a member of the diacylglycerol kinase gene family. Encodes a functional diacylglycerol kinase. Involved in root elongation and plant development. Gene expression is induced by wounding or cold.
At1g59640	A basic helix-loop-helix encoding gene (BIGPETAL, BPE) involved in the control of petal size. BPE is expressed via two mRNAs derived from an alternative splicing event. The BPEub (AT1G59640.1)transcript is expressed ubiquitously, whereas the BPEp (AT1G59640.2) transcript is preferentially expressed in petals. Plants that lack the petal-expressed variant BPEp have larger petals as a result of incr…	-1.83571	0.143772	At5g63770	a member of the diacylglycerol kinase gene family. Encodes a functional diacylglycerol kinase. Involved in root elongation and plant development. Gene expression is induced by wounding or cold.
At1g66160	U-box domain-containing protein; similar to U-box domain-containing protein [Arabidopsis thaliana] (TAIR:AT5G37490.1); similar to syringolide-induced protein 13-1-1 [Glycine max] (GB:BAB86896.1); contains InterPro domain Armadillo-like helical; (InterPro:IPR011989); contains InterPro domain U box; (InterPro:IPR003613)	1.75584	0.0325133	At5g63770	a member of the diacylglycerol kinase gene family. Encodes a functional diacylglycerol kinase. Involved in root elongation and plant development. Gene expression is induced by wounding or cold.
At3g59190	F-box family protein; similar to F-box family protein [Arabidopsis thaliana] (TAIR:AT4G14103.1); similar to F-box family protein [Arabidopsis thaliana] (TAIR:AT3G59200.1); similar to Cyclin-like F-box; FBD [Medicago truncatula] (GB:ABE92026.1); contains InterPro domain Cyclin-like F-box; (InterPro:IPR001810); contains InterPro domain Leucine-rich repeat 2; (InterPro:IPR013101)	1.08615	0.569057	At5g63770	a member of the diacylglycerol kinase gene family. Encodes a functional diacylglycerol kinase. Involved in root elongation and plant development. Gene expression is induced by wounding or cold.
At5g07920	diacylglycerol kinase	3.97184	0.099688	At5g63770	a member of the diacylglycerol kinase gene family. Encodes a functional diacylglycerol kinase. Involved in root elongation and plant development. Gene expression is induced by wounding or cold.
At3g04010	glycosyl hydrolase family 17 protein; similar to glycosyl hydrolase family 17 protein [Arabidopsis thaliana] (TAIR:AT5G18220.1); similar to hydrolase, hydrolyzing O-glycosyl compounds [Arabidopsis thaliana] (TAIR:AT1G64760.2); similar to glycosyl hydrolase family 17 protein [Arabidopsis thaliana] (TAIR:AT2G19440.1); similar to beta-1,3-glucanase, acidic [Coffea arabica] (GB:AAQ90287.1); contains …	5.27609	0.103134	At5g63770	a member of the diacylglycerol kinase gene family. Encodes a functional diacylglycerol kinase. Involved in root elongation and plant development. Gene expression is induced by wounding or cold.
At5g58690	phosphoinositide-specific phospholipase C family protein; similar to phosphoinositide-specific phospholipase C family protein [Arabidopsis thaliana] (TAIR:AT5G58700.1); similar to phosphoinositide-specific phospholipase C family protein [Arabidopsis thaliana] (TAIR:AT2G40116.1); similar to phosphoinositide-specific phospholipase C [Nicotiana rustica] (GB:CAA65127.1); similar to phosphatidylinosit…	1.31753	0.036739	At5g63770	a member of the diacylglycerol kinase gene family. Encodes a functional diacylglycerol kinase. Involved in root elongation and plant development. Gene expression is induced by wounding or cold.
At1g72960	root hair defective 3 GTP-binding (RHD3) family protein; similar to root hair defective 3 GTP-binding (RHD3) family protein [Arabidopsis thaliana] (TAIR:AT5G45160.1); similar to RHD3 (ROOT HAIR DEFECTIVE 3) [Arabidopsis thaliana] (TAIR:AT3G13870.1); similar to root hair defective 3 GTP-binding protein [Triticum aestivum] (GB:AAS67855.2); similar to Os01g0575000 [Oryza sativa (japonica cultivar-gr…	-1.10831	0.465309	At5g63770	a member of the diacylglycerol kinase gene family. Encodes a functional diacylglycerol kinase. Involved in root elongation and plant development. Gene expression is induced by wounding or cold.
At3g55940	phosphoinositide-specific phospholipase C, putative; similar to phosphoinositide-specific phospholipase C family protein [Arabidopsis thaliana] (TAIR:AT2G40116.1); similar to ATPLC2 (PHOSPHOLIPASE C 2), phospholipase C [Arabidopsis thaliana] (TAIR:AT3G08510.2); similar to phosphatidylinositol-specific phospholipase C [Glycine max] (GB:AAA74441.1); similar to phosphoinositide-specific phospholipas…	3.31039	0.0151763	At5g63770	a member of the diacylglycerol kinase gene family. Encodes a functional diacylglycerol kinase. Involved in root elongation and plant development. Gene expression is induced by wounding or cold.
At1g66860	catalytic; similar to catalytic [Arabidopsis thaliana] (TAIR:AT5G38200.1); similar to Anthranilate synthase component II [Fusobacterium nucleatum subsp. vincentii ATCC 49256] (GB:ZP_00144555.1); similar to Os01g0138800 [Oryza sativa (japonica cultivar-group)] (GB:NP_001041973.1); contains InterPro domain Peptidase C26; (InterPro:IPR011697)	-1.17825	0.29573	At5g63770	a member of the diacylglycerol kinase gene family. Encodes a functional diacylglycerol kinase. Involved in root elongation and plant development. Gene expression is induced by wounding or cold.
At4g14103	F-box family protein; similar to F-box family protein [Arabidopsis thaliana] (TAIR:AT4G14096.1); similar to Cyclin-like F-box [Medicago truncatula] (GB:ABE93480.1); contains InterPro domain Cyclin-like F-box; (InterPro:IPR001810); contains InterPro domain Leucine-rich repeat 2; (InterPro:IPR013101)	-1.73226	0.119734	At5g63770	a member of the diacylglycerol kinase gene family. Encodes a functional diacylglycerol kinase. Involved in root elongation and plant development. Gene expression is induced by wounding or cold.
At1g74870	protein binding / zinc ion binding; similar to protein binding / zinc ion binding [Arabidopsis thaliana] (TAIR:AT3G48070.2); similar to hypothetical protein LES1_20t00015 [Lycopersicon esculentum] (GB:ABI34275.1); similar to Zinc finger, RING-type [Medicago truncatula] (GB:ABE86954.1); contains InterPro domain Zinc finger, RING-type; (InterPro:IPR001841)	2.55239	0.348896	At5g63770	a member of the diacylglycerol kinase gene family. Encodes a functional diacylglycerol kinase. Involved in root elongation and plant development. Gene expression is induced by wounding or cold.
At3g07560	Encodes peroxin 13 (PEX13) involved in protein transport into peroxisomes.	-1.2173	0.0161194	At5g63650	encodes a member of SNF1-related protein kinases (SnRK2) whose activity is activated by ionic (salt) and non-ionic (mannitol) osmotic stress.
At3g61210	embryo-abundant protein-related; similar to embryo-abundant protein-related [Arabidopsis thaliana] (TAIR:AT1G55450.1); similar to embryo-abundant protein EMB-like [Oryza sativa (japonica cultivar-group)] (GB:BAB89030.1); contains InterPro domain SAM (and some other nucleotide) binding motif; (InterPro:IPR000051); contains InterPro domain Methyltransferase type 11; (InterPro:IPR013216)	-3.00133	0.0324291	At5g63650	encodes a member of SNF1-related protein kinases (SnRK2) whose activity is activated by ionic (salt) and non-ionic (mannitol) osmotic stress.
At3g15090	oxidoreductase, zinc-binding dehydrogenase family protein; similar to oxidoreductase, zinc-binding dehydrogenase family protein [Arabidopsis thaliana] (TAIR:AT1G23740.1); similar to Os01g0753100 [Oryza sativa (japonica cultivar-group)] (GB:NP_001044271.1); similar to oxidoreductase [Setaria italica] (GB:AAP22423.1); contains InterPro domain GroES-like; (InterPro:IPR011032); contains InterPro doma…	-1.01629	0.06131	At5g62640	nuclear targeted protein involved in flowering time regulation that affects flowering time independent of FLC
At5g48240	similar to Os11g0266000 [Oryza sativa (japonica cultivar-group)] (GB:NP_001067664.1); similar to unnamed protein product [Ostreococcus tauri] (GB:CAL58467.1); contains InterPro domain Protein of unknown function DUF1665; (InterPro:IPR012459)	1.99209	0.0715158	At5g61770	brix domain-containing protein; Identical to Peter Pan-like protein (PPAN) [Arabidopsis Thaliana] (GB:Q9ASU7;GB:Q9FLT1); similar to Brix [Medicago truncatula] (GB:ABE89071.1); contains InterPro domain Brix; (InterPro:IPR007109)
At3g13940	DNA binding / DNA-directed RNA polymerase; similar to Os11g0615100 [Oryza sativa (japonica cultivar-group)] (GB:NP_001068274.1); similar to conserved hypothetical protein [Medicago truncatula] (GB:ABD28608.1); contains InterPro domain A49-like RNA polymerase I associated factor; (InterPro:IPR009668)	1.71572	0.0136421	At5g61770	brix domain-containing protein; Identical to Peter Pan-like protein (PPAN) [Arabidopsis Thaliana] (GB:Q9ASU7;GB:Q9FLT1); similar to Brix [Medicago truncatula] (GB:ABE89071.1); contains InterPro domain Brix; (InterPro:IPR007109)
At5g52200	phosphatase inhibitor/ protein phosphatase inhibitor; similar to Os05g0301600 [Oryza sativa (japonica cultivar-group)] (GB:NP_001055135.1); similar to hypothetical protein MBP_81C12.14 [Musa balbisiana] (GB:ABF70088.1); contains InterPro domain Protein phosphatase inhibitor 2 (IPP-2); (InterPro:IPR007062)	1.68745	0.110118	At5g61650	The P-type cyclins (CYCPs) share a conserved central region of 100 amino acids ('cyclin box') displaying homology to the corresponding region of the PHO80 cyclin from Saccharomyces cerevisiae and the related G1 cyclins from Trypanosoma cruzi and T. brucei.
At1g01940	peptidyl-prolyl cis-trans isomerase cyclophilin-type family protein; similar to peptidyl-prolyl cis-trans isomerase cyclophilin-type family protein [Arabidopsis thaliana] (TAIR:AT5G67530.1); similar to Peptidyl-prolyl cis-trans isomerase-like 3 (PPIase) (Rotamase) (GB:Q5KHA8); similar to Os06g0130500 [Oryza sativa (japonica cultivar-group)] (GB:NP_001056690.1); contains InterPro domain Peptidyl-p…	1.92348	0.0137528	At5g61530	small G protein family protein / RhoGAP family protein; similar to hypothetical protein LOC550478 [Danio rerio] (GB:NP_001017781.1); similar to Os07g0486500 [Oryza sativa (japonica cultivar-group)] (GB:NP_001059663.1); contains InterPro domain Rho GTPase activation protein; (InterPro:IPR008936); contains InterPro domain RhoGAP; (InterPro:IPR000198)
At4g39260	Encodes a glycine-rich protein with RNA binding domain at the N-terminus. Protein is structurally similar to proteins induced by stress in other plants. Gene expression is induced by cold. Transcript undergoes circadian oscillations that is depressed by overexpression of AtGRP7.	2.90195	0.00390032	At5g61530	small G protein family protein / RhoGAP family protein; similar to hypothetical protein LOC550478 [Danio rerio] (GB:NP_001017781.1); similar to Os07g0486500 [Oryza sativa (japonica cultivar-group)] (GB:NP_001059663.1); contains InterPro domain Rho GTPase activation protein; (InterPro:IPR008936); contains InterPro domain RhoGAP; (InterPro:IPR000198)
At5g47240	ATNUDT8 (Arabidopsis thaliana Nudix hydrolase homolog 8); hydrolase; Identical to Nudix hydrolase 8 (EC 3.6.1.-) (AtNUDT8) (NUDT8) [Arabidopsis Thaliana] (GB:Q8L7W2;GB:Q8LAJ0;GB:Q9LVT5); similar to ATNUDT2 (Arabidopsis thaliana Nudix hydrolase homolog 2), ADP-ribose diphosphatase/ NAD binding / hydrolase [Arabidopsis thaliana] (TAIR:AT5G47650.1); similar to hydrolase, NUDIX family protein [Brassi…	1.30936	0.156808	At5g61530	small G protein family protein / RhoGAP family protein; similar to hypothetical protein LOC550478 [Danio rerio] (GB:NP_001017781.1); similar to Os07g0486500 [Oryza sativa (japonica cultivar-group)] (GB:NP_001059663.1); contains InterPro domain Rho GTPase activation protein; (InterPro:IPR008936); contains InterPro domain RhoGAP; (InterPro:IPR000198)
At5g24470	Encodes a pseudo-response regulator whose mutation affects various circadian-associated biological events such as flowering time in the long-day photoperiod conditions, red light sensitivity of seedlings during early photomorphogenesis, and the period of free-running rhythms of certain clock-controlled genes including CCA1 and APRR1/TOC1 in constant white light.	5.637	0.00412116	At5g61380	pseudo response regulator involved in the generation of circadian rhythms. TOC1 appears to shorten the period of circumnutation speed. TOC1 contributes to the plant fitness (carbon fixation, biomass) by influencing the circadian clock period.
At1g01290	COFACTOR OF NITRATE REDUCTASE AND XANTHINE DEHYDROGENASE 3. Encodes a protein involved in molybdenum cofactor biosynthesis. Homologous to E.coli MoaC. Expression is low in all tissues examined, except in roots. Appears to have targeting signals for chloroplast or mitochondria	-1.5211	0.131279	At5g61380	pseudo response regulator involved in the generation of circadian rhythms. TOC1 appears to shorten the period of circumnutation speed. TOC1 contributes to the plant fitness (carbon fixation, biomass) by influencing the circadian clock period.
At1g69830	Encodes a plastid-localized &#945;-amylase. Expression is reduced in the SEX4 mutant. Loss of function mutations show normal diurnal pattern of starch accumulation/degradation. Expression follows circadian rhythms.	2.00682	0.0351316	At5g61380	pseudo response regulator involved in the generation of circadian rhythms. TOC1 appears to shorten the period of circumnutation speed. TOC1 contributes to the plant fitness (carbon fixation, biomass) by influencing the circadian clock period.
At4g36020	CSDP1 (COLD SHOCK DOMAIN PROTEIN 1); nucleic acid binding; similar to cold-shock DNA-binding family protein [Arabidopsis thaliana] (TAIR:AT2G17870.1); similar to cold shock domain protein 3 [Triticum aestivum] (GB:BAD08701.1); similar to Os02g0121100 [Oryza sativa (japonica cultivar-group)] (GB:NP_001045715.1); contains InterPro domain Nucleic acid-binding, OB-fold, subgroup; (InterPro:IPR012340)…	2.0938	0.0118297	At5g61380	pseudo response regulator involved in the generation of circadian rhythms. TOC1 appears to shorten the period of circumnutation speed. TOC1 contributes to the plant fitness (carbon fixation, biomass) by influencing the circadian clock period.
At2g20180	Member of the basic helix-loop-helix (bHLH) family of transcription factors. PIF1 has transcriptional activation activity in the dark. Light reduces this activity in a phy-dependent manner. Negative regulator of seedling de-etiolation by inhibiting chlorophyll biosynthesis, light-mediated suppression of hypocotyl elongation and far-red light-mediated suppression of seed germination, and promoting…	-2.17528	0.00876376	At5g61380	pseudo response regulator involved in the generation of circadian rhythms. TOC1 appears to shorten the period of circumnutation speed. TOC1 contributes to the plant fitness (carbon fixation, biomass) by influencing the circadian clock period.
At2g46790	Pseudo-response regulator PRR9. Involved in clock function. PRR7 and PRR9 are partially redundant essential components of a temperature-sensitive circadian system. CCA1 and LHY had a positive effect on PRR9. Interact with TOC1 in a yeast two-hybrid assay.	1.1327	0.00192174	At5g61380	pseudo response regulator involved in the generation of circadian rhythms. TOC1 appears to shorten the period of circumnutation speed. TOC1 contributes to the plant fitness (carbon fixation, biomass) by influencing the circadian clock period.
At5g60100	Encodes pseudo-response regulator 3 (APRR3).	2.79387	0.0297308	At5g61380	pseudo response regulator involved in the generation of circadian rhythms. TOC1 appears to shorten the period of circumnutation speed. TOC1 contributes to the plant fitness (carbon fixation, biomass) by influencing the circadian clock period.
At1g09530	Transcription factor interacting with photoreceptors phyA and phyB. Forms a ternary complex in vitro with G-box element of the promoters of LHY, CCA1. Acts as a negative regulator of phyB signalling. It degrades rapidly after irradiation of dark grown seedlings in a process controlled by phytochromes. Does not play a significant role in controlling light input and function of the circadian clockw…	1.58164	0.20013	At5g61380	pseudo response regulator involved in the generation of circadian rhythms. TOC1 appears to shorten the period of circumnutation speed. TOC1 contributes to the plant fitness (carbon fixation, biomass) by influencing the circadian clock period.
At3g59060	encodes a novel Myc-related bHLH transcription factor, which physically associated with APRR1/TOC1 and is a member of PIF3 transcription factor family.	-2.0435	0.0414438	At5g61380	pseudo response regulator involved in the generation of circadian rhythms. TOC1 appears to shorten the period of circumnutation speed. TOC1 contributes to the plant fitness (carbon fixation, biomass) by influencing the circadian clock period.
At5g11150	Member of Synaptobrevin-like AtVAMP7C, v-SNARE protein family.	3.70436	0.0236414	At5g61210	membrane localized t-SNARE SNAP25 homologue, probably involved in cytokinesis and cell plate formation
At3g11820	Encodes plasma membrane syntaxin, which is a member of SNARE superfamily of proteins. PEN1 is one of the known factors of non-host resistance against barley powdery mildew, Blumeria graminis sp. hordei. However, PEN1 is a nonessential component of the preinvasive resistance against Colletotrichum fungus even though there is a appresorium differentiation and melanization. Required for mlo resistan…	1.32176	0.197796	At5g61210	membrane localized t-SNARE SNAP25 homologue, probably involved in cytokinesis and cell plate formation
At1g55750	transcription factor-related; similar to transcription factor-related [Arabidopsis thaliana] (TAIR:AT3G61420.1); similar to IMP dehydrogenase/GMP reductase [Medicago truncatula] (GB:ABE86684.1); similar to Os08g0338200 [Oryza sativa (japonica cultivar-group)] (GB:NP_001061583.1); contains InterPro domain BSD; (InterPro:IPR005607)	-1.14519	0.0308967	At5g61150	Encodes highly hydrophilic protein involved in positively regulating FLC expression. Mutants are early flowering and show a loss of FLC expression in the absence of cold.
At3g12860	nucleolar protein Nop56, putative; similar to NOP56 (ARABIDOPSIS HOMOLOG OF NUCLEOLAR PROTEIN NOP56) [Arabidopsis thaliana] (TAIR:AT1G56110.1); similar to Os03g0352300 [Oryza sativa (japonica cultivar-group)] (GB:NP_001050122.1); similar to Pre-mRNA processing ribonucleoprotein, binding re (GB:ABE82021.1); contains InterPro domain NOSIC; (InterPro:IPR012976); contains InterPro domain NOP5, N-term…	1.29339	0.0846986	At5g60790	member of GCN subfamily
At1g31300	similar to unknown protein [Arabidopsis thaliana] (TAIR:AT4G19645.2); similar to unknown protein [Oryza sativa (japonica cultivar-group)] (GB:BAD53332.1); similar to Os05g0511000 [Oryza sativa (japonica cultivar-group)] (GB:NP_001056013.1); similar to Os03g0666700 [Oryza sativa (japonica cultivar-group)] (GB:NP_001050848.1); contains InterPro domain TRAM, LAG1 and CLN8 homology; (InterPro:IPR0066…	-1.05854	0.0526376	At5g60540	Encodes a protein predicted to function in tandem with PDX1 to form glutamine amidotransferase complex with involved in vitamin B6 biosynthesis. PDX2 is predicted to function as glutaminase within the complex.
At3g27440	uracil phosphoribosyltransferase, putative / UMP pyrophosphorylase, putative / UPRTase, putative; similar to ATUK/UPRT1, ATP binding / kinase/ uracil phosphoribosyltransferase/ uridine kinase [Arabidopsis thaliana] (TAIR:AT5G40870.1); similar to uracil phosphoribosyltransferase, putative / UMP pyrophosphorylase, putative / UPRTase, putative [Arabidopsis thaliana] (TAIR:AT3G27190.1); similar to ur…	-1.58617	0.410014	At5g60540	Encodes a protein predicted to function in tandem with PDX1 to form glutamine amidotransferase complex with involved in vitamin B6 biosynthesis. PDX2 is predicted to function as glutaminase within the complex.
At2g47290	unknown protein	-1.4416	0.19199	At5g59980	RNase P subunit p30 family protein; similar to RNase P subunit p30 family protein [Oryza sativa (japonica cultivar-group)] (GB:ABA95564.1); similar to Os12g0175900 [Oryza sativa (japonica cultivar-group)] (GB:NP_001066293.1); similar to RNase P subunit p30 family protein, expressed [Oryza sativa (japonica cultivar-group)] (GB:ABG22323.1); contains InterPro domain RNase P subunit p30; (InterPro:IP…
At1g74250	DNAJ heat shock N-terminal domain-containing protein; similar to DNAJ heat shock N-terminal domain-containing protein / cell division protein-related [Arabidopsis thaliana] (TAIR:AT3G11450.1); similar to DnaJ domain containing protein [Tetrahymena thermophila SB210] (GB:XP_001016844.1); similar to Os12g0502700 [Oryza sativa (japonica cultivar-group)] (GB:NP_001066831.1); contains InterPro domain …	1.08408	0.0993054	At5g59960	similar to Os01g0151600 [Oryza sativa (japonica cultivar-group)] (GB:NP_001042041.1); similar to similar to Dictyostelium discoideum (Slime mold). MkpA protein (GB:AAL92603.1)
At2g46710	rac GTPase activating protein, putative; similar to rac GTPase activating protein, putative [Arabidopsis thaliana] (TAIR:AT4G03100.1); similar to rac GTPase activating protein 2 [Lotus japonicus] (GB:AAC62625.1); contains InterPro domain PAK-box/P21-Rho-binding; (InterPro:IPR000095); contains InterPro domain Rho GTPase activation protein; (InterPro:IPR008936); contains InterPro domain Wiscott-Ald…	-2.12273	0.0159624	At5g59950	RNA and export factor-binding protein, putative; similar to RNA and export factor-binding protein, putative [Arabidopsis thaliana] (TAIR:AT5G02530.1); similar to ALY protein [Nicotiana benthamiana] (GB:CAG26903.1); contains InterPro domain Nucleotide-binding, alpha-beta plait; (InterPro:IPR012677); contains InterPro domain RNA-binding region RNP-1 (RNA recognition motif); (InterPro:IPR000504)
At5g47720	acetyl-CoA C-acyltransferase, putative / 3-ketoacyl-CoA thiolase, putative; Identical to Probable acetyl-CoA acetyltransferase, cytosolic 2 (EC 2.3.1.9) (Cytosolic acetoacetyl-CoA thiolase 2) (Thiolase 2) [Arabidopsis Thaliana] (GB:Q9FIK7;GB:Q3E710;GB:Q3E8F1); similar to ACAT2/EMB1276 (ACETOACETYL-COA THIOLASE 2, EMBRYO DEFECTIVE 1276), acetyl-CoA C-acetyltransferase [Arabidopsis thaliana] (TAIR:…	-1.23556	0.0879404	At5g59950	RNA and export factor-binding protein, putative; similar to RNA and export factor-binding protein, putative [Arabidopsis thaliana] (TAIR:AT5G02530.1); similar to ALY protein [Nicotiana benthamiana] (GB:CAG26903.1); contains InterPro domain Nucleotide-binding, alpha-beta plait; (InterPro:IPR012677); contains InterPro domain RNA-binding region RNP-1 (RNA recognition motif); (InterPro:IPR000504)
At2g06530	SNF7 family protein; similar to SNF7 family protein [Arabidopsis thaliana] (TAIR:AT1G03950.1); similar to BRI1-KD interacting protein 109 [Oryza sativa (japonica cultivar-group)] (GB:BAD11337.1); similar to Os07g0236800 [Oryza sativa (japonica cultivar-group)] (GB:NP_001059248.1); similar to Os11g0703400 [Oryza sativa (japonica cultivar-group)] (GB:NP_001068537.1); contains InterPro domain Snf7; …	1.6236	0.0194117	At5g59710	Encodes a protein that interacts with the Agrobacterium VirE2 protein.
At5g55160	Encodes a small ubiquitin-like modifier (SUMO) polypeptide that becomes covalently attached to various intracellular protein targets, much like ubiquitination, leading to post-translational modification of those targets.	-1.1477	0.021883	At5g59490	haloacid dehalogenase-like hydrolase family protein; similar to haloacid dehalogenase-like hydrolase family protein [Arabidopsis thaliana] (TAIR:AT5G02230.2); similar to putative ripening-related protein [Vitis vinifera] (GB:CAB85628.1); contains InterPro domain HAD-superfamily hydrolase subfamily IA, variant 3; (InterPro:IPR006402); contains InterPro domain Pyrimidine 5-nucleotidase; (InterPro:I…
At2g29540	RNA polymerase I(A) and III(C) 14 kDa subunit	1.21488	0.0385059	At5g59490	haloacid dehalogenase-like hydrolase family protein; similar to haloacid dehalogenase-like hydrolase family protein [Arabidopsis thaliana] (TAIR:AT5G02230.2); similar to putative ripening-related protein [Vitis vinifera] (GB:CAB85628.1); contains InterPro domain HAD-superfamily hydrolase subfamily IA, variant 3; (InterPro:IPR006402); contains InterPro domain Pyrimidine 5-nucleotidase; (InterPro:I…
At5g53940	yippee family protein; Identical to Protein yippee-like At5g53940 [Arabidopsis Thaliana] (GB:Q9FN32); similar to yippee family protein [Arabidopsis thaliana] (TAIR:AT2G40110.1); similar to Protein yippee-like (GB:P59234); contains InterPro domain Yippee-like protein; (InterPro:IPR004910)	-1.05978	0.0218712	At5g59490	haloacid dehalogenase-like hydrolase family protein; similar to haloacid dehalogenase-like hydrolase family protein [Arabidopsis thaliana] (TAIR:AT5G02230.2); similar to putative ripening-related protein [Vitis vinifera] (GB:CAB85628.1); contains InterPro domain HAD-superfamily hydrolase subfamily IA, variant 3; (InterPro:IPR006402); contains InterPro domain Pyrimidine 5-nucleotidase; (InterPro:I…
At1g16350	inosine-5'-monophosphate dehydrogenase, putative; Identical to Probable inosine-5'-monophosphate dehydrogenase (EC 1.1.1.205) (IMP dehydrogenase) (IMPDH) (IMPD) [Arabidopsis Thaliana] (GB:Q9SA34); similar to inosine-5'-monophosphate dehydrogenase [Arabidopsis thaliana] (TAIR:AT1G79470.1); similar to inosine monophosphate dehydrogenase [Glycine max] (GB:CAB38030.1); similar to inosine monophosphat…	-1.18206	0.0270301	At5g59240	40S ribosomal protein S8 (RPS8B); Identical to 40S ribosomal protein S8-2 (RPS8B) [Arabidopsis Thaliana] (GB:Q9FIF3); similar to 40S ribosomal protein S8 (RPS8A) [Arabidopsis thaliana] (TAIR:AT5G20290.1); similar to ribosomal protein S8 [Oryza sativa (japonica cultivar-group)] (GB:BAA07207.1); similar to Os02g0489400 [Oryza sativa (japonica cultivar-group)] (GB:NP_001046866.1); contains InterPro …
At3g05060	SAR DNA-binding protein, putative, strong similarity to SAR DNA-binding protein-1 (Pisum sativum) GI:3132696; contains Pfam profile PF01798: Putative snoRNA binding domain; encodes NOP58-like protein	1.18784	0.083621	At5g59240	40S ribosomal protein S8 (RPS8B); Identical to 40S ribosomal protein S8-2 (RPS8B) [Arabidopsis Thaliana] (GB:Q9FIF3); similar to 40S ribosomal protein S8 (RPS8A) [Arabidopsis thaliana] (TAIR:AT5G20290.1); similar to ribosomal protein S8 [Oryza sativa (japonica cultivar-group)] (GB:BAA07207.1); similar to Os02g0489400 [Oryza sativa (japonica cultivar-group)] (GB:NP_001046866.1); contains InterPro …
At1g77120	Catalyzes the reduction of acetaldehyde using NADH as reductant. Requires zinc for activity. Dimer. Anaerobic response polypeptide (ANP). Fermentation. The protein undergoes thiolation following treatment with the oxidant tert-butylhydroperoxide.	3.64457	0.0226031	At5g59220	protein phosphatase 2C, putative / PP2C, putative; similar to protein phosphatase 2C, putative / PP2C, putative [Arabidopsis thaliana] (TAIR:AT1G07430.1); similar to protein phosphatase 2C [Nicotiana tabacum] (GB:CAC10358.1); contains InterPro domain Protein phosphatase 2C-like; (InterPro:IPR001932)
At5g57200	epsin N-terminal homology (ENTH) domain-containing protein / clathrin assembly protein-related; Identical to Putative clathrin assembly protein At5g57200 [Arabidopsis Thaliana] (GB:Q9LVD8); similar to epsin N-terminal homology (ENTH) domain-containing protein [Arabidopsis thaliana] (TAIR:AT4G25940.1); similar to Carbamoyl-phosphate synthase L chain, ATP-binding; ANTH [Medicago truncatula] (GB:ABE…	-1.77399	0.0453213	At5g58690	phosphoinositide-specific phospholipase C family protein; similar to phosphoinositide-specific phospholipase C family protein [Arabidopsis thaliana] (TAIR:AT5G58700.1); similar to phosphoinositide-specific phospholipase C family protein [Arabidopsis thaliana] (TAIR:AT2G40116.1); similar to phosphoinositide-specific phospholipase C [Nicotiana rustica] (GB:CAA65127.1); similar to phosphatidylinosit…
At5g48640	cyclin family protein; similar to cyclin family protein [Arabidopsis thaliana] (TAIR:AT5G48630.1); similar to G1/S-specific cyclin C-type (GB:P93411); contains InterPro domain Cyclin, N-terminal; (InterPro:IPR006671); contains InterPro domain Cyclin-like; (InterPro:IPR011028); contains InterPro domain Cyclin-related; (InterPro:IPR013763); contains InterPro domain Cyclin; (InterPro:IPR006670)	-1.64425	0.00367142	At5g58690	phosphoinositide-specific phospholipase C family protein; similar to phosphoinositide-specific phospholipase C family protein [Arabidopsis thaliana] (TAIR:AT5G58700.1); similar to phosphoinositide-specific phospholipase C family protein [Arabidopsis thaliana] (TAIR:AT2G40116.1); similar to phosphoinositide-specific phospholipase C [Nicotiana rustica] (GB:CAA65127.1); similar to phosphatidylinosit…
At4g35470	leucine-rich repeat family protein; similar to leucine-rich repeat family protein [Arabidopsis thaliana] (TAIR:AT2G17440.1); similar to PSR9 [Brassica nigra] (GB:AAM10777.1); contains InterPro domain Leucine-rich repeat; (InterPro:IPR001611); contains InterPro domain Leucine-rich repeat, typical subtype; (InterPro:IPR003591)	-1.26219	0.102897	At5g58680	armadillo/beta-catenin repeat family protein; similar to armadillo/beta-catenin repeat family protein [Arabidopsis thaliana] (TAIR:AT3G01400.1); similar to Os07g0587500 [Oryza sativa (japonica cultivar-group)] (GB:NP_001060138.1); similar to Os03g0435300 [Oryza sativa (japonica cultivar-group)] (GB:NP_001050437.1); similar to IMP dehydrogenase/GMP reductase [Medicago truncatula] (GB:ABE88245.1); …
At1g30820	CTP synthase, putative / UTP--ammonia ligase, putative; similar to CTP synthase, putative / UTP--ammonia ligase, putative [Arabidopsis thaliana] (TAIR:AT2G34890.1); similar to EMB2742 (EMBRYO DEFECTIVE 2742), CTP synthase [Arabidopsis thaliana] (TAIR:AT3G12670.1); similar to unknown protein [Arabidopsis thaliana] (TAIR:AT4G20320.2); similar to putative CTP synthetase [Oryza sativa (japonica culti…	2.64781	0.0345141	At5g58290	26S proteasome AAA-ATPase subunit RPT3 (RPT3) mRNA,
At5g16870	similar to unknown protein [Arabidopsis thaliana] (TAIR:AT3G03010.2); similar to Os04g0652900 [Oryza sativa (japonica cultivar-group)] (GB:NP_001054102.1); similar to hypothetical protein DKFZp434A1535.1 - human (fragment) (GB:T46479); similar to Bcl-2 inhibitor of transcription isoform a [Homo sapiens] (GB:NP_001015509.1); contains InterPro domain Peptidyl-tRNA hydrolase, PTH2; (InterPro:IPR0028…	-1.49682	0.106003	At5g58290	26S proteasome AAA-ATPase subunit RPT3 (RPT3) mRNA,
At5g14300	ATPHB5 (PROHIBITIN 5); similar to ATPHB4 (PROHIBITIN 4) [Arabidopsis thaliana] (TAIR:AT3G27280.1); similar to mitochondrial prohibitin 1 [Petunia x hybrida] (GB:AAW83328.1); contains InterPro domain Prohibitin; (InterPro:IPR000163); contains InterPro domain Band 7 protein; (InterPro:IPR001107)	-1.74775	0.265645	At5g57610	protein kinase family protein; similar to protein kinase family protein [Arabidopsis thaliana] (TAIR:AT1G79570.1); similar to protein kinase family protein [Arabidopsis thaliana] (TAIR:AT1G16270.1); similar to protein kinase family protein [Arabidopsis thaliana] (TAIR:AT1G04700.1); similar to flag-tagged protein kinase domain of putative mitogen-activated protein kinase kinase kinase [synthetic c…
At2g36580	pyruvate kinase, putative; similar to pyruvate kinase, putative [Arabidopsis thaliana] (TAIR:AT3G52990.1); similar to Pyruvate kinase [Medicago truncatula] (GB:ABE80121.1); similar to pyruvate kinase-like [Deschampsia antarctica] (GB:AAM22747.1); similar to pyruvate kinase family protein, expressed [Oryza sativa (japonica cultivar-group)] (GB:ABA96475.1); contains InterPro domain Pyruvate kinase,…	1.76306	0.00960419	At5g56350	pyruvate kinase, putative; similar to pyruvate kinase, putative [Arabidopsis thaliana] (TAIR:AT5G63680.1); similar to pyruvate kinase, putative [Arabidopsis thaliana] (TAIR:AT4G26390.1); similar to pyruvate kinase, putative [Arabidopsis thaliana] (TAIR:AT5G08570.1); similar to pyruvate kinase [Glycine max] (GB:CAI53675.1); similar to Pyruvate kinase [Medicago truncatula] (GB:ABE78303.1); similar …
At2g47990	Encodes a transducin family nucleolar protein with six WD40 repeats that is most likely involved in 18S rRNA biogenesis. The slow progression of the gametophytic division cycles in swa1 suggested that the SWA1 protein is required for the normal progression of mitotic division cycles through the regulation of cell metabolism. Ubiquitously expressed throughout the plant.	2.49099	0.0269043	At5g56350	pyruvate kinase, putative; similar to pyruvate kinase, putative [Arabidopsis thaliana] (TAIR:AT5G63680.1); similar to pyruvate kinase, putative [Arabidopsis thaliana] (TAIR:AT4G26390.1); similar to pyruvate kinase, putative [Arabidopsis thaliana] (TAIR:AT5G08570.1); similar to pyruvate kinase [Glycine max] (GB:CAI53675.1); similar to Pyruvate kinase [Medicago truncatula] (GB:ABE78303.1); similar …
At2g26200	similar to unknown protein [Arabidopsis thaliana] (TAIR:AT1G54650.1); similar to SAM (and some other nucleotide) binding motif [Medicago truncatula] (GB:ABE86246.1); contains InterPro domain Methyltransferase type 12; (InterPro:IPR013217); contains InterPro domain SAM (and some other nucleotide) binding motif; (InterPro:IPR000051); contains InterPro domain Generic methyltransferase; (InterPro:IPR…	1.44753	0.0510977	At5g56350	pyruvate kinase, putative; similar to pyruvate kinase, putative [Arabidopsis thaliana] (TAIR:AT5G63680.1); similar to pyruvate kinase, putative [Arabidopsis thaliana] (TAIR:AT4G26390.1); similar to pyruvate kinase, putative [Arabidopsis thaliana] (TAIR:AT5G08570.1); similar to pyruvate kinase [Glycine max] (GB:CAI53675.1); similar to Pyruvate kinase [Medicago truncatula] (GB:ABE78303.1); similar …
At5g53970	encodes tyrosine aminotransferase which is strongly induced upon aging and coronatine treatment	1.21458	0.215796	At5g56350	pyruvate kinase, putative; similar to pyruvate kinase, putative [Arabidopsis thaliana] (TAIR:AT5G63680.1); similar to pyruvate kinase, putative [Arabidopsis thaliana] (TAIR:AT4G26390.1); similar to pyruvate kinase, putative [Arabidopsis thaliana] (TAIR:AT5G08570.1); similar to pyruvate kinase [Glycine max] (GB:CAI53675.1); similar to Pyruvate kinase [Medicago truncatula] (GB:ABE78303.1); similar …
At5g36160	aminotransferase-related; similar to aminotransferase, putative [Arabidopsis thaliana] (TAIR:AT5G53970.1); similar to Os02g0302700 [Oryza sativa (japonica cultivar-group)] (GB:NP_001046628.1); similar to Os02g0302400 [Oryza sativa (japonica cultivar-group)] (GB:NP_001046626.1); similar to putative nicotianamine aminotransferase A [Oryza sativa (japonica cultivar-group)] (GB:BAD23582.1); contains …	-1.16593	0.053781	At5g56350	pyruvate kinase, putative; similar to pyruvate kinase, putative [Arabidopsis thaliana] (TAIR:AT5G63680.1); similar to pyruvate kinase, putative [Arabidopsis thaliana] (TAIR:AT4G26390.1); similar to pyruvate kinase, putative [Arabidopsis thaliana] (TAIR:AT5G08570.1); similar to pyruvate kinase [Glycine max] (GB:CAI53675.1); similar to Pyruvate kinase [Medicago truncatula] (GB:ABE78303.1); similar …
At5g15850	Homologous to the flowering-time gene CONSTANS.	1.80281	0.00647674	At5g56280	one of two genes encoding subunit 6 of COP9 signalosome complex. Protein contains a MPR1p and PAD1p N-terminal (MPN) domain at the N-terminal region and belongs to the Mov34 superfamily. Mutant and antisense expression result in a number of developmental defects and in ubiquitin/proteasome-mediated protein degradation.
At1g31230	Encodes a bifunctional aspartate kinase/homoserine dehydrogenase. These two activities catalyze the first and the third steps toward the synthesis of the essential amino acids threonine, isoleucine and methionine.	-1.37927	0.0166263	At5g56030	a member of heat shock protein 90 (HSP90) gene family. Expressed in all tissues and abundant in root apical meristem, pollen and tapetum. Expression is NOT heat-induced but induced by IAA and NaCl.
At3g22830	member of Heat Stress Transcription Factor (Hsf) family	5.61017	0.197939	At5g56030	a member of heat shock protein 90 (HSP90) gene family. Expressed in all tissues and abundant in root apical meristem, pollen and tapetum. Expression is NOT heat-induced but induced by IAA and NaCl.
At3g13330	binding; similar to proteasome activator subunit 4-like [Oryza sativa (japonica cultivar-group)] (GB:BAD53980.1); similar to Os06g0301300 [Oryza sativa (japonica cultivar-group)] (GB:NP_001057456.1); contains InterPro domain Armadillo-like helical; (InterPro:IPR011989); contains InterPro domain HEAT; (InterPro:IPR000357)	1.80934	0.0569558	At5g56030	a member of heat shock protein 90 (HSP90) gene family. Expressed in all tissues and abundant in root apical meristem, pollen and tapetum. Expression is NOT heat-induced but induced by IAA and NaCl.
At2g40430	Identical to Protein At2g40430 [Arabidopsis Thaliana] (GB:O22892;GB:Q93XZ8); similar to Os05g0144200 [Oryza sativa (japonica cultivar-group)] (GB:NP_001054623.1); similar to unknown protein [Oryza sativa (japonica cultivar-group)] (GB:AAU90201.1); contains InterPro domain P60-like; (InterPro:IPR011687); contains InterPro domain Tumor suppressor protein Gltscr2; (InterPro:IPR011211)	1.09926	0.0544066	At5g56030	a member of heat shock protein 90 (HSP90) gene family. Expressed in all tissues and abundant in root apical meristem, pollen and tapetum. Expression is NOT heat-induced but induced by IAA and NaCl.
At1g65040	protein binding / zinc ion binding; similar to zinc finger (C3HC4-type RING finger) family protein [Arabidopsis thaliana] (TAIR:AT3G16090.1); similar to Zinc finger, RING-type; RINGv [Medicago truncatula] (GB:ABE91898.1); contains InterPro domain Zinc finger, RING-type; (InterPro:IPR001841)	-1.11306	0.0515721	At5g56030	a member of heat shock protein 90 (HSP90) gene family. Expressed in all tissues and abundant in root apical meristem, pollen and tapetum. Expression is NOT heat-induced but induced by IAA and NaCl.
At5g55090	member of MEKK subfamily	-1.20006	0.0136856	At5g56030	a member of heat shock protein 90 (HSP90) gene family. Expressed in all tissues and abundant in root apical meristem, pollen and tapetum. Expression is NOT heat-induced but induced by IAA and NaCl.
At4g12400	stress-inducible protein, putative; similar to stress-inducible protein, putative [Arabidopsis thaliana] (TAIR:AT1G12270.1); similar to stress-inducible protein, putative [Arabidopsis thaliana] (TAIR:AT1G62740.1); similar to Os02g0644100 [Oryza sativa (japonica cultivar-group)] (GB:NP_001047563.1); similar to Os04g0538000 [Oryza sativa (japonica cultivar-group)] (GB:NP_001053429.1); similar to He…	-1.29781	0.00468103	At5g56000	heat shock protein 81-4 (HSP81-4); similar to HSP81-1 (HEAT SHOCK PROTEIN 81-1), ATP binding / unfolded protein binding [Arabidopsis thaliana] (TAIR:AT5G52640.1); similar to HSP81-2 (EARLY-RESPONSIVE TO DEHYDRATION 8), ATP binding [Arabidopsis thaliana] (TAIR:AT5G56030.1); similar to HSP81-3 (Heat shock protein 81-3), ATP binding [Arabidopsis thaliana] (TAIR:AT5G56010.1); similar to Heat shock co…
At1g48050	Ku80 and ku70 form the heterodimer complex Ku, required for proper maintenance of the telomeric C strand. Ku regulates the extension of the telomeric G strand. Interacts with WEX, and this interaction stimulates the WEX exonuclease activity. Binds double stranded DNA breaks as a heterodimer with Ku70, involved in non-homologous end joining repair. Mutants are defective in T-DNA integration. Over …	-1.06068	0.0154265	At5g56000	heat shock protein 81-4 (HSP81-4); similar to HSP81-1 (HEAT SHOCK PROTEIN 81-1), ATP binding / unfolded protein binding [Arabidopsis thaliana] (TAIR:AT5G52640.1); similar to HSP81-2 (EARLY-RESPONSIVE TO DEHYDRATION 8), ATP binding [Arabidopsis thaliana] (TAIR:AT5G56030.1); similar to HSP81-3 (Heat shock protein 81-3), ATP binding [Arabidopsis thaliana] (TAIR:AT5G56010.1); similar to Heat shock co…
At4g18700	Encodes CBL-interacting protein kinase 12 (CIPK12).	1.90165	0.00694952	At5g55990	Encodes a member of the Arabidopsis CBL (Calcineurin B-like Calcium Sensor) protein family.
At3g23000	Encodes a serine/threonine protein kinase with similarities to CBL-interacting protein kinases, SNF1 and SOS2.	2.10849	0.00518693	At5g55990	Encodes a member of the Arabidopsis CBL (Calcineurin B-like Calcium Sensor) protein family.
At2g25090	Encodes a member of the SNF1-related kinase (SnRK) gene family (SnRK3.18), which has also been reported as a member of the CBL-interacting protein kinases (CIPK16).	-1.6173	0.022734	At5g55990	Encodes a member of the Arabidopsis CBL (Calcineurin B-like Calcium Sensor) protein family.
At1g01140	Encodes a CBL-interacting protein kinase with similarity to SOS2	2.51345	0.0356919	At5g55990	Encodes a member of the Arabidopsis CBL (Calcineurin B-like Calcium Sensor) protein family.
At3g17510	Encodes a CBL-interacting protein kinase. Specifically interacts with ECT1 and ECT2.	-1.20823	0.0374495	At5g55990	Encodes a member of the Arabidopsis CBL (Calcineurin B-like Calcium Sensor) protein family.
At2g06510	replication protein, putative; similar to replication protein, putative [Arabidopsis thaliana] (TAIR:AT5G45400.1); similar to Os02g0776800 [Oryza sativa (japonica cultivar-group)] (GB:NP_001048287.1); similar to replication protein A 70kDa [Oryza sativa (japonica cultivar-group)] (GB:BAB40712.1); similar to RPA 70kDa subunit [Pisum sativum] (GB:AAQ23194.1); contains InterPro domain Nucleic acid-b…	1.00699	0.0938711	At5g55400	fimbrin-like protein, putative; Identical to Putative fimbrin-like protein 3 (FIM3) [Arabidopsis Thaliana] (GB:Q9FJ70); similar to fimbrin-like protein, putative [Arabidopsis thaliana] (TAIR:AT5G35700.1); similar to ATFIM1 (Arabidopsis thaliana fimbrin 1), actin binding [Arabidopsis thaliana] (TAIR:AT4G26700.2); similar to fimbrin-like protein, putative [Arabidopsis thaliana] (TAIR:AT2G04750.1); …
At4g18010	inositol polyphosphate 5-phosphatase II (IP5PII) mRNA,	1.99915	0.051441	At5g55400	fimbrin-like protein, putative; Identical to Putative fimbrin-like protein 3 (FIM3) [Arabidopsis Thaliana] (GB:Q9FJ70); similar to fimbrin-like protein, putative [Arabidopsis thaliana] (TAIR:AT5G35700.1); similar to ATFIM1 (Arabidopsis thaliana fimbrin 1), actin binding [Arabidopsis thaliana] (TAIR:AT4G26700.2); similar to fimbrin-like protein, putative [Arabidopsis thaliana] (TAIR:AT2G04750.1); …
At1g77670	aminotransferase class I and II family protein; similar to AAT/ATAAT/MEE17 (maternal effect embryo arrest 17), aspartate transaminase [Arabidopsis thaliana] (TAIR:AT2G22250.3); similar to Os09g0453800 [Oryza sativa (japonica cultivar-group)] (GB:NP_001063347.1); similar to putative asparate aminotransferase [Hordeum vulgare] (GB:BAE86874.1); contains InterPro domain 1-aminocyclopropane-1-carboxyl…	-1.51498	0.0986378	At5g55160	Encodes a small ubiquitin-like modifier (SUMO) polypeptide that becomes covalently attached to various intracellular protein targets, much like ubiquitination, leading to post-translational modification of those targets.
At5g16010	3-oxo-5-alpha-steroid 4-dehydrogenase family protein / steroid 5-alpha-reductase family protein; similar to ATTSC13/CER10/ECR/TSC13 (ENOYL-COA REDUCTASE), 3-oxo-5-alpha-steroid 4-dehydrogenase/ fatty acid elongase/ trans-2-enoyl-CoA reductase (NADPH) [Arabidopsis thaliana] (TAIR:AT3G55360.1); similar to hypothetical protein DDBDRAFT_0190926 [Dictyostelium discoideum AX4] (GB:XP_646664.1); similar…	2.23978	0.0123682	At5g55090	member of MEKK subfamily
At1g67070	encodes a protein similar to phosphomannose isomerase. Expression is induced after 24 hours of dark treatment, in senescing leaves and treatment with exogenous photosynthesis inhibitor. Induction of gene expression was suppressed in excised leaves supplied with sugar. The authors suggest that the gene's expression pattern is responding to the level of sugar in the cell.	-1.66638	0.152997	At5g55090	member of MEKK subfamily
At1g17140	tropomyosin-related; Identical to Uncharacterized protein At1g17140 [Arabidopsis Thaliana] (GB:Q8LE98); similar to unknown protein [Arabidopsis thaliana] (TAIR:AT1G78430.1); similar to myosin heavy chain-like protein [Oryza sativa (japonica cultivar-group)] (GB:AAO72652.1); contains domain STRUCTURAL MAINTENANCE OF CHROMOSOMES 5,6 (SMC5, SMC6) (PTHR19306); contains domain no description (G3D.1.10…	-1.63228	0.0206166	At5g55090	member of MEKK subfamily
At5g10220	Encodes a calcium-binding protein annexin (AnnAt6).	-1.26204	0.647354	At5g55000	FH protein interacting protein FIP2
At4g30530	defense-related protein, putative; similar to defense-related protein, putative [Arabidopsis thaliana] (TAIR:AT2G23960.1); similar to defense-related protein [Brassica carinata] (GB:AAK50344.1); contains InterPro domain Glutamine amidotransferase class-I; (InterPro:IPR000991)	-1.26724	0.0394339	At5g54960	pyruvate decarboxylase-2
At1g70290	Encodes an enzyme putatively involved in trehalose biosynthesis. Though the protein has both trehalose-6-phosphate synthase (TPS)-like and trehalose-6-phosphate phosphatase (TPP)-like domains, neither activity has been detected in enzymatic assays nor has the protein been able to complement yeast TPS or TPP mutants.	-1.05844	0.0413514	At5g54960	pyruvate decarboxylase-2
At5g02490	heat shock cognate 70 kDa protein 2 (HSC70-2) (HSP70-2); Identical to Heat shock cognate 70 kDa protein 2 (Hsc70.2) (HSC70-2) [Arabidopsis Thaliana] (GB:P22954;GB:Q9LZ53); similar to HSP70 (heat shock protein 70), ATP binding [Arabidopsis thaliana] (TAIR:AT3G12580.1); similar to heat shock cognate 70 kDa protein 3 (HSC70-3) (HSP70-3) [Arabidopsis thaliana] (TAIR:AT3G09440.1); similar to HSC70-1 (…	1.51347	0.264548	At5g54590	protein kinase family protein; similar to serine/threonine protein kinase, putative [Arabidopsis thaliana] (TAIR:AT5G15730.2); similar to Os08g0138700 [Oryza sativa (japonica cultivar-group)] (GB:NP_001060962.1); similar to protein-serine/threonine kinase [Nicotiana tabacum] (GB:BAA06538.1); contains InterPro domain Serine/threonine protein kinase; (InterPro:IPR002290); contains InterPro domain P…
At5g12220	las1-like family protein; similar to Las1-like [Medicago truncatula] (GB:ABE77696.1); contains InterPro domain Las1-like; (InterPro:IPR007174)	1.46968	0.0351419	At5g54590	protein kinase family protein; similar to serine/threonine protein kinase, putative [Arabidopsis thaliana] (TAIR:AT5G15730.2); similar to Os08g0138700 [Oryza sativa (japonica cultivar-group)] (GB:NP_001060962.1); similar to protein-serine/threonine kinase [Nicotiana tabacum] (GB:BAA06538.1); contains InterPro domain Serine/threonine protein kinase; (InterPro:IPR002290); contains InterPro domain P…
At2g34650	Encodes a protein serine/threonine kinase that may act as a positive regulator of cellular auxin efflux, as a a binary switch for PIN polarity, and as a negative regulator of auxin signaling. Recessive mutants exhibit similar phenotypes as pin-formed mutants in flowers and inflorescence but distinct phenotypes in cotyledons and leaves. Expressed in the vascular tissue proximal to root and shoot m…	1.65253	0.0389753	At5g54490	Encodes a PINOID (PID)-binding protein containing putative EF-hand calcium-binding motifs. The interaction is dependent on the presence of calcium. mRNA expression is up-regulated by auxin. Not a phosphorylation target of PID, likely acts upstream of PID to regulate the activity of this protein in response to changes in calcium levels.
At5g44500	small nuclear ribonucleoprotein associated protein B, putative / snRNP-B, putative / Sm protein B, putative; similar to SMB [Arabidopsis thaliana] (TAIR:AT4G20440.3); similar to small nuclear ribonucleoprotein polypeptide B/B' isoform B' [Homo sapiens] (GB:NP_937859.1); similar to Small nuclear ribonucleoprotein-associated protein B' (snRNP-B') (Sm protein B') (Sm-B') (SmB') (snRPB') (GB:Q9TU67);…	-2.28923	0.0100952	At5g54200	WD-40 repeat family protein; similar to WD-40 repeat family protein [Arabidopsis thaliana] (TAIR:AT3G15470.1); similar to OSJNBa0074L08.11 [Oryza sativa (japonica cultivar-group)] (GB:CAE02139.2); similar to Os04g0678300 [Oryza sativa (japonica cultivar-group)] (GB:NP_001054272.1); similar to H0801D08.5 [Oryza sativa (indica cultivar-group)] (GB:CAJ86247.1); contains InterPro domain WD-40 repeat;…
At5g19820	EMB2734 (EMBRYO DEFECTIVE 2734); lyase; similar to importin beta-2 subunit family protein [Arabidopsis thaliana] (TAIR:AT4G27640.1); similar to HEAT repeat family protein, expressed [Oryza sativa (japonica cultivar-group)] (GB:ABF98397.1); similar to HEAT repeat family protein, expressed [Oryza sativa (japonica cultivar-group)] (GB:ABF98400.1); similar to Armadillo-like helical [Medicago truncatu…	1.13227	0.0239255	At5g54200	WD-40 repeat family protein; similar to WD-40 repeat family protein [Arabidopsis thaliana] (TAIR:AT3G15470.1); similar to OSJNBa0074L08.11 [Oryza sativa (japonica cultivar-group)] (GB:CAE02139.2); similar to Os04g0678300 [Oryza sativa (japonica cultivar-group)] (GB:NP_001054272.1); similar to H0801D08.5 [Oryza sativa (indica cultivar-group)] (GB:CAJ86247.1); contains InterPro domain WD-40 repeat;…
At5g46150	LEM3 (ligand-effect modulator 3) family protein / CDC50 family protein; similar to LEM3 (ligand-effect modulator 3) family protein / CDC50 family protein [Arabidopsis thaliana] (TAIR:AT3G12740.1); similar to LEM3 (ligand-effect modulator 3) family protein / CDC50 family protein [Arabidopsis thaliana] (TAIR:AT1G54320.1); similar to Os03g0785500 [Oryza sativa (japonica cultivar-group)] (GB:NP_00105…	-1.87486	0.00596213	At5g54200	WD-40 repeat family protein; similar to WD-40 repeat family protein [Arabidopsis thaliana] (TAIR:AT3G15470.1); similar to OSJNBa0074L08.11 [Oryza sativa (japonica cultivar-group)] (GB:CAE02139.2); similar to Os04g0678300 [Oryza sativa (japonica cultivar-group)] (GB:NP_001054272.1); similar to H0801D08.5 [Oryza sativa (indica cultivar-group)] (GB:CAJ86247.1); contains InterPro domain WD-40 repeat;…
At3g10660	predicted to encode calcium-dependent protein kinase and is localized to the ER. Protein is myristoylated in a cell-free extract. Changing the proposed myristoylated site, G residue in the amino terminal, to A prevented the meristoylation . The G to A mutation decreased AtCPK2 membrane association by approximately 50%.	-1.01218	0.0677062	At5g54200	WD-40 repeat family protein; similar to WD-40 repeat family protein [Arabidopsis thaliana] (TAIR:AT3G15470.1); similar to OSJNBa0074L08.11 [Oryza sativa (japonica cultivar-group)] (GB:CAE02139.2); similar to Os04g0678300 [Oryza sativa (japonica cultivar-group)] (GB:NP_001054272.1); similar to H0801D08.5 [Oryza sativa (indica cultivar-group)] (GB:CAJ86247.1); contains InterPro domain WD-40 repeat;…
At3g11900	encodes an amino acid transporter that transports aromatic and neutral amino acids, IAA, and 2,4-D. Expressed in all tissues with highest abundance in flowers and cauline leaves. a member of a small gene family in Arabidopsis and represents a new class of amino acid transporters.	-1.09152	0.0846685	At5g54200	WD-40 repeat family protein; similar to WD-40 repeat family protein [Arabidopsis thaliana] (TAIR:AT3G15470.1); similar to OSJNBa0074L08.11 [Oryza sativa (japonica cultivar-group)] (GB:CAE02139.2); similar to Os04g0678300 [Oryza sativa (japonica cultivar-group)] (GB:NP_001054272.1); similar to H0801D08.5 [Oryza sativa (indica cultivar-group)] (GB:CAJ86247.1); contains InterPro domain WD-40 repeat;…
At4g35310	calmodulin-domain protein kinase CDPK isoform 5 (CPK5)	1.75218	0.086589	At5g54200	WD-40 repeat family protein; similar to WD-40 repeat family protein [Arabidopsis thaliana] (TAIR:AT3G15470.1); similar to OSJNBa0074L08.11 [Oryza sativa (japonica cultivar-group)] (GB:CAE02139.2); similar to Os04g0678300 [Oryza sativa (japonica cultivar-group)] (GB:NP_001054272.1); similar to H0801D08.5 [Oryza sativa (indica cultivar-group)] (GB:CAJ86247.1); contains InterPro domain WD-40 repeat;…
At1g54390	PHD finger protein-related; similar to PHD finger family protein [Arabidopsis thaliana] (TAIR:AT3G24010.1); similar to PHD-finger family protein, expressed [Oryza sativa (japonica cultivar-group)] (GB:ABF98871.1); contains domain INHIBITOR OF GROWTH (PTHR10333); contains domain ING-RELATED (PTHR10333:SF11)	-1.33116	0.0533745	At5g53770	nucleotidyltransferase family protein; similar to MEE44 (maternal effect embryo arrest 44), nucleotidyltransferase [Arabidopsis thaliana] (TAIR:AT4G00060.1); similar to hypothetical protein [Trifolium pratense] (GB:BAE71308.1); contains InterPro domain PAP/25A-associated; (InterPro:IPR002058); contains InterPro domain PAP/25A core; (InterPro:IPR001201); contains InterPro domain DNA polymerase, be…
At5g63880	SNF7 family protein; similar to SNF7-related [Arabidopsis thaliana] (TAIR:AT5G09260.1); similar to Charged multivesicular body protein 6 (Chromatin-modifying protein 6) (GB:Q503V0); similar to Os02g0596500 [Oryza sativa (japonica cultivar-group)] (GB:NP_001047322.1); similar to hypothetical protein LOC445397 [Danio rerio] (GB:NP_001003874.1); contains InterPro domain Snf7; (InterPro:IPR005024)	2.0717	0.124416	At5g53770	nucleotidyltransferase family protein; similar to MEE44 (maternal effect embryo arrest 44), nucleotidyltransferase [Arabidopsis thaliana] (TAIR:AT4G00060.1); similar to hypothetical protein [Trifolium pratense] (GB:BAE71308.1); contains InterPro domain PAP/25A-associated; (InterPro:IPR002058); contains InterPro domain PAP/25A core; (InterPro:IPR001201); contains InterPro domain DNA polymerase, be…
At2g22400	NOL1/NOP2/sun family protein; similar to NOL1/NOP2/sun family protein [Arabidopsis thaliana] (TAIR:AT4G40000.1); similar to tRNA and rRNA cytosine-C5-methylase (nucleolar protein NOL1/NOP2) (ISS) [Ostreococcus tauri] (GB:CAL56514.1); similar to Os09g0471900 [Oryza sativa (japonica cultivar-group)] (GB:NP_001063445.1); similar to Os08g0484400 [Oryza sativa (japonica cultivar-group)] (GB:NP_0010620…	1.56601	0.0546811	At5g53770	nucleotidyltransferase family protein; similar to MEE44 (maternal effect embryo arrest 44), nucleotidyltransferase [Arabidopsis thaliana] (TAIR:AT4G00060.1); similar to hypothetical protein [Trifolium pratense] (GB:BAE71308.1); contains InterPro domain PAP/25A-associated; (InterPro:IPR002058); contains InterPro domain PAP/25A core; (InterPro:IPR001201); contains InterPro domain DNA polymerase, be…
At5g55300	Encodes a DNA topoisomerase I. Isolated as a protein oxidized during seed germination; proteomics approach revealed differences in de novo synthesis levels of this protein in condition with vs. without salicylic acid in the period from 0 to 40 hrs. following seed imbibition.	-1.44437	0.0602665	At5g53770	nucleotidyltransferase family protein; similar to MEE44 (maternal effect embryo arrest 44), nucleotidyltransferase [Arabidopsis thaliana] (TAIR:AT4G00060.1); similar to hypothetical protein [Trifolium pratense] (GB:BAE71308.1); contains InterPro domain PAP/25A-associated; (InterPro:IPR002058); contains InterPro domain PAP/25A core; (InterPro:IPR001201); contains InterPro domain DNA polymerase, be…
At5g43710	glycoside hydrolase family 47 protein; similar to glycoside hydrolase family 47 protein [Arabidopsis thaliana] (TAIR:AT1G27520.1); similar to putative aspartyl(D) tRNA Synthetase (89.0 kD)(drs-2C) [Oryza sativa (japonica cultivar-group)] (GB:BAD52943.1); similar to Os01g0773600 [Oryza sativa (japonica cultivar-group)] (GB:NP_001044401.1); contains InterPro domain Glycoside hydrolase, family 47; (…	-1.18146	0.0518902	At5g53530	Homolog of yeast retromer subunit VPS26. Part of a retromer-like protein complex involved in endosome to lysosome protein transport.
At4g18440	adenylosuccinate lyase, putative / adenylosuccinase, putative; similar to adenylosuccinate lyase, putative / adenylosuccinase, putative [Arabidopsis thaliana] (TAIR:AT1G36280.1); similar to adenylosuccinate-AMP lyase [Vigna unguiculata] (GB:AAL48316.1); similar to Os03g0313600 [Oryza sativa (japonica cultivar-group)] (GB:NP_001049929.1); similar to adenylosuccinate lyase [Nicotiana tabacum] (GB:A…	-1.02319	0.0121186	At5g53350	CLP protease regulatory subunit CLPX mRNA, nuclear gene
At2g18260	member of SYP11 Gene Family	-2.74165	0.251121	At5g52590	RabGAP/TBC domain-containing protein; similar to RAB GTPase activator [Arabidopsis thaliana] (TAIR:AT4G27100.2); similar to TBC1 domain family, member 15 [Xenopus tropicalis] (GB:NP_989223.1); similar to TBC1 domain family, member 15 [Xenopus tropicalis] (GB:AAH76966.1); similar to Os02g0709800 [Oryza sativa (japonica cultivar-group)] (GB:NP_001047892.1); contains InterPro domain RabGAP/TBC; (Int…
At4g16520	ATG8F (AUTOPHAGY 8F); microtubule binding; similar to AtATG8e (AUTOPHAGY 8E), microtubule binding [Arabidopsis thaliana] (TAIR:AT2G45170.2); similar to Light chain 3 (LC3) [Medicago truncatula] (GB:ABE80903.1); similar to microtubule associated protein [Cicer arietinum] (GB:CAD33929.1); contains InterPro domain Light chain 3 (LC3); (InterPro:IPR004241)	-1.53084	0.111484	At5g52590	RabGAP/TBC domain-containing protein; similar to RAB GTPase activator [Arabidopsis thaliana] (TAIR:AT4G27100.2); similar to TBC1 domain family, member 15 [Xenopus tropicalis] (GB:NP_989223.1); similar to TBC1 domain family, member 15 [Xenopus tropicalis] (GB:AAH76966.1); similar to Os02g0709800 [Oryza sativa (japonica cultivar-group)] (GB:NP_001047892.1); contains InterPro domain RabGAP/TBC; (Int…
At5g16040	regulator of chromosome condensation (RCC1) family protein; similar to regulator of chromosome condensation (RCC1) family protein [Arabidopsis thaliana] (TAIR:AT3G02510.1); similar to hypothetical protein [Cleome spinosa] (GB:ABD96878.1); contains InterPro domain Regulator of chromosome condensation, RCC1; (InterPro:IPR000408); contains InterPro domain Regulator of chromosome condensation/beta-la…	2.21498	0.0504545	At5g52590	RabGAP/TBC domain-containing protein; similar to RAB GTPase activator [Arabidopsis thaliana] (TAIR:AT4G27100.2); similar to TBC1 domain family, member 15 [Xenopus tropicalis] (GB:NP_989223.1); similar to TBC1 domain family, member 15 [Xenopus tropicalis] (GB:AAH76966.1); similar to Os02g0709800 [Oryza sativa (japonica cultivar-group)] (GB:NP_001047892.1); contains InterPro domain RabGAP/TBC; (Int…
At1g01620	a member of the plasma membrane intrinsic protein subfamily PIP1. localizes to the plasma membrane and exhibits water transport activity in Xenopus oocyte. expressed ubiquitously and protein level decreases slightly during leaf development.	-1.45385	0.0355655	At5g52420	similar to unknown protein [Arabidopsis thaliana] (TAIR:AT5G23920.1); similar to Os10g0548100 [Oryza sativa (japonica cultivar-group)] (GB:NP_001065301.1); similar to unknown [Xerophyta humilis] (GB:AAT45003.1)
At4g04860	Der1-like family protein / degradation in the ER-like family protein; Identical to Derlin-2.2 (AtDerlin2-2) (DER2.2) [Arabidopsis Thaliana] (GB:Q9ZS88); similar to Der1-like family protein / degradation in the ER-like family protein [Arabidopsis thaliana] (TAIR:AT4G21810.1); similar to Os03g0852200 [Oryza sativa (japonica cultivar-group)] (GB:NP_001051921.1); similar to Derlin-2.2 (ZmDerlin2-2) (…	1.43028	0.0254059	At5g52420	similar to unknown protein [Arabidopsis thaliana] (TAIR:AT5G23920.1); similar to Os10g0548100 [Oryza sativa (japonica cultivar-group)] (GB:NP_001065301.1); similar to unknown [Xerophyta humilis] (GB:AAT45003.1)
At2g06005	similar to unknown protein [Arabidopsis thaliana] (TAIR:AT5G20580.2); similar to Os02g0778300 [Oryza sativa (japonica cultivar-group)] (GB:NP_001048294.1); similar to unknown protein [Oryza sativa (japonica cultivar-group)] (GB:BAD16977.1); contains InterPro domain Prefoldin; (InterPro:IPR009053)	-2.84322	0.217461	At5g52420	similar to unknown protein [Arabidopsis thaliana] (TAIR:AT5G23920.1); similar to Os10g0548100 [Oryza sativa (japonica cultivar-group)] (GB:NP_001065301.1); similar to unknown [Xerophyta humilis] (GB:AAT45003.1)
At3g56950	One of the Major Intrinsic Proteins(MIPs) which facilitate the passive transport of small molecules across membranes.Belongs to a family of plant aquaporins.Similar to yeast and radish aquaporins. Located on ER.	-1.01603	0.0162709	At5g52420	similar to unknown protein [Arabidopsis thaliana] (TAIR:AT5G23920.1); similar to Os10g0548100 [Oryza sativa (japonica cultivar-group)] (GB:NP_001065301.1); similar to unknown [Xerophyta humilis] (GB:AAT45003.1)
At1g16150	Encodes a cell-wall associated kinase like protein of the receptor-like kinase (RLK) superfamily. Likely involved in Arabidopsis root mineral responses to Zn2+, Cu2+, K+, Na+ and Ni+.	1.32015	0.332603	At5g52420	similar to unknown protein [Arabidopsis thaliana] (TAIR:AT5G23920.1); similar to Os10g0548100 [Oryza sativa (japonica cultivar-group)] (GB:NP_001065301.1); similar to unknown [Xerophyta humilis] (GB:AAT45003.1)
At4g10850	nodulin MtN3 family protein; similar to nodulin MtN3 family protein [Arabidopsis thaliana] (TAIR:AT1G66770.1); similar to seven-transmembrane-domain protein 1 [Solanum lycopersicum] (GB:CAE47557.1); similar to Os02g0301100 [Oryza sativa (japonica cultivar-group)] (GB:NP_001046621.1); contains InterPro domain MtN3 and saliva related transmembrane protein; (InterPro:IPR004316)	-1.06654	0.282404	At5g52420	similar to unknown protein [Arabidopsis thaliana] (TAIR:AT5G23920.1); similar to Os10g0548100 [Oryza sativa (japonica cultivar-group)] (GB:NP_001065301.1); similar to unknown [Xerophyta humilis] (GB:AAT45003.1)
At4g38830	protein kinase family protein; similar to protein kinase family protein [Arabidopsis thaliana] (TAIR:AT4G21410.1); similar to receptor-like protein kinase homolog RK20-1 [Phaseolus vulgaris] (GB:AAD21872.1); contains InterPro domain Protein kinase-like; (InterPro:IPR011009); contains InterPro domain Protein kinase; (InterPro:IPR000719); contains InterPro domain Protein of unknown function DUF26; …	-1.34494	0.0446718	At5g52420	similar to unknown protein [Arabidopsis thaliana] (TAIR:AT5G23920.1); similar to Os10g0548100 [Oryza sativa (japonica cultivar-group)] (GB:NP_001065301.1); similar to unknown [Xerophyta humilis] (GB:AAT45003.1)
At3g59700	member of Receptor kinase-like protein family	1.35705	0.0407928	At5g52420	similar to unknown protein [Arabidopsis thaliana] (TAIR:AT5G23920.1); similar to Os10g0548100 [Oryza sativa (japonica cultivar-group)] (GB:NP_001065301.1); similar to unknown [Xerophyta humilis] (GB:AAT45003.1)
At3g19300	protein kinase family protein; similar to protein kinase family protein [Arabidopsis thaliana] (TAIR:AT1G49730.1); similar to H0814G11.12 [Oryza sativa (indica cultivar-group)] (GB:CAJ86345.1); similar to Os04g0689400 [Oryza sativa (japonica cultivar-group)] (GB:NP_001054345.1); contains InterPro domain Protein kinase-like; (InterPro:IPR011009); contains InterPro domain Protein kinase; (InterPro:…	-1.88155	0.0780388	At5g52320	member of CYP96A
At1g63160	replication factor C 40 kDa, putative; similar to EMB1968 (EMBRYO DEFECTIVE 1968), ATPase [Arabidopsis thaliana] (TAIR:AT1G21690.1); similar to replication factor C 40kDa subunit [Oryza sativa (japonica cultivar-group)] (GB:BAB69675.1); contains InterPro domain Replication factor C conserved region; (InterPro:IPR000862); contains InterPro domain DNA polymerase III clamp loader subunit, C-terminal…	1.03941	0.0861261	At5g52220	similar to hypothetical protein [Oryza sativa (japonica cultivar-group)] (GB:BAD33182.1)
At2g44740	CYCP4;1 (cyclin p4;1); cyclin-dependent protein kinase; similar to CYCP4,2 (CYCLIN P4,2), cyclin-dependent protein kinase [Arabidopsis thaliana] (TAIR:AT5G61650.1); similar to PREG-like protein [Picea mariana] (GB:AAC32127.1); similar to Os10g0563900 [Oryza sativa (japonica cultivar-group)] (GB:NP_001065406.1); similar to Os04g0544200 [Oryza sativa (japonica cultivar-group)] (GB:NP_001053459.1); …	-2.41609	0.0172946	At5g52200	phosphatase inhibitor/ protein phosphatase inhibitor; similar to Os05g0301600 [Oryza sativa (japonica cultivar-group)] (GB:NP_001055135.1); similar to hypothetical protein MBP_81C12.14 [Musa balbisiana] (GB:ABF70088.1); contains InterPro domain Protein phosphatase inhibitor 2 (IPP-2); (InterPro:IPR007062)
At5g61650	The P-type cyclins (CYCPs) share a conserved central region of 100 amino acids ('cyclin box') displaying homology to the corresponding region of the PHO80 cyclin from Saccharomyces cerevisiae and the related G1 cyclins from Trypanosoma cruzi and T. brucei.	-1.13648	0.246746	At5g52200	phosphatase inhibitor/ protein phosphatase inhibitor; similar to Os05g0301600 [Oryza sativa (japonica cultivar-group)] (GB:NP_001055135.1); similar to hypothetical protein MBP_81C12.14 [Musa balbisiana] (GB:ABF70088.1); contains InterPro domain Protein phosphatase inhibitor 2 (IPP-2); (InterPro:IPR007062)
At3g05580	serine/threonine protein phosphatase, putative; similar to TOPP8 (Type one serine/threonine protein phosphatase 8), protein phosphatase type 1 [Arabidopsis thaliana] (TAIR:AT5G27840.1); similar to serine threonine protein phosphatase [Phaseolus acutifolius] (GB:AAO69665.1); contains InterPro domain Serine/threonine-specific protein phosphatase and bis(5-nucleosyl)-tetraphosphatase; (InterPro:IPR0…	2.62516	0.0962376	At5g52200	phosphatase inhibitor/ protein phosphatase inhibitor; similar to Os05g0301600 [Oryza sativa (japonica cultivar-group)] (GB:NP_001055135.1); similar to hypothetical protein MBP_81C12.14 [Musa balbisiana] (GB:ABF70088.1); contains InterPro domain Protein phosphatase inhibitor 2 (IPP-2); (InterPro:IPR007062)
At3g29060	similar to EXS family protein / ERD1/XPR1/SYG1 family protein [Arabidopsis thaliana] (TAIR:AT2G03260.1); similar to unknown protein [Arabidopsis thaliana] (TAIR:AT1G14040.1); similar to EXS family protein / ERD1/XPR1/SYG1 family protein [Arabidopsis thaliana] (TAIR:AT2G03240.1); similar to SPX, N-terminal; EXS, C-terminal [Medicago truncatula] (GB:ABD32751.1); contains InterPro domain SPX, N-term…	1.14407	0.482776	At5g52200	phosphatase inhibitor/ protein phosphatase inhibitor; similar to Os05g0301600 [Oryza sativa (japonica cultivar-group)] (GB:NP_001055135.1); similar to hypothetical protein MBP_81C12.14 [Musa balbisiana] (GB:ABF70088.1); contains InterPro domain Protein phosphatase inhibitor 2 (IPP-2); (InterPro:IPR007062)
At3g21850	one of Arabidopsis SKP1 homologues	-1.0307	0.491368	At5g52120	ATPP2-A14 (Phloem protein 2-A14); similar to ATPP2-A13 [Arabidopsis thaliana] (TAIR:AT3G61060.1); similar to Cyclin-like F-box; Galactose-binding like [Medicago truncatula] (GB:ABE86301.1); contains InterPro domain Cyclin-like F-box; (InterPro:IPR001810)
At4g18020	Encodes pseudo-response regulator 2 (APRR2).	-1.98174	0.0644708	At5g51910	TCP family transcription factor, putative; similar to TCP family transcription factor, putative [Arabidopsis thaliana] (TAIR:AT2G45680.1); similar to Os08g0544800 [Oryza sativa (japonica cultivar-group)] (GB:NP_001062409.1); similar to PCF2 [Oryza sativa (japonica cultivar-group)] (GB:BAA23143.1); contains InterPro domain TCP transcription factor; (InterPro:IPR005333)
At5g61230	ankyrin repeat family protein; similar to ankyrin repeat family protein [Arabidopsis thaliana] (TAIR:AT5G07840.1); similar to ankyrin 2,3/unc44 [Aedes aegypti] (GB:EAT33004.1); similar to Os02g0102600 [Oryza sativa (japonica cultivar-group)] (GB:NP_001045598.1); contains InterPro domain Ankyrin; (InterPro:IPR002110)	1.04257	0.0443447	At5g51910	TCP family transcription factor, putative; similar to TCP family transcription factor, putative [Arabidopsis thaliana] (TAIR:AT2G45680.1); similar to Os08g0544800 [Oryza sativa (japonica cultivar-group)] (GB:NP_001062409.1); similar to PCF2 [Oryza sativa (japonica cultivar-group)] (GB:BAA23143.1); contains InterPro domain TCP transcription factor; (InterPro:IPR005333)
At3g08700	UBC12 (ubiquitin-conjugating enzyme 12); ubiquitin-protein ligase; similar to UBC11 (ubiquitin-conjugating enzyme 11), ubiquitin-protein ligase [Arabidopsis thaliana] (TAIR:AT3G08690.1); similar to ubiquitin-conjugating enzyme 8 [Capsicum annuum] (GB:AAR83891.1); contains InterPro domain Ubiquitin-conjugating enzyme, E2; (InterPro:IPR000608)	1.25509	0.171128	At5g51180	similar to unknown protein [Arabidopsis thaliana] (TAIR:AT4G25770.1); similar to Os03g0726800 [Oryza sativa (japonica cultivar-group)] (GB:NP_001051137.1); similar to putative protein [Oryza sativa] (GB:CAC39063.1); similar to Os08g0143700 [Oryza sativa (japonica cultivar-group)] (GB:NP_001060979.1); contains InterPro domain Esterase/lipase/thioesterase; (InterPro:IPR000379); contains InterPro do…
At5g67580	ATTRB2/TRB2 (TELOMERE REPEAT BINDING FACTOR 2); DNA binding / transcription factor; similar to ATTRB3/TRB3 (TELOMERE REPEAT BINDING FACTOR 1), DNA binding / transcription factor [Arabidopsis thaliana] (TAIR:AT3G49850.1); similar to MYBR6 [Malus x domestica] (GB:AAZ20445.1); contains InterPro domain Homeodomain-related; (InterPro:IPR012287); contains InterPro domain Linker histone, N-terminal; (In…	-1.26642	0.015324	At5g50840	similar to nuclear matrix constituent protein-related [Arabidopsis thaliana] (TAIR:AT1G13220.2); similar to Alpha-taxilin, putative, expressed [Oryza sativa (japonica cultivar-group)] (GB:ABF95380.1); contains InterPro domain Prefoldin; (InterPro:IPR009053)
At1g78070	WD-40 repeat family protein; similar to WD-40 repeat family protein [Arabidopsis thaliana] (TAIR:AT1G36070.1); similar to WD domain, G-beta repeat containing protein [Oryza sativa (japonica cultivar-group)] (GB:AAT85309.1)	3.2248	0.0384665	At5g50180	protein kinase, putative; similar to protein kinase, putative [Arabidopsis thaliana] (TAIR:AT5G40540.1); similar to flag-tagged protein kinase domain of putative mitogen-activated protein kinase kinase kinase [synthetic construct] (GB:ABK06440.1); contains InterPro domain Protein kinase-like; (InterPro:IPR011009); contains InterPro domain Protein kinase; (InterPro:IPR000719); contains InterPro do…
At1g71990	This gene encodes a Lewis-type alpha 1,4-fucosyltransferase	-1.93516	0.133781	At5g50000	protein kinase, putative; similar to protein kinase, putative [Arabidopsis thaliana] (TAIR:AT3G01490.1); similar to flag-tagged protein kinase domain of putative mitogen-activated protein kinase kinase kinase [synthetic construct] (GB:ABK06451.1); contains InterPro domain Protein kinase-like; (InterPro:IPR011009); contains InterPro domain Protein kinase; (InterPro:IPR000719); contains InterPro do…
At2g30330	GCN5L1 family protein; Identical to GCN5-like protein 1 (RT14 protein homolog) [Arabidopsis Thaliana] (GB:O22929); similar to Os11g0112300 [Oryza sativa (japonica cultivar-group)] (GB:NP_001065567.1); similar to expressed protein [Oryza sativa (japonica cultivar-group)] (GB:ABA91156.1); contains InterPro domain GCN5-like 1; (InterPro:IPR009395)	-1.2443	0.0458042	At5g49550	similar to hypothetical protein DDBDRAFT_0205421 [Dictyostelium discoideum AX4] (GB:XP_642335.1); similar to Os02g0190900 [Oryza sativa (japonica cultivar-group)] (GB:NP_001046154.1); contains domain gb def: Hypothetical protein (PTHR10668:SF1); contains domain PHYTOENE DEHYDROGENASE (PTHR10668)
At1g13730	nuclear transport factor 2 (NTF2) family protein / RNA recognition motif (RRM)-containing protein; similar to RNA binding [Arabidopsis thaliana] (TAIR:AT2G03640.2); similar to putative ras-GTPase-activating protein SH3-domain binding protein [Trifolium pratense] (GB:BAE71222.1); contains InterPro domain Nuclear transport factor 2; (InterPro:IPR002075); contains InterPro domain Nucleotide-binding,…	1.11002	0.0298566	At5g48650	nuclear transport factor 2 (NTF2) family protein / RNA recognition motif (RRM)-containing protein; similar to nuclear transport factor 2 (NTF2) family protein / RNA recognition motif (RRM)-containing protein [Arabidopsis thaliana] (TAIR:AT3G25150.1); similar to putative Ras-GTPase-activating protein binding protein 1 [Oryza sativa (japonica cultivar-group)] (GB:BAD23032.1); contains InterPro doma…
At5g43530	SNF2 domain-containing protein / helicase domain-containing protein / RING finger domain-containing protein; Identical to Putative SWI/SNF-related matrix-associated actin-dependent regulator of chromatin subfamily A member 3-like 3 (EC 3.6.1.-) (SMARCA3-like protein 3) [Arabidopsis Thaliana] (GB:Q9FIY7); similar to RAD5, ATP binding / DNA binding / helicase/ protein binding / zinc ion binding [Ar…	-1.25162	0.278933	At5g48640	cyclin family protein; similar to cyclin family protein [Arabidopsis thaliana] (TAIR:AT5G48630.1); similar to G1/S-specific cyclin C-type (GB:P93411); contains InterPro domain Cyclin, N-terminal; (InterPro:IPR006671); contains InterPro domain Cyclin-like; (InterPro:IPR011028); contains InterPro domain Cyclin-related; (InterPro:IPR013763); contains InterPro domain Cyclin; (InterPro:IPR006670)
At2g39350	ABC transporter family protein; Identical to White-brown complex homolog protein 1 (WBC1) [Arabidopsis Thaliana] (GB:O80946); similar to ABC transporter family protein [Arabidopsis thaliana] (TAIR:AT5G13580.1); similar to ABC transporter family protein [Arabidopsis thaliana] (TAIR:AT3G55090.1); similar to ABC transporter family protein [Arabidopsis thaliana] (TAIR:AT3G53510.1); similar to unnamed…	1.05894	0.0267218	At5g48380	leucine-rich repeat family protein / protein kinase family protein; similar to leucine-rich repeat transmembrane protein kinase, putative [Arabidopsis thaliana] (TAIR:AT1G27190.1); similar to Os05g0414700 [Oryza sativa (japonica cultivar-group)] (GB:NP_001055553.1); similar to receptor-like protein kinase [Oryza sativa (japonica cultivar-group)] (GB:AAX95167.1); contains InterPro domain Protein k…
At5g43520	DC1 domain-containing protein; similar to DC1 domain-containing protein [Arabidopsis thaliana] (TAIR:AT2G44380.1); similar to Hypothetical protein [Oryza sativa] (GB:AAK55769.1); contains InterPro domain C1-like; (InterPro:IPR011424); contains InterPro domain DC1; (InterPro:IPR004146)	1.03348	0.278858	At5g48240	similar to Os11g0266000 [Oryza sativa (japonica cultivar-group)] (GB:NP_001067664.1); similar to unnamed protein product [Ostreococcus tauri] (GB:CAL58467.1); contains InterPro domain Protein of unknown function DUF1665; (InterPro:IPR012459)
At5g26340	Encodes a protein with high affinity, hexose-specific/H+ symporter activity. The activity of the transporter appears to be negatively regulated by phosphorylation. Importantly, microarray analysis, as well as the study of the expression of this gene in mutants involved in programmed cell death (PCD) demonstrated a tight correlation between this gene's expression and PCD.	4.22561	0.00630644	At5g48010	Encodes an oxidosqualene cyclase involved in the biosynthesis of thalianol, a tricyclic triterpenoid of unknown function.
At4g33070	pyruvate decarboxylase, putative; similar to PDC3 (PYRUVATE DECARBOXYLASE-3), pyruvate decarboxylase [Arabidopsis thaliana] (TAIR:AT5G01330.1); similar to PDC2 (PYRUVATE DECARBOXYLASE-2), pyruvate decarboxylase [Arabidopsis thaliana] (TAIR:AT5G54960.1); similar to pyruvate decarboxylase, putative [Arabidopsis thaliana] (TAIR:AT5G01320.1); similar to pyruvate decarboxylase [Fragaria x ananassa] (G…	4.12212	0.0241704	At5g48010	Encodes an oxidosqualene cyclase involved in the biosynthesis of thalianol, a tricyclic triterpenoid of unknown function.
At5g41190	similar to unnamed protein product; gene_id:MEE6.26 unknown protein [Medicago truncatula] (GB:ABE92144.1); contains domain RNA-BINDING PROTEIN NOB1 (PTHR12814)	1.22479	0.021725	At5g47880	Encodes a eukaryotic release factor 1 homolog. Cosuppression of the gene's expression results affects cell elongation of the inflorescence stem, specifically the internodes, and radial cell division. Expression of the protein is primarily observed in the vascular system and in actively growing and elongating zones.
At1g64480	calcineurin B-like protein 8, member of plant-specific family of calcium sensor proteins containing 3 EF-hand motifs	1.75704	0.230307	At5g47880	Encodes a eukaryotic release factor 1 homolog. Cosuppression of the gene's expression results affects cell elongation of the inflorescence stem, specifically the internodes, and radial cell division. Expression of the protein is primarily observed in the vascular system and in actively growing and elongating zones.
At3g12690	protein kinase, putative; similar to protein kinase, putative [Arabidopsis thaliana] (TAIR:AT1G79250.1); similar to viroid symptom modulation protein [Lycopersicon esculentum] (GB:AAF66637.1); similar to protein kinase [Solanum berthaultii] (GB:CAA66616.1); contains InterPro domain Serine/threonine protein kinase; (InterPro:IPR002290); contains InterPro domain Protein kinase-like; (InterPro:IPR01…	-1.36942	0.0781581	At5g47880	Encodes a eukaryotic release factor 1 homolog. Cosuppression of the gene's expression results affects cell elongation of the inflorescence stem, specifically the internodes, and radial cell division. Expression of the protein is primarily observed in the vascular system and in actively growing and elongating zones.
At4g38330	similar to unknown protein [Arabidopsis thaliana] (TAIR:AT4G38290.1); contains domain ADIPONECTIN RECEPTOR-RELATED (PTHR20855:SF8); contains domain ADIPOR/PROGESTIN RECEPTOR-RELATED (PTHR20855)	-1.28831	0.0739387	At5g47880	Encodes a eukaryotic release factor 1 homolog. Cosuppression of the gene's expression results affects cell elongation of the inflorescence stem, specifically the internodes, and radial cell division. Expression of the protein is primarily observed in the vascular system and in actively growing and elongating zones.
At3g26590	MATE efflux family protein; similar to MATE efflux family protein [Arabidopsis thaliana] (TAIR:AT1G12950.1); similar to MATE efflux family protein [Arabidopsis thaliana] (TAIR:AT5G38030.1); similar to MATE efflux family protein [Arabidopsis thaliana] (TAIR:AT1G23300.1); similar to integral membrane protein-like [Oryza sativa (japonica cultivar-group)] (GB:BAD87151.1); similar to Os08g0550200 [Ory…	-1.89638	0.0801117	At5g47720	acetyl-CoA C-acyltransferase, putative / 3-ketoacyl-CoA thiolase, putative; Identical to Probable acetyl-CoA acetyltransferase, cytosolic 2 (EC 2.3.1.9) (Cytosolic acetoacetyl-CoA thiolase 2) (Thiolase 2) [Arabidopsis Thaliana] (GB:Q9FIK7;GB:Q3E710;GB:Q3E8F1); similar to ACAT2/EMB1276 (ACETOACETYL-COA THIOLASE 2, EMBRYO DEFECTIVE 1276), acetyl-CoA C-acetyltransferase [Arabidopsis thaliana] (TAIR:…
At1g28050	zinc finger (B-box type) family protein; Identical to Zinc finger protein CONSTANS-LIKE 15 (COL15) [Arabidopsis Thaliana] (GB:Q9C7E8); similar to zinc finger (B-box type) family protein [Arabidopsis thaliana] (TAIR:AT2G33500.2); similar to Os08g0536300 [Oryza sativa (japonica cultivar-group)] (GB:NP_001062363.1); similar to zinc-finger protein C60910-like [Oryza sativa (japonica cultivar-group)] …	3.20986	0.00876823	At5g47640	CCAAT-box binding transcription factor subunit B (NF-YB) (HAP3 ) (AHAP3) family (Hap3b); Identical to Nuclear transcription factor Y subunit B-2 (AtNF-YB-2) (Transcriptional activator HAP3B) (NFYB2) [Arabidopsis Thaliana] (GB:Q9FGJ3;GB:O23634;GB:Q9FV58); similar to CCAAT-box binding transcription factor subunit B (NF-YB) (HAP3 ) (AHAP3) family [Arabidopsis thaliana] (TAIR:AT4G14540.1); similar to…
At2g34720	CCAAT-binding transcription factor (CBF-B/NF-YA) family protein; Identical to Nuclear transcription factor Y subunit A-4 (AtNF-YA-4) (NFYA4) [Arabidopsis Thaliana] (GB:Q8VY64;GB:O64585); similar to CCAAT-binding transcription factor (CBF-B/NF-YA) family protein [Arabidopsis thaliana] (TAIR:AT1G30500.2); similar to CCAAT-box transcription factor complex WHAP5, putative, expressed [Oryza sativa (ja…	2.064	0.0356635	At5g47640	CCAAT-box binding transcription factor subunit B (NF-YB) (HAP3 ) (AHAP3) family (Hap3b); Identical to Nuclear transcription factor Y subunit B-2 (AtNF-YB-2) (Transcriptional activator HAP3B) (NFYB2) [Arabidopsis Thaliana] (GB:Q9FGJ3;GB:O23634;GB:Q9FV58); similar to CCAAT-box binding transcription factor subunit B (NF-YB) (HAP3 ) (AHAP3) family [Arabidopsis thaliana] (TAIR:AT4G14540.1); similar to…
At5g15840	Encodes a protein showing similarities to zinc finger transcription factors, involved in regulation of flowering under long days. Acts upstream of FT and SOC1.	1.06741	0.0668597	At5g47640	CCAAT-box binding transcription factor subunit B (NF-YB) (HAP3 ) (AHAP3) family (Hap3b); Identical to Nuclear transcription factor Y subunit B-2 (AtNF-YB-2) (Transcriptional activator HAP3B) (NFYB2) [Arabidopsis Thaliana] (GB:Q9FGJ3;GB:O23634;GB:Q9FV58); similar to CCAAT-box binding transcription factor subunit B (NF-YB) (HAP3 ) (AHAP3) family [Arabidopsis thaliana] (TAIR:AT4G14540.1); similar to…
At2g37060	CCAAT-box binding transcription factor, putative; Identical to Nuclear transcription factor Y subunit B-8 (AtNF-YB-8) (NFYB8) [Arabidopsis Thaliana] (GB:Q8VYK4;GB:Q9ZQC3); similar to CCAAT-box binding transcription factor, putative [Arabidopsis thaliana] (TAIR:AT3G53340.1); similar to transcription factor NF-Y CCAAT-binding-like protein-like [Solanum tuberosum] (GB:ABB55377.1); contains InterPro …	-1.08319	0.026679	At5g47240	ATNUDT8 (Arabidopsis thaliana Nudix hydrolase homolog 8); hydrolase; Identical to Nudix hydrolase 8 (EC 3.6.1.-) (AtNUDT8) (NUDT8) [Arabidopsis Thaliana] (GB:Q8L7W2;GB:Q8LAJ0;GB:Q9LVT5); similar to ATNUDT2 (Arabidopsis thaliana Nudix hydrolase homolog 2), ADP-ribose diphosphatase/ NAD binding / hydrolase [Arabidopsis thaliana] (TAIR:AT5G47650.1); similar to hydrolase, NUDIX family protein [Brassi…
At3g61890	Encodes a homeodomain leucine zipper class I (HD-Zip I) protein. Loss of function mutant has abnormally shaped leaves and stems.	3.57283	0.00146736	At5g47240	ATNUDT8 (Arabidopsis thaliana Nudix hydrolase homolog 8); hydrolase; Identical to Nudix hydrolase 8 (EC 3.6.1.-) (AtNUDT8) (NUDT8) [Arabidopsis Thaliana] (GB:Q8L7W2;GB:Q8LAJ0;GB:Q9LVT5); similar to ATNUDT2 (Arabidopsis thaliana Nudix hydrolase homolog 2), ADP-ribose diphosphatase/ NAD binding / hydrolase [Arabidopsis thaliana] (TAIR:AT5G47650.1); similar to hydrolase, NUDIX family protein [Brassi…
At5g49350	unknown protein	-1.49713	0.0555419	At5g47120	Encodes BI-1, a homolog of mammalian Bax inhibitor 1. Functions as an attenuator of biotic and abiotic types of cell death. Bax-induced cell death can be downregulated by ectopically expressing AtBI in planta.
At5g55810	encodes a bi-functional enzyme that expresses both nicotinamide-nucleotide adenylyltransferase (2.7.7.1) and nicotinate-nucleotide adenylyltransferase (2.7.7.18)activity.	-2.17517	0.037948	At5g46180	ornithine delta-aminotransferase
At4g36860	LIM domain-containing protein; similar to ubiquitin interaction motif-containing protein / LIM domain-containing protein [Arabidopsis thaliana] (TAIR:AT1G19270.1); similar to putative LIM domain containing protein [Oryza sativa (japonica cultivar-group)] (GB:AAW34242.1); similar to Os06g0182500 [Oryza sativa (japonica cultivar-group)] (GB:NP_001056985.1); similar to putative LIM domain containing…	-1.21001	0.0672747	At5g46150	LEM3 (ligand-effect modulator 3) family protein / CDC50 family protein; similar to LEM3 (ligand-effect modulator 3) family protein / CDC50 family protein [Arabidopsis thaliana] (TAIR:AT3G12740.1); similar to LEM3 (ligand-effect modulator 3) family protein / CDC50 family protein [Arabidopsis thaliana] (TAIR:AT1G54320.1); similar to Os03g0785500 [Oryza sativa (japonica cultivar-group)] (GB:NP_00105…
At4g13020	Encodes a member of the cdc2+ family of protein kinases MHK. Similar to the mak genes of rats. mak encodes a protein kinase that may play a role in spermatogenesis.	-1.35304	0.107323	At5g46150	LEM3 (ligand-effect modulator 3) family protein / CDC50 family protein; similar to LEM3 (ligand-effect modulator 3) family protein / CDC50 family protein [Arabidopsis thaliana] (TAIR:AT3G12740.1); similar to LEM3 (ligand-effect modulator 3) family protein / CDC50 family protein [Arabidopsis thaliana] (TAIR:AT1G54320.1); similar to Os03g0785500 [Oryza sativa (japonica cultivar-group)] (GB:NP_00105…
At1g20920	DEAD box RNA helicase, putative; Identical to DEAD-box ATP-dependent RNA helicase 42 (EC 3.6.1.-) (RH42) [Arabidopsis Thaliana] (GB:Q8H0U8;GB:Q9SYP6); similar to DEAD/DEAH box helicase, putative [Arabidopsis thaliana] (TAIR:AT3G09620.1); similar to KIAA0801 protein [Homo sapiens] (GB:BAA34521.2); similar to Probable ATP-dependent RNA helicase DDX46 (DEAD box protein 46) (GB:Q569Z5); similar to RN…	1.46883	0.0221944	At5g46150	LEM3 (ligand-effect modulator 3) family protein / CDC50 family protein; similar to LEM3 (ligand-effect modulator 3) family protein / CDC50 family protein [Arabidopsis thaliana] (TAIR:AT3G12740.1); similar to LEM3 (ligand-effect modulator 3) family protein / CDC50 family protein [Arabidopsis thaliana] (TAIR:AT1G54320.1); similar to Os03g0785500 [Oryza sativa (japonica cultivar-group)] (GB:NP_00105…
At2g16090	zinc finger protein-related; similar to IBR domain-containing protein [Arabidopsis thaliana] (TAIR:AT4G34370.1); similar to zinc finger protein-related [Arabidopsis thaliana] (TAIR:AT3G27710.1); similar to Putative RING zinc finger protein [Oryza sativa (japonica cultivar-group)] (GB:AAM19129.1); similar to Os03g0233500 [Oryza sativa (japonica cultivar-group)] (GB:NP_001049474.1); contains InterP…	-1.04265	0.0306412	At5g46150	LEM3 (ligand-effect modulator 3) family protein / CDC50 family protein; similar to LEM3 (ligand-effect modulator 3) family protein / CDC50 family protein [Arabidopsis thaliana] (TAIR:AT3G12740.1); similar to LEM3 (ligand-effect modulator 3) family protein / CDC50 family protein [Arabidopsis thaliana] (TAIR:AT1G54320.1); similar to Os03g0785500 [Oryza sativa (japonica cultivar-group)] (GB:NP_00105…
At1g23740	oxidoreductase, zinc-binding dehydrogenase family protein; Identical to Quinone oxidoreductase-like protein At1g23740, chloroplast precursor (EC 1.-.-.-) [Arabidopsis Thaliana] (GB:Q9ZUC1;GB:Q945P3); similar to oxidoreductase, zinc-binding dehydrogenase family protein [Arabidopsis thaliana] (TAIR:AT4G13010.1); similar to Os08g0379400 [Oryza sativa (japonica cultivar-group)] (GB:NP_001061691.1); s…	-1.23442	0.0440182	At5g46150	LEM3 (ligand-effect modulator 3) family protein / CDC50 family protein; similar to LEM3 (ligand-effect modulator 3) family protein / CDC50 family protein [Arabidopsis thaliana] (TAIR:AT3G12740.1); similar to LEM3 (ligand-effect modulator 3) family protein / CDC50 family protein [Arabidopsis thaliana] (TAIR:AT1G54320.1); similar to Os03g0785500 [Oryza sativa (japonica cultivar-group)] (GB:NP_00105…
At1g11660	heat shock protein, putative; similar to heat shock protein 70, putative / HSP70, putative [Arabidopsis thaliana] (TAIR:AT1G79920.2); similar to HSP91 (Heat shock protein 91) [Arabidopsis thaliana] (TAIR:AT1G79930.1); similar to Os06g0679800 [Oryza sativa (japonica cultivar-group)] (GB:NP_001058371.1); similar to Os01g0180800 [Oryza sativa (japonica cultivar-group)] (GB:NP_001042210.1); similar t…	1.15885	0.0259079	At5g46150	LEM3 (ligand-effect modulator 3) family protein / CDC50 family protein; similar to LEM3 (ligand-effect modulator 3) family protein / CDC50 family protein [Arabidopsis thaliana] (TAIR:AT3G12740.1); similar to LEM3 (ligand-effect modulator 3) family protein / CDC50 family protein [Arabidopsis thaliana] (TAIR:AT1G54320.1); similar to Os03g0785500 [Oryza sativa (japonica cultivar-group)] (GB:NP_00105…
At5g17210	similar to unknown protein [Arabidopsis thaliana] (TAIR:AT1G13380.1); similar to unknown protein [Saussurea involucrata] (GB:ABC68264.1); similar to Os06g0114700 [Oryza sativa (japonica cultivar-group)] (GB:NP_001056606.1); similar to Os05g0434800 [Oryza sativa (japonica cultivar-group)] (GB:NP_001055640.1); contains InterPro domain Protein of unknown function DUF1218; (InterPro:IPR009606)	1.41024	0.062029	At5g45750	AtRABA1c (Arabidopsis Rab GTPase homolog A1c); GTP binding; similar to AtRABA1d/AtRab11B/AthSGBP (Arabidopsis Rab GTPase homolog A1d), GTP binding [Arabidopsis thaliana] (TAIR:AT4G18800.1); similar to putative GTP-binding protein [Gossypium hirsutum] (GB:AAT64010.1); contains InterPro domain Small GTP-binding protein domain; (InterPro:IPR005225); contains InterPro domain Ras small GTPase, Rab typ…
At2g29090	Encodes a protein with ABA 8'-hydroxylase activity, involved in ABA catabolism. Member of the CYP707A gene family. This gene predominantly accumulates in dry seeds and is up-regulated immediately following imbibition. CYP707A2 appears to play a major role in the rapid decrease in ABA levels during early seed imbibition.	1.09693	0.186451	At5g45750	AtRABA1c (Arabidopsis Rab GTPase homolog A1c); GTP binding; similar to AtRABA1d/AtRab11B/AthSGBP (Arabidopsis Rab GTPase homolog A1d), GTP binding [Arabidopsis thaliana] (TAIR:AT4G18800.1); similar to putative GTP-binding protein [Gossypium hirsutum] (GB:AAT64010.1); contains InterPro domain Small GTP-binding protein domain; (InterPro:IPR005225); contains InterPro domain Ras small GTPase, Rab typ…
At4g25340	immunophilin-related / FKBP-type peptidyl-prolyl cis-trans isomerase-related; similar to immunophilin, putative / FKBP-type peptidyl-prolyl cis-trans isomerase, putative [Arabidopsis thaliana] (TAIR:AT5G05420.1); similar to OSIGBa0140O07.15 [Oryza sativa (indica cultivar-group)] (GB:CAH67247.1); similar to putative immunophilin/FKBP-type peptidyl-prolyl cis-trans isomerase [Helianthus annuus] (GB…	1.55678	0.00498017	At5g44830	glycoside hydrolase family 28 protein / polygalacturonase (pectinase) family protein; similar to glycoside hydrolase family 28 protein / polygalacturonase (pectinase) family protein [Arabidopsis thaliana] (TAIR:AT5G44840.1); similar to Glycoside hydrolase, family 28 [Medicago truncatula] (GB:ABC75354.1); contains InterPro domain Virulence factor, pectin lyase fold; (InterPro:IPR011050); contains …
At5g16980	NADP-dependent oxidoreductase, putative; similar to AT-AER (ALKENAL REDUCTASE), 2-alkenal reductase [Arabidopsis thaliana] (TAIR:AT5G16970.1); similar to allyl alcohol dehydrogenase [Nicotiana tabacum] (GB:BAA89423.1); contains InterPro domain GroES-like; (InterPro:IPR011032); contains InterPro domain Alcohol dehydrogenase superfamily, zinc-containing; (InterPro:IPR002085); contains InterPro doma…	1.0354	0.0205377	At5g44830	glycoside hydrolase family 28 protein / polygalacturonase (pectinase) family protein; similar to glycoside hydrolase family 28 protein / polygalacturonase (pectinase) family protein [Arabidopsis thaliana] (TAIR:AT5G44840.1); similar to Glycoside hydrolase, family 28 [Medicago truncatula] (GB:ABC75354.1); contains InterPro domain Virulence factor, pectin lyase fold; (InterPro:IPR011050); contains …
At3g09640	Encodes a cytosolic ascorbate peroxidase APX2. Ascorbate peroxidases are enzymes that scavenge hydrogen peroxide in plant cells. Eight types of APX have been described for Arabidopsis: three cytosolic (APX1, APX2, APX6), two chloroplastic types (stromal sAPX, thylakoid tAPX), and three microsomal (APX3, APX4, APX5) isoforms.	1.13417	0.382714	At5g44830	glycoside hydrolase family 28 protein / polygalacturonase (pectinase) family protein; similar to glycoside hydrolase family 28 protein / polygalacturonase (pectinase) family protein [Arabidopsis thaliana] (TAIR:AT5G44840.1); similar to Glycoside hydrolase, family 28 [Medicago truncatula] (GB:ABC75354.1); contains InterPro domain Virulence factor, pectin lyase fold; (InterPro:IPR011050); contains …
At2g05790	glycosyl hydrolase family 17 protein; similar to glycosyl hydrolase family 17 protein [Arabidopsis thaliana] (TAIR:AT5G55180.1); similar to Glycoside hydrolase, family 17 [Medicago truncatula] (GB:ABE77964.1); contains InterPro domain X8; (InterPro:IPR012946); contains InterPro domain Glycoside hydrolase, family 17; (InterPro:IPR000490)	-1.00189	0.024318	At5g44740	UMUC-like DNA repair family protein; similar to REV1 (Reversionless 1), damaged DNA binding / magnesium ion binding / nucleotidyltransferase [Arabidopsis thaliana] (TAIR:AT5G44750.1); similar to putative DNA polymerase [Oryza sativa (japonica cultivar-group)] (GB:BAD87579.1); contains InterPro domain UMUC-like DNA-repair protein; (InterPro:IPR001126)
At3g03340	UNE6 (unfertilized embryo sac 6); similar to LUC7 N_terminus domain-containing protein [Arabidopsis thaliana] (TAIR:AT5G17440.1); similar to RNA-binding protein Luc7-like 2, putative, expressed [Oryza sativa (japonica cultivar-group)] (GB:ABF99834.1); similar to Os03g0843500 [Oryza sativa (japonica cultivar-group)] (GB:NP_001051864.1); contains InterPro domain LUC7 related; (InterPro:IPR004882)	1.1005	0.00195502	At5g44740	UMUC-like DNA repair family protein; similar to REV1 (Reversionless 1), damaged DNA binding / magnesium ion binding / nucleotidyltransferase [Arabidopsis thaliana] (TAIR:AT5G44750.1); similar to putative DNA polymerase [Oryza sativa (japonica cultivar-group)] (GB:BAD87579.1); contains InterPro domain UMUC-like DNA-repair protein; (InterPro:IPR001126)
At5g19310	homeotic gene regulator, putative; similar to homeotic gene regulator, putative [Arabidopsis thaliana] (TAIR:AT3G06010.1); similar to PREDICTED: similar to SWI/SNF-related matrix-associated actin-dependent regulator of chromatin a2 isoform b isoform 10 [Canis familiaris] (GB:XP_859981.1); similar to PREDICTED: similar to SWI/SNF-related matrix-associated actin-dependent regulator of chromatin a4 …	-1.2947	0.0392723	At5g44740	UMUC-like DNA repair family protein; similar to REV1 (Reversionless 1), damaged DNA binding / magnesium ion binding / nucleotidyltransferase [Arabidopsis thaliana] (TAIR:AT5G44750.1); similar to putative DNA polymerase [Oryza sativa (japonica cultivar-group)] (GB:BAD87579.1); contains InterPro domain UMUC-like DNA-repair protein; (InterPro:IPR001126)
At3g19960	member of Myosin-like proteins	2.15954	0.0378202	At5g44740	UMUC-like DNA repair family protein; similar to REV1 (Reversionless 1), damaged DNA binding / magnesium ion binding / nucleotidyltransferase [Arabidopsis thaliana] (TAIR:AT5G44750.1); similar to putative DNA polymerase [Oryza sativa (japonica cultivar-group)] (GB:BAD87579.1); contains InterPro domain UMUC-like DNA-repair protein; (InterPro:IPR001126)
At5g24670	hydrolase/ zinc ion binding; similar to Os09g0128600 [Oryza sativa (japonica cultivar-group)] (GB:NP_001062614.1); similar to Subunit of tRNA-specific adenosine-34 deaminase (ISS) [Ostreococcus tauri] (GB:CAL53029.1); contains InterPro domain CMP/dCMP deaminase, zinc-binding; (InterPro:IPR002125)	-1.17203	0.108145	At5g44500	small nuclear ribonucleoprotein associated protein B, putative / snRNP-B, putative / Sm protein B, putative; similar to SMB [Arabidopsis thaliana] (TAIR:AT4G20440.3); similar to small nuclear ribonucleoprotein polypeptide B/B' isoform B' [Homo sapiens] (GB:NP_937859.1); similar to Small nuclear ribonucleoprotein-associated protein B' (snRNP-B') (Sm protein B') (Sm-B') (SmB') (snRPB') (GB:Q9TU67);…
At3g08710	ATH9 (thioredoxin H-type 9); thiol-disulfide exchange intermediate; similar to thioredoxin family protein [Arabidopsis thaliana] (TAIR:AT2G40790.1); similar to thioredoxin h-like protein [Nicotiana tabacum] (GB:AAN63619.1); contains InterPro domain Thioredoxin-like fold; (InterPro:IPR012336); contains InterPro domain Thioredoxin-related; (InterPro:IPR006662); contains InterPro domain Thioredoxin …	1.91	0.140756	At5g44500	small nuclear ribonucleoprotein associated protein B, putative / snRNP-B, putative / Sm protein B, putative; similar to SMB [Arabidopsis thaliana] (TAIR:AT4G20440.3); similar to small nuclear ribonucleoprotein polypeptide B/B' isoform B' [Homo sapiens] (GB:NP_937859.1); similar to Small nuclear ribonucleoprotein-associated protein B' (snRNP-B') (Sm protein B') (Sm-B') (SmB') (snRPB') (GB:Q9TU67);…
At2g42270	U5 small nuclear ribonucleoprotein helicase, putative; similar to EMB1507 (EMBRYO DEFECTIVE 1507), ATP-dependent helicase [Arabidopsis thaliana] (TAIR:AT1G20960.1); similar to DEAD box RNA helicase, putative [Arabidopsis thaliana] (TAIR:AT5G61140.1); similar to PREDICTED: similar to activating signal cointegrator 1 complex subunit 3-like 1 isoform 8 [Bos taurus] (GB:XP_880052.1); similar to PREDI…	1.55252	0.0722829	At5g44500	small nuclear ribonucleoprotein associated protein B, putative / snRNP-B, putative / Sm protein B, putative; similar to SMB [Arabidopsis thaliana] (TAIR:AT4G20440.3); similar to small nuclear ribonucleoprotein polypeptide B/B' isoform B' [Homo sapiens] (GB:NP_937859.1); similar to Small nuclear ribonucleoprotein-associated protein B' (snRNP-B') (Sm protein B') (Sm-B') (SmB') (snRPB') (GB:Q9TU67);…
At3g23060	zinc finger (C3HC4-type RING finger) family protein; similar to zinc finger (C3HC4-type RING finger) family protein [Arabidopsis thaliana] (TAIR:AT1G06770.1); similar to zinc finger (C3HC4-type RING finger) family protein [Arabidopsis thaliana] (TAIR:AT2G30580.1); similar to Zinc finger, C3HC4 type family protein, expressed [Oryza sativa (japonica cultivar-group)] (GB:ABF97766.1); contains InterP…	1.06892	0.452137	At5g44280	protein binding / zinc ion binding; similar to protein binding / zinc ion binding [Arabidopsis thaliana] (TAIR:AT1G03770.1); similar to Os01g0796700 [Oryza sativa (japonica cultivar-group)] (GB:NP_001044517.1); similar to Os05g0497600 [Oryza sativa (japonica cultivar-group)] (GB:NP_001055944.1); similar to putative ring finger protein 1 [Oryza sativa (japonica cultivar-group)] (GB:BAD53026.1); co…
At4g19050	mob1/phocein family protein; Identical to Putative disease resistance protein At4g19050 [Arabidopsis Thaliana] (GB:O50052); similar to protein binding [Arabidopsis thaliana] (TAIR:AT5G45510.2); similar to Putative disease resistance protein At4g19050 (GB:O50052); contains InterPro domain Mob1/phocein; (InterPro:IPR005301); contains InterPro domain Disease resistance protein; (InterPro:IPR000767);…	-2.47332	0.0378635	At5g44110	Encodes a member of the NAP subfamily of ABC transporters.
At5g21170	5'-AMP-activated protein kinase beta-2 subunit, putative; Identical to SNF1-related protein kinase regulatory subunit beta-1 (AKIN beta1) (AKINB1) (KINB1) [Arabidopsis Thaliana] (GB:Q84VQ1;GB:Q9SCY6); similar to 5'-AMP-activated protein kinase beta-2 subunit, putative [Arabidopsis thaliana] (TAIR:AT4G16360.1); similar to AKIN beta1 [Medicago truncatula] (GB:AAO61676.1); contains InterPro domain 5…	-1.91126	0.0317029	At5g43850	ATARD4; acireductone dioxygenase (Fe2+-requiring)/ metal ion binding; Identical to 1,2-dihydroxy-3-keto-5-methylthiopentene dioxygenase 4 (EC 1.13.-.-) (Aci-reductone dioxygenase 4) (ARD4) [Arabidopsis Thaliana] (GB:Q8H185;GB:Q8LCE2;GB:Q9FG79); similar to ATARD2, metal ion binding [Arabidopsis thaliana] (TAIR:AT4G14710.2); similar to ARD-like protein [Brassica juncea] (GB:AAR03591.1); contains In…
At3g06850	dihydrolipoamide branched chain acyltransferase	-1.67963	0.0107116	At5g43850	ATARD4; acireductone dioxygenase (Fe2+-requiring)/ metal ion binding; Identical to 1,2-dihydroxy-3-keto-5-methylthiopentene dioxygenase 4 (EC 1.13.-.-) (Aci-reductone dioxygenase 4) (ARD4) [Arabidopsis Thaliana] (GB:Q8H185;GB:Q8LCE2;GB:Q9FG79); similar to ATARD2, metal ion binding [Arabidopsis thaliana] (TAIR:AT4G14710.2); similar to ARD-like protein [Brassica juncea] (GB:AAR03591.1); contains In…
At5g53530	Homolog of yeast retromer subunit VPS26. Part of a retromer-like protein complex involved in endosome to lysosome protein transport.	-1.04462	0.128883	At5g43710	glycoside hydrolase family 47 protein; similar to glycoside hydrolase family 47 protein [Arabidopsis thaliana] (TAIR:AT1G27520.1); similar to putative aspartyl(D) tRNA Synthetase (89.0 kD)(drs-2C) [Oryza sativa (japonica cultivar-group)] (GB:BAD52943.1); similar to Os01g0773600 [Oryza sativa (japonica cultivar-group)] (GB:NP_001044401.1); contains InterPro domain Glycoside hydrolase, family 47; (…
At5g22400	rac GTPase activating protein, putative; similar to rac GTPase activating protein, putative [Arabidopsis thaliana] (TAIR:AT3G11490.1); similar to RhoGAP1 [Nicotiana tabacum] (GB:ABG85154.1); contains InterPro domain PAK-box/P21-Rho-binding; (InterPro:IPR000095); contains InterPro domain Rho GTPase activation protein; (InterPro:IPR008936); contains InterPro domain RhoGAP; (InterPro:IPR000198)	-1.00546	0.0238326	At5g43710	glycoside hydrolase family 47 protein; similar to glycoside hydrolase family 47 protein [Arabidopsis thaliana] (TAIR:AT1G27520.1); similar to putative aspartyl(D) tRNA Synthetase (89.0 kD)(drs-2C) [Oryza sativa (japonica cultivar-group)] (GB:BAD52943.1); similar to Os01g0773600 [Oryza sativa (japonica cultivar-group)] (GB:NP_001044401.1); contains InterPro domain Glycoside hydrolase, family 47; (…
At5g20600	similar to unknown [Oryza sativa (japonica cultivar-group)] (GB:AAL87179.1); contains InterPro domain Nucleolar, Nop52; (InterPro:IPR010301)	2.67424	0.022804	At5g43530	SNF2 domain-containing protein / helicase domain-containing protein / RING finger domain-containing protein; Identical to Putative SWI/SNF-related matrix-associated actin-dependent regulator of chromatin subfamily A member 3-like 3 (EC 3.6.1.-) (SMARCA3-like protein 3) [Arabidopsis Thaliana] (GB:Q9FIY7); similar to RAD5, ATP binding / DNA binding / helicase/ protein binding / zinc ion binding [Ar…
At1g76210	similar to unknown protein [Arabidopsis thaliana] (TAIR:AT1G20520.1); similar to hypothetical protein [Glycine max] (GB:AAK01735.1); contains InterPro domain Protein of unknown function DUF241, plant; (InterPro:IPR004320)	-1.04812	0.570773	At5g43520	DC1 domain-containing protein; similar to DC1 domain-containing protein [Arabidopsis thaliana] (TAIR:AT2G44380.1); similar to Hypothetical protein [Oryza sativa] (GB:AAK55769.1); contains InterPro domain C1-like; (InterPro:IPR011424); contains InterPro domain DC1; (InterPro:IPR004146)
At1g58270	ZW9 mRNA, complete cds	1.39351	0.0224557	At5g43520	DC1 domain-containing protein; similar to DC1 domain-containing protein [Arabidopsis thaliana] (TAIR:AT2G44380.1); similar to Hypothetical protein [Oryza sativa] (GB:AAK55769.1); contains InterPro domain C1-like; (InterPro:IPR011424); contains InterPro domain DC1; (InterPro:IPR004146)
At1g14687	ATHB32 (ARABIDOPSIS THALIANA HOMEOBOX PROTEIN 32); DNA binding / transcription factor; similar to ATHB27 (ARABIDOPSIS THALIANA HOMEOBOX PROTEIN 27), DNA binding / transcription factor [Arabidopsis thaliana] (TAIR:AT5G42780.1); similar to zinc finger homeodomain protein SZF-HD2 [Glycine max] (GB:AAW22595.1); contains InterPro domain Homeobox domain, ZF-HD class; (InterPro:IPR006455); contains Inte…	1.9548	0.438704	At5g42780	ATHB27 (ARABIDOPSIS THALIANA HOMEOBOX PROTEIN 27); DNA binding / transcription factor; similar to ATHB24 (ARABIDOPSIS THALIANA HOMEOBOX PROTEIN 24), DNA binding / transcription factor [Arabidopsis thaliana] (TAIR:AT2G18350.1); similar to ZF-HD homeobox protein-like [Solanum tuberosum] (GB:AAU89768.1); contains InterPro domain Homeobox domain, ZF-HD class; (InterPro:IPR006455); contains InterPro d…
At5g39850	40S ribosomal protein S9 (RPS9C); Identical to 40S ribosomal protein S9-2 (RPS9C) [Arabidopsis Thaliana] (GB:Q9FLF0); similar to 40S ribosomal protein S9 (RPS9B) [Arabidopsis thaliana] (TAIR:AT5G15200.1); similar to 40S ribosomal protein S9 [Catharanthus roseus] (GB:CAG47084.1); contains InterPro domain Ribosomal protein S4; (InterPro:IPR001912); contains InterPro domain Ribosomal protein S4/9, e…	-1.24916	0.0990068	At5g42620	metalloendopeptidase/ metallopeptidase/ zinc ion binding; similar to Os03g0731500 [Oryza sativa (japonica cultivar-group)] (GB:NP_001051165.1); similar to putative major surface like glycoprotein [Trifolium pratense] (GB:BAE71247.1); contains InterPro domain Peptidase M, neutral zinc metallopeptidases, zinc-binding site; (InterPro:IPR006025); contains InterPro domain EGF-like, type 3; (InterPro:I…
At1g61620	protein binding / zinc ion binding; similar to Os03g0279900 [Oryza sativa (japonica cultivar-group)] (GB:NP_001049735.1); similar to hypothetical protein DDBDRAFT_0216662 [Dictyostelium discoideum AX4] (GB:XP_646037.1); contains InterPro domain Zinc finger, RING-type; (InterPro:IPR001841)	1.10088	0.0693414	At5g42620	metalloendopeptidase/ metallopeptidase/ zinc ion binding; similar to Os03g0731500 [Oryza sativa (japonica cultivar-group)] (GB:NP_001051165.1); similar to putative major surface like glycoprotein [Trifolium pratense] (GB:BAE71247.1); contains InterPro domain Peptidase M, neutral zinc metallopeptidases, zinc-binding site; (InterPro:IPR006025); contains InterPro domain EGF-like, type 3; (InterPro:I…
At4g11370	Encodes a putative RING-H2 finger protein RHA1a.	1.84753	0.127886	At5g42440	protein kinase family protein; similar to ATPSKR1 (PHYTOSULFOKIN RECEPTOR 1), ATP binding / peptide receptor/ protein serine/threonine kinase [Arabidopsis thaliana] (TAIR:AT2G02220.1); similar to Serine/threonine protein kinase, active site [Medicago truncatula] (GB:ABE86024.1); contains InterPro domain Protein kinase-like; (InterPro:IPR011009); contains InterPro domain Protein kinase; (InterPro:…
At3g21350	RNA polymerase transcriptional regulation mediator-related; similar to Os06g0217500 [Oryza sativa (japonica cultivar-group)] (GB:NP_001057150.1); similar to PREDICTED: similar to Mediator of RNA polymerase II transcription, subunit 6 homolog (S. cerevisiae) [Strongylocentrotus purpuratus] (GB:XP_787850.1); contains InterPro domain MED6 mediator; (InterPro:IPR007018)	-2.2124	0.00586694	At5g42060	similar to unknown protein [Arabidopsis thaliana] (TAIR:AT1G64490.1)
At5g01770	Encodes one of two Arabidopsis RAPTOR/KOG1 homologs. RAPTOR proteins are binding partners of the target of rapamycin kinase that is present in all eukaryotes and play a central role in the stimulation of cell growth and metabolism in response to nutrients. Mutations in this gene have no visible effects on embryo or plant development.	-2.16309	0.097032	At5g41820	geranylgeranyl transferase alpha subunit-related / RAB geranylgeranyltransferase alpha subunit-related; similar to protein binding / protein prenyltransferase [Arabidopsis thaliana] (TAIR:AT4G24490.2); similar to Rab geranylgeranyltransferase, alpha subunit [Bos taurus] (GB:NP_001015614.1); similar to Os06g0677500 [Oryza sativa (japonica cultivar-group)] (GB:NP_001058357.1); contains InterPro dom…
At1g65700	small nuclear ribonucleoprotein, putative / snRNP, putative / Sm protein, putative; similar to small nuclear ribonucleoprotein, putative / snRNP, putative / Sm protein, putative [Arabidopsis thaliana] (TAIR:AT1G19120.1); similar to Os05g0594900 [Oryza sativa (japonica cultivar-group)] (GB:NP_001056510.1); similar to PREDICTED: similar to CG2021-PA [Apis mellifera] (GB:XP_624537.1); contains Inter…	1.64162	0.0689021	At5g41670	6-phosphogluconate dehydrogenase family protein; similar to 6-phosphogluconate dehydrogenase family protein [Arabidopsis thaliana] (TAIR:AT1G64190.1); similar to 6-phosphogluconate dehydrogenase family protein [Arabidopsis thaliana] (TAIR:AT3G02360.1); similar to cytosolic 6-phosphogluconate dehydrogenase [Spinacia oleracea] (GB:AAK51690.1); similar to hypothetical protein [Cleome spinosa] (GB:AB…
At4g10310	encodes a sodium transporter (HKT1) expressed in the phloem. Mutants over-accumulate sodium in shoot tissue and have reduced sodium in phloem sap and roots.	-1.6964	0.106232	At5g41610	member of Putative Na+/H+ antiporter family
At2g39960	microsomal signal peptidase 25 kDa subunit, putative (SPC25); Identical to Probable signal peptidase complex subunit 2 (EC 3.4.-.-) (Microsomal signal peptidase 25 kDa subunit) (SPase 25 kDa subunit) [Arabidopsis Thaliana] (GB:P58684); similar to signal peptidase [Arabidopsis thaliana] (TAIR:AT4G04200.1); similar to Os02g0565200 [Oryza sativa (japonica cultivar-group)] (GB:NP_001047165.1); simila…	-1.06412	0.113385	At5g41600	BTI3 (VIRB2-INTERACTING PROTEIN 3); similar to reticulon family protein (RTNLB3) [Arabidopsis thaliana] (TAIR:AT1G64090.1); similar to Os01g0736900 [Oryza sativa (japonica cultivar-group)] (GB:NP_001044177.1); similar to putative 24 kDa seed maturation protein-like protein [Solanum tuberosum] (GB:ABC01908.1); contains InterPro domain Reticulon; (InterPro:IPR003388)
At4g23630	BTI1 (VIRB2-INTERACTING PROTEIN 1); similar to BTI2 (VIRB2-INTERACTING PROTEIN 2) [Arabidopsis thaliana] (TAIR:AT4G11220.1); similar to Os05g0526400 [Oryza sativa (japonica cultivar-group)] (GB:NP_001056102.1); similar to Os01g0736900 [Oryza sativa (japonica cultivar-group)] (GB:NP_001044177.1); similar to unknown protein [Oryza sativa (japonica cultivar-group)] (GB:BAB32723.1); contains InterPro…	2.57898	0.0338927	At5g41600	BTI3 (VIRB2-INTERACTING PROTEIN 3); similar to reticulon family protein (RTNLB3) [Arabidopsis thaliana] (TAIR:AT1G64090.1); similar to Os01g0736900 [Oryza sativa (japonica cultivar-group)] (GB:NP_001044177.1); similar to putative 24 kDa seed maturation protein-like protein [Solanum tuberosum] (GB:ABC01908.1); contains InterPro domain Reticulon; (InterPro:IPR003388)
At3g61580	delta-8 sphingolipid desaturase (SLD1); similar to delta-8 sphingolipid desaturase, putative [Arabidopsis thaliana] (TAIR:AT2G46210.1); similar to Fatty acid desaturase, putative [Medicago truncatula] (GB:ABE90798.1); similar to delta 8-sphingolipid desaturase [Borago officinalis] (GB:AAG43277.1); similar to delta-8 sphingolipid desaturase [Brassica napus] (GB:CAA11857.1); contains InterPro domai…	1.46204	0.0385116	At5g41600	BTI3 (VIRB2-INTERACTING PROTEIN 3); similar to reticulon family protein (RTNLB3) [Arabidopsis thaliana] (TAIR:AT1G64090.1); similar to Os01g0736900 [Oryza sativa (japonica cultivar-group)] (GB:NP_001044177.1); similar to putative 24 kDa seed maturation protein-like protein [Solanum tuberosum] (GB:ABC01908.1); contains InterPro domain Reticulon; (InterPro:IPR003388)
At5g12020	17.6 kDa class II heat shock protein (HSP17.6-CII); Identical to 17.6 kDa class II heat shock protein (HSP17.6II) [Arabidopsis Thaliana] (GB:P29830); similar to AT-HSP17.6A (Arabidopsis thaliana heat shock protein 17.6A) [Arabidopsis thaliana] (TAIR:AT5G12030.1); similar to 17.9 kDa class II heat shock protein (GB:P46516); contains InterPro domain HSP20-like chaperone; (InterPro:IPR008978); conta…	1.25424	0.481337	At5g41600	BTI3 (VIRB2-INTERACTING PROTEIN 3); similar to reticulon family protein (RTNLB3) [Arabidopsis thaliana] (TAIR:AT1G64090.1); similar to Os01g0736900 [Oryza sativa (japonica cultivar-group)] (GB:NP_001044177.1); similar to putative 24 kDa seed maturation protein-like protein [Solanum tuberosum] (GB:ABC01908.1); contains InterPro domain Reticulon; (InterPro:IPR003388)
At3g23570	dienelactone hydrolase family protein; similar to dienelactone hydrolase family protein [Arabidopsis thaliana] (TAIR:AT3G23600.1); similar to 'putative endo-1,3;1,4-beta-D-glucanase' [Oryza sativa (japonica cultivar-group)] (GB:AAU10802.1); similar to Os05g0399100 [Oryza sativa (japonica cultivar-group)] (GB:NP_001055474.1); contains InterPro domain Dienelactone hydrolase; (InterPro:IPR002925)	-1.64966	0.00359067	At5g41190	similar to unnamed protein product; gene_id:MEE6.26 unknown protein [Medicago truncatula] (GB:ABE92144.1); contains domain RNA-BINDING PROTEIN NOB1 (PTHR12814)
At3g44610	protein kinase family protein; similar to protein kinase, putative [Arabidopsis thaliana] (TAIR:AT5G47750.1); similar to Os11g0150700 [Oryza sativa (japonica cultivar-group)] (GB:NP_001065761.1); similar to stpk1 protein kinase [Solanum tuberosum] (GB:CAA62476.1); similar to Os12g0149700 [Oryza sativa (japonica cultivar-group)] (GB:NP_001066161.1); contains InterPro domain Serine/threonine protei…	-1.12829	0.0296362	At5g41190	similar to unnamed protein product; gene_id:MEE6.26 unknown protein [Medicago truncatula] (GB:ABE92144.1); contains domain RNA-BINDING PROTEIN NOB1 (PTHR12814)
At3g62150	PGP21 (P-GLYCOPROTEIN 21); ATPase, coupled to transmembrane movement of substances; Identical to Multidrug resistance protein 17 (P-glycoprotein 21) (MDR17) [Arabidopsis Thaliana] (GB:Q9M1Q9); similar to PGP11 (P-GLYCOPROTEIN 11), ATPase, coupled to transmembrane movement of substances [Arabidopsis thaliana] (TAIR:AT1G02520.1); similar to PGP4 (P-GLYCOPROTEIN 4, P-GLYCOPROTEIN4), ATPase, coupled …	1.83286	0.284488	At5g41190	similar to unnamed protein product; gene_id:MEE6.26 unknown protein [Medicago truncatula] (GB:ABE92144.1); contains domain RNA-BINDING PROTEIN NOB1 (PTHR12814)
At4g04955	Encodes an allantoinase which is involved in allantoin degradation and assimilation. Gene expression was induced when allantoin was added to the medium. The insertion mutant, ataln m2-1, did not grow well on the MS medium where allantoin, instead of ammonium nitrate, was supplied.	-1.88865	0.0962806	At5g41190	similar to unnamed protein product; gene_id:MEE6.26 unknown protein [Medicago truncatula] (GB:ABE92144.1); contains domain RNA-BINDING PROTEIN NOB1 (PTHR12814)
At1g75370	SEC14 cytosolic factor, putative / phosphatidylinositol transfer-like protein, putative; similar to SEC14 cytosolic factor, putative / phosphoglyceride transfer protein, putative [Arabidopsis thaliana] (TAIR:AT4G39170.1); similar to SEC14 cytosolic factor, putative / phosphoglyceride transfer protein, putative [Arabidopsis thaliana] (TAIR:AT1G19650.1); similar to putative phosphatidylinositol/ ph…	1.55539	0.0196229	At5g41190	similar to unnamed protein product; gene_id:MEE6.26 unknown protein [Medicago truncatula] (GB:ABE92144.1); contains domain RNA-BINDING PROTEIN NOB1 (PTHR12814)
At3g12980	histone acetyltransferase 5 (HAC5); Identical to Histone acetyltransferase HAC5 (EC 2.3.1.48) (HAC5) [Arabidopsis Thaliana] (GB:Q9LE42;GB:Q8LRK5;GB:Q8LRK6); similar to HAC1 (P300/CBP acetyltransferase-related protein 2 gene), transcription cofactor [Arabidopsis thaliana] (TAIR:AT1G79000.1); similar to TAZ zinc finger family protein / zinc finger (ZZ type) family protein [Arabidopsis thaliana] (TA…	1.41369	0.086547	At5g40890	Encodes a member of the voltage-dependent chloride channel. Mutants homozygous for the T-DNA insertion mutation have reduced nitrate uptake capacity in high nitrate environment and exhibit hypersensitivity to chlorate.
At2g39180	protein kinase family protein; similar to protein kinase family protein [Arabidopsis thaliana] (TAIR:AT3G09780.1); similar to crinkly4-like protein [Musa acuminata] (GB:AAR96009.1); contains InterPro domain Protein kinase-like; (InterPro:IPR011009); contains InterPro domain Protein kinase; (InterPro:IPR000719); contains InterPro domain Regulator of chromosome condensation/beta-lactamase-inhibitor…	-1.20425	0.12248	At5g40890	Encodes a member of the voltage-dependent chloride channel. Mutants homozygous for the T-DNA insertion mutation have reduced nitrate uptake capacity in high nitrate environment and exhibit hypersensitivity to chlorate.
At3g20010	SNF2 domain-containing protein / helicase domain-containing protein / RING finger domain-containing protein; similar to SNF2 domain-containing protein / helicase domain-containing protein / RING finger domain-containing protein [Arabidopsis thaliana] (TAIR:AT1G50410.1); similar to EDA16 (embryo sac development arrest 16), ATP binding / DNA binding / helicase/ protein binding / zinc ion binding [A…	-1.74425	0.112751	At5g40490	RNA recognition motif (RRM)-containing protein; similar to RNA recognition motif (RRM)-containing protein [Arabidopsis thaliana] (TAIR:AT3G13224.2); similar to Os02g0221500 [Oryza sativa (japonica cultivar-group)] (GB:NP_001046322.1); similar to putative heterogeneous nuclearribonucleoprotein A2 [Oryza sativa (japonica cultivar-group)] (GB:BAD17623.1); similar to Os08g0320100 [Oryza sativa (japon…
At5g53770	nucleotidyltransferase family protein; similar to MEE44 (maternal effect embryo arrest 44), nucleotidyltransferase [Arabidopsis thaliana] (TAIR:AT4G00060.1); similar to hypothetical protein [Trifolium pratense] (GB:BAE71308.1); contains InterPro domain PAP/25A-associated; (InterPro:IPR002058); contains InterPro domain PAP/25A core; (InterPro:IPR001201); contains InterPro domain DNA polymerase, be…	2.10269	0.0220588	At5g40490	RNA recognition motif (RRM)-containing protein; similar to RNA recognition motif (RRM)-containing protein [Arabidopsis thaliana] (TAIR:AT3G13224.2); similar to Os02g0221500 [Oryza sativa (japonica cultivar-group)] (GB:NP_001046322.1); similar to putative heterogeneous nuclearribonucleoprotein A2 [Oryza sativa (japonica cultivar-group)] (GB:BAD17623.1); similar to Os08g0320100 [Oryza sativa (japon…
At3g18610	ATRANGAP1 (RAN GTPASE-ACTIVATING PROTEIN 1); nucleic acid binding; similar to nucleolin, putative [Arabidopsis thaliana] (TAIR:AT1G48920.1); similar to Os04g0620700 [Oryza sativa (japonica cultivar-group)] (GB:NP_001053909.1); similar to H0714H04.9 [Oryza sativa (indica cultivar-group)] (GB:CAH66982.1); contains InterPro domain Nucleotide-binding, alpha-beta plait; (InterPro:IPR012677); contains …	2.56206	0.0892773	At5g40430	Encodes a putative transcription factor (MYB22).
At5g42620	metalloendopeptidase/ metallopeptidase/ zinc ion binding; similar to Os03g0731500 [Oryza sativa (japonica cultivar-group)] (GB:NP_001051165.1); similar to putative major surface like glycoprotein [Trifolium pratense] (GB:BAE71247.1); contains InterPro domain Peptidase M, neutral zinc metallopeptidases, zinc-binding site; (InterPro:IPR006025); contains InterPro domain EGF-like, type 3; (InterPro:I…	-1.53224	0.0359766	At5g39850	40S ribosomal protein S9 (RPS9C); Identical to 40S ribosomal protein S9-2 (RPS9C) [Arabidopsis Thaliana] (GB:Q9FLF0); similar to 40S ribosomal protein S9 (RPS9B) [Arabidopsis thaliana] (TAIR:AT5G15200.1); similar to 40S ribosomal protein S9 [Catharanthus roseus] (GB:CAG47084.1); contains InterPro domain Ribosomal protein S4; (InterPro:IPR001912); contains InterPro domain Ribosomal protein S4/9, e…
At4g24660	ATHB22/MEE68 (ARABIDOPSIS THALIANA HOMEOBOX PROTEIN 22, maternal effect embryo arrest 68); DNA binding / transcription factor; Identical to ZF-HD homeobox protein At4g24660 (AtHB-22) [Arabidopsis Thaliana] (GB:Q9SB61); similar to ATHB25/ZFHD2 (ZINC FINGER HOMEODOMAIN 2), DNA binding / transcription factor [Arabidopsis thaliana] (TAIR:AT5G65410.1); similar to ZF-HD homeobox protein [Flaveria biden…	-2.29317	0.152428	At5g39760	ATHB23 (ARABIDOPSIS THALIANA HOMEOBOX PROTEIN 23); DNA binding / transcription factor; similar to ATHB34 (ARABIDOPSIS THALIANA HOMEOBOX PROTEIN 34), DNA binding / transcription factor [Arabidopsis thaliana] (TAIR:AT3G28920.1); similar to Homeobox domain, ZF-HD class; ZF-HD homeobox protein Cys/His-rich dimerisation re (GB:ABE90495.1); contains InterPro domain Homeobox domain, ZF-HD class; (InterP…
At3g46900	encodes a member of copper transporter family and functionally complements a high affinity copper transporter mutant in yeast	-1.51082	0.00914804	At5g39420	CDC2CAT (ARABIDOPSIS THALIANA CDC2C); kinase; similar to protein kinase family protein [Arabidopsis thaliana] (TAIR:AT3G01085.1); similar to Protein kinase [Medicago truncatula] (GB:ABE79143.1); contains InterPro domain Serine/threonine protein kinase; (InterPro:IPR002290); contains InterPro domain Protein kinase-like; (InterPro:IPR011009); contains InterPro domain Protein kinase; (InterPro:IPR00…
At1g10170	NF-X1 type zinc finger family protein; similar to transcription factor [Arabidopsis thaliana] (TAIR:AT5G05660.1); similar to putative TF-like protein [Oryza sativa (japonica cultivar-group)] (GB:BAD46154.1); similar to TF-like protein [Oryza sativa (japonica cultivar-group)] (GB:AAO72621.1); similar to Zinc finger, NF-X1-type; Single-stranded nucleic acid binding R3H; Zinc finger, RING-type; Zinc…	1.00311	0.0372467	At5g39410	Identical to Probable mitochondrial saccharopine dehydrogenase At5g39410 (EC 1.5.1.9) (SDH) [Arabidopsis Thaliana] (GB:Q8LGI2;GB:Q9ZR98); similar to MGC84136 protein [Xenopus laevis] (GB:AAH74314.1); similar to MGC82870 protein [Xenopus laevis] (GB:AAH73574.1); similar to Os07g0597100 [Oryza sativa (japonica cultivar-group)] (GB:NP_001060175.1); contains InterPro domain Saccharopine dehydrogenase…
At5g44020	acid phosphatase class B family protein; similar to acid phosphatase class B family protein [Arabidopsis thaliana] (TAIR:AT1G04040.1); similar to Plant acid phosphatase [Medicago truncatula] (GB:ABE84853.1); contains InterPro domain Acid phosphatase (Class B); (InterPro:IPR005519); contains InterPro domain Plant acid phosphatase; (InterPro:IPR010028)	-1.61657	0.0182278	At5g39410	Identical to Probable mitochondrial saccharopine dehydrogenase At5g39410 (EC 1.5.1.9) (SDH) [Arabidopsis Thaliana] (GB:Q8LGI2;GB:Q9ZR98); similar to MGC84136 protein [Xenopus laevis] (GB:AAH74314.1); similar to MGC82870 protein [Xenopus laevis] (GB:AAH73574.1); similar to Os07g0597100 [Oryza sativa (japonica cultivar-group)] (GB:NP_001060175.1); contains InterPro domain Saccharopine dehydrogenase…
At5g47760	serine/threonine protein kinase	-1.18532	0.0379202	At5g39410	Identical to Probable mitochondrial saccharopine dehydrogenase At5g39410 (EC 1.5.1.9) (SDH) [Arabidopsis Thaliana] (GB:Q8LGI2;GB:Q9ZR98); similar to MGC84136 protein [Xenopus laevis] (GB:AAH74314.1); similar to MGC82870 protein [Xenopus laevis] (GB:AAH73574.1); similar to Os07g0597100 [Oryza sativa (japonica cultivar-group)] (GB:NP_001060175.1); contains InterPro domain Saccharopine dehydrogenase…
At3g17020	universal stress protein (USP) family protein; similar to universal stress protein (USP) family protein / early nodulin ENOD18 family protein [Arabidopsis thaliana] (TAIR:AT3G03270.2); similar to Os05g0157200 [Oryza sativa (japonica cultivar-group)] (GB:NP_001054704.1); similar to USP family protein [Triticum aestivum] (GB:AAX13276.1); contains InterPro domain Universal stress protein (Usp); (Int…	1.10342	0.0443793	At5g38990	protein kinase family protein; similar to protein kinase family protein [Arabidopsis thaliana] (TAIR:AT5G39020.1); similar to protein kinase family protein [Arabidopsis thaliana] (TAIR:AT5G39000.1); similar to protein kinase family protein [Arabidopsis thaliana] (TAIR:AT3G51550.1); similar to putative receptor-like protein kinase [Oryza sativa (japonica cultivar-group)] (GB:BAD81103.1); similar t…
At2g28250	protein kinase family protein; similar to protein kinase family protein [Arabidopsis thaliana] (TAIR:AT1G10620.1); similar to putative receptor protein kinase PERK1 [Oryza sativa (japonica cultivar-group)] (GB:BAD07839.1); contains InterPro domain Protein kinase-like; (InterPro:IPR011009); contains InterPro domain Protein kinase; (InterPro:IPR000719); contains InterPro domain Serine/threonine pro…	-1.6086	0.234099	At5g38990	protein kinase family protein; similar to protein kinase family protein [Arabidopsis thaliana] (TAIR:AT5G39020.1); similar to protein kinase family protein [Arabidopsis thaliana] (TAIR:AT5G39000.1); similar to protein kinase family protein [Arabidopsis thaliana] (TAIR:AT3G51550.1); similar to putative receptor-like protein kinase [Oryza sativa (japonica cultivar-group)] (GB:BAD81103.1); similar t…
At3g58120	bZIP transcription factor family protein; similar to bZIP transcription factor family protein [Arabidopsis thaliana] (TAIR:AT2G42380.2); similar to bZIP transcription factor bZIP50 [Glycine max] (GB:ABI34644.1); contains InterPro domain Eukaryotic transcription factor, DNA-binding; (InterPro:IPR008917); contains InterPro domain Basic leucine zipper; (InterPro:IPR011700); contains InterPro domain …	-3.84755	0.098129	At5g38800	bZIP transcription factor family protein; similar to bZIP transcription factor family protein [Arabidopsis thaliana] (TAIR:AT3G30530.1); similar to hypothetical protein [Cleome spinosa] (GB:ABD96858.1); contains InterPro domain Eukaryotic transcription factor, DNA-binding; (InterPro:IPR008917); contains InterPro domain Basic leucine zipper; (InterPro:IPR011700); contains InterPro domain Basic-leu…
At5g17860	cation exchanger, putative (CAX7); similar to cation exchanger, putative (CAX8) [Arabidopsis thaliana] (TAIR:AT5G17850.1); similar to Sodium/calcium exchanger membrane re (GB:ABE92415.1); contains InterPro domain Sodium/calcium exchanger membrane region; (InterPro:IPR004837)	1.50663	0.0377453	At5g38030	MATE efflux family protein; similar to MATE efflux family protein [Arabidopsis thaliana] (TAIR:AT3G26590.1); similar to MATE efflux family protein [Arabidopsis thaliana] (TAIR:AT1G12950.1); similar to MATE efflux family protein [Arabidopsis thaliana] (TAIR:AT1G23300.1); similar to integral membrane protein-like [Oryza sativa (japonica cultivar-group)] (GB:BAD87151.1); similar to Os08g0550200 [Ory…
At5g46590	ANAC096 (Arabidopsis NAC domain containing protein 96); transcription factor; similar to ANAC071 (Arabidopsis NAC domain containing protein 71), transcription factor [Arabidopsis thaliana] (TAIR:AT4G17980.1); similar to nam-like protein 11 [Petunia x hybrida] (GB:AAM34774.1); contains InterPro domain No apical meristem (NAM) protein; (InterPro:IPR003441)	-1.04764	0.215133	At5g37780	encodes a calmodulin that is involved in thigmomorphogenesis. Gene expression is rapidly induced upon a variety of abiotic stimuli, including water spray, subirrigation, wind, touch, wounding, or darkness.
At1g69270	RPK1 is a leucine-rich receptor-like kinase located in the plasma membrane which is upregulated by abscisic acid, dehydration, high salt, low temperature, but not by other plant hormones. RPK1 knock-out and antisense plants show an ABA-insensitive phenotype. RPK1 plays a role in ABA-controlled cell proliferation and is a regulator of the ABA signal transduction pathway. Overexpression of the LRR …	2.52913	0.0847381	At5g37780	encodes a calmodulin that is involved in thigmomorphogenesis. Gene expression is rapidly induced upon a variety of abiotic stimuli, including water spray, subirrigation, wind, touch, wounding, or darkness.
At1g17810	beta-tonoplast intrinsic protein (beta-TIP) mRNA, complete	-1.91264	0.0153783	At5g37640	polyubiquitin gene with 4 ubiquitin repeats. The first ubiquitin repeat has 16 amino acid replacements.
At5g47120	Encodes BI-1, a homolog of mammalian Bax inhibitor 1. Functions as an attenuator of biotic and abiotic types of cell death. Bax-induced cell death can be downregulated by ectopically expressing AtBI in planta.	1.95484	0.105019	At5g37290	armadillo/beta-catenin repeat family protein; similar to Armadillo [Medicago truncatula] (GB:ABE83267.1); contains InterPro domain Armadillo; (InterPro:IPR000225); contains InterPro domain Armadillo-like helical; (InterPro:IPR011989)
At3g52800	zinc finger (AN1-like) family protein; Identical to Zinc finger A20 and AN1 domain-containing stress-associated protein 6 (AtSAP6) (SAP6) [Arabidopsis Thaliana] (GB:Q94B40;GB:Q9LXI5); similar to zinc finger (AN1-like) family protein [Arabidopsis thaliana] (TAIR:AT2G36320.1); similar to Zinc finger, AN1-type; Zinc finger, A20-type; Antihaemostatic protein [Medicago truncatula] (GB:ABE93196.1); con…	1.54422	0.00494334	At5g37290	armadillo/beta-catenin repeat family protein; similar to Armadillo [Medicago truncatula] (GB:ABE83267.1); contains InterPro domain Armadillo; (InterPro:IPR000225); contains InterPro domain Armadillo-like helical; (InterPro:IPR011989)
At3g16700	fumarylacetoacetate hydrolase family protein; similar to fumarylacetoacetate hydrolase family protein [Arabidopsis thaliana] (TAIR:AT4G15940.1); similar to isomerase-like protein [Arachis hypogaea] (GB:AAZ20293.1); contains InterPro domain Fumarylacetoacetate (FAA) hydrolase; (InterPro:IPR002529)	-1.3243	0.0519613	At5g37290	armadillo/beta-catenin repeat family protein; similar to Armadillo [Medicago truncatula] (GB:ABE83267.1); contains InterPro domain Armadillo; (InterPro:IPR000225); contains InterPro domain Armadillo-like helical; (InterPro:IPR011989)
At3g51660	macrophage migration inhibitory factor family protein / MIF family protein; similar to macrophage migration inhibitory factor family protein / MIF family protein [Arabidopsis thaliana] (TAIR:AT5G01650.1); similar to Macrophage migration inhibitory factor family protein [Oryza sativa (japonica cultivar-group)] (GB:ABA95632.1); contains InterPro domain Macrophage migration inhibitory factor; (Inter…	3.77244	0.209083	At5g37260	myb family transcription factor; similar to myb family transcription factor [Arabidopsis thaliana] (TAIR:AT5G17300.1); similar to MYB transcription factor MYB173 [Glycine max] (GB:ABH02863.1); contains InterPro domain Homeodomain-related; (InterPro:IPR012287); contains InterPro domain Homeodomain-like; (InterPro:IPR009057); contains InterPro domain Myb-like DNA-binding region, SHAQKYF class; (Int…
At1g65390	ATPP2-A5; transmembrane receptor; similar to transmembrane receptor [Arabidopsis thaliana] (TAIR:AT2G32140.1); similar to Os01g0158400 [Oryza sativa (japonica cultivar-group)] (GB:NP_001042077.1); similar to unnamed protein product [Oryza sativa (japonica cultivar-group)] (GB:BAB08190.1); contains InterPro domain Toll-Interleukin receptor; (InterPro:IPR000157); contains InterPro domain Galactose-…	5.36178	0.21252	At5g37260	myb family transcription factor; similar to myb family transcription factor [Arabidopsis thaliana] (TAIR:AT5G17300.1); similar to MYB transcription factor MYB173 [Glycine max] (GB:ABH02863.1); contains InterPro domain Homeodomain-related; (InterPro:IPR012287); contains InterPro domain Homeodomain-like; (InterPro:IPR009057); contains InterPro domain Myb-like DNA-binding region, SHAQKYF class; (Int…
At2g33380	Encodes a calcium binding protein whose mRNA is induced upon treatment with NaCl, ABA and in response to dessication. mRNA expression under drought conditions is apparent particularly in leaves and flowers.	2.15045	0.0111823	At5g37260	myb family transcription factor; similar to myb family transcription factor [Arabidopsis thaliana] (TAIR:AT5G17300.1); similar to MYB transcription factor MYB173 [Glycine max] (GB:ABH02863.1); contains InterPro domain Homeodomain-related; (InterPro:IPR012287); contains InterPro domain Homeodomain-like; (InterPro:IPR009057); contains InterPro domain Myb-like DNA-binding region, SHAQKYF class; (Int…
At5g42060	similar to unknown protein [Arabidopsis thaliana] (TAIR:AT1G64490.1)	1.39093	0.0380996	At5g35750	Encodes histidine kinase AHK2.
At1g26270	phosphatidylinositol 3- and 4-kinase family protein; similar to phosphatidylinositol 3- and 4-kinase family protein [Arabidopsis thaliana] (TAIR:AT2G03890.1); similar to phosphatidylinositol 3- and 4-kinase family protein [Arabidopsis thaliana] (TAIR:AT1G13640.1); similar to Phosphatidylinositol 3- and 4-kinase, catalytic [Medicago truncatula] (GB:ABE92357.1); similar to Os06g0283400 [Oryza sativ…	1.78283	0.0169152	At5g35750	Encodes histidine kinase AHK2.
At5g63790	ANAC102 (Arabidopsis NAC domain containing protein 102); transcription factor; similar to ATAF2 (Arabidopsis NAC domain containing protein 81) [Arabidopsis thaliana] (TAIR:AT5G08790.1); similar to NAC-domain protein 5-1 [Brassica napus] (GB:AAP35050.1); contains InterPro domain No apical meristem (NAM) protein; (InterPro:IPR003441)	2.34246	0.0732195	At5g35750	Encodes histidine kinase AHK2.
At3g10020	similar to Os12g0147200 [Oryza sativa (japonica cultivar-group)] (GB:NP_001066153.1); similar to Os11g0149200 [Oryza sativa (japonica cultivar-group)] (GB:NP_001065754.1)	1.70421	0.109465	At5g35750	Encodes histidine kinase AHK2.
At5g07010	sulfotransferase family protein; similar to sulfotransferase family protein [Arabidopsis thaliana] (TAIR:AT5G07000.1); similar to Sulfotransferase [Medicago truncatula] (GB:ABE88692.1); contains InterPro domain Sulfotransferase; (InterPro:IPR000863)	1.85556	0.107065	At5g35750	Encodes histidine kinase AHK2.
At2g01760	member of Response Regulator: B- Type	-2.45698	0.00964247	At5g35750	Encodes histidine kinase AHK2.
At5g11740	Encodes arabinogalactan protein (AGP15).	1.38334	0.0111661	At5g35750	Encodes histidine kinase AHK2.
At3g11100	transcription factor; similar to transcription factor [Arabidopsis thaliana] (TAIR:AT5G05550.1); similar to 6b-interacting protein 1 [Nicotiana tabacum] (GB:BAB83610.1); contains InterPro domain Helix-turn-helix, Fis-type; (InterPro:IPR002197); contains InterPro domain Homeodomain-like; (InterPro:IPR009057)	-1.16928	0.173728	At5g35750	Encodes histidine kinase AHK2.
At5g62740	band 7 family protein; similar to band 7 family protein [Arabidopsis thaliana] (TAIR:AT1G69840.6); similar to hypersensitive-induced reaction protein [Capsicum annuum] (GB:AAS98165.1); contains InterPro domain Band 7 protein; (InterPro:IPR001107)	1.27681	0.0316019	At5g35750	Encodes histidine kinase AHK2.
At1g17100	SOUL heme-binding family protein; similar to SOUL heme-binding family protein [Arabidopsis thaliana] (TAIR:AT1G78450.1); similar to Os01g0210500 [Oryza sativa (japonica cultivar-group)] (GB:NP_001042368.1); similar to Os01g0235300 [Oryza sativa (japonica cultivar-group)] (GB:NP_001042521.1); similar to novel protein (zgc:56136) [Danio rerio] (GB:CAI11708.1); contains InterPro domain SOUL heme-bin…	-1.8313	0.0507745	At5g35750	Encodes histidine kinase AHK2.
At4g39820	binding; similar to Os02g0550400 [Oryza sativa (japonica cultivar-group)] (GB:NP_001047094.1); similar to PREDICTED: hypothetical protein [Gallus gallus] (GB:XP_419934.1); contains InterPro domain Tetratricopeptide region; (InterPro:IPR013026); contains InterPro domain Protein prenyltransferase; (InterPro:IPR008940); contains InterPro domain Tetratricopeptide-like helical; (InterPro:IPR011990)	1.30533	0.140418	At5g35750	Encodes histidine kinase AHK2.
At3g10300	calcium-binding EF hand family protein; similar to calcium-binding EF hand family protein [Arabidopsis thaliana] (TAIR:AT5G04170.1); similar to Os11g0140600 [Oryza sativa (japonica cultivar-group)] (GB:NP_001065711.1); similar to EF hand family protein, expressed [Oryza sativa (japonica cultivar-group)] (GB:ABG21877.1); similar to Os12g0137100 [Oryza sativa (japonica cultivar-group)] (GB:NP_00106…	3.53262	0.0492623	At5g26980	member of SYP4 Gene Family
At3g12510	similar to AGL56 (AGAMOUS LIKE-56), DNA binding / transcription factor [Arabidopsis thaliana] (TAIR:AT1G60880.1); similar to At3g12510-like protein [Boechera stricta] (GB:ABB89768.1); contains domain MADS BOX PROTEIN (PTHR11945); contains domain MADS BOX PROTEIN (PTHR11945:SF13)	4.97205	0.0551432	At5g26870	MADS-box family protein; similar to MADS-box family protein [Arabidopsis thaliana] (TAIR:AT5G27580.1); contains InterPro domain Transcription factor, MADS-box; (InterPro:IPR002100)
At3g19450	Encodes a catalytically active cinnamyl alcohol dehydrogenase which uses p-coumaryl aldehyde as a preferred substrate. It can also use caffeyl, coniferyl and d-hydroxyconiferyl aldehydes as substrates.	-1.12216	0.0428132	At5g26340	Encodes a protein with high affinity, hexose-specific/H+ symporter activity. The activity of the transporter appears to be negatively regulated by phosphorylation. Importantly, microarray analysis, as well as the study of the expression of this gene in mutants involved in programmed cell death (PCD) demonstrated a tight correlation between this gene's expression and PCD.
At3g12670	EMB2742 (EMBRYO DEFECTIVE 2742); CTP synthase; similar to CTP synthase, putative / UTP--ammonia ligase, putative [Arabidopsis thaliana] (TAIR:AT1G30820.1); similar to CTP synthase, putative / UTP--ammonia ligase, putative [Arabidopsis thaliana] (TAIR:AT2G34890.1); similar to unknown protein [Arabidopsis thaliana] (TAIR:AT4G20320.2); similar to putative CTP synthetase [Oryza sativa (japonica culti…	1.51329	0.0746252	At5g26340	Encodes a protein with high affinity, hexose-specific/H+ symporter activity. The activity of the transporter appears to be negatively regulated by phosphorylation. Importantly, microarray analysis, as well as the study of the expression of this gene in mutants involved in programmed cell death (PCD) demonstrated a tight correlation between this gene's expression and PCD.
At3g17520	late embryogenesis abundant domain-containing protein / LEA domain-containing protein; similar to late embryogenesis abundant domain-containing protein / LEA domain-containing protein [Arabidopsis thaliana] (TAIR:AT5G44310.2); similar to Hypothetical protein CBG04830 [Caenorhabditis briggsae] (GB:CAE61080.1); similar to Os03g0168100 [Oryza sativa (japonica cultivar-group)] (GB:NP_001049087.1); co…	6.63638	0.0162632	At5g26340	Encodes a protein with high affinity, hexose-specific/H+ symporter activity. The activity of the transporter appears to be negatively regulated by phosphorylation. Importantly, microarray analysis, as well as the study of the expression of this gene in mutants involved in programmed cell death (PCD) demonstrated a tight correlation between this gene's expression and PCD.
At4g27130	eukaryotic translation initiation factor SUI1, putative; Identical to Protein translation factor SUI1 homolog 1 [Arabidopsis Thaliana] (GB:P41568;GB:Q9SLK5); similar to eukaryotic translation initiation factor SUI1, putative [Arabidopsis thaliana] (TAIR:AT5G54760.1); similar to Protein translation factor SUI1 homolog (Translation initiation factor nps45) (GB:Q9SQF4); contains InterPro domain Tran…	1.24255	0.0326497	At5g26340	Encodes a protein with high affinity, hexose-specific/H+ symporter activity. The activity of the transporter appears to be negatively regulated by phosphorylation. Importantly, microarray analysis, as well as the study of the expression of this gene in mutants involved in programmed cell death (PCD) demonstrated a tight correlation between this gene's expression and PCD.
At4g33730	pathogenesis-related protein, putative; similar to PR1 (PATHOGENESIS-RELATED GENE 1) [Arabidopsis thaliana] (TAIR:AT2G14610.1); similar to pathogenesis related protein 1 [Eutrema wasabi] (GB:BAF03626.1); contains InterPro domain Ves allergen; (InterPro:IPR002413); contains InterPro domain Allergen V5/Tpx-1 related; (InterPro:IPR001283)	-1.90286	0.293454	At5g26340	Encodes a protein with high affinity, hexose-specific/H+ symporter activity. The activity of the transporter appears to be negatively regulated by phosphorylation. Importantly, microarray analysis, as well as the study of the expression of this gene in mutants involved in programmed cell death (PCD) demonstrated a tight correlation between this gene's expression and PCD.
At3g53960	proton-dependent oligopeptide transport (POT) family protein; similar to proton-dependent oligopeptide transport (POT) family protein [Arabidopsis thaliana] (TAIR:AT2G37900.1); similar to TGF-beta receptor, type I/II extracellular re (GB:ABE84933.1); similar to Os03g0823500 [Oryza sativa (japonica cultivar-group)] (GB:NP_001051743.1); contains InterPro domain TGF-beta receptor, type I/II extracel…	1.19362	0.0420457	At5g26340	Encodes a protein with high affinity, hexose-specific/H+ symporter activity. The activity of the transporter appears to be negatively regulated by phosphorylation. Importantly, microarray analysis, as well as the study of the expression of this gene in mutants involved in programmed cell death (PCD) demonstrated a tight correlation between this gene's expression and PCD.
At5g46180	ornithine delta-aminotransferase	-1.24435	0.13098	At5g26110	ATP binding / protein kinase/ protein serine/threonine kinase; similar to ATP binding / protein kinase [Arabidopsis thaliana] (TAIR:AT1G08120.1); similar to expressed protein [Oryza sativa (japonica cultivar-group)] (GB:ABB47633.1); contains InterPro domain Protein kinase-like; (InterPro:IPR011009); contains InterPro domain Protein kinase; (InterPro:IPR000719); contains InterPro domain Protein of…
At3g57470	peptidase M16 family protein / insulinase family protein; similar to peptidase M16 family protein / insulinase family protein [Arabidopsis thaliana] (TAIR:AT2G41790.1); similar to putative insulin degrading enzyme [Oryza sativa (japonica cultivar-group)] (GB:BAD52843.1); similar to insulin degrading enzyme [Solanum lycopersicum] (GB:CAC67408.1); similar to putative insulin degrading enzyme [Oryza…	-1.20748	0.0675243	At5g26030	ferrochelatase I; Identical to Ferrochelatase-1, chloroplast/mitochondrial precursor (EC 4.99.1.1) (Ferrochelatase I) (Protoheme ferro-lyase 1) (Heme synthetase 1) (HEM15) [Arabidopsis Thaliana] (GB:P42043); similar to ferrochelatase II [Arabidopsis thaliana] (TAIR:AT2G30390.1); similar to ferrochelatase [Hordeum vulgare] (GB:AAB71887.1); contains InterPro domain Ferrochelatase; (InterPro:IPR0010…
At4g00520	acyl-CoA thioesterase; similar to acyl-CoA thioesterase family protein [Arabidopsis thaliana] (TAIR:AT1G01710.1); similar to Os04g0558400 [Oryza sativa (japonica cultivar-group)] (GB:NP_001053533.1); similar to PREDICTED: similar to Peroxisomal acyl-coenzyme A thioester hydrolase 1 (Peroxisomal long-chain acyl-coA thioesterase 1) (HIV-Nef associated acyl coA thioesterase) (Thioesterase II) (hTE) …	-1.28597	0.111531	At5g26030	ferrochelatase I; Identical to Ferrochelatase-1, chloroplast/mitochondrial precursor (EC 4.99.1.1) (Ferrochelatase I) (Protoheme ferro-lyase 1) (Heme synthetase 1) (HEM15) [Arabidopsis Thaliana] (GB:P42043); similar to ferrochelatase II [Arabidopsis thaliana] (TAIR:AT2G30390.1); similar to ferrochelatase [Hordeum vulgare] (GB:AAB71887.1); contains InterPro domain Ferrochelatase; (InterPro:IPR0010…
At4g08690	SEC14 cytosolic factor family protein / phosphoglyceride transfer family protein; similar to SEC14 cytosolic factor family protein / phosphoglyceride transfer family protein [Arabidopsis thaliana] (TAIR:AT1G22180.2); similar to Os02g0752000 [Oryza sativa (japonica cultivar-group)] (GB:NP_001048139.1); similar to Cellular retinaldehyde-binding/triple function, N-terminal [Medicago truncatula] (GB:…	-1.16019	0.0552204	At5g26030	ferrochelatase I; Identical to Ferrochelatase-1, chloroplast/mitochondrial precursor (EC 4.99.1.1) (Ferrochelatase I) (Protoheme ferro-lyase 1) (Heme synthetase 1) (HEM15) [Arabidopsis Thaliana] (GB:P42043); similar to ferrochelatase II [Arabidopsis thaliana] (TAIR:AT2G30390.1); similar to ferrochelatase [Hordeum vulgare] (GB:AAB71887.1); contains InterPro domain Ferrochelatase; (InterPro:IPR0010…
At4g25150	acid phosphatase, putative; similar to acid phosphatase, putative [Arabidopsis thaliana] (TAIR:AT5G51260.1); similar to acid phosphatase 1 (GB:1908418A); contains InterPro domain Acid phosphatase (Class B); (InterPro:IPR005519); contains InterPro domain Plant acid phosphatase; (InterPro:IPR010028)	-1.05522	0.0121538	At5g26030	ferrochelatase I; Identical to Ferrochelatase-1, chloroplast/mitochondrial precursor (EC 4.99.1.1) (Ferrochelatase I) (Protoheme ferro-lyase 1) (Heme synthetase 1) (HEM15) [Arabidopsis Thaliana] (GB:P42043); similar to ferrochelatase II [Arabidopsis thaliana] (TAIR:AT2G30390.1); similar to ferrochelatase [Hordeum vulgare] (GB:AAB71887.1); contains InterPro domain Ferrochelatase; (InterPro:IPR0010…
At3g50960	similar to unknown protein [Arabidopsis thaliana] (TAIR:AT5G66410.1); similar to Os05g0255600 [Oryza sativa (japonica cultivar-group)] (GB:NP_001055035.1); similar to Thioredoxin domain 2 [Medicago truncatula] (GB:ABE84079.1); contains InterPro domain Thioredoxin-like fold; (InterPro:IPR012336); contains InterPro domain Thioredoxin domain 2; (InterPro:IPR006663); contains InterPro domain Thioredo…	1.04131	0.0639087	At5g26030	ferrochelatase I; Identical to Ferrochelatase-1, chloroplast/mitochondrial precursor (EC 4.99.1.1) (Ferrochelatase I) (Protoheme ferro-lyase 1) (Heme synthetase 1) (HEM15) [Arabidopsis Thaliana] (GB:P42043); similar to ferrochelatase II [Arabidopsis thaliana] (TAIR:AT2G30390.1); similar to ferrochelatase [Hordeum vulgare] (GB:AAB71887.1); contains InterPro domain Ferrochelatase; (InterPro:IPR0010…
At5g61380	pseudo response regulator involved in the generation of circadian rhythms. TOC1 appears to shorten the period of circumnutation speed. TOC1 contributes to the plant fitness (carbon fixation, biomass) by influencing the circadian clock period.	4.06439	0.0682915	At5g25490	zinc finger (Ran-binding) family protein; similar to zinc finger (Ran-binding) family protein [Arabidopsis thaliana] (TAIR:AT3G15680.1); similar to GlimmerM protein 152 [Beta vulgaris] (GB:ABD83289.1); contains InterPro domain Zinc finger, RanBP2-type; (InterPro:IPR001876)
At1g13700	glucosamine/galactosamine-6-phosphate isomerase family protein; similar to EMB2024 (EMBRYO DEFECTIVE 2024), catalytic [Arabidopsis thaliana] (TAIR:AT5G24400.1); similar to putative 6-phosphogluconolactonase [Oryza sativa (japonica cultivar-group)] (GB:BAC83870.1); contains InterPro domain 6-phosphogluconolactonase; (InterPro:IPR005900); contains InterPro domain Glucosamine/galactosamine-6-phospha…	-1.33727	0.383745	At5g25490	zinc finger (Ran-binding) family protein; similar to zinc finger (Ran-binding) family protein [Arabidopsis thaliana] (TAIR:AT3G15680.1); similar to GlimmerM protein 152 [Beta vulgaris] (GB:ABD83289.1); contains InterPro domain Zinc finger, RanBP2-type; (InterPro:IPR001876)
At4g35950	A member of ROP GTPases gene family-like. GTP binding protein Arac6.	-1.1816	0.0239313	At5g25260	similar to unknown protein [Arabidopsis thaliana] (TAIR:AT5G25250.1); similar to unknown protein [Arabidopsis thaliana] (TAIR:AT5G64870.1); similar to IMP dehydrogenase/GMP reductase [Medicago truncatula] (GB:ABE86648.1); similar to 80C09_16 [Brassica rapa subsp. pekinensis] (GB:AAZ41827.1); similar to nodulin [Glycine max] (GB:AAC72337.1); contains domain FLOTILLIN-RELATED (PTHR13806); contains …
At4g38690	1-phosphatidylinositol phosphodiesterase-related; similar to 1-phosphatidylinositol phosphodiesterase-related [Arabidopsis thaliana] (TAIR:AT4G34920.1); similar to Ki1 protein [Beta vulgaris] (GB:AAO92349.1); contains InterPro domain Phosphatidylinositol-specific phospholipase C, X region; (InterPro:IPR000909)	-1.55898	0.0343616	At5g25260	similar to unknown protein [Arabidopsis thaliana] (TAIR:AT5G25250.1); similar to unknown protein [Arabidopsis thaliana] (TAIR:AT5G64870.1); similar to IMP dehydrogenase/GMP reductase [Medicago truncatula] (GB:ABE86648.1); similar to 80C09_16 [Brassica rapa subsp. pekinensis] (GB:AAZ41827.1); similar to nodulin [Glycine max] (GB:AAC72337.1); contains domain FLOTILLIN-RELATED (PTHR13806); contains …
At5g11060	A member of Class II KN1-like homeodomain transcription factors (together with KNAT3 and KNAT5), with greatest homology to the maize knox1 homeobox protein. Expression regulated by light. Detected in all tissues examined, but most prominent in leaves and young siliques. Transient expression of GFP translational fusion protein suggests bipartite localization in nucleus and cytoplasm. KNAT4 promote…	-1.05154	0.00380241	At5g25220	A member of class II knotted1-like homeobox gene family (together with KNAT4 and KNAT5). Expressed in: hypocotyl-root boundary, anther-filament junction in flowers, ovule-funiculus and peduncle-silique boundaries, petioles and root. Light-regulated expression with differential response to red/far-red light. KNAT3 promoter activity showed cell-type specific pattern along longitudinal root axis, re…
At1g75390	bZIP transcription factor family protein; similar to GBF6 (G-box binding factor 6), DNA binding / transcription factor [Arabidopsis thaliana] (TAIR:AT4G34590.1); similar to bZIP transcription factor bZIP124 [Glycine max] (GB:ABI34666.1); contains InterPro domain Eukaryotic transcription factor, DNA-binding; (InterPro:IPR008917); contains InterPro domain Basic leucine zipper; (InterPro:IPR011700);…	1.68449	0.122561	At5g24800	Encodes bZIP protein BZO2H2.
At2g18160	Encodes a b-ZIP transcription factor.	-1.33033	0.118382	At5g24800	Encodes bZIP protein BZO2H2.
At4g34590	Encodes a basic domain leucine zipper (bZip) transcription factor.	2.27257	0.0502034	At5g24800	Encodes bZIP protein BZO2H2.
At4g33710	pathogenesis-related protein, putative; similar to pathogenesis-related protein, putative [Arabidopsis thaliana] (TAIR:AT5G26130.1); similar to pathogenesis related protein 1 [Eutrema wasabi] (GB:BAF03626.1); contains InterPro domain Ves allergen; (InterPro:IPR002413); contains InterPro domain Allergen V5/Tpx-1 related; (InterPro:IPR001283)	1.2501	0.134813	At5g24780	encodes an acid phosphatase similar to soybean vegetative storage proteins. Gene expression is induced by wounding and jasmonic acid.
At5g05420	immunophilin, putative / FKBP-type peptidyl-prolyl cis-trans isomerase, putative; similar to immunophilin-related / FKBP-type peptidyl-prolyl cis-trans isomerase-related [Arabidopsis thaliana] (TAIR:AT4G25340.1); similar to putative immunophilin/FKBP-type peptidyl-prolyl cis-trans isomerase [Helianthus annuus] (GB:AAR23804.1); contains InterPro domain Peptidylprolyl isomerase, FKBP-type; (InterPr…	-1.77178	0.33796	At5g24670	hydrolase/ zinc ion binding; similar to Os09g0128600 [Oryza sativa (japonica cultivar-group)] (GB:NP_001062614.1); similar to Subunit of tRNA-specific adenosine-34 deaminase (ISS) [Ostreococcus tauri] (GB:CAL53029.1); contains InterPro domain CMP/dCMP deaminase, zinc-binding; (InterPro:IPR002125)
At4g04740	member of Calcium Dependent Protein Kinase	-3.03417	0.0200005	At5g24670	hydrolase/ zinc ion binding; similar to Os09g0128600 [Oryza sativa (japonica cultivar-group)] (GB:NP_001062614.1); similar to Subunit of tRNA-specific adenosine-34 deaminase (ISS) [Ostreococcus tauri] (GB:CAL53029.1); contains InterPro domain CMP/dCMP deaminase, zinc-binding; (InterPro:IPR002125)
At4g11410	short-chain dehydrogenase/reductase (SDR) family protein; similar to short-chain dehydrogenase/reductase (SDR) family protein [Arabidopsis thaliana] (TAIR:AT4G23430.2); similar to 3-ketoacyl-CoA reductase 3 [Gossypium hirsutum] (GB:AAY23356.1); contains InterPro domain Short-chain dehydrogenase/reductase SDR; (InterPro:IPR002198); contains InterPro domain Glucose/ribitol dehydrogenase; (InterPro:…	-1.48928	0.00314103	At5g24670	hydrolase/ zinc ion binding; similar to Os09g0128600 [Oryza sativa (japonica cultivar-group)] (GB:NP_001062614.1); similar to Subunit of tRNA-specific adenosine-34 deaminase (ISS) [Ostreococcus tauri] (GB:CAL53029.1); contains InterPro domain CMP/dCMP deaminase, zinc-binding; (InterPro:IPR002125)
At5g61050	histone deacetylase-related / HD-related; similar to HDA05 (HISTONE DEACETYLASE5), histone deacetylase [Arabidopsis thaliana] (TAIR:AT5G61060.1); similar to HDA1 [Zea mays] (GB:AAP92528.1); contains InterPro domain Histone deacetylase superfamily; (InterPro:IPR000286); contains InterPro domain Actin-crosslinking proteins; (InterPro:IPR008999)	-1.62267	0.291892	At5g24670	hydrolase/ zinc ion binding; similar to Os09g0128600 [Oryza sativa (japonica cultivar-group)] (GB:NP_001062614.1); similar to Subunit of tRNA-specific adenosine-34 deaminase (ISS) [Ostreococcus tauri] (GB:CAL53029.1); contains InterPro domain CMP/dCMP deaminase, zinc-binding; (InterPro:IPR002125)
At3g04910	Serine/threonine protein kinase, whose transcription is regulated by circadian rhythm.	1.8792	0.08608	At5g24470	Encodes a pseudo-response regulator whose mutation affects various circadian-associated biological events such as flowering time in the long-day photoperiod conditions, red light sensitivity of seedlings during early photomorphogenesis, and the period of free-running rhythms of certain clock-controlled genes including CCA1 and APRR1/TOC1 in constant white light.
At2g46830	encodes a transcriptional repressor that performs overlapping functions with LHY in a regulatory feedback loop that is closely associated with the circadian oscillator of ARABIDOPSIS.	1.21037	0.0286164	At5g24470	Encodes a pseudo-response regulator whose mutation affects various circadian-associated biological events such as flowering time in the long-day photoperiod conditions, red light sensitivity of seedlings during early photomorphogenesis, and the period of free-running rhythms of certain clock-controlled genes including CCA1 and APRR1/TOC1 in constant white light.
At2g18915	encodes a member of F-box proteins that includes two other proteins in Arabidopsis (ZTL and FKF1). These proteins contain a unique structure containing a PAS domain at their N-terminus, an F-box motif, and 6 kelch repeats at their C-terminus. Overexpression results in arrhythmic phenotypes for a number of circadian clock outputs in both constant light and constant darkness, long hypocotyls under …	1.16228	0.00772843	At5g24470	Encodes a pseudo-response regulator whose mutation affects various circadian-associated biological events such as flowering time in the long-day photoperiod conditions, red light sensitivity of seedlings during early photomorphogenesis, and the period of free-running rhythms of certain clock-controlled genes including CCA1 and APRR1/TOC1 in constant white light.
At5g58350	Encodes a member of the WNK family (9 members in all) of protein kinases, the structural design of which is clearly distinct from those of other known protein kinases, such as receptor-like kinases and mitogen-activated protein kinases. Its transcription is under the control of circadian rhythms.	-2.1443	0.0128048	At5g24470	Encodes a pseudo-response regulator whose mutation affects various circadian-associated biological events such as flowering time in the long-day photoperiod conditions, red light sensitivity of seedlings during early photomorphogenesis, and the period of free-running rhythms of certain clock-controlled genes including CCA1 and APRR1/TOC1 in constant white light.
At3g08690	UBC11 (ubiquitin-conjugating enzyme 11); ubiquitin-protein ligase; Identical to Ubiquitin-conjugating enzyme E2-17 kDa 11 (EC 6.3.2.19) (Ubiquitin- protein ligase 11) (Ubiquitin carrier protein 11) (UBC11) [Arabidopsis Thaliana] (GB:P35134;GB:Q9M9J1); similar to UBC10 (ubiquitin-conjugating enzyme 10), ubiquitin-protein ligase [Arabidopsis thaliana] (TAIR:AT5G53300.2); similar to ubiquitin conjug…	1.10343	0.123798	At5g24270	encodes a calcium sensor that is essential for K+ nutrition, K+/Na+ selectivity, and salt tolerance. The protein is similar to calcineurin B. Lines carrying recessive mutations are hypersensitive to Na+ and Li+ stresses and is unable to grow in low K+. The growth defect is rescued by extracellular calcium.
At5g64070	phosphatidylinositol 4-kinase (PI4K); similar to phosphatidylinositol 4-kinase, putative [Arabidopsis thaliana] (TAIR:AT5G09350.1); similar to putative phosphatidylinositol 4-kinase [Oryza sativa] (GB:AAF34418.1); similar to Phosphatidylinositol 3- and 4-kinase, catalytic [Medicago truncatula] (GB:ABE85023.1); similar to Phosphatidylinositol 4-kinase, putative, expressed [Oryza sativa (japonica c…	-1.06312	0.0242171	At5g24270	encodes a calcium sensor that is essential for K+ nutrition, K+/Na+ selectivity, and salt tolerance. The protein is similar to calcineurin B. Lines carrying recessive mutations are hypersensitive to Na+ and Li+ stresses and is unable to grow in low K+. The growth defect is rescued by extracellular calcium.
At4g21940	member of Calcium Dependent Protein Kinase	1.39802	0.220338	At5g23920	similar to unknown protein [Arabidopsis thaliana] (TAIR:AT5G52420.1); similar to unknown [Xerophyta humilis] (GB:AAT45003.1)
At5g44740	UMUC-like DNA repair family protein; similar to REV1 (Reversionless 1), damaged DNA binding / magnesium ion binding / nucleotidyltransferase [Arabidopsis thaliana] (TAIR:AT5G44750.1); similar to putative DNA polymerase [Oryza sativa (japonica cultivar-group)] (GB:BAD87579.1); contains InterPro domain UMUC-like DNA-repair protein; (InterPro:IPR001126)	-1.33009	0.0854069	At5g22750	DNA repair gene. gamma-radiation hypersensitive (RAD5) involved in stable transformation and T-DNA transfer
At1g35940	AT hook motif-containing protein-related; similar to unknown protein [Arabidopsis thaliana] (TAIR:AT3G13250.1); similar to unknown protein [Arabidopsis thaliana] (TAIR:AT3G30560.1); similar to AT hook motif-containing protein-related [Arabidopsis thaliana] (TAIR:AT3G42100.1); similar to hypothetical protein 27.t00039 [Brassica oleracea] (GB:ABD65060.1); similar to hypothetical protein 31.t00030 […	1.55293	0.199303	At5g22750	DNA repair gene. gamma-radiation hypersensitive (RAD5) involved in stable transformation and T-DNA transfer
At2g47770	benzodiazepine receptor-related; similar to peripheral-type benzodiazepine receptor [Solanum tuberosum] (GB:CAH10765.1); contains InterPro domain TspO/MBR-related protein; (InterPro:IPR004307)	4.45408	0.0226424	At5g22480	zinc finger (ZPR1-type) family protein; similar to zinc finger (ZPR1-type) family protein [Arabidopsis thaliana] (TAIR:AT5G37340.1); similar to Os08g0471900 [Oryza sativa (japonica cultivar-group)] (GB:NP_001062017.1); similar to zinc finger (ZPR1 type) family protein [Musa acuminata] (GB:ABF70002.1); contains InterPro domain Zinc finger, ZPR1-type; (InterPro:IPR004457)
At2g46620	AAA-type ATPase family protein; similar to AAA-type ATPase family protein [Arabidopsis thaliana] (TAIR:AT3G28580.1); similar to AAA ATPase [Medicago truncatula] (GB:ABE93512.1); contains InterPro domain AAA ATPase; (InterPro:IPR003593); contains InterPro domain AAA ATPase, central region; (InterPro:IPR003959)	1.03156	0.00456864	At5g22480	zinc finger (ZPR1-type) family protein; similar to zinc finger (ZPR1-type) family protein [Arabidopsis thaliana] (TAIR:AT5G37340.1); similar to Os08g0471900 [Oryza sativa (japonica cultivar-group)] (GB:NP_001062017.1); similar to zinc finger (ZPR1 type) family protein [Musa acuminata] (GB:ABF70002.1); contains InterPro domain Zinc finger, ZPR1-type; (InterPro:IPR004457)
At5g05160	leucine-rich repeat transmembrane protein kinase, putative; similar to leucine-rich repeat transmembrane protein kinase, putative [Arabidopsis thaliana] (TAIR:AT5G58300.1); similar to putative receptor-like protein kinase [Oryza sativa (japonica cultivar-group)] (GB:BAB62593.1); similar to Os05g0480400 [Oryza sativa (japonica cultivar-group)] (GB:NP_001055854.1); contains InterPro domain Protein …	-1.39574	0.0926133	At5g22310	similar to unknown protein [Arabidopsis thaliana] (TAIR:AT3G11590.1); similar to Os04g0382800 [Oryza sativa (japonica cultivar-group)] (GB:NP_001052610.1); similar to hypothetical protein [Oryza sativa (japonica cultivar-group)] (GB:BAD23171.1); similar to OSJNBa0072D21.15 [Oryza sativa (japonica cultivar-group)] (GB:CAD40733.2)
At5g53320	leucine-rich repeat transmembrane protein kinase, putative; similar to leucine-rich repeat transmembrane protein kinase, putative [Arabidopsis thaliana] (TAIR:AT5G24100.1); similar to putative receptor-like kinase [Oryza sativa (japonica cultivar-group)] (GB:BAA94519.1); contains InterPro domain Protein kinase-like; (InterPro:IPR011009); contains InterPro domain Leucine-rich repeat; (InterPro:IPR…	-2.31997	0.0624849	At5g22310	similar to unknown protein [Arabidopsis thaliana] (TAIR:AT3G11590.1); similar to Os04g0382800 [Oryza sativa (japonica cultivar-group)] (GB:NP_001052610.1); similar to hypothetical protein [Oryza sativa (japonica cultivar-group)] (GB:BAD23171.1); similar to OSJNBa0072D21.15 [Oryza sativa (japonica cultivar-group)] (GB:CAD40733.2)
At5g50840	similar to nuclear matrix constituent protein-related [Arabidopsis thaliana] (TAIR:AT1G13220.2); similar to Alpha-taxilin, putative, expressed [Oryza sativa (japonica cultivar-group)] (GB:ABF95380.1); contains InterPro domain Prefoldin; (InterPro:IPR009053)	1.89315	0.00164907	At5g22310	similar to unknown protein [Arabidopsis thaliana] (TAIR:AT3G11590.1); similar to Os04g0382800 [Oryza sativa (japonica cultivar-group)] (GB:NP_001052610.1); similar to hypothetical protein [Oryza sativa (japonica cultivar-group)] (GB:BAD23171.1); similar to OSJNBa0072D21.15 [Oryza sativa (japonica cultivar-group)] (GB:CAD40733.2)
At3g18710	U-box domain-containing protein; similar to U-box domain-containing protein [Arabidopsis thaliana] (TAIR:AT5G09800.1); similar to U box [Medicago truncatula] (GB:ABE81171.1); contains InterPro domain Armadillo-like helical; (InterPro:IPR011989); contains InterPro domain U box; (InterPro:IPR003613)	-1.16468	0.0997629	At5g22310	similar to unknown protein [Arabidopsis thaliana] (TAIR:AT3G11590.1); similar to Os04g0382800 [Oryza sativa (japonica cultivar-group)] (GB:NP_001052610.1); similar to hypothetical protein [Oryza sativa (japonica cultivar-group)] (GB:BAD23171.1); similar to OSJNBa0072D21.15 [Oryza sativa (japonica cultivar-group)] (GB:CAD40733.2)
At5g63780	zinc finger (C3HC4-type RING finger) family protein; similar to zinc finger (C3HC4-type RING finger) family protein [Arabidopsis thaliana] (TAIR:AT5G08750.2); similar to zinc finger protein [Brassica rapa] (GB:ABK56014.1); similar to OSJNBb0020J19.13 [Oryza sativa (japonica cultivar-group)] (GB:CAE05784.2); similar to Os04g0692300 [Oryza sativa (japonica cultivar-group)] (GB:NP_001054367.1); cont…	-1.58044	0.0295739	At5g22290	ANAC089 (Arabidopsis NAC domain containing protein 89); transcription factor; similar to ANAC060 (Arabidopsis NAC domain containing protein 60), transcription factor [Arabidopsis thaliana] (TAIR:AT3G44290.1); similar to no apical meristem, putative, expressed [Oryza sativa (japonica cultivar-group)] (GB:AAP55107.2); contains InterPro domain No apical meristem (NAM) protein; (InterPro:IPR003441)
At3g19390	cysteine proteinase, putative / thiol protease, putative; similar to cysteine proteinase, putative / thiol protease, putative [Arabidopsis thaliana] (TAIR:AT5G43060.1); similar to senescence-associated cysteine protease [Brassica oleracea] (GB:AAL60578.1); contains InterPro domain Peptidase, cysteine peptidase active site; (InterPro:IPR000169); contains InterPro domain Peptidase C1A, papain; (Int…	1.17049	0.216421	At5g22290	ANAC089 (Arabidopsis NAC domain containing protein 89); transcription factor; similar to ANAC060 (Arabidopsis NAC domain containing protein 60), transcription factor [Arabidopsis thaliana] (TAIR:AT3G44290.1); similar to no apical meristem, putative, expressed [Oryza sativa (japonica cultivar-group)] (GB:AAP55107.2); contains InterPro domain No apical meristem (NAM) protein; (InterPro:IPR003441)
At4g22212	Encodes a defensin-like (DEFL) family protein.	1.20997	0.246726	At5g22290	ANAC089 (Arabidopsis NAC domain containing protein 89); transcription factor; similar to ANAC060 (Arabidopsis NAC domain containing protein 60), transcription factor [Arabidopsis thaliana] (TAIR:AT3G44290.1); similar to no apical meristem, putative, expressed [Oryza sativa (japonica cultivar-group)] (GB:AAP55107.2); contains InterPro domain No apical meristem (NAM) protein; (InterPro:IPR003441)
At4g24990	geranylgeranylated protein ATGP4	1.66043	0.0357538	At5g22290	ANAC089 (Arabidopsis NAC domain containing protein 89); transcription factor; similar to ANAC060 (Arabidopsis NAC domain containing protein 60), transcription factor [Arabidopsis thaliana] (TAIR:AT3G44290.1); similar to no apical meristem, putative, expressed [Oryza sativa (japonica cultivar-group)] (GB:AAP55107.2); contains InterPro domain No apical meristem (NAM) protein; (InterPro:IPR003441)
At5g19875	similar to oxidoreductase/ transition metal ion binding [Arabidopsis thaliana] (TAIR:AT2G31940.1); similar to conserved hypothetical protein [Medicago truncatula] (GB:ABE77569.1)	2.77435	0.0990403	At5g22290	ANAC089 (Arabidopsis NAC domain containing protein 89); transcription factor; similar to ANAC060 (Arabidopsis NAC domain containing protein 60), transcription factor [Arabidopsis thaliana] (TAIR:AT3G44290.1); similar to no apical meristem, putative, expressed [Oryza sativa (japonica cultivar-group)] (GB:AAP55107.2); contains InterPro domain No apical meristem (NAM) protein; (InterPro:IPR003441)
At5g58650	similar to unknown protein [Arabidopsis thaliana] (TAIR:AT3G47295.1)	1.09964	0.00117191	At5g22290	ANAC089 (Arabidopsis NAC domain containing protein 89); transcription factor; similar to ANAC060 (Arabidopsis NAC domain containing protein 60), transcription factor [Arabidopsis thaliana] (TAIR:AT3G44290.1); similar to no apical meristem, putative, expressed [Oryza sativa (japonica cultivar-group)] (GB:AAP55107.2); contains InterPro domain No apical meristem (NAM) protein; (InterPro:IPR003441)
At3g28080	nodulin MtN21 family protein; similar to nodulin MtN21 family protein [Arabidopsis thaliana] (TAIR:AT3G28070.1); similar to Protein of unknown function DUF6, transmembrane [Medicago truncatula] (GB:ABE93902.1); contains InterPro domain Protein of unknown function DUF6, transmembrane; (InterPro:IPR000620)	-2.45592	0.0460752	At5g22290	ANAC089 (Arabidopsis NAC domain containing protein 89); transcription factor; similar to ANAC060 (Arabidopsis NAC domain containing protein 60), transcription factor [Arabidopsis thaliana] (TAIR:AT3G44290.1); similar to no apical meristem, putative, expressed [Oryza sativa (japonica cultivar-group)] (GB:AAP55107.2); contains InterPro domain No apical meristem (NAM) protein; (InterPro:IPR003441)
At5g54980	integral membrane family protein; similar to integral membrane family protein [Arabidopsis thaliana] (TAIR:AT1G17200.1); similar to Os02g0219900 [Oryza sativa (japonica cultivar-group)] (GB:NP_001046315.1); similar to hypothetical protein [Gossypium hirsutum] (GB:CAC84114.1); contains InterPro domain Protein of unknown function DUF588; (InterPro:IPR006702); contains InterPro domain Conserved hypo…	-1.09849	0.0386259	At5g22290	ANAC089 (Arabidopsis NAC domain containing protein 89); transcription factor; similar to ANAC060 (Arabidopsis NAC domain containing protein 60), transcription factor [Arabidopsis thaliana] (TAIR:AT3G44290.1); similar to no apical meristem, putative, expressed [Oryza sativa (japonica cultivar-group)] (GB:AAP55107.2); contains InterPro domain No apical meristem (NAM) protein; (InterPro:IPR003441)
At5g63850	Amino acid transporter whose expression is downregulated by dehydration.	-1.32653	0.105565	At5g22290	ANAC089 (Arabidopsis NAC domain containing protein 89); transcription factor; similar to ANAC060 (Arabidopsis NAC domain containing protein 60), transcription factor [Arabidopsis thaliana] (TAIR:AT3G44290.1); similar to no apical meristem, putative, expressed [Oryza sativa (japonica cultivar-group)] (GB:AAP55107.2); contains InterPro domain No apical meristem (NAM) protein; (InterPro:IPR003441)
At5g44550	integral membrane family protein; similar to integral membrane family protein [Arabidopsis thaliana] (TAIR:AT4G20390.1); similar to plant integral membrane protein TIGR01569 containing protein, expressed [Oryza sativa (japonica cultivar-group)] (GB:ABA99368.1); similar to Os12g0610800 [Oryza sativa (japonica cultivar-group)] (GB:NP_001067249.1); contains InterPro domain Protein of unknown functio…	-1.46888	0.132105	At5g22290	ANAC089 (Arabidopsis NAC domain containing protein 89); transcription factor; similar to ANAC060 (Arabidopsis NAC domain containing protein 60), transcription factor [Arabidopsis thaliana] (TAIR:AT3G44290.1); similar to no apical meristem, putative, expressed [Oryza sativa (japonica cultivar-group)] (GB:AAP55107.2); contains InterPro domain No apical meristem (NAM) protein; (InterPro:IPR003441)
At5g61340	similar to unknown protein [Arabidopsis thaliana] (TAIR:AT1G26650.1); similar to Os12g0577200 [Oryza sativa (japonica cultivar-group)] (GB:NP_001067114.1); similar to hypothetical protein [Oryza sativa (japonica cultivar-group)] (GB:BAC55692.1); similar to Os12g0507400 [Oryza sativa (japonica cultivar-group)] (GB:NP_001066845.1)	-2.20203	0.0522772	At5g22290	ANAC089 (Arabidopsis NAC domain containing protein 89); transcription factor; similar to ANAC060 (Arabidopsis NAC domain containing protein 60), transcription factor [Arabidopsis thaliana] (TAIR:AT3G44290.1); similar to no apical meristem, putative, expressed [Oryza sativa (japonica cultivar-group)] (GB:AAP55107.2); contains InterPro domain No apical meristem (NAM) protein; (InterPro:IPR003441)
At5g01075	similar to conserved hypothetical protein [Medicago truncatula] (GB:ABE79538.1); contains domain gb def: Hypothetical protein (At5g01075) (PTHR23421:SF7); contains domain BETA-GALACTOSIDASE RELATED (PTHR23421)	-1.08398	0.116593	At5g22290	ANAC089 (Arabidopsis NAC domain containing protein 89); transcription factor; similar to ANAC060 (Arabidopsis NAC domain containing protein 60), transcription factor [Arabidopsis thaliana] (TAIR:AT3G44290.1); similar to no apical meristem, putative, expressed [Oryza sativa (japonica cultivar-group)] (GB:AAP55107.2); contains InterPro domain No apical meristem (NAM) protein; (InterPro:IPR003441)
At4g11310	cysteine proteinase precursor-like protein/ dehydration stress-responsive gene (RD21)	-1.10092	0.207262	At5g22290	ANAC089 (Arabidopsis NAC domain containing protein 89); transcription factor; similar to ANAC060 (Arabidopsis NAC domain containing protein 60), transcription factor [Arabidopsis thaliana] (TAIR:AT3G44290.1); similar to no apical meristem, putative, expressed [Oryza sativa (japonica cultivar-group)] (GB:AAP55107.2); contains InterPro domain No apical meristem (NAM) protein; (InterPro:IPR003441)
At4g01430	nodulin MtN21 family protein; similar to nodulin MtN21 family protein [Arabidopsis thaliana] (TAIR:AT1G01070.1); similar to Os06g0109300 [Oryza sativa (japonica cultivar-group)] (GB:NP_001056575.1); similar to Os02g0103600 [Oryza sativa (japonica cultivar-group)] (GB:NP_001045606.1); similar to Protein of unknown function DUF6, transmembrane [Medicago truncatula] (GB:ABE82165.1); contains InterPr…	-1.41322	0.0548935	At5g22290	ANAC089 (Arabidopsis NAC domain containing protein 89); transcription factor; similar to ANAC060 (Arabidopsis NAC domain containing protein 60), transcription factor [Arabidopsis thaliana] (TAIR:AT3G44290.1); similar to no apical meristem, putative, expressed [Oryza sativa (japonica cultivar-group)] (GB:AAP55107.2); contains InterPro domain No apical meristem (NAM) protein; (InterPro:IPR003441)
At4g31600	UDP-glucuronic acid/UDP-N-acetylgalactosamine transporter-related; similar to unknown protein [Arabidopsis thaliana] (TAIR:AT4G32272.1); similar to Os06g0188100 [Oryza sativa (japonica cultivar-group)] (GB:NP_001057020.1); similar to hypothetical protein DDBDRAFT_0202972 [Dictyostelium discoideum AX4] (GB:XP_643057.1); contains InterPro domain Protein of unknown function DUF250; (InterPro:IPR0048…	-1.28109	0.0829385	At5g22290	ANAC089 (Arabidopsis NAC domain containing protein 89); transcription factor; similar to ANAC060 (Arabidopsis NAC domain containing protein 60), transcription factor [Arabidopsis thaliana] (TAIR:AT3G44290.1); similar to no apical meristem, putative, expressed [Oryza sativa (japonica cultivar-group)] (GB:AAP55107.2); contains InterPro domain No apical meristem (NAM) protein; (InterPro:IPR003441)
At1g12240	ATBETAFRUCT4/VAC-INV (VACUOLAR INVERTASE); beta-fructofuranosidase/ hydrolase, hydrolyzing O-glycosyl compounds; similar to beta-fructosidase (BFRUCT3) / beta-fructofuranosidase / invertase, vacuolar [Arabidopsis thaliana] (TAIR:AT1G62660.1); similar to acid invertase [Brassica oleracea] (GB:AAG36943.1); similar to acid invertase [Brassica oleracea] (GB:AAG36942.1); similar to soluble acid invert…	-3.48906	0.0557873	At5g22290	ANAC089 (Arabidopsis NAC domain containing protein 89); transcription factor; similar to ANAC060 (Arabidopsis NAC domain containing protein 60), transcription factor [Arabidopsis thaliana] (TAIR:AT3G44290.1); similar to no apical meristem, putative, expressed [Oryza sativa (japonica cultivar-group)] (GB:AAP55107.2); contains InterPro domain No apical meristem (NAM) protein; (InterPro:IPR003441)
At1g71090	auxin efflux carrier family protein; similar to auxin efflux carrier family protein [Arabidopsis thaliana] (TAIR:AT5G01990.1); similar to Os01g0818000 [Oryza sativa (japonica cultivar-group)] (GB:NP_001044627.1); similar to Os08g0191000 [Oryza sativa (japonica cultivar-group)] (GB:NP_001061169.1); similar to auxin efflux carrier family protein-like [Oryza sativa (japonica cultivar-group)] (GB:BAD…	-1.2394	0.0454122	At5g22290	ANAC089 (Arabidopsis NAC domain containing protein 89); transcription factor; similar to ANAC060 (Arabidopsis NAC domain containing protein 60), transcription factor [Arabidopsis thaliana] (TAIR:AT3G44290.1); similar to no apical meristem, putative, expressed [Oryza sativa (japonica cultivar-group)] (GB:AAP55107.2); contains InterPro domain No apical meristem (NAM) protein; (InterPro:IPR003441)
At1g55910	member of Putative zinc transporter ZIP2 - like family	-1.77409	0.0301224	At5g22290	ANAC089 (Arabidopsis NAC domain containing protein 89); transcription factor; similar to ANAC060 (Arabidopsis NAC domain containing protein 60), transcription factor [Arabidopsis thaliana] (TAIR:AT3G44290.1); similar to no apical meristem, putative, expressed [Oryza sativa (japonica cultivar-group)] (GB:AAP55107.2); contains InterPro domain No apical meristem (NAM) protein; (InterPro:IPR003441)
At5g53030	similar to unknown protein [Arabidopsis thaliana] (TAIR:AT4G27810.1)	-2.42919	0.0877472	At5g22290	ANAC089 (Arabidopsis NAC domain containing protein 89); transcription factor; similar to ANAC060 (Arabidopsis NAC domain containing protein 60), transcription factor [Arabidopsis thaliana] (TAIR:AT3G44290.1); similar to no apical meristem, putative, expressed [Oryza sativa (japonica cultivar-group)] (GB:AAP55107.2); contains InterPro domain No apical meristem (NAM) protein; (InterPro:IPR003441)
At4g39900	unknown protein	-2.09599	0.0486175	At5g22290	ANAC089 (Arabidopsis NAC domain containing protein 89); transcription factor; similar to ANAC060 (Arabidopsis NAC domain containing protein 60), transcription factor [Arabidopsis thaliana] (TAIR:AT3G44290.1); similar to no apical meristem, putative, expressed [Oryza sativa (japonica cultivar-group)] (GB:AAP55107.2); contains InterPro domain No apical meristem (NAM) protein; (InterPro:IPR003441)
At2g28900	Encodes AtOEP16, a 16-KDa plastid outer membrane protein involved in plastid import of protochlorophyllide oxidoreductase A. Predominantly expressed in leaves and is also inducible by cold treatment.	5.62574	0.0088189	At5g22290	ANAC089 (Arabidopsis NAC domain containing protein 89); transcription factor; similar to ANAC060 (Arabidopsis NAC domain containing protein 60), transcription factor [Arabidopsis thaliana] (TAIR:AT3G44290.1); similar to no apical meristem, putative, expressed [Oryza sativa (japonica cultivar-group)] (GB:AAP55107.2); contains InterPro domain No apical meristem (NAM) protein; (InterPro:IPR003441)
At1g75220	integral membrane protein, putative; Identical to Sugar transporter ERD6-like 6 [Arabidopsis Thaliana] (GB:Q9FRL3); similar to integral membrane protein, putative / sugar transporter family protein [Arabidopsis thaliana] (TAIR:AT1G19450.1); similar to 10A19I.3 [Oryza sativa (japonica cultivar-group)] (GB:AAD39600.1); similar to Os05g0579000 [Oryza sativa (japonica cultivar-group)] (GB:NP_00105641…	-1.56749	0.0552499	At5g22290	ANAC089 (Arabidopsis NAC domain containing protein 89); transcription factor; similar to ANAC060 (Arabidopsis NAC domain containing protein 60), transcription factor [Arabidopsis thaliana] (TAIR:AT3G44290.1); similar to no apical meristem, putative, expressed [Oryza sativa (japonica cultivar-group)] (GB:AAP55107.2); contains InterPro domain No apical meristem (NAM) protein; (InterPro:IPR003441)
At1g19450	integral membrane protein, putative / sugar transporter family protein; Identical to Sugar transporter ERD6-like 4 [Arabidopsis Thaliana] (GB:Q93YP9;GB:Q9LN48); similar to integral membrane protein, putative [Arabidopsis thaliana] (TAIR:AT1G75220.1); similar to 10A19I.3 [Oryza sativa (japonica cultivar-group)] (GB:AAD39600.1); similar to Os05g0579000 [Oryza sativa (japonica cultivar-group)] (GB:N…	1.05346	0.0327603	At5g22290	ANAC089 (Arabidopsis NAC domain containing protein 89); transcription factor; similar to ANAC060 (Arabidopsis NAC domain containing protein 60), transcription factor [Arabidopsis thaliana] (TAIR:AT3G44290.1); similar to no apical meristem, putative, expressed [Oryza sativa (japonica cultivar-group)] (GB:AAP55107.2); contains InterPro domain No apical meristem (NAM) protein; (InterPro:IPR003441)
At1g23850	similar to unknown protein [Arabidopsis thaliana] (TAIR:AT1G23840.1)	-1.38984	0.0539869	At5g22290	ANAC089 (Arabidopsis NAC domain containing protein 89); transcription factor; similar to ANAC060 (Arabidopsis NAC domain containing protein 60), transcription factor [Arabidopsis thaliana] (TAIR:AT3G44290.1); similar to no apical meristem, putative, expressed [Oryza sativa (japonica cultivar-group)] (GB:AAP55107.2); contains InterPro domain No apical meristem (NAM) protein; (InterPro:IPR003441)
At1g04430	dehydration-responsive protein-related; similar to dehydration-responsive protein-related [Arabidopsis thaliana] (TAIR:AT5G14430.1); similar to dehydration-responsive protein-related [Arabidopsis thaliana] (TAIR:AT3G23300.1); similar to dehydration-responsive protein-related [Arabidopsis thaliana] (TAIR:AT4G14360.2); similar to dehydration-responsive protein, putative, expressed [Oryza sativa (ja…	1.13085	0.156376	At5g22290	ANAC089 (Arabidopsis NAC domain containing protein 89); transcription factor; similar to ANAC060 (Arabidopsis NAC domain containing protein 60), transcription factor [Arabidopsis thaliana] (TAIR:AT3G44290.1); similar to no apical meristem, putative, expressed [Oryza sativa (japonica cultivar-group)] (GB:AAP55107.2); contains InterPro domain No apical meristem (NAM) protein; (InterPro:IPR003441)
At3g26085	CAAX amino terminal protease family protein; similar to Os05g0295200 [Oryza sativa (japonica cultivar-group)] (GB:NP_001055110.1); similar to hypothetical protein glr2883 [Gloeobacter violaceus PCC 7421] (GB:NP_925829.1); contains InterPro domain Abortive infection protein; (InterPro:IPR003675)	-1.10731	0.0250306	At5g22290	ANAC089 (Arabidopsis NAC domain containing protein 89); transcription factor; similar to ANAC060 (Arabidopsis NAC domain containing protein 60), transcription factor [Arabidopsis thaliana] (TAIR:AT3G44290.1); similar to no apical meristem, putative, expressed [Oryza sativa (japonica cultivar-group)] (GB:AAP55107.2); contains InterPro domain No apical meristem (NAM) protein; (InterPro:IPR003441)
At1g27200	similar to zinc finger (C3HC4-type RING finger) family protein [Arabidopsis thaliana] (TAIR:AT3G27330.1); similar to Os08g0121900 [Oryza sativa (japonica cultivar-group)] (GB:NP_001060883.1); similar to zinc finger (C3HC4-type RING finger) protein family-like [Oryza sativa (japonica cultivar-group)] (GB:BAD10590.1); contains InterPro domain Protein of unknown function DUF23; (InterPro:IPR008166)	3.60054	0.0147449	At5g22290	ANAC089 (Arabidopsis NAC domain containing protein 89); transcription factor; similar to ANAC060 (Arabidopsis NAC domain containing protein 60), transcription factor [Arabidopsis thaliana] (TAIR:AT3G44290.1); similar to no apical meristem, putative, expressed [Oryza sativa (japonica cultivar-group)] (GB:AAP55107.2); contains InterPro domain No apical meristem (NAM) protein; (InterPro:IPR003441)
At1g53560	similar to unknown protein [Arabidopsis thaliana] (TAIR:AT1G17080.1); similar to Os01g0667100 [Oryza sativa (japonica cultivar-group)] (GB:NP_001043806.1); similar to Os05g0564800 [Oryza sativa (japonica cultivar-group)] (GB:NP_001056334.1); similar to Os01g0242900 [Oryza sativa (japonica cultivar-group)] (GB:NP_001042559.1); contains domain 60S RIBOSOMAL PROTEIN L18A (PTHR10052); contains domain…	-2.63989	0.0766916	At5g22290	ANAC089 (Arabidopsis NAC domain containing protein 89); transcription factor; similar to ANAC060 (Arabidopsis NAC domain containing protein 60), transcription factor [Arabidopsis thaliana] (TAIR:AT3G44290.1); similar to no apical meristem, putative, expressed [Oryza sativa (japonica cultivar-group)] (GB:AAP55107.2); contains InterPro domain No apical meristem (NAM) protein; (InterPro:IPR003441)
At3g48740	nodulin MtN3 family protein; similar to MTN3 (ARABIDOPSIS HOMOLOG OF MEDICAGO TRUNCATULA MTN3) [Arabidopsis thaliana] (TAIR:AT5G23660.1); similar to MtN3 [Medicago truncatula] (GB:CAA69976.1); similar to Os12g0476200 [Oryza sativa (japonica cultivar-group)] (GB:NP_001066755.1); similar to Os11g0508600 [Oryza sativa (japonica cultivar-group)] (GB:NP_001067955.1); contains InterPro domain MtN3 and …	-1.18368	0.0469858	At5g22290	ANAC089 (Arabidopsis NAC domain containing protein 89); transcription factor; similar to ANAC060 (Arabidopsis NAC domain containing protein 60), transcription factor [Arabidopsis thaliana] (TAIR:AT3G44290.1); similar to no apical meristem, putative, expressed [Oryza sativa (japonica cultivar-group)] (GB:AAP55107.2); contains InterPro domain No apical meristem (NAM) protein; (InterPro:IPR003441)
At5g51010	rubredoxin family protein; similar to rubredoxin family protein [Arabidopsis thaliana] (TAIR:AT5G17170.1); similar to Rubredoxin-type Fe(Cys)4 protein [Medicago truncatula] (GB:ABE80208.1); contains InterPro domain Rubredoxin-type Fe(Cys)4 protein; (InterPro:IPR004039)	-1.05933	0.0956283	At5g22290	ANAC089 (Arabidopsis NAC domain containing protein 89); transcription factor; similar to ANAC060 (Arabidopsis NAC domain containing protein 60), transcription factor [Arabidopsis thaliana] (TAIR:AT3G44290.1); similar to no apical meristem, putative, expressed [Oryza sativa (japonica cultivar-group)] (GB:AAP55107.2); contains InterPro domain No apical meristem (NAM) protein; (InterPro:IPR003441)
At4g28720	flavin-containing monooxygenase family protein / FMO family protein; similar to SUPER1/YUCCA5 (SUPPRESSOR OF ER1), monooxygenase [Arabidopsis thaliana] (TAIR:AT5G43890.1); similar to flavin-containing monooxygenase family protein / FMO family protein [Arabidopsis thaliana] (TAIR:AT1G04180.1); similar to Pyridine nucleotide-disulphide oxidoreductase, class I; FAD-dependent pyridine nucleotide-disu…	3.35383	0.0634583	At5g22290	ANAC089 (Arabidopsis NAC domain containing protein 89); transcription factor; similar to ANAC060 (Arabidopsis NAC domain containing protein 60), transcription factor [Arabidopsis thaliana] (TAIR:AT3G44290.1); similar to no apical meristem, putative, expressed [Oryza sativa (japonica cultivar-group)] (GB:AAP55107.2); contains InterPro domain No apical meristem (NAM) protein; (InterPro:IPR003441)
At1g26850	dehydration-responsive family protein; similar to dehydration-responsive family protein [Arabidopsis thaliana] (TAIR:AT4G18030.1); similar to dehydration-responsive family protein [Arabidopsis thaliana] (TAIR:AT4G10440.1); similar to dehydration-responsive family protein [Arabidopsis thaliana] (TAIR:AT1G33170.1); similar to Putative methyltransferase [Medicago truncatula] (GB:ABE90775.1); similar…	1.05083	0.00591336	At5g22290	ANAC089 (Arabidopsis NAC domain containing protein 89); transcription factor; similar to ANAC060 (Arabidopsis NAC domain containing protein 60), transcription factor [Arabidopsis thaliana] (TAIR:AT3G44290.1); similar to no apical meristem, putative, expressed [Oryza sativa (japonica cultivar-group)] (GB:AAP55107.2); contains InterPro domain No apical meristem (NAM) protein; (InterPro:IPR003441)
At3g15820	phosphatidic acid phosphatase-related / PAP2-related; similar to phosphatidic acid phosphatase-related / PAP2-related [Arabidopsis thaliana] (TAIR:AT3G15830.1); similar to Os06g0607100 [Oryza sativa (japonica cultivar-group)] (GB:NP_001058029.1)	-1.52793	0.0060742	At5g22290	ANAC089 (Arabidopsis NAC domain containing protein 89); transcription factor; similar to ANAC060 (Arabidopsis NAC domain containing protein 60), transcription factor [Arabidopsis thaliana] (TAIR:AT3G44290.1); similar to no apical meristem, putative, expressed [Oryza sativa (japonica cultivar-group)] (GB:AAP55107.2); contains InterPro domain No apical meristem (NAM) protein; (InterPro:IPR003441)
At5g50020	zinc finger (DHHC type) family protein; similar to zinc ion binding [Arabidopsis thaliana] (TAIR:AT4G24630.1); similar to Zinc finger, DHHC-type [Medicago truncatula] (GB:ABE86020.1); contains InterPro domain Zinc finger, DHHC-type; (InterPro:IPR001594)	-1.39475	0.0421871	At5g22290	ANAC089 (Arabidopsis NAC domain containing protein 89); transcription factor; similar to ANAC060 (Arabidopsis NAC domain containing protein 60), transcription factor [Arabidopsis thaliana] (TAIR:AT3G44290.1); similar to no apical meristem, putative, expressed [Oryza sativa (japonica cultivar-group)] (GB:AAP55107.2); contains InterPro domain No apical meristem (NAM) protein; (InterPro:IPR003441)
At1g52280	AtRABG3d (Arabidopsis Rab GTPase homolog G3d); GTP binding; similar to AtRABG3c/AtRab7D (Arabidopsis Rab GTPase homolog G3c), GTP binding [Arabidopsis thaliana] (TAIR:AT3G16100.1); similar to Ras-related protein Rab7 (GB:Q9XER8); contains InterPro domain Small GTP-binding protein domain; (InterPro:IPR005225); contains InterPro domain Ras small GTPase, Rab type; (InterPro:IPR003579); contains Inte…	1.97562	0.0976244	At5g22290	ANAC089 (Arabidopsis NAC domain containing protein 89); transcription factor; similar to ANAC060 (Arabidopsis NAC domain containing protein 60), transcription factor [Arabidopsis thaliana] (TAIR:AT3G44290.1); similar to no apical meristem, putative, expressed [Oryza sativa (japonica cultivar-group)] (GB:AAP55107.2); contains InterPro domain No apical meristem (NAM) protein; (InterPro:IPR003441)
At5g12030	Encodes a cytosolic small heat shock protein with chaperone activity that is induced by heat and osmotic stress and is also expressed late in seed development.	2.54617	0.0779196	At5g22060	Co-chaperonin similar to E. coli DnaJ
At5g10260	AtRABH1e (Arabidopsis Rab GTPase homolog H1e); GTP binding; similar to AtRABH1d (Arabidopsis Rab GTPase homolog H1d), GTP binding [Arabidopsis thaliana] (TAIR:AT2G22290.1); similar to 80A08_22 [Brassica rapa subsp. pekinensis] (GB:AAZ67607.1); contains InterPro domain Small GTP-binding protein domain; (InterPro:IPR005225); contains InterPro domain Ras small GTPase, Rab type; (InterPro:IPR003579);…	-1.18908	0.514037	At5g21170	5'-AMP-activated protein kinase beta-2 subunit, putative; Identical to SNF1-related protein kinase regulatory subunit beta-1 (AKIN beta1) (AKINB1) (KINB1) [Arabidopsis Thaliana] (GB:Q84VQ1;GB:Q9SCY6); similar to 5'-AMP-activated protein kinase beta-2 subunit, putative [Arabidopsis thaliana] (TAIR:AT4G16360.1); similar to AKIN beta1 [Medicago truncatula] (GB:AAO61676.1); contains InterPro domain 5…
At5g07070	Encodes CBL-interacting protein kinase 2 (CIPK2).	1.60795	0.0438741	At5g21170	5'-AMP-activated protein kinase beta-2 subunit, putative; Identical to SNF1-related protein kinase regulatory subunit beta-1 (AKIN beta1) (AKINB1) (KINB1) [Arabidopsis Thaliana] (GB:Q84VQ1;GB:Q9SCY6); similar to 5'-AMP-activated protein kinase beta-2 subunit, putative [Arabidopsis thaliana] (TAIR:AT4G16360.1); similar to AKIN beta1 [Medicago truncatula] (GB:AAO61676.1); contains InterPro domain 5…
At3g19240	similar to dem protein-related / defective embryo and meristems protein-related [Arabidopsis thaliana] (TAIR:AT4G33400.1); similar to DEM2 [Lycopersicon esculentum] (GB:AAQ90244.1); similar to Quinoprotein amine dehydrogenase, beta chain-like [Medicago truncatula] (GB:ABE80529.1); similar to DEM2 [Lycopersicon esculentum] (GB:AAQ90245.1); contains InterPro domain Quinonprotein alcohol dehydrogena…	1.68095	0.0735979	At5g20890	chaperonin, putative; similar to chaperonin, putative [Arabidopsis thaliana] (TAIR:AT3G11830.1); similar to chaperonin containing TCP1, subunit 2 (beta) [Gallus gallus] (GB:NP_001012551.1); similar to Protein kinase; GroEL-like chaperone, ATPase [Medicago truncatula] (GB:ABE90681.1); similar to Cct2-prov protein [Xenopus laevis] (GB:AAH42347.1); contains InterPro domain T-complex protein 1, beta …
At2g40110	yippee family protein; similar to yippee family protein [Arabidopsis thaliana] (TAIR:AT3G11230.2); similar to Protein yippee-like (GB:P59234); contains InterPro domain Yippee-like protein; (InterPro:IPR004910)	-1.12105	0.0138337	At5g20890	chaperonin, putative; similar to chaperonin, putative [Arabidopsis thaliana] (TAIR:AT3G11830.1); similar to chaperonin containing TCP1, subunit 2 (beta) [Gallus gallus] (GB:NP_001012551.1); similar to Protein kinase; GroEL-like chaperone, ATPase [Medicago truncatula] (GB:ABE90681.1); similar to Cct2-prov protein [Xenopus laevis] (GB:AAH42347.1); contains InterPro domain T-complex protein 1, beta …
At3g15540	IAA induced protein 19	1.37165	0.0175729	At5g20730	Encodes an auxin-regulated transcriptional activator. Activates expression of IAA1 and IAA9 in the presence of auxin. Mutants affect blue light and gravitropic and auxin mediated growth responses. Together with AUX19, it is involved in the response to ethylene. In the arf7 arf19 double mutant, several auxin-responsive genes (e.g. IAA5, LBD16, LBD29 and LBD33) are no longer upregulated by auxin.
At4g14550	IAA14 is a member of the Aux/IAA protein family. Involved in lateral root development. Gain of function mutation decreases auxin-inducible gene expression. Protein is localized to the nucleus. Expressed in stele and root tip epidermis. Functions as a negative regulator of ARF7/19.	-1.29752	0.0886096	At5g20730	Encodes an auxin-regulated transcriptional activator. Activates expression of IAA1 and IAA9 in the presence of auxin. Mutants affect blue light and gravitropic and auxin mediated growth responses. Together with AUX19, it is involved in the response to ethylene. In the arf7 arf19 double mutant, several auxin-responsive genes (e.g. IAA5, LBD16, LBD29 and LBD33) are no longer upregulated by auxin.
At5g05210	nucleolar matrix protein-related; similar to nucleolar matrix protein-related [Arabidopsis thaliana] (TAIR:AT2G27750.1); similar to hypothetical protein [Trifolium pratense] (GB:BAE71277.1); contains InterPro domain Surfeit locus 6; (InterPro:IPR007019)	1.52983	0.0877978	At5g20600	similar to unknown [Oryza sativa (japonica cultivar-group)] (GB:AAL87179.1); contains InterPro domain Nucleolar, Nop52; (InterPro:IPR010301)
At3g10410	SCPL49 (serine carboxypeptidase-like 49); serine carboxypeptidase; Identical to Serine carboxypeptidase precursor (EC 3.4.16.-) [Arabidopsis Thaliana] (GB:P32826;GB:Q42107;GB:Q9CAE5); similar to SCPL48 (serine carboxypeptidase-like 48), serine carboxypeptidase [Arabidopsis thaliana] (TAIR:AT3G45010.1); similar to SCPL47 (serine carboxypeptidase-like 47), serine carboxypeptidase [Arabidopsis thali…	2.05652	0.0596005	At5g20600	similar to unknown [Oryza sativa (japonica cultivar-group)] (GB:AAL87179.1); contains InterPro domain Nucleolar, Nop52; (InterPro:IPR010301)
At3g23620	brix domain-containing protein; Identical to Brix domain-containing protein 1 homolog [Arabidopsis Thaliana] (GB:Q9LUG5;GB:Q8LCK0); similar to PREDICTED: brix domain containing 1 [Macaca mulatta] (GB:XP_001087115.1); similar to Os01g0513800 [Oryza sativa (japonica cultivar-group)] (GB:NP_001043185.1); contains InterPro domain Brix; (InterPro:IPR007109)	1.90445	0.0416555	At5g20600	similar to unknown [Oryza sativa (japonica cultivar-group)] (GB:AAL87179.1); contains InterPro domain Nucleolar, Nop52; (InterPro:IPR010301)
At3g15460	brix domain-containing protein; similar to brix domain-containing protein [Arabidopsis thaliana] (TAIR:AT1G52930.1); similar to hypothetical protein UM05180.1 [Ustilago maydis 521] (GB:XP_761327.1); similar to Os02g0591800 [Oryza sativa (japonica cultivar-group)] (GB:NP_001047289.1); contains InterPro domain Brix; (InterPro:IPR007109)	1.58616	0.0241181	At5g20600	similar to unknown [Oryza sativa (japonica cultivar-group)] (GB:AAL87179.1); contains InterPro domain Nucleolar, Nop52; (InterPro:IPR010301)
At4g12000	similar to unknown protein [Arabidopsis thaliana] (TAIR:AT4G22850.1); similar to At1g12450-related [Medicago truncatula] (GB:ABE81486.1); contains domain UNCHARACTERIZED (PTHR12677)	3.41365	0.00700671	At5g20230	Al-stress-induced gene
At3g28130	nodulin MtN21 family protein; similar to nodulin MtN21 family protein [Arabidopsis thaliana] (TAIR:AT3G28100.1); similar to Os01g0803300 [Oryza sativa (japonica cultivar-group)] (GB:NP_001044551.1); similar to unknown protein [Oryza sativa (japonica cultivar-group)] (GB:AAT58856.1); similar to putative nodulin MtN21 [Oryza sativa (japonica cultivar-group)] (GB:BAB92246.1); contains InterPro domai…	-2.06005	0.0249303	At5g20230	Al-stress-induced gene
At5g42420	transporter-related; similar to transporter-related [Arabidopsis thaliana] (TAIR:AT1G21070.1); similar to Os07g0581000 [Oryza sativa (japonica cultivar-group)] (GB:NP_001060103.1); similar to Os05g0215800 [Oryza sativa (japonica cultivar-group)] (GB:NP_001054935.1); similar to Protein of unknown function DUF250 [Medicago truncatula] (GB:ABE94615.1); contains InterPro domain Protein of unknown fun…	1.3669	0.0895912	At5g20230	Al-stress-induced gene
At3g54260	similar to unknown protein [Arabidopsis thaliana] (TAIR:AT2G42570.1); similar to unknown [Pisum sativum] (GB:ABA29157.1); contains InterPro domain Protein of unknown function DUF231, plant; (InterPro:IPR004253)	-2.23991	0.0699227	At5g20230	Al-stress-induced gene
At3g52070	similar to hypothetical protein MtrDRAFT_AC136506g13v1 [Medicago truncatula] (GB:ABE82322.1)	-1.38541	0.000701327	At5g20230	Al-stress-induced gene
At3g06360	Encodes an arabinogalactan-protein (AGP27).	-1.17861	0.472069	At5g20230	Al-stress-induced gene
At3g51790	putative transmembrane protein G1p (AtG1) mRNA, complete	1.54025	0.192385	At5g20230	Al-stress-induced gene
At2g16710	hesB-like domain-containing protein; Identical to Iron-sulfur assembly protein IscA-like 1, mitochondrial precursor [Arabidopsis Thaliana] (GB:Q8LBM4;GB:Q9SLE6); similar to iron-sulfur cluster assembly complex protein, putative [Arabidopsis thaliana] (TAIR:AT2G36260.1); similar to Os12g0485500 [Oryza sativa (japonica cultivar-group)] (GB:NP_001066782.1); similar to IscA -like [Oryza sativa (japon…	1.92999	0.064445	At5g20160	ribosomal protein L7Ae/L30e/S12e/Gadd45 family protein; similar to ribosomal protein L7Ae/L30e/S12e/Gadd45 family protein [Arabidopsis thaliana] (TAIR:AT4G22380.1); similar to Os03g0241200 [Oryza sativa (japonica cultivar-group)] (GB:NP_001049514.1); similar to ribosomal protein L7 [Hyacinthus orientalis] (GB:AAT08750.1); contains InterPro domain High mobility group-like nuclear protein; (InterPr…
At5g59950	RNA and export factor-binding protein, putative; similar to RNA and export factor-binding protein, putative [Arabidopsis thaliana] (TAIR:AT5G02530.1); similar to ALY protein [Nicotiana benthamiana] (GB:CAG26903.1); contains InterPro domain Nucleotide-binding, alpha-beta plait; (InterPro:IPR012677); contains InterPro domain RNA-binding region RNP-1 (RNA recognition motif); (InterPro:IPR000504)	1.89811	0.0326235	At5g19820	EMB2734 (EMBRYO DEFECTIVE 2734); lyase; similar to importin beta-2 subunit family protein [Arabidopsis thaliana] (TAIR:AT4G27640.1); similar to HEAT repeat family protein, expressed [Oryza sativa (japonica cultivar-group)] (GB:ABF98397.1); similar to HEAT repeat family protein, expressed [Oryza sativa (japonica cultivar-group)] (GB:ABF98400.1); similar to Armadillo-like helical [Medicago truncatu…
At4g25780	pathogenesis-related protein, putative; similar to allergen V5/Tpx-1-related family protein [Arabidopsis thaliana] (TAIR:AT5G57625.1); similar to Allergen V5/Tpx-1 related [Medicago truncatula] (GB:ABE83411.1); contains InterPro domain Ves allergen; (InterPro:IPR002413); contains InterPro domain Allergen V5/Tpx-1 related; (InterPro:IPR001283)	-3.07006	0.127765	At5g19820	EMB2734 (EMBRYO DEFECTIVE 2734); lyase; similar to importin beta-2 subunit family protein [Arabidopsis thaliana] (TAIR:AT4G27640.1); similar to HEAT repeat family protein, expressed [Oryza sativa (japonica cultivar-group)] (GB:ABF98397.1); similar to HEAT repeat family protein, expressed [Oryza sativa (japonica cultivar-group)] (GB:ABF98400.1); similar to Armadillo-like helical [Medicago truncatu…
At4g17380	Encodes the Arabidopsis homolog of MSH4, a meiosis-specific member of the MutS-homolog family of genes. It is expressed only in floral tissues and only during early meiotic prophase I, preceding the synapsis of homologous chromosomes. It is involved in the early steps of recombination.	-1.55882	0.141326	At5g19820	EMB2734 (EMBRYO DEFECTIVE 2734); lyase; similar to importin beta-2 subunit family protein [Arabidopsis thaliana] (TAIR:AT4G27640.1); similar to HEAT repeat family protein, expressed [Oryza sativa (japonica cultivar-group)] (GB:ABF98397.1); similar to HEAT repeat family protein, expressed [Oryza sativa (japonica cultivar-group)] (GB:ABF98400.1); similar to Armadillo-like helical [Medicago truncatu…
At5g58290	26S proteasome AAA-ATPase subunit RPT3 (RPT3) mRNA,	1.41732	0.00628929	At5g19820	EMB2734 (EMBRYO DEFECTIVE 2734); lyase; similar to importin beta-2 subunit family protein [Arabidopsis thaliana] (TAIR:AT4G27640.1); similar to HEAT repeat family protein, expressed [Oryza sativa (japonica cultivar-group)] (GB:ABF98397.1); similar to HEAT repeat family protein, expressed [Oryza sativa (japonica cultivar-group)] (GB:ABF98400.1); similar to Armadillo-like helical [Medicago truncatu…
At5g51970	sorbitol dehydrogenase, putative / L-iditol 2-dehydrogenase, putative; similar to oxidoreductase, zinc-binding dehydrogenase family protein [Arabidopsis thaliana] (TAIR:AT5G63620.1); similar to sorbitol related enzyme [Solanum lycopersicum] (GB:BAE47038.1); contains InterPro domain NAD-binding site; (InterPro:IPR000205); contains InterPro domain GroES-like; (InterPro:IPR011032); contains InterPro…	-1.50958	0.0611482	At5g19820	EMB2734 (EMBRYO DEFECTIVE 2734); lyase; similar to importin beta-2 subunit family protein [Arabidopsis thaliana] (TAIR:AT4G27640.1); similar to HEAT repeat family protein, expressed [Oryza sativa (japonica cultivar-group)] (GB:ABF98397.1); similar to HEAT repeat family protein, expressed [Oryza sativa (japonica cultivar-group)] (GB:ABF98400.1); similar to Armadillo-like helical [Medicago truncatu…
At4g00690	Ulp1 protease family protein; similar to ESD4 (EARLY IN SHORT DAYS 4), cysteine-type peptidase [Arabidopsis thaliana] (TAIR:AT4G15880.1); similar to putative SUMO protease [Oryza sativa (japonica cultivar-group)] (GB:BAB19414.1); similar to Os01g0355900 [Oryza sativa (japonica cultivar-group)] (GB:NP_001042999.1); contains InterPro domain Peptidase C48, SUMO/Sentrin/Ubl1; (InterPro:IPR003653)	-1.20718	0.225456	At5g19820	EMB2734 (EMBRYO DEFECTIVE 2734); lyase; similar to importin beta-2 subunit family protein [Arabidopsis thaliana] (TAIR:AT4G27640.1); similar to HEAT repeat family protein, expressed [Oryza sativa (japonica cultivar-group)] (GB:ABF98397.1); similar to HEAT repeat family protein, expressed [Oryza sativa (japonica cultivar-group)] (GB:ABF98400.1); similar to Armadillo-like helical [Medicago truncatu…
[truncated: 2,303 more rows]

## Sheet: Salt
Gene ID	Description	M-value	P-value	Interactor	Description
At3g45300	Encodes isovaleryl-coenzyme a dehydrogenase.	1.07474	0.0153764	At5g66760	One of two genes in Arabidopsis that encode a flavoprotein subunit of the mitochondrial succinate dehydrogenase complex.
[truncated: 1,463 more rows]

## Sheet: Droght
Gene ID	Description	M-value	P-value	Interactor	Description
[truncated: 292 more rows]

## Sheet: Heat
Gene ID	Description	M-value	P-value	Interactor	Description
[truncated: 300 more rows]
