# Supplementary material for: Gene Expression, Protein Function and Pathways of Arabidopsis thaliana Responding to Silver Nanoparticles in Comparison to Silver Ions, Cold, Salt, Drought, and Heat
Source: Nanomaterials (Basel). 2015 Mar 27;5(2):436–67. doi: 10.3390/nano5020436 (PMC5312895; doi:10.3390/nano5020436)
Supplement: Supplementary file 1 [file nanomaterials-05-00436-s001.zip › Supplementary documents/Geisler-Lee_Table S9.xlsx]

## Sheet: SI Tbale 9
Table S9. The proteins of the shared and specific PPi networks in the stresses of AgNPs and Ag+.
Stress(es)	Gene ID	Description	M-value (AgNPs)	P-value (AgNPs)	M-value (AgNO3)	P-value (AgNO3)	uniprot	Gene Name	GO term definition
AgNO3	At1g03840	C2H2 and C2HC zinc fingers superfamily protein [Source:TAIR_LOCUS;Acc:AT1G03840]	0.633448	0.0268598	1.07549	0.0253352	Q9ZWA6	At1g03840_x000D_MGP	"Interacting selectively and non-covalently with a DNA or RNA sequence in order to modulate transcription. The transcription factor may or may not also interact selectively with a protein or macromolecular complex." [GOC:txnOH]
AgNO3	At1g05620	uridine-ribohydrolase 2 [Source:TAIR_LOCUS;Acc:AT1G05620]	0.813723	0.0776573	1.14915	0.0109351	Q8LAC4	At1g05620_x000D_NSH2_x000D_URH2	"A vascular leaf (PO:0009025), borne on the stem (PO:0009047)." [TAIR:Katica_Ilic]
AgNO3	At1g05660	Pectin lyase-like superfamily protein [Source:TAIR_LOCUS;Acc:AT1G05660]	0.275905	0.2332	1.35704	0.176922	Q9SYK7	At1g05660	"Elemental activities, such as catalysis or binding, describing the actions of a gene product at the molecular level. A given gene product may exhibit one or more molecular functions." [GOC:go_curators]
AgNO3	At1g05680	Uridine diphosphate glycosyltransferase 74E2 [Source:TAIR_LOCUS;Acc:AT1G05680]	0.623576	0.161349	1.33207	0.00544449	Q9SYK9	At1g05680_x000D_UGT74E2	"Elemental activities, such as catalysis or binding, describing the actions of a gene product at the molecular level. A given gene product may exhibit one or more molecular functions." [GOC:go_curators]
AgNO3	At1g08920	ERD (early response to dehydration) six-like 1 [Source:TAIR_LOCUS;Acc:AT1G08920]	0.998343	0.0262432	1.32663	0.0396658	Q94KE0	ESL1_x000D_At1g08920	"Elemental activities, such as catalysis or binding, describing the actions of a gene product at the molecular level. A given gene product may exhibit one or more molecular functions." [GOC:go_curators]
AgNO3	At1g09460	Carbohydrate-binding X8 domain superfamily protein [Source:TAIR_LOCUS;Acc:AT1G09460]	0.790244	0.0171151	1.28656	0.0450238	O80529_x000D_F4I0Z2	At1g09460	"Any process specifically pertinent to the functioning of integrated living units: cells, tissues, organs, and organisms. A process is a collection of molecular events with a defined beginning and end." [GOC:go_curators, GOC:isa_complete]
AgNO3	At1g10060	branched-chain amino acid transaminase 1 [Source:TAIR_LOCUS;Acc:AT1G10060]	-0.644532	0.0231729	-1.32654	0.0315708	Q93Y32_x000D_F4I2Q0	At1g10060_x000D_ATBCAT-1_x000D_BCAT-1	"Elemental activities, such as catalysis or binding, describing the actions of a gene product at the molecular level. A given gene product may exhibit one or more molecular functions." [GOC:go_curators]
AgNO3	At1g11850	unknown protein; FUNCTIONS IN: molecular_function unknown; INVOLVED IN: biological_process unknown; LOCATED IN: endomembrane system; EXPRESSED IN: 19 plant structures; EXPRESSED DURING: 12 growth stages; Has 38777 Blast hits to 8185 proteins in 741 /.../s: Archae - 46; Bacteria - 14846; Metazoa - 13013; Fungi - 1392; Plants - 5894; Viruses - 543; Other Eukaryotes - 3043 (source: NCBI BLink). [Sou…	-0.466653	0.0227825	-1.14389	0.0877652	O65397_x000D_A8MQG0_x000D_A8MRA1_x000D_F4IAI7	At1g11850	"A vascular leaf (PO:0009025), borne on the stem (PO:0009047)." [TAIR:Katica_Ilic]
AgNO3	At1g12200	Flavin-binding monooxygenase family protein [Source:TAIR_LOCUS;Acc:AT1G12200]	0.884239	0.00754702	1.05717	0.00665369	Q9FWW9	FMO_x000D_At1g12200	"Elemental activities, such as catalysis or binding, describing the actions of a gene product at the molecular level. A given gene product may exhibit one or more molecular functions." [GOC:go_curators]
AgNO3	At1g13520	Protein of unknown function (DUF1262) [Source:TAIR_LOCUS;Acc:AT1G13520]	0.562758	0.231467	1.68026	0.00213306	Q9FZ72_x000D_Q6NNH1	At1g13520	"The part of a cell or its extracellular environment in which a gene product is located. A gene product may be located in one or more parts of a cell and its location may be as specific as a particular macromolecular complex, that is, a stable, persistent association of macromolecules that function together." [GOC:go_curators]
AgNO3	At1g13600	basic leucine-zipper 58 [Source:TAIR_LOCUS;Acc:AT1G13600]	0.872855	0.0846172	1.26635	0.0604653	Q9LMY8	At1g13600_x000D_bZIP58_x000D_AtbZIP58	"Interacting selectively and non-covalently with a DNA or RNA sequence in order to modulate transcription. The transcription factor may or may not also interact selectively with a protein or macromolecular complex." [GOC:txnOH]
AgNO3	At1g14390	Leucine-rich repeat protein kinase family protein [Source:TAIR_LOCUS;Acc:AT1G14390]	0.796066	0.150977	1.07887	0.0470148	Q9M9S4	At1g14390	"Interacting selectively and non-covalently with a nucleotide, any compound consisting of a nucleoside that is esterified with (ortho)phosphate or an oligophosphate at any hydroxyl group on the ribose or deoxyribose." [GOC:mah, ISBN:0198547684]
AgNO3	At1g18880	Major facilitator superfamily protein [Source:TAIR_LOCUS;Acc:AT1G18880]	0.965413	0.00519635	1.11063	0.0488365	Q9M9V7	NRT1.9_x000D_At1g18880	"Elemental activities, such as catalysis or binding, describing the actions of a gene product at the molecular level. A given gene product may exhibit one or more molecular functions." [GOC:go_curators]
AgNO3	At1g19350	Brassinosteroid signalling positive regulator (BZR1) family protein [Source:TAIR_LOCUS;Acc:AT1G19350]	-0.879408	0.00116941	-1.08066	0.000684732	Q9LN63	At1g19350_x000D_BES1_x000D_BZR2	"Elemental activities, such as catalysis or binding, describing the actions of a gene product at the molecular level. A given gene product may exhibit one or more molecular functions." [GOC:go_curators]
AgNO3	At1g21460	Nodulin MtN3 family protein [Source:TAIR_LOCUS;Acc:AT1G21460]	-0.917416	0.0680844	-1.03655	0.00728394	Q8L9J7	AtSWEET1_x000D_At1g21460_x000D_SWEET1	"Elemental activities, such as catalysis or binding, describing the actions of a gene product at the molecular level. A given gene product may exhibit one or more molecular functions." [GOC:go_curators]
AgNO3	At1g22160	Protein of unknown function (DUF581) [Source:TAIR_LOCUS;Acc:AT1G22160]	-0.58913	0.0245022	-1.08414	0.000458901	Q8VY80	At1g22160	"Any process specifically pertinent to the functioning of integrated living units: cells, tissues, organs, and organisms. A process is a collection of molecular events with a defined beginning and end." [GOC:go_curators, GOC:isa_complete]
AgNO3	At1g23080	Auxin efflux carrier family protein [Source:TAIR_LOCUS;Acc:AT1G23080]	-0.980518	0.0016343	-1.15292	0.00434178	Q940Y5	PIN7_x000D_ATPIN7_x000D_At1g23080	"The part of a cell or its extracellular environment in which a gene product is located. A gene product may be located in one or more parts of a cell and its location may be as specific as a particular macromolecular complex, that is, a stable, persistent association of macromolecules that function together." [GOC:go_curators]
AgNO3	At1g24030	Protein kinase superfamily protein [Source:TAIR_LOCUS;Acc:AT1G24030]	0.871652	0.0321219	1.21993	0.0104853	Q84M95	At1g24030	"Interacting selectively and non-covalently with a nucleotide, any compound consisting of a nucleoside that is esterified with (ortho)phosphate or an oligophosphate at any hydroxyl group on the ribose or deoxyribose." [GOC:mah, ISBN:0198547684]
AgNO3	At1g28480	Thioredoxin superfamily protein [Source:TAIR_LOCUS;Acc:AT1G28480]	0.703009	0.0979271	1.00659	0.179134	Q9SGP6	At1g28480_x000D_roxy19_x000D_GRX480	"An intracellular protein kinase cascade containing at least a MAPK, a MAPKK and a MAP3K. The cascade can also contain two additional tiers: the upstream MAP4K and the downstream MAP Kinase-activated kinase (MAPKAPK). The kinases in each tier phosphorylate and activate the kinases in the downstream tier to transmit a signal within a cell." [GOC:bf, GOC:mtg_signaling_feb11, PMID:20811974, PMID:956…
AgNO3	At1g30135	jasmonate-zim-domain protein 8 [Source:TAIR_LOCUS;Acc:AT1G30135]	0.84589	0.187976	1.3903	0.0435619	Q8LBM2	JAZ8_x000D_TIFY5A_x000D_At1g30135	"Elemental activities, such as catalysis or binding, describing the actions of a gene product at the molecular level. A given gene product may exhibit one or more molecular functions." [GOC:go_curators]
AgNO3	At1g30730	FAD-binding Berberine family protein [Source:TAIR_LOCUS;Acc:AT1G30730]	0.945753	0.0297476	1.76779	0.0149976	Q9SA88	At1g30730	"Elemental activities, such as catalysis or binding, describing the actions of a gene product at the molecular level. A given gene product may exhibit one or more molecular functions." [GOC:go_curators]
AgNO3	At1g31050	basic helix-loop-helix (bHLH) DNA-binding superfamily protein [Source:TAIR_LOCUS;Acc:AT1G31050]	0.85634	0.00550448	1.22539	0.105226	Q9FYJ6	At1g31050	"Elemental activities, such as catalysis or binding, describing the actions of a gene product at the molecular level. A given gene product may exhibit one or more molecular functions." [GOC:go_curators]
AgNO3	At1g44800	nodulin MtN21 /EamA-like transporter family protein [Source:TAIR_LOCUS;Acc:AT1G44800]	0.857513	0.0158753	1.02385	0.0644518	Q9LPF1	UMAMIT18_x000D_SIAR1_x000D_At1g44800	"The directed movement of amino acids, organic acids containing one or more amino substituents across a membrane by means of some agent such as a transporter or pore." [GOC:dph, GOC:tb]
AgNO3	At1g45145	thioredoxin H-type 5 [Source:TAIR_LOCUS;Acc:AT1G45145]	0.932088	0.0220635	1.80601	0.0369481	Q39241	ATH5_x000D_TRX5_x000D_LIV1_x000D_TRX-h5_x000D_At1g45145_x000D_ATTRX5	"Elemental activities, such as catalysis or binding, describing the actions of a gene product at the molecular level. A given gene product may exhibit one or more molecular functions." [GOC:go_curators]
AgNO3	At1g48510	Surfeit locus 1 cytochrome c oxidase biogenesis protein [Source:TAIR_LOCUS;Acc:AT1G48510]	0.91706	0.021224	1.30975	0.0605608	Q9LP74	At1g48510	"The part of a cell or its extracellular environment in which a gene product is located. A gene product may be located in one or more parts of a cell and its location may be as specific as a particular macromolecular complex, that is, a stable, persistent association of macromolecules that function together." [GOC:go_curators]
AgNO3	At1g48760	delta-adaptin [Source:TAIR_LOCUS;Acc:AT1G48760]	0.700595	0.021122	1.10244	0.0205126	Q9C744	At1g48760_x000D_delta-ADR_x000D_PAT4	"The lipid bilayer surrounding any of the compartments of the Golgi apparatus." [GOC:mah]
AgNO3	At1g49030	PLAC8 family protein [Source:TAIR_LOCUS;Acc:AT1G49030]	0.602358	0.181187	2.07383	0.0264796	Q9M9A5	At1g49030	"The part of a cell or its extracellular environment in which a gene product is located. A gene product may be located in one or more parts of a cell and its location may be as specific as a particular macromolecular complex, that is, a stable, persistent association of macromolecules that function together." [GOC:go_curators]
AgNO3	At1g49860	glutathione S-transferase (class phi) 14 [Source:TAIR_LOCUS;Acc:AT1G49860]	-0.0530037	0.832785	-1.03506	0.131637	Q9C6C8	GSTF14_x000D_ATGSTF14_x000D_At1g49860	"Any process that results in a change in state or activity of a cell or an organism (in terms of movement, secretion, enzyme production, gene expression, etc.) as a result of a stimulus indicating lowered oxygen tension. Hypoxia, defined as a decline in O2 levels below normoxic levels of 20.8 - 20.95%, results in metabolic adaptation at both the cellular and organismal level." [GOC:hjd]
AgNO3	At1g50090	D-aminoacid aminotransferase-like PLP-dependent enzymes superfamily protein [Source:TAIR_LOCUS;Acc:AT1G50090]	0.425553	0.280744	1.24584	0.022115	Q9LPM8	BCAT7_x000D_At1g50090_x000D_AtBCAT7	"Elemental activities, such as catalysis or binding, describing the actions of a gene product at the molecular level. A given gene product may exhibit one or more molecular functions." [GOC:go_curators]
AgNO3	At1g51940	protein kinase family protein / peptidoglycan-binding LysM domain-containing protein [Source:TAIR_LOCUS;Acc:AT1G51940]	-0.634024	0.120189	-1.16299	0.0181907	F4IB81	LYK3_x000D_At1g51940	"Interacting selectively and non-covalently with a nucleotide, any compound consisting of a nucleoside that is esterified with (ortho)phosphate or an oligophosphate at any hydroxyl group on the ribose or deoxyribose." [GOC:mah, ISBN:0198547684]
AgNO3	At1g52070	Mannose-binding lectin superfamily protein [Source:TAIR_LOCUS;Acc:AT1G52070]	0.777594	0.0041946	1.63914	0.0484648	Q8GWI7	At1g52070	"A plant axis (PO:0025004) that lacks shoot axis nodes (PO:0005004), grows indeterminately, and is usually positively geotropic." [ISBN:978-0879015329, ISBN:9780964022157, POC:curators, POC:Laurel_Cooper]
AgNO3	At1g52100	Mannose-binding lectin superfamily protein [Source:TAIR_LOCUS;Acc:AT1G52100]	0.592498	0.159995	1.3179	0.0262525	Q9ZU16_x000D_Q5XF82_x000D_F4IB98	At1g52100	"A collective plant organ structure (PO:0025007) that produces shoot-borne portions of meristem tissue (PO:0009013) and the plant structures (PO:0009011) that arise from them." [POC:curators, POC:Laurel_Cooper]
AgNO3	At1g52190	Major facilitator superfamily protein [Source:TAIR_LOCUS;Acc:AT1G52190]	-0.868641	0.0590118	-1.08173	0.0212966	Q9M817	At1g52190	"Elemental activities, such as catalysis or binding, describing the actions of a gene product at the molecular level. A given gene product may exhibit one or more molecular functions." [GOC:go_curators]
AgNO3	At1g52870	Peroxisomal membrane 22 kDa (Mpv17/PMP22) family protein [Source:TAIR_LOCUS;Acc:AT1G52870]	-0.628998	0.0340088	-1.26385	0.00265583	Q8LF31_x000D_Q9C933	At1g52870	"The part of a cell or its extracellular environment in which a gene product is located. A gene product may be located in one or more parts of a cell and its location may be as specific as a particular macromolecular complex, that is, a stable, persistent association of macromolecules that function together." [GOC:go_curators]
AgNO3	At1g54000	GDSL-like Lipase/Acylhydrolase superfamily protein [Source:TAIR_LOCUS;Acc:AT1G54000]	0.720647	0.131817	1.00139	0.135603	Q1H583	GLL22_x000D_At1g54000	"A closed structure that is completely surrounded by a unit membrane, contains liquid, and retains the same shape regardless of cell cycle phase. An example of this structure is found in Arabidopsis thaliana." [GOC:mtg_sensu, ISBN:0815316208]
AgNO3	At1g55740	seed imbibition 1 [Source:TAIR_LOCUS;Acc:AT1G55740]	0.862747	0.00791275	1.00563	0.0703938	Q84VX0	AtSIP1_x000D_SIP1_x000D_At1g55740_x000D_RS1	"Elemental activities, such as catalysis or binding, describing the actions of a gene product at the molecular level. A given gene product may exhibit one or more molecular functions." [GOC:go_curators]
AgNO3	At1g56300	Chaperone DnaJ-domain superfamily protein [Source:TAIR_LOCUS;Acc:AT1G56300]	-0.692353	0.0302206	-1.30658	0.0352863	Q8L7R1	At1g56300	"A vascular leaf (PO:0009025), borne on the stem (PO:0009047)." [TAIR:Katica_Ilic]
AgNO3	At1g56430	nicotianamine synthase 4 [Source:TAIR_LOCUS;Acc:AT1G56430]	0.534257	0.331191	1.09304	0.0817483	Q9C7X5	NAS4_x000D_ATNAS4_x000D_At1g56430	"The production by an organism of new individuals that contain some portion of their genetic material inherited from that organism." [GOC:go_curators, GOC:isa_complete, ISBN:0198506732]
AgNO3	At1g56680	Chitinase family protein [Source:TAIR_LOCUS;Acc:AT1G56680]	0.563501	0.0597679	1.80376	0.0650414	Q9FXB8	At1g56680	"Elemental activities, such as catalysis or binding, describing the actions of a gene product at the molecular level. A given gene product may exhibit one or more molecular functions." [GOC:go_curators]
AgNO3	At1g57943	purine permease 17 [Source:TAIR_LOCUS;Acc:AT1G57943]	-0.945191	0.19078	-1.204	0.283477	Q1PFJ4	PUP17_x000D_At1g57943_x000D_ATPUP17
AgNO3	At1g59660	Nucleoporin autopeptidase [Source:TAIR_LOCUS;Acc:AT1G59660]	0.60379	0.0795836	1.15244	0.0188297	F4ID16	At1g59660	"Elemental activities, such as catalysis or binding, describing the actions of a gene product at the molecular level. A given gene product may exhibit one or more molecular functions." [GOC:go_curators]
AgNO3	At1g61610	S-locus lectin protein kinase family protein [Source:TAIR_LOCUS;Acc:AT1G61610]	0.997532	0.22105	1.13043	0.226546	Q9SY89	At1g61610	"The production by an organism of new individuals that contain some portion of their genetic material inherited from that organism." [GOC:go_curators, GOC:isa_complete, ISBN:0198506732]
AgNO3	At1g61800	glucose-6-phosphate/phosphate translocator 2 [Source:TAIR_LOCUS;Acc:AT1G61800]	-0.903689	0.0386642	-1.2334	0.0386654	Q94B38	At1g61800_x000D_ATGPT2_x000D_GPT2	"Elemental activities, such as catalysis or binding, describing the actions of a gene product at the molecular level. A given gene product may exhibit one or more molecular functions." [GOC:go_curators]
AgNO3	At1g62630	Disease resistance protein (CC-NBS-LRR class) family [Source:TAIR_LOCUS;Acc:AT1G62630]	-0.404576	0.264769	-1.08042	0.0101612	Q9SI85	At1g62630	"Interacting selectively and non-covalently with a nucleotide, any compound consisting of a nucleoside that is esterified with (ortho)phosphate or an oligophosphate at any hydroxyl group on the ribose or deoxyribose." [GOC:mah, ISBN:0198547684]
AgNO3	At1g62990	KNOTTED-like homeobox of Arabidopsis thaliana 7 [Source:TAIR_LOCUS;Acc:AT1G62990]	0.990087	0.000476019	1.00542	0.0550689	Q9FPQ8	At1g62990_x000D_KNAT7_x000D_IXR11	"The developmental process in which the size or shape of a cell is generated and organized." [GOC:clt, GOC:dph, GOC:go_curators, GOC:tb]
AgNO3	At1g65790	receptor kinase 1 [Source:TAIR_LOCUS;Acc:AT1G65790]	-0.748084	0.143653	-1.401	0.0665958	Q39086	RK1_x000D_ARK1_x000D_At1g65790	"The production by an organism of new individuals that contain some portion of their genetic material inherited from that organism." [GOC:go_curators, GOC:isa_complete, ISBN:0198506732]
AgNO3	At1g66760	MATE efflux family protein [Source:TAIR_LOCUS;Acc:AT1G66760]	0.800797	0.0512421	1.16622	0.0318061	Q9C9M8_x000D_F4HQ03_x000D_Q941E1	At1g66760	"Elemental activities, such as catalysis or binding, describing the actions of a gene product at the molecular level. A given gene product may exhibit one or more molecular functions." [GOC:go_curators]
AgNO3	At1g67710	response regulator 11 [Source:TAIR_LOCUS;Acc:AT1G67710]	0.714117	0.103334	1.11834	0.0759516	Q9FXD6	ARR11_x000D_At1g67710	"Responds to a phosphorelay sensor to initiate a change in cell state or activity. The activity of the response regulator is regulated by transfer of a phosphate from a histidine residue in the sensor, to an aspartate residue in the response regulator. Many but not all response regulators act as transcriptional regulators to elicit a response." [GOC:bf, PMID:10966457, PMID:11842140]
AgNO3	At1g68690	Protein kinase superfamily protein [Source:TAIR_LOCUS;Acc:AT1G68690]	0.796171	0.0255407	1.32916	0.022611	Q9SX31	At1g68690_x000D_PERK9_x000D_AtPERK9	"Interacting selectively and non-covalently with a nucleotide, any compound consisting of a nucleoside that is esterified with (ortho)phosphate or an oligophosphate at any hydroxyl group on the ribose or deoxyribose." [GOC:mah, ISBN:0198547684]
AgNO3	At1g69880	thioredoxin H-type 8 [Source:TAIR_LOCUS;Acc:AT1G69880]	-0.100462	0.90873	1.35709	0.0970065	Q9CAS1	ATH8_x000D_At1g69880_x000D_TH8	"The division of a cell nucleus into two nuclei, with DNA and other nuclear contents distributed between the daughter nuclei." [GOC:mah]
AgNO3	At1g69930	glutathione S-transferase TAU 11 [Source:TAIR_LOCUS;Acc:AT1G69930]	0.886875	0.123144	1.48941	0.0461384	Q9CAS6	GSTU11_x000D_ATGSTU11_x000D_At1g69930	"Elemental activities, such as catalysis or binding, describing the actions of a gene product at the molecular level. A given gene product may exhibit one or more molecular functions." [GOC:go_curators]
AgNO3	At1g70170	matrix metalloproteinase [Source:TAIR_LOCUS;Acc:AT1G70170]	0.694957	0.0597901	1.2057	0.0637563	O04529	MMP_x000D_At1g70170	"Elemental activities, such as catalysis or binding, describing the actions of a gene product at the molecular level. A given gene product may exhibit one or more molecular functions." [GOC:go_curators]
AgNO3	At1g71110	unknown protein; FUNCTIONS IN: molecular_function unknown; INVOLVED IN: biological_process unknown; LOCATED IN: endomembrane system; BEST Arabidopsis thaliana protein match is: unknown protein (TAIR:AT2G12400.1); Has 173 Blast hits to 169 proteins i /.../pecies: Archae - 0; Bacteria - 0; Metazoa - 3; Fungi - 0; Plants - 165; Viruses - 0; Other Eukaryotes - 5 (source: NCBI BLink). [Source:TAIR_LOC…	0.452819	0.0928281	1.01252	0.0539733	F4I8E9_x000D_Q9C997_x000D_Q0WWV6	At1g71110	"Elemental activities, such as catalysis or binding, describing the actions of a gene product at the molecular level. A given gene product may exhibit one or more molecular functions." [GOC:go_curators]
AgNO3	At1g71390	receptor like protein 11 [Source:TAIR_LOCUS;Acc:AT1G71390]	-0.109921	0.861269	-1.33526	0.0645566	Q9C9H6	At1g71390_x000D_RLP11_x000D_AtRLP11	"An intracellular protein kinase cascade containing at least a MAPK, a MAPKK and a MAP3K. The cascade can also contain two additional tiers: the upstream MAP4K and the downstream MAP Kinase-activated kinase (MAPKAPK). The kinases in each tier phosphorylate and activate the kinases in the downstream tier to transmit a signal within a cell." [GOC:bf, GOC:mtg_signaling_feb11, PMID:20811974, PMID:956…
AgNO3	At1g71520	Integrase-type DNA-binding superfamily protein [Source:TAIR_LOCUS;Acc:AT1G71520]	-0.164576	0.792883	1.09458	0.0780116	Q9C9I8	At1g71520	"Interacting selectively and non-covalently with a DNA or RNA sequence in order to modulate transcription. The transcription factor may or may not also interact selectively with a protein or macromolecular complex." [GOC:txnOH]
AgNO3	At1g73210	Protein of unknown function (DUF789) [Source:TAIR_LOCUS;Acc:AT1G73210]	0.829388	0.0254408	1.08419	0.00610602	Q9CAt5_x000D_Q9CAT5	At1g73210	"Any process specifically pertinent to the functioning of integrated living units: cells, tissues, organs, and organisms. A process is a collection of molecular events with a defined beginning and end." [GOC:go_curators, GOC:isa_complete]
AgNO3	At1g74490	Protein kinase superfamily protein [Source:TAIR_LOCUS;Acc:AT1G74490]	0.740635	0.0731871	1.19927	0.0256644	Q7Y224	At1g74490	"Interacting selectively and non-covalently with a nucleotide, any compound consisting of a nucleoside that is esterified with (ortho)phosphate or an oligophosphate at any hydroxyl group on the ribose or deoxyribose." [GOC:mah, ISBN:0198547684]
AgNO3	At1g74890	response regulator 15 [Source:TAIR_LOCUS;Acc:AT1G74890]	-0.765348	0.0222545	-1.5255	0.0586508	Q7G8V2	At1g74890_x000D_ARR15	"Responds to a phosphorelay sensor to initiate a change in cell state or activity. The activity of the response regulator is regulated by transfer of a phosphate from a histidine residue in the sensor, to an aspartate residue in the response regulator. Many but not all response regulators act as transcriptional regulators to elicit a response." [GOC:bf, PMID:10966457, PMID:11842140]
AgNO3	At1g75290	NAD(P)-binding Rossmann-fold superfamily protein [Source:TAIR_LOCUS;Acc:AT1G75290]	0.854682	0.0310136	1.00048	0.0428429	B3LFB7_x000D_Q9FRM0	At1g75290	"Stage of corolla development defined by differentiation and expansion of petal." [POC:Felipe_Zapata]
AgNO3	At1g76040	calcium-dependent protein kinase 29 [Source:TAIR_LOCUS;Acc:AT1G76040]	0.833305	0.0125471	1.02461	0.0499532	Q8RWL2_x000D_Q8RWL2-2	CPK29_x000D_At1g76040	"Interacting selectively and non-covalently with a nucleotide, any compound consisting of a nucleoside that is esterified with (ortho)phosphate or an oligophosphate at any hydroxyl group on the ribose or deoxyribose." [GOC:mah, ISBN:0198547684]
AgNO3	At1g76650	calmodulin-like 38 [Source:TAIR_LOCUS;Acc:AT1G76650]	0.714947	0.082966	1.09526	0.0466799	Q9SRE6	At1g76650_x000D_CML38	"Elemental activities, such as catalysis or binding, describing the actions of a gene product at the molecular level. A given gene product may exhibit one or more molecular functions." [GOC:go_curators]
AgNO3	At1g78995	unknown protein; Has 30201 Blast hits to 17322 proteins in 780 species: Archae - 12; Bacteria - 1396; Metazoa - 17338; Fungi - 3422; Plants - 5037; Viruses - 0; Other Eukaryotes - 2996 (source: NCBI BLink). [Source:TAIR_LOCUS;Acc:AT1G78995]	-0.968292	0.0138894	-1.04555	0.0515452	Q8L5A1	At1g78995	"Any process specifically pertinent to the functioning of integrated living units: cells, tissues, organs, and organisms. A process is a collection of molecular events with a defined beginning and end." [GOC:go_curators, GOC:isa_complete]
AgNO3	At2g03590	ureide permease 1 [Source:TAIR_LOCUS;Acc:AT2G03590]	-0.952411	0.132455	-2.36088	0.0153306	Q9ZPR7	UPS1_x000D_At2g03590_x000D_ATUPS1	"Interacting selectively and non-covalently with a nucleotide, any compound consisting of a nucleoside that is esterified with (ortho)phosphate or an oligophosphate at any hydroxyl group on the ribose or deoxyribose." [GOC:mah, ISBN:0198547684]
AgNO3	At2g04040	MATE efflux family protein [Source:TAIR_LOCUS;Acc:AT2G04040]	0.0891223	0.559676	1.10128	0.0271669	Q9SIA5	At2g04040_x000D_DTX1_x000D_TX1_x000D_ATDTX1	"Elemental activities, such as catalysis or binding, describing the actions of a gene product at the molecular level. A given gene product may exhibit one or more molecular functions." [GOC:go_curators]
AgNO3	At2g04050	MATE efflux family protein [Source:TAIR_LOCUS;Acc:AT2G04050]	0.444756	0.245155	1.92162	0.000815289	Q9SIA4	At2g04050	"Elemental activities, such as catalysis or binding, describing the actions of a gene product at the molecular level. A given gene product may exhibit one or more molecular functions." [GOC:go_curators]
AgNO3	At2g13610	ABC-2 type transporter family protein [Source:TAIR_LOCUS;Acc:AT2G13610]	-0.85889	0.0110537	-1.1086	0.0223545	Q9SIT6	ABCG5_x000D_At2g13610	"Interacting selectively and non-covalently with a nucleotide, any compound consisting of a nucleoside that is esterified with (ortho)phosphate or an oligophosphate at any hydroxyl group on the ribose or deoxyribose." [GOC:mah, ISBN:0198547684]
AgNO3	At2g14210	AGAMOUS-like 44 [Source:TAIR_LOCUS;Acc:AT2G14210]	0.22168	0.578378	1.20288	0.00505516	Q9SI38	AGL44_x000D_At2g14210_x000D_ANR1	"The production by an organism of new individuals that contain some portion of their genetic material inherited from that organism." [GOC:go_curators, GOC:isa_complete, ISBN:0198506732]
AgNO3	At2g16230	O-Glycosyl hydrolases family 17 protein [Source:TAIR_LOCUS;Acc:AT2G16230]	0.757309	0.0605407	1.2569	0.0576221	Q9SIX5_x000D_F4IKB3	At2g16230	"Elemental activities, such as catalysis or binding, describing the actions of a gene product at the molecular level. A given gene product may exhibit one or more molecular functions." [GOC:go_curators]
AgNO3	At2g18196	Heavy metal transport/detoxification superfamily protein [Source:TAIR_LOCUS;Acc:AT2G18196]	0.932917	0.00538386	1.20531	0.0314575	F4IQG4_x000D_Q56W41	At2g18196	"Elemental activities, such as catalysis or binding, describing the actions of a gene product at the molecular level. A given gene product may exhibit one or more molecular functions." [GOC:go_curators]
AgNO3	At2g20800	NAD(P)H dehydrogenase B4 [Source:TAIR_LOCUS;Acc:AT2G20800]	0.908176	0.0384787	1.10607	0.0626564	Q9SKT7	NDB4_x000D_At2g20800	"Elemental activities, such as catalysis or binding, describing the actions of a gene product at the molecular level. A given gene product may exhibit one or more molecular functions." [GOC:go_curators]
AgNO3	At2g21900	WRKY DNA-binding protein 59 [Source:TAIR_LOCUS;Acc:AT2G21900]	0.763706	0.153606	1.6508	0.150177	Q9SJ09	ATWRKY59_x000D_At2g21900_x000D_WRKY59	"Interacting selectively and non-covalently with a DNA or RNA sequence in order to modulate transcription. The transcription factor may or may not also interact selectively with a protein or macromolecular complex." [GOC:txnOH]
AgNO3	At2g22240	myo-inositol-1-phosphate synthase 2 [Source:TAIR_LOCUS;Acc:AT2G22240]	-0.185723	0.153576	-1.04035	5.2831e-05	Q38862	MIPS2_x000D_ATIPS2_x000D_At2g22240_x000D_ATMIPS2	"The production by an organism of new individuals that contain some portion of their genetic material inherited from that organism." [GOC:go_curators, GOC:isa_complete, ISBN:0198506732]
AgNO3	At2g22630	AGAMOUS-like 17 [Source:TAIR_LOCUS;Acc:AT2G22630]	0.270375	0.0792301	1.22268	0.0284947	Q38840	At2g22630_x000D_AGL17	"The production by an organism of new individuals that contain some portion of their genetic material inherited from that organism." [GOC:go_curators, GOC:isa_complete, ISBN:0198506732]
AgNO3	At2g25810	tonoplast intrinsic protein 4;1 [Source:TAIR_LOCUS;Acc:AT2G25810]	0.708466	0.0464809	1.10473	0.125118	O82316	TIP4;1_x000D_At2g25810	"Elemental activities, such as catalysis or binding, describing the actions of a gene product at the molecular level. A given gene product may exhibit one or more molecular functions." [GOC:go_curators]
AgNO3	At2g25980	Mannose-binding lectin superfamily protein [Source:TAIR_LOCUS;Acc:AT2G25980]	0.728877	1.13633e-05	1.1158	0.0852996	O80998	At2g25980	"The part of a cell or its extracellular environment in which a gene product is located. A gene product may be located in one or more parts of a cell and its location may be as specific as a particular macromolecular complex, that is, a stable, persistent association of macromolecules that function together." [GOC:go_curators]
AgNO3	At2g27080	Late embryogenesis abundant (LEA) hydroxyproline-rich glycoprotein family [Source:TAIR_LOCUS;Acc:AT2G27080]	0.907822	0.00165139	1.00816	0.0140415	Q9ZVD2	At2g27080	"The part of a cell or its extracellular environment in which a gene product is located. A gene product may be located in one or more parts of a cell and its location may be as specific as a particular macromolecular complex, that is, a stable, persistent association of macromolecules that function together." [GOC:go_curators]
AgNO3	At2g28960	Leucine-rich repeat protein kinase family protein [Source:TAIR_LOCUS;Acc:AT2G28960]	0.655923	0.0455159	1.14737	0.0741491	C0LGL4	At2g28960	"The directed movement of transition metal ions into, out of or within a cell, or between cells, by means of some agent such as a transporter or pore. A transition metal is an element whose atom has an incomplete d-subshell of extranuclear electrons, or which gives rise to a cation or cations with an incomplete d-subshell. Transition metals often have more than one valency state. Biologically rel…
AgNO3	At2g29090	cytochrome P450, family 707, subfamily A, polypeptide 2 [Source:TAIR_LOCUS;Acc:AT2G29090]	-0.729265	0.0706268	-1.35716	0.0137635	O81077	CYP707A2_x000D_At2g29090	"The production by an organism of new individuals that contain some portion of their genetic material inherited from that organism." [GOC:go_curators, GOC:isa_complete, ISBN:0198506732]
AgNO3	At2g29490	glutathione S-transferase TAU 1 [Source:TAIR_LOCUS;Acc:AT2G29490]	0.781973	0.0165972	1.17555	0.0126682	Q9ZW30	GST19_x000D_At2g29490_x000D_GSTU1_x000D_ATGSTU1	"Elemental activities, such as catalysis or binding, describing the actions of a gene product at the molecular level. A given gene product may exhibit one or more molecular functions." [GOC:go_curators]
AgNO3	At2g30130	Lateral organ boundaries (LOB) domain family protein [Source:TAIR_LOCUS;Acc:AT2G30130]	0.798051	0.0364816	1.23087	0.145967	Q8LBW3	ASL5_x000D_At2g30130_x000D_LBD12_x000D_PCK1	"Elemental activities, such as catalysis or binding, describing the actions of a gene product at the molecular level. A given gene product may exhibit one or more molecular functions." [GOC:go_curators]
AgNO3	At2g30340	LOB domain-containing protein 13 [Source:TAIR_LOCUS;Acc:AT2G30340]	0.875559	0.0215604	1.5289	0.0771843	Q9AT61	LBD13_x000D_At2g30340	"Elemental activities, such as catalysis or binding, describing the actions of a gene product at the molecular level. A given gene product may exhibit one or more molecular functions." [GOC:go_curators]
AgNO3	At2g30550	alpha/beta-Hydrolases superfamily protein [Source:TAIR_LOCUS;Acc:AT2G30550]	0.389617	0.23269	1.0874	0.141726	F4INU9_x000D_Q3EBR6	At2g30550	"Any process involved in the development or functioning of the immune system, an organismal system for calibrated responses to potential internal or invasive threats." [GO_REF:0000022, GOC:add, GOC:mtg_15nov05]
AgNO3	At2g36020	HVA22-like protein J [Source:TAIR_LOCUS;Acc:AT2G36020]	0.201895	0.41673	1.52957	0.0200675	Q8GXE9	At2g36020_x000D_HVA22J	"Any process specifically pertinent to the functioning of integrated living units: cells, tissues, organs, and organisms. A process is a collection of molecular events with a defined beginning and end." [GOC:go_curators, GOC:isa_complete]
AgNO3	At2g36650	unknown protein; Has 35333 Blast hits to 34131 proteins in 2444 species: Archae - 798; Bacteria - 22429; Metazoa - 974; Fungi - 991; Plants - 531; Viruses - 0; Other Eukaryotes - 9610 (source: NCBI BLink). [Source:TAIR_LOCUS;Acc:AT2G36650]	0.755233	0.190025	1.06954	0.0215892	Q5BPR9	At2g36650	"Any process specifically pertinent to the functioning of integrated living units: cells, tissues, organs, and organisms. A process is a collection of molecular events with a defined beginning and end." [GOC:go_curators, GOC:isa_complete]
AgNO3	At2g38250	Homeodomain-like superfamily protein [Source:TAIR_LOCUS;Acc:AT2G38250]	0.567573	0.0991567	1.21858	0.0047486	O80450	At2g38250	"Interacting selectively and non-covalently with a DNA or RNA sequence in order to modulate transcription. The transcription factor may or may not also interact selectively with a protein or macromolecular complex." [GOC:txnOH]
AgNO3	At2g38530	lipid transfer protein 2 [Source:TAIR_LOCUS;Acc:AT2G38530]	0.777403	0.182033	1.35135	0.0436293	Q9S7I3	LP2_x000D_At2g38530_x000D_LTP2_x000D_cdf3	"Elemental activities, such as catalysis or binding, describing the actions of a gene product at the molecular level. A given gene product may exhibit one or more molecular functions." [GOC:go_curators]
AgNO3	At2g38750	annexin 4 [Source:TAIR_LOCUS;Acc:AT2G38750]	0.875793	0.095183	1.05829	0.0456187	Q9ZVJ6	At2g38750_x000D_ANNAT4	"Elemental activities, such as catalysis or binding, describing the actions of a gene product at the molecular level. A given gene product may exhibit one or more molecular functions." [GOC:go_curators]
AgNO3	At2g39920	HAD superfamily, subfamily IIIB acid phosphatase [Source:TAIR_LOCUS;Acc:AT2G39920]	-0.722901	0.00444087	-1.10008	0.0203249	O04195	At2g39920	"Elemental activities, such as catalysis or binding, describing the actions of a gene product at the molecular level. A given gene product may exhibit one or more molecular functions." [GOC:go_curators]
AgNO3	At2g41090	Calcium-binding EF-hand family protein [Source:TAIR_LOCUS;Acc:AT2G41090]	-0.748177	0.00690307	-1.26097	0.054584	P30187	At2g41090	"Elemental activities, such as catalysis or binding, describing the actions of a gene product at the molecular level. A given gene product may exhibit one or more molecular functions." [GOC:go_curators]
AgNO3	At2g41730	unknown protein; BEST Arabidopsis thaliana protein match is: unknown protein (TAIR:AT5G24640.1); Has 25 Blast hits to 25 proteins in 5 species: Archae - 0; Bacteria - 0; Metazoa - 0; Fungi - 0; Plants - 25; Viruses - 0; Other Eukaryotes - 0 (source: /.../BLink). [Source:TAIR_LOCUS;Acc:AT2G41730]	0.790557	0.26222	2.29897	0.0301448	O22947	At2g41730	"The part of a cell or its extracellular environment in which a gene product is located. A gene product may be located in one or more parts of a cell and its location may be as specific as a particular macromolecular complex, that is, a stable, persistent association of macromolecules that function together." [GOC:go_curators]
AgNO3	At2g41850	polygalacturonase abscission zone A. thaliana [Source:TAIR_LOCUS;Acc:AT2G41850]	0.237445	0.429719	1.31425	0.0268371	Q8RY29	At2g41850_x000D_PGAZAT_x000D_ADPG2	"The production by an organism of new individuals that contain some portion of their genetic material inherited from that organism." [GOC:go_curators, GOC:isa_complete, ISBN:0198506732]
AgNO3	At2g43510	trypsin inhibitor protein 1 [Source:TAIR_LOCUS;Acc:AT2G43510]	0.787638	0.35191	1.44607	0.0108467	Q42328	TI1_x000D_ATTI1_x000D_At2g43510	"Elemental activities, such as catalysis or binding, describing the actions of a gene product at the molecular level. A given gene product may exhibit one or more molecular functions." [GOC:go_curators]
AgNO3	At2g43570	chitinase, putative [Source:TAIR_LOCUS;Acc:AT2G43570]	0.299969	0.445074	1.09842	0.0186682	O24603	CHI_x000D_At2g43570	"Elemental activities, such as catalysis or binding, describing the actions of a gene product at the molecular level. A given gene product may exhibit one or more molecular functions." [GOC:go_curators]
AgNO3	At3g01220	homeobox protein 20 [Source:TAIR_LOCUS;Acc:AT3G01220]	0.806931	0.0044291	1.10512	0.199805	Q8LAT0	At3g01220_x000D_ATHB20_x000D_HB20	"The directed movement of transition metal ions into, out of or within a cell, or between cells, by means of some agent such as a transporter or pore. A transition metal is an element whose atom has an incomplete d-subshell of extranuclear electrons, or which gives rise to a cation or cations with an incomplete d-subshell. Transition metals often have more than one valency state. Biologically rel…
AgNO3	At3g02040	senescence-related gene 3 [Source:TAIR_LOCUS;Acc:AT3G02040]	0.749109	0.0695916	1.18355	0.0899091	Q9SGA2	AtGDPD1_x000D_SRG3_x000D_GDPD1_x000D_At3g02040	"Elemental activities, such as catalysis or binding, describing the actions of a gene product at the molecular level. A given gene product may exhibit one or more molecular functions." [GOC:go_curators]
AgNO3	At3g03270	Adenine nucleotide alpha hydrolases-like superfamily protein [Source:TAIR_LOCUS;Acc:AT3G03270]	0.683003	0.0385911	1.1189	0.0399511	Q8LFK2_x000D_Q9M9P5	At3g03270	"Elemental activities, such as catalysis or binding, describing the actions of a gene product at the molecular level. A given gene product may exhibit one or more molecular functions." [GOC:go_curators]
AgNO3	At3g05520	Subunits of heterodimeric actin filament capping protein Capz superfamily [Source:TAIR_LOCUS;Acc:AT3G05520]	-0.545287	0.141285	-1.0573	0.07551	O82631	AtCPA_x000D_CPA_x000D_At3g05520	"Elemental activities, such as catalysis or binding, describing the actions of a gene product at the molecular level. A given gene product may exhibit one or more molecular functions." [GOC:go_curators]
AgNO3	At3g06300	P4H isoform 2 [Source:TAIR_LOCUS;Acc:AT3G06300]	0.225283	0.0696376	1.0441	0.031645	F4JAU3_x000D_Q0WP28	P4H2_x000D_At3g06300_x000D_AT-P4H-2	"Any process involved in the development or functioning of the immune system, an organismal system for calibrated responses to potential internal or invasive threats." [GO_REF:0000022, GOC:add, GOC:mtg_15nov05]
AgNO3	At3g12510	MADS-box family protein [Source:TAIR_LOCUS;Acc:AT3G12510]	0.524734	0.0367652	1.19164	0.0321366	Q9LHF8	At3g12510	"Any process specifically pertinent to the functioning of integrated living units: cells, tissues, organs, and organisms. A process is a collection of molecular events with a defined beginning and end." [GOC:go_curators, GOC:isa_complete]
AgNO3	At3g13310	Chaperone DnaJ-domain superfamily protein [Source:TAIR_LOCUS;Acc:AT3G13310]	0.99956	0.0130871	1.49993	0.012702	Q9LTT7	At3g13310	"A vascular leaf (PO:0009025), borne on the stem (PO:0009047)." [TAIR:Katica_Ilic]
AgNO3	At3g13790	Glycosyl hydrolases family 32 protein [Source:TAIR_LOCUS;Acc:AT3G13790]	0.877872	0.0260419	1.12025	0.0046458	Q43866	At3g13790_x000D_ATCWINV1_x000D_ATBFRUCT1	"Any process involved in the development or functioning of the immune system, an organismal system for calibrated responses to potential internal or invasive threats." [GO_REF:0000022, GOC:add, GOC:mtg_15nov05]
AgNO3	At3g14780	CONTAINS InterPro DOMAIN/s: Transposase, Ptta/En/Spm, plant (InterPro:IPR004252); BEST Arabidopsis thaliana protein match is: glucan synthase-like 4 (TAIR:AT3G14570.2); Has 315 Blast hits to 313 proteins in 50 species: Archae - 2; Bacteria - 16; Met /.../ 11; Fungi - 7; Plants - 181; Viruses - 2; Other Eukaryotes - 96 (source: NCBI BLink). [Source:TAIR_LOCUS;Acc:AT3G14780]	0.845763	0.113144	1.02766	0.0590031	Q8GW77	At3g14780	"Any process specifically pertinent to the functioning of integrated living units: cells, tissues, organs, and organisms. A process is a collection of molecular events with a defined beginning and end." [GOC:go_curators, GOC:isa_complete]
AgNO3	At3g17860	jasmonate-zim-domain protein 3 [Source:TAIR_LOCUS;Acc:AT3G17860]	0.788642	0.0364287	1.07018	0.0306998	Q9LVI4	JAZ3_x000D_At3g17860_x000D_JAI3_x000D_TIFY6B	"A vascular leaf (PO:0009025), borne on the stem (PO:0009047)." [TAIR:Katica_Ilic]
AgNO3	At3g18250	Putative membrane lipoprotein [Source:TAIR_LOCUS;Acc:AT3G18250]	0.54427	0.092592	1.45734	0.0504929	Q6E248	At3g18250	"The part of a cell or its extracellular environment in which a gene product is located. A gene product may be located in one or more parts of a cell and its location may be as specific as a particular macromolecular complex, that is, a stable, persistent association of macromolecules that function together." [GOC:go_curators]
AgNO3	At3g21850	SKP1-like 9 [Source:TAIR_LOCUS;Acc:AT3G21850]	-0.726572	0.547315	-1.67806	0.307307	Q9LSX9	At3g21850_x000D_ASK9_x000D_SK9	"Elemental activities, such as catalysis or binding, describing the actions of a gene product at the molecular level. A given gene product may exhibit one or more molecular functions." [GOC:go_curators]
AgNO3	At3g23010	receptor like protein 36 [Source:TAIR_LOCUS;Acc:AT3G23010]	-0.821227	0.00819786	-1.33546	0.012018	Q1PEN0	At3g23010_x000D_RLP36_x000D_AtRLP36	"The production by an organism of new individuals that contain some portion of their genetic material inherited from that organism." [GOC:go_curators, GOC:isa_complete, ISBN:0198506732]
AgNO3	At3g25250	AGC (cAMP-dependent, cGMP-dependent and protein kinase C) kinase family protein [Source:TAIR_LOCUS;Acc:AT3G25250]	0.484323	0.0211281	1.46672	0.000807213	Q9LSF1	At3g25250_x000D_AGC2_x000D_OXI1_x000D_AtOXI1_x000D_AGC2-1	"Interacting selectively and non-covalently with a nucleotide, any compound consisting of a nucleoside that is esterified with (ortho)phosphate or an oligophosphate at any hydroxyl group on the ribose or deoxyribose." [GOC:mah, ISBN:0198547684]
AgNO3	At3g25900	Homocysteine S-methyltransferase family protein [Source:TAIR_LOCUS;Acc:AT3G25900]	0.812306	0.0245588	1.06165	0.00591249	Q9SDL7	HMT-1_x000D_ATHMT-1_x000D_At3g25900	"Elemental activities, such as catalysis or binding, describing the actions of a gene product at the molecular level. A given gene product may exhibit one or more molecular functions." [GOC:go_curators]
AgNO3	At3g45160	Putative membrane lipoprotein [Source:TAIR_LOCUS;Acc:AT3G45160]	0.843295	0.059085	1.10207	0.0403673	Q9M1U3	At3g45160	"The chemical reactions and pathways involving the nonmetallic element sulfur or compounds that contain sulfur, such as the amino acids methionine and cysteine or the tripeptide glutathione." [GOC:ai]
AgNO3	At3g45390	Concanavalin A-like lectin protein kinase family protein [Source:TAIR_LOCUS;Acc:AT3G45390]	0.0731773	0.80377	1.07417	0.041698	Q7FK82	At3g45390	"Elemental activities, such as catalysis or binding, describing the actions of a gene product at the molecular level. A given gene product may exhibit one or more molecular functions." [GOC:go_curators]
AgNO3	At3g46970	alpha-glucan phosphorylase 2 [Source:TAIR_LOCUS;Acc:AT3G46970]	-0.61349	0.00109642	-1.09602	0.0142928	Q9SD76	At3g46970_x000D_PHS2_x000D_ATPHS2	"Elemental activities, such as catalysis or binding, describing the actions of a gene product at the molecular level. A given gene product may exhibit one or more molecular functions." [GOC:go_curators]
AgNO3	At3g48850	phosphate transporter 3;2 [Source:TAIR_LOCUS;Acc:AT3G48850]	0.636469	0.156315	1.34645	0.0640889	Q9M2Z8	PHT3;2_x000D_At3g48850_x000D_MPT2	"The part of a cell or its extracellular environment in which a gene product is located. A gene product may be located in one or more parts of a cell and its location may be as specific as a particular macromolecular complex, that is, a stable, persistent association of macromolecules that function together." [GOC:go_curators]
AgNO3	At3g52820	purple acid phosphatase 22 [Source:TAIR_LOCUS;Acc:AT3G52820]	0.737262	0.0784139	1.44897	0.0108668	Q8S340	PAP22_x000D_At3g52820_x000D_ATPAP22	"Elemental activities, such as catalysis or binding, describing the actions of a gene product at the molecular level. A given gene product may exhibit one or more molecular functions." [GOC:go_curators]
AgNO3	At3g58190	lateral organ boundaries-domain 29 [Source:TAIR_LOCUS;Acc:AT3G58190]	0.911675	0.00848686	1.04444	0.155867	Q9M2J7	ASL16_x000D_LBD29_x000D_At3g58190	"The part of a cell or its extracellular environment in which a gene product is located. A gene product may be located in one or more parts of a cell and its location may be as specific as a particular macromolecular complex, that is, a stable, persistent association of macromolecules that function together." [GOC:go_curators]
AgNO3	At3g60890	protein binding [Source:TAIR_LOCUS;Acc:AT3G60890]	0.350217	0.458488	1.11041	0.213581	Q9LZX5_x000D_B3H6W5	At3g60890_x000D_ZPR2
AgNO3	At3g61210	S-adenosyl-L-methionine-dependent methyltransferases superfamily protein [Source:TAIR_LOCUS;Acc:AT3G61210]	0.921878	0.225051	1.25217	0.0301047	Q9M2E3	At3g61210	"Elemental activities, such as catalysis or binding, describing the actions of a gene product at the molecular level. A given gene product may exhibit one or more molecular functions." [GOC:go_curators]
AgNO3	At4g00940	Dof-type zinc finger DNA-binding family protein [Source:TAIR_LOCUS;Acc:AT4G00940]	0.647765	0.041514	1.01719	0.0413205	Q9M161	At4g00940	"Interacting selectively and non-covalently with a DNA or RNA sequence in order to modulate transcription. The transcription factor may or may not also interact selectively with a protein or macromolecular complex." [GOC:txnOH]
AgNO3	At4g01450	nodulin MtN21 /EamA-like transporter family protein [Source:TAIR_LOCUS;Acc:AT4G01450]	0.843228	0.00606467	1.10583	0.026577	Q9M129_x000D_Q8GYT0	UMAMIT30_x000D_At4g01450	"The part of a cell or its extracellular environment in which a gene product is located. A gene product may be located in one or more parts of a cell and its location may be as specific as a particular macromolecular complex, that is, a stable, persistent association of macromolecules that function together." [GOC:go_curators]
AgNO3	At4g04540	cysteine-rich RLK (RECEPTOR-like protein kinase) 39 [Source:TAIR_LOCUS;Acc:AT4G04540]	-0.712291	0.158673	-1.17772	0.320279	Q9SYS7	CRK39_x000D_At4g04540	"Interacting selectively and non-covalently with a nucleotide, any compound consisting of a nucleoside that is esterified with (ortho)phosphate or an oligophosphate at any hydroxyl group on the ribose or deoxyribose." [GOC:mah, ISBN:0198547684]
AgNO3	At4g05200	cysteine-rich RLK (RECEPTOR-like protein kinase) 25 [Source:TAIR_LOCUS;Acc:AT4G05200]	0.852536	0.100251	1.18585	0.0719782	Q9M0X5	CRK25_x000D_At4g05200	"The directed movement of transition metal ions into, out of or within a cell, or between cells, by means of some agent such as a transporter or pore. A transition metal is an element whose atom has an incomplete d-subshell of extranuclear electrons, or which gives rise to a cation or cations with an incomplete d-subshell. Transition metals often have more than one valency state. Biologically rel…
AgNO3	At4g05370	BCS1 AAA-type ATPase [Source:TAIR_LOCUS;Acc:AT4G05370]	0.647133	0.0522128	2.32373	0.152077	Q9M0V8	At4g05370	"Any process specifically pertinent to the functioning of integrated living units: cells, tissues, organs, and organisms. A process is a collection of molecular events with a defined beginning and end." [GOC:go_curators, GOC:isa_complete]
AgNO3	At4g10310	high-affinity K+ transporter 1 [Source:TAIR_LOCUS;Acc:AT4G10310]	0.292401	0.307589	1.11401	0.115384	Q84TI7	At4g10310_x000D_ATHKT1_x000D_HKT1	"Elemental activities, such as catalysis or binding, describing the actions of a gene product at the molecular level. A given gene product may exhibit one or more molecular functions." [GOC:go_curators]
AgNO3	At4g12080	AT-hook motif nuclear-localized protein 1 [Source:TAIR_LOCUS;Acc:AT4G12080]	0.844319	0.00170373	1.27296	0.0383824	Q8VYJ2	AHL1_x000D_ATAHL1_x000D_At4g12080	"Elemental activities, such as catalysis or binding, describing the actions of a gene product at the molecular level. A given gene product may exhibit one or more molecular functions." [GOC:go_curators]
AgNO3	At4g14060	Polyketide cyclase/dehydrase and lipid transport superfamily protein [Source:TAIR_LOCUS;Acc:AT4G14060]	0.895071	0.0377402	1.29728	0.00878721	O23267	At4g14060	"Any process that results in a change in state or activity of a cell or an organism (in terms of movement, secretion, enzyme production, gene expression, etc.) as a result of a disturbance in organismal or cellular homeostasis, usually, but not necessarily, exogenous (e.g. temperature, humidity, ionizing radiation)." [GOC:mah]
AgNO3	At4g14640	calmodulin 8 [Source:TAIR_LOCUS;Acc:AT4G14640]	0.558381	0.0572479	1.06026	0.00313269	O23320	CAM8_x000D_At4g14640_x000D_AtCML8	"Elemental activities, such as catalysis or binding, describing the actions of a gene product at the molecular level. A given gene product may exhibit one or more molecular functions." [GOC:go_curators]
AgNO3	At4g14980	Cysteine/Histidine-rich C1 domain family protein [Source:TAIR_LOCUS;Acc:AT4G14980]	0.608409	0.172661	1.1667	0.0292357	F4JIJ2_x000D_Q9SUL6	At4g14980	"Elemental activities, such as catalysis or binding, describing the actions of a gene product at the molecular level. A given gene product may exhibit one or more molecular functions." [GOC:go_curators]
AgNO3	At4g15160	Bifunctional inhibitor/lipid-transfer protein/seed storage 2S albumin superfamily protein [Source:TAIR_LOCUS;Acc:AT4G15160]	0.831265	0.0798143	1.08876	0.0349127	Q67YU3_x000D_F4JJE3	At4g15160	"A vascular leaf (PO:0009025), borne on the stem (PO:0009047)." [TAIR:Katica_Ilic]
AgNO3	At4g15370	baruol synthase 1 [Source:TAIR_LOCUS;Acc:AT4G15370]	0.31334	0.377191	1.95283	0.07058	O23390	PEN2_x000D_At4g15370_x000D_BARS1	"Elemental activities, such as catalysis or binding, describing the actions of a gene product at the molecular level. A given gene product may exhibit one or more molecular functions." [GOC:go_curators]
AgNO3	At4g16680	P-loop containing nucleoside triphosphate hydrolases superfamily protein [Source:TAIR_LOCUS;Acc:AT4G16680]	0.429213	0.125249	1.07023	0.0831342	F4JMJ3_x000D_O23511	At4g16680	"Interacting selectively and non-covalently with a nucleotide, any compound consisting of a nucleoside that is esterified with (ortho)phosphate or an oligophosphate at any hydroxyl group on the ribose or deoxyribose." [GOC:mah, ISBN:0198547684]
AgNO3	At4g17680	SBP (S-ribonuclease binding protein) family protein [Source:TAIR_LOCUS;Acc:AT4G17680]	-0.549264	0.0418125	-1.28155	0.012365	Q8L7g9_x000D_Q8L7G9	At4g17680	"Elemental activities, such as catalysis or binding, describing the actions of a gene product at the molecular level. A given gene product may exhibit one or more molecular functions." [GOC:go_curators]
AgNO3	At4g19030	NOD26-like major intrinsic protein 1 [Source:TAIR_LOCUS;Acc:AT4G19030]	0.71884	0.0762089	1.15144	0.104031	Q8VZW1	NLM1_x000D_At4g19030_x000D_NIP1;1_x000D_AT-NLM1_x000D_ATNLM1	"Elemental activities, such as catalysis or binding, describing the actions of a gene product at the molecular level. A given gene product may exhibit one or more molecular functions." [GOC:go_curators]
AgNO3	At4g21620	glycine-rich protein [Source:TAIR_LOCUS;Acc:AT4G21620]	0.517471	0.13101	1.31967	0.000553126	Q9SVT5	At4g21620	"A vascular leaf (PO:0009025), borne on the stem (PO:0009047)." [TAIR:Katica_Ilic]
AgNO3	At4g22235	Arabidopsis defensin-like protein [Source:TAIR_LOCUS;Acc:AT4G22235]	0.703878	0.0483619	1.13488	0.0561141	Q6NMS3	At4g22235
AgNO3	At4g23670	Polyketide cyclase/dehydrase and lipid transport superfamily protein [Source:TAIR_LOCUS;Acc:AT4G23670]	0.628874	0.104533	1.00486	0.0794591	Q9SUR0	At4g23670	"Elemental activities, such as catalysis or binding, describing the actions of a gene product at the molecular level. A given gene product may exhibit one or more molecular functions." [GOC:go_curators]
AgNO3	At4g24110	unknown protein; Has 76 Blast hits to 76 proteins in 13 species: Archae - 0; Bacteria - 0; Metazoa - 1; Fungi - 0; Plants - 75; Viruses - 0; Other Eukaryotes - 0 (source: NCBI BLink). [Source:TAIR_LOCUS;Acc:AT4G24110]	0.641088	0.151127	1.26584	0.0336491	O22980	At4g24110	"The part of a cell or its extracellular environment in which a gene product is located. A gene product may be located in one or more parts of a cell and its location may be as specific as a particular macromolecular complex, that is, a stable, persistent association of macromolecules that function together." [GOC:go_curators]
AgNO3	At4g24310	Protein of unknown function (DUF679) [Source:TAIR_LOCUS;Acc:AT4G24310]	0.778774	0.0646894	1.20602	0.17217	Q9STW3_x000D_Q9StW3	At4g24310	"The part of a cell or its extracellular environment in which a gene product is located. A gene product may be located in one or more parts of a cell and its location may be as specific as a particular macromolecular complex, that is, a stable, persistent association of macromolecules that function together." [GOC:go_curators]
AgNO3	At4g25240	SKU5 similar 1 [Source:TAIR_LOCUS;Acc:AT4G25240]	0.990677	0.0826952	1.11415	0.0575851	Q8VXX5	At4g25240_x000D_SKS1	"Elemental activities, such as catalysis or binding, describing the actions of a gene product at the molecular level. A given gene product may exhibit one or more molecular functions." [GOC:go_curators]
AgNO3	At4g27440	protochlorophyllide oxidoreductase B [Source:TAIR_LOCUS;Acc:AT4G27440]	-0.774883	0.00508058	-1.4074	0.000696863	P21218	PORB_x000D_At4g27440	"Elemental activities, such as catalysis or binding, describing the actions of a gene product at the molecular level. A given gene product may exhibit one or more molecular functions." [GOC:go_curators]
AgNO3	At4g29190	Zinc finger C-x8-C-x5-C-x3-H type family protein [Source:TAIR_LOCUS;Acc:AT4G29190]	-0.489995	0.0281134	-1.70867	0.00446424	Q9M0G2	TZF3_x000D_At4g29190_x000D_AtC3H49_x000D_OZF2_x000D_AtTZF3_x000D_AtOZF2	"Interacting selectively and non-covalently with a DNA or RNA sequence in order to modulate transcription. The transcription factor may or may not also interact selectively with a protein or macromolecular complex." [GOC:txnOH]
AgNO3	At4g30460	glycine-rich protein [Source:TAIR_LOCUS;Acc:AT4G30460]	0.870348	0.0481936	1.03152	0.0325491	Q9M0B4	At4g30460	"Any process specifically pertinent to the functioning of integrated living units: cells, tissues, organs, and organisms. A process is a collection of molecular events with a defined beginning and end." [GOC:go_curators, GOC:isa_complete]
AgNO3	At4g31470	CAP (Cysteine-rich secretory proteins, Antigen 5, and Pathogenesis-related 1 protein) superfamily protein [Source:TAIR_LOCUS;Acc:AT4G31470]	0.796369	0.0240511	1.62928	0.0700099	Q9SV22	At4g31470	"Elemental activities, such as catalysis or binding, describing the actions of a gene product at the molecular level. A given gene product may exhibit one or more molecular functions." [GOC:go_curators]
AgNO3	At4g33450	myb domain protein 69 [Source:TAIR_LOCUS;Acc:AT4G33450]	0.489004	0.050834	1.07418	0.0687595	Q9SZC2	ATMYB69_x000D_MYB69_x000D_At4g33450	"Interacting selectively and non-covalently with a DNA or RNA sequence in order to modulate transcription. The transcription factor may or may not also interact selectively with a protein or macromolecular complex." [GOC:txnOH]
AgNO3	At4g34900	xanthine dehydrogenase 2 [Source:TAIR_LOCUS;Acc:AT4G34900]	-0.814159	0.0231787	-1.48959	0.134545	F4JLI5	At4g34900_x000D_XDH2_x000D_ATXDH2	"Elemental activities, such as catalysis or binding, describing the actions of a gene product at the molecular level. A given gene product may exhibit one or more molecular functions." [GOC:go_curators]
AgNO3	At4g37010	centrin 2 [Source:TAIR_LOCUS;Acc:AT4G37010]	0.704004	0.0160814	1.2745	0.0267081	O23184	At4g37010_x000D_CEN2	"Elemental activities, such as catalysis or binding, describing the actions of a gene product at the molecular level. A given gene product may exhibit one or more molecular functions." [GOC:go_curators]
AgNO3	At4g37370	cytochrome P450, family 81, subfamily D, polypeptide 8 [Source:TAIR_LOCUS;Acc:AT4G37370]	0.572185	0.268515	1.02147	0.104303	Q9SZT7	CYP81D8_x000D_At4g37370	"Elemental activities, such as catalysis or binding, describing the actions of a gene product at the molecular level. A given gene product may exhibit one or more molecular functions." [GOC:go_curators]
AgNO3	At4g37940	AGAMOUS-like 21 [Source:TAIR_LOCUS;Acc:AT4G37940]	0.86082	0.050196	1.42507	0.0702943	Q9SZJ6	AGL21_x000D_At4g37940	"The production by an organism of new individuals that contain some portion of their genetic material inherited from that organism." [GOC:go_curators, GOC:isa_complete, ISBN:0198506732]
AgNO3	At4g37990	elicitor-activated gene 3-2 [Source:TAIR_LOCUS;Acc:AT4G37990]	-0.468077	0.575746	-1.0399	0.056807	Q02972	ELI3_x000D_At4g37990_x000D_CAD-B2_x000D_ELI3-2_x000D_ATCAD8	"Elemental activities, such as catalysis or binding, describing the actions of a gene product at the molecular level. A given gene product may exhibit one or more molecular functions." [GOC:go_curators]
AgNO3	At5g01550	lectin receptor kinase a4.1 [Source:TAIR_LOCUS;Acc:AT5G01550]	0.654852	0.105754	1.16724	0.0340139	Q9M020	LECRKA4.2_x000D_At5g01550	"Interacting selectively and non-covalently with a nucleotide, any compound consisting of a nucleoside that is esterified with (ortho)phosphate or an oligophosphate at any hydroxyl group on the ribose or deoxyribose." [GOC:mah, ISBN:0198547684]
AgNO3	At5g02180	Transmembrane amino acid transporter family protein [Source:TAIR_LOCUS;Acc:AT5G02180]	-0.89785	0.0663206	-1.02156	0.0102099	Q8GYS4	At5g02180	"The part of a cell or its extracellular environment in which a gene product is located. A gene product may be located in one or more parts of a cell and its location may be as specific as a particular macromolecular complex, that is, a stable, persistent association of macromolecules that function together." [GOC:go_curators]
AgNO3	At5g02780	glutathione transferase lambda 1 [Source:TAIR_LOCUS;Acc:AT5G02780]	0.64542	0.0751576	1.46444	0.00147172	Q6NLB0	GSTL1_x000D_At5g02780	"Elemental activities, such as catalysis or binding, describing the actions of a gene product at the molecular level. A given gene product may exhibit one or more molecular functions." [GOC:go_curators]
AgNO3	At5g06530	ABC-2 type transporter family protein [Source:TAIR_LOCUS;Acc:AT5G06530]	-0.698336	0.00418556	-1.1802	0.0227528	Q93YS4	At5g06530_x000D_AtABCG22_x000D_ABCG22	"Interacting selectively and non-covalently with a nucleotide, any compound consisting of a nucleoside that is esterified with (ortho)phosphate or an oligophosphate at any hydroxyl group on the ribose or deoxyribose." [GOC:mah, ISBN:0198547684]
AgNO3	At5g10510	AINTEGUMENTA-like 6 [Source:TAIR_LOCUS;Acc:AT5G10510]	0.931233	0.00902908	1.10087	0.0761751	F4KGW9_x000D_Q52QU2	AIL6_x000D_At5g10510_x000D_PLT3	"Interacting selectively and non-covalently with a DNA or RNA sequence in order to modulate transcription. The transcription factor may or may not also interact selectively with a protein or macromolecular complex." [GOC:txnOH]
AgNO3	At5g12420	O-acyltransferase (WSD1-like) family protein [Source:TAIR_LOCUS;Acc:AT5G12420]	0.999216	0.0512275	1.11302	0.0468248	Q94CK0	At5g12420	"Elemental activities, such as catalysis or binding, describing the actions of a gene product at the molecular level. A given gene product may exhibit one or more molecular functions." [GOC:go_curators]
AgNO3	At5g13170	senescence-associated gene 29 [Source:TAIR_LOCUS;Acc:AT5G13170]	-0.631261	0.0237894	-1.09627	0.00333149	Q9FY94	At5g13170_x000D_SAG29_x000D_SWEET15_x000D_AtSWEET15	"Elemental activities, such as catalysis or binding, describing the actions of a gene product at the molecular level. A given gene product may exhibit one or more molecular functions." [GOC:go_curators]
AgNO3	At5g15150	homeobox 3 [Source:TAIR_LOCUS;Acc:AT5G15150]	0.466871	0.126686	1.17251	0.0494545	Q00466	HAT7_x000D_At5g15150_x000D_ATHB-3_x000D_ATHB3_x000D_HB-3	"Interacting selectively and non-covalently with a specific sequence of DNA that is part of a regulatory region that controls transcription of that section of the DNA. The transcribed region might be described as a gene, cistron, or operon." [GOC:txnOH]
AgNO3	At5g17210	Protein of unknown function (DUF1218) [Source:TAIR_LOCUS;Acc:AT5G17210]	0.8384	0.028257	1.07374	0.0804747	Q94C50_x000D_Q9FFI8	At5g17210	"Any process specifically pertinent to the functioning of integrated living units: cells, tissues, organs, and organisms. A process is a collection of molecular events with a defined beginning and end." [GOC:go_curators, GOC:isa_complete]
AgNO3	At5g17450	Heavy metal transport/detoxification superfamily protein [Source:TAIR_LOCUS;Acc:AT5G17450]	0.515259	0.0740183	1.05549	0.0128602	Q9LF57	At5g17450_x000D_HIPP21	"Elemental activities, such as catalysis or binding, describing the actions of a gene product at the molecular level. A given gene product may exhibit one or more molecular functions." [GOC:go_curators]
AgNO3	At5g17650	glycine/proline-rich protein [Source:TAIR_LOCUS;Acc:AT5G17650]	0.46044	0.0839832	1.48619	0.00633532	Q9LF59	At5g17650	"A vascular leaf (PO:0009025), borne on the stem (PO:0009047)." [TAIR:Katica_Ilic]
AgNO3	At5g19880	Peroxidase superfamily protein [Source:TAIR_LOCUS;Acc:AT5G19880]	0.516023	0.0634646	1.18007	0.013074	P59120	At5g19880	"Elemental activities, such as catalysis or binding, describing the actions of a gene product at the molecular level. A given gene product may exhibit one or more molecular functions." [GOC:go_curators]
AgNO3	At5g20230	blue-copper-binding protein [Source:TAIR_LOCUS;Acc:AT5G20230]	0.954313	0.00260585	1.41626	0.0596698	Q07488	BCB_x000D_At5g20230_x000D_ATBCB_x000D_SAG14	"Elemental activities, such as catalysis or binding, describing the actions of a gene product at the molecular level. A given gene product may exhibit one or more molecular functions." [GOC:go_curators]
AgNO3	At5g24380	YELLOW STRIPE like 2 [Source:TAIR_LOCUS;Acc:AT5G24380]	-0.688414	0.0279222	-1.17221	0.00516837	Q6R3K9	ATYSL2_x000D_At5g24380_x000D_YSL2	"The part of a cell or its extracellular environment in which a gene product is located. A gene product may be located in one or more parts of a cell and its location may be as specific as a particular macromolecular complex, that is, a stable, persistent association of macromolecules that function together." [GOC:go_curators]
AgNO3	At5g25130	cytochrome P450, family 71, subfamily B, polypeptide 12 [Source:TAIR_LOCUS;Acc:AT5G25130]	0.609458	0.200102	1.05219	0.00581548	Q9ZU07	At5g25130_x000D_CYP71B12	"Elemental activities, such as catalysis or binding, describing the actions of a gene product at the molecular level. A given gene product may exhibit one or more molecular functions." [GOC:go_curators]
AgNO3	At5g26660	myb domain protein 86 [Source:TAIR_LOCUS;Acc:AT5G26660]	0.865719	0.131867	1.30472	0.0105939	Q8LPH6	ATMYB86_x000D_At5g26660_x000D_MYB86	"Elemental activities, such as catalysis or binding, describing the actions of a gene product at the molecular level. A given gene product may exhibit one or more molecular functions." [GOC:go_curators]
AgNO3	At5g35525	PLAC8 family protein [Source:TAIR_LOCUS;Acc:AT5G35525]	0.0220817	0.96633	1.39259	0.00785607	P0CW97	At5g35525	"The part of a cell or its extracellular environment in which a gene product is located. A gene product may be located in one or more parts of a cell and its location may be as specific as a particular macromolecular complex, that is, a stable, persistent association of macromolecules that function together." [GOC:go_curators]
AgNO3	At5g38280	PR5-like receptor kinase [Source:TAIR_LOCUS;Acc:AT5G38280]	0.877501	0.0125221	1.14305	0.0119952	Q9FF29	PR5K_x000D_At5g38280	"Elemental activities, such as catalysis or binding, describing the actions of a gene product at the molecular level. A given gene product may exhibit one or more molecular functions." [GOC:go_curators]
AgNO3	At5g38410	Ribulose bisphosphate carboxylase (small chain) family protein [Source:TAIR_LOCUS;Acc:AT5G38410]	-0.625076	0.00132368	-1.02408	0.00285161	P10798	At5g38410_x000D_RBCS3B	"Elemental activities, such as catalysis or binding, describing the actions of a gene product at the molecular level. A given gene product may exhibit one or more molecular functions." [GOC:go_curators]
AgNO3	At5g39890	Protein of unknown function (DUF1637) [Source:TAIR_LOCUS;Acc:AT5G39890]	0.810761	0.0613362	1.0082	0.138549	Q8LGJ5	At5g39890	"Any process that results in a change in state or activity of a cell or an organism (in terms of movement, secretion, enzyme production, gene expression, etc.) as a result of a stimulus indicating lowered oxygen tension. Hypoxia, defined as a decline in O2 levels below normoxic levels of 20.8 - 20.95%, results in metabolic adaptation at both the cellular and organismal level." [GOC:hjd]
AgNO3	At5g40030	Protein kinase superfamily protein [Source:TAIR_LOCUS;Acc:AT5G40030]	0.607179	0.050471	1.04662	0.0370351	Q9LUK3	At5g40030	"Elemental activities, such as catalysis or binding, describing the actions of a gene product at the molecular level. A given gene product may exhibit one or more molecular functions." [GOC:go_curators]
AgNO3	At5g41080	PLC-like phosphodiesterases superfamily protein [Source:TAIR_LOCUS;Acc:AT5G41080]	0.998895	0.04134	1.0525	0.0285461	Q9FLM1	AtGDPD2_x000D_At5g41080_x000D_GDPD2	"Elemental activities, such as catalysis or binding, describing the actions of a gene product at the molecular level. A given gene product may exhibit one or more molecular functions." [GOC:go_curators]
AgNO3	At5g43370	phosphate transporter 2 [Source:TAIR_LOCUS;Acc:AT5G43370]	0.371885	0.346931	1.32695	0.0525615	Q96243	At5g43370_x000D_PHT1;2_x000D_APT1_x000D_PHT2	"Elemental activities, such as catalysis or binding, describing the actions of a gene product at the molecular level. A given gene product may exhibit one or more molecular functions." [GOC:go_curators]
AgNO3	At5g43520	Cysteine/Histidine-rich C1 domain family protein [Source:TAIR_LOCUS;Acc:AT5G43520]	0.725632	0.0853026	1.35432	0.0476624	Q9FIY8	At5g43520	"The directed movement of transition metal ions into, out of or within a cell, or between cells, by means of some agent such as a transporter or pore. A transition metal is an element whose atom has an incomplete d-subshell of extranuclear electrons, or which gives rise to a cation or cations with an incomplete d-subshell. Transition metals often have more than one valency state. Biologically rel…
AgNO3	At5g45095	unknown protein; FUNCTIONS IN: molecular_function unknown; INVOLVED IN: biological_process unknown; LOCATED IN: endomembrane system; BEST Arabidopsis thaliana protein match is: unknown protein (TAIR:AT4G08593.1); Has 25 Blast hits to 25 proteins in /.../ies: Archae - 0; Bacteria - 0; Metazoa - 0; Fungi - 0; Plants - 25; Viruses - 0; Other Eukaryotes - 0 (source: NCBI BLink). [Source:TAIR_LOCUS;Ac…	-0.951426	0.175299	-1.03022	0.269897	Q8gZ89_x000D_Q8GZ89	At5g45095	"Any process specifically pertinent to the functioning of integrated living units: cells, tissues, organs, and organisms. A process is a collection of molecular events with a defined beginning and end." [GOC:go_curators, GOC:isa_complete]
AgNO3	At5g48430	Eukaryotic aspartyl protease family protein [Source:TAIR_LOCUS;Acc:AT5G48430]	0.68489	0.0260341	1.93558	0.0329952	Q9LV70	At5g48430	"Elemental activities, such as catalysis or binding, describing the actions of a gene product at the molecular level. A given gene product may exhibit one or more molecular functions." [GOC:go_curators]
AgNO3	At5g49780	Leucine-rich repeat protein kinase family protein [Source:TAIR_LOCUS;Acc:AT5G49780]	0.541204	0.325402	1.02138	0.0890087	Q56YS9_x000D_F4K685	At5g49780	"Elemental activities, such as catalysis or binding, describing the actions of a gene product at the molecular level. A given gene product may exhibit one or more molecular functions." [GOC:go_curators]
AgNO3	At5g55930	oligopeptide transporter 1 [Source:TAIR_LOCUS;Acc:AT5G55930]	-0.412818	0.240204	-1.01375	0.142321	Q9FG72	ATOPT1_x000D_At5g55930_x000D_OPT1	"Elemental activities, such as catalysis or binding, describing the actions of a gene product at the molecular level. A given gene product may exhibit one or more molecular functions." [GOC:go_curators]
AgNO3	At5g57090	Auxin efflux carrier family protein [Source:TAIR_LOCUS;Acc:AT5G57090]	0.763741	0.0174009	1.15886	0.14259	Q9LU77	ATPIN2_x000D_AGR_x000D_At5g57090_x000D_WAV6_x000D_EIR1_x000D_PIN2_x000D_MM31_x000D_AGR1	"The production by an organism of new individuals that contain some portion of their genetic material inherited from that organism." [GOC:go_curators, GOC:isa_complete, ISBN:0198506732]
AgNO3	At5g59670	Leucine-rich repeat protein kinase family protein [Source:TAIR_LOCUS;Acc:AT5G59670]	-0.0923707	0.769366	-1.2127	0.002929	Q9FN94	At5g59670	"Interacting selectively and non-covalently with a nucleotide, any compound consisting of a nucleoside that is esterified with (ortho)phosphate or an oligophosphate at any hydroxyl group on the ribose or deoxyribose." [GOC:mah, ISBN:0198547684]
AgNO3	At5g62480	glutathione S-transferase tau 9 [Source:TAIR_LOCUS;Acc:AT5G62480]	0.725628	0.0167765	1.44181	0.0081848	Q9FUT0	At5g62480_x000D_GSTU9_x000D_ATGSTU9_x000D_GST14B_x000D_GST14	"Elemental activities, such as catalysis or binding, describing the actions of a gene product at the molecular level. A given gene product may exhibit one or more molecular functions." [GOC:go_curators]
AgNO3	At5g65690	phosphoenolpyruvate carboxykinase 2 [Source:TAIR_LOCUS;Acc:AT5G65690]	0.559691	0.119919	1.04776	0.0930979	B5X574	PEPCK_x000D_PCK2_x000D_At5g65690	"Elemental activities, such as catalysis or binding, describing the actions of a gene product at the molecular level. A given gene product may exhibit one or more molecular functions." [GOC:go_curators]
AgNO3	At5g65790	myb domain protein 68 [Source:TAIR_LOCUS;Acc:AT5G65790]	0.925401	0.0364021	1.03355	0.103999	O49538	ATMYB68_x000D_At5g65790_x000D_MYB68	"The directed movement of transition metal ions into, out of or within a cell, or between cells, by means of some agent such as a transporter or pore. A transition metal is an element whose atom has an incomplete d-subshell of extranuclear electrons, or which gives rise to a cation or cations with an incomplete d-subshell. Transition metals often have more than one valency state. Biologically rel…
AgNO3	At5g66970	P-loop containing nucleoside triphosphate hydrolases superfamily protein [Source:TAIR_LOCUS;Acc:AT5G66970]	0.370522	0.502533	1.33086	0.270479	Q9FGD3_x000D_Q1PDF5	At5g66970	"Any process involved in the development or functioning of the immune system, an organismal system for calibrated responses to potential internal or invasive threats." [GO_REF:0000022, GOC:add, GOC:mtg_15nov05]
AgNO3	At5g67060	basic helix-loop-helix (bHLH) DNA-binding superfamily protein [Source:TAIR_LOCUS;Acc:AT5G67060]	-0.858436	0.0957808	-1.14774	0.035618	Q9FHA7	At5g67060_x000D_HEC1	"The production by an organism of new individuals that contain some portion of their genetic material inherited from that organism." [GOC:go_curators, GOC:isa_complete, ISBN:0198506732]
AgNPs	At1g07880	Protein kinase superfamily protein [Source:TAIR_LOCUS;Acc:AT1G07880]	1.12879	0.025285	0.908374	0.106599	Q9LQQ9_x000D_Q9LQQ9-2	At1g07880_x000D_ATMPK13	"Elemental activities, such as catalysis or binding, describing the actions of a gene product at the molecular level. A given gene product may exhibit one or more molecular functions." [GOC:go_curators]
AgNPs	At1g08430	aluminum-activated malate transporter 1 [Source:TAIR_LOCUS;Acc:AT1G08430]	1.17146	0.00739753	0.943868	0.30956	Q9SJE9	ATALMT1_x000D_ALMT1_x000D_At1g08430	"Elemental activities, such as catalysis or binding, describing the actions of a gene product at the molecular level. A given gene product may exhibit one or more molecular functions." [GOC:go_curators]
AgNPs	At1g10070	branched-chain amino acid transaminase 2 [Source:TAIR_LOCUS;Acc:AT1G10070]	-1.17871	0.000111006	-0.762961	0.147685	Q9M439	ATBCAT-2_x000D_At1g10070_x000D_BCAT-2	"Elemental activities, such as catalysis or binding, describing the actions of a gene product at the molecular level. A given gene product may exhibit one or more molecular functions." [GOC:go_curators]
AgNPs	At1g23730	beta carbonic anhydrase 3 [Source:TAIR_LOCUS;Acc:AT1G23730]	-1.39861	0.0329801	-0.188021	0.704841	Q9ZUC2	BCA3_x000D_At1g23730_x000D_ATBCA3	"Elemental activities, such as catalysis or binding, describing the actions of a gene product at the molecular level. A given gene product may exhibit one or more molecular functions." [GOC:go_curators]
AgNPs	At1g24260	K-box region and MADS-box transcription factor family protein [Source:TAIR_LOCUS;Acc:AT1G24260]	-1.13976	0.0423173	-0.714193	0.170039	O22456_x000D_O22456-2	AGL9_x000D_At1g24260_x000D_SEP3	"Interacting selectively and non-covalently with a DNA or RNA sequence in order to modulate transcription. The transcription factor may or may not also interact selectively with a protein or macromolecular complex." [GOC:txnOH]
AgNPs	At1g57980	Nucleotide-sugar transporter family protein [Source:TAIR_LOCUS;Acc:AT1G57980]	-1.12827	0.070504	-0.58481	0.522035	Q9C654	At1g57980	"The part of a cell or its extracellular environment in which a gene product is located. A gene product may be located in one or more parts of a cell and its location may be as specific as a particular macromolecular complex, that is, a stable, persistent association of macromolecules that function together." [GOC:go_curators]
AgNPs	At1g62560	flavin-monooxygenase glucosinolate S-oxygenase 3 [Source:TAIR_LOCUS;Acc:AT1G62560]	1.00493	0.167751	0.644516	0.174774	Q9SXE1	FMO GS-OX3_x000D_At1g62560	"Elemental activities, such as catalysis or binding, describing the actions of a gene product at the molecular level. A given gene product may exhibit one or more molecular functions." [GOC:go_curators]
AgNPs	At2g18690	unknown protein; FUNCTIONS IN: molecular_function unknown; INVOLVED IN: biological_process unknown; LOCATED IN: membrane; EXPRESSED IN: 17 plant structures; EXPRESSED DURING: 9 growth stages; CONTAINS InterPro DOMAIN/s: Protein of unknown function D /.../(InterPro:IPR010380); BEST Arabidopsis thaliana protein match is: unknown protein (TAIR:AT2G18680.1); Has 213 Blast hits to 211 proteins in 20 s…	-1.02721	0.0898794	-0.533946	0.244118	Q9ZV49	At2g18690	"A vascular leaf (PO:0009025), borne on the stem (PO:0009047)." [TAIR:Katica_Ilic]
AgNPs	At2g21260	NAD(P)-linked oxidoreductase superfamily protein [Source:TAIR_LOCUS;Acc:AT2G21260]	1.15521	0.0791785	0.577258	0.26468	Q9SJV1	At2g21260	"Elemental activities, such as catalysis or binding, describing the actions of a gene product at the molecular level. A given gene product may exhibit one or more molecular functions." [GOC:go_curators]
AgNPs	At2g37280	pleiotropic drug resistance 5 [Source:TAIR_LOCUS;Acc:AT2G37280]	1.1459	0.0273283	0.590482	0.0724974	Q9ZUT8	ATPDR5_x000D_PDR5_x000D_At2g37280_x000D_ABCG33	"Interacting selectively and non-covalently with a nucleotide, any compound consisting of a nucleoside that is esterified with (ortho)phosphate or an oligophosphate at any hydroxyl group on the ribose or deoxyribose." [GOC:mah, ISBN:0198547684]
AgNPs	At2g39510	nodulin MtN21 /EamA-like transporter family protein [Source:TAIR_LOCUS;Acc:AT2G39510]	1.47468	0.0272278	0.622375	0.319288	O80638	UMAMIT14_x000D_At2g39510	"Elemental activities, such as catalysis or binding, describing the actions of a gene product at the molecular level. A given gene product may exhibit one or more molecular functions." [GOC:go_curators]
AgNPs	At2g44130	Galactose oxidase/kelch repeat superfamily protein [Source:TAIR_LOCUS;Acc:AT2G44130]	1.00352	0.0470066	0.947115	0.0910984	O80582	At2g44130	"Elemental activities, such as catalysis or binding, describing the actions of a gene product at the molecular level. A given gene product may exhibit one or more molecular functions." [GOC:go_curators]
AgNPs	At3g01970	WRKY DNA-binding protein 45 [Source:TAIR_LOCUS;Acc:AT3G01970]	-1.05585	0.0658322	-0.129735	0.628447	Q9S763	ATWRKY45_x000D_WRKY45_x000D_At3g01970	"Interacting selectively and non-covalently with a DNA or RNA sequence in order to modulate transcription. The transcription factor may or may not also interact selectively with a protein or macromolecular complex." [GOC:txnOH]
AgNPs	At3g04370	plasmodesmata-located protein 4 [Source:TAIR_LOCUS;Acc:AT3G04370]	1.10897	0.0723344	0.841641	0.0914828	Q6E263	At3g04370_x000D_PDLP4	"A plant axis (PO:0025004) that lacks shoot axis nodes (PO:0005004), grows indeterminately, and is usually positively geotropic." [ISBN:978-0879015329, ISBN:9780964022157, POC:curators, POC:Laurel_Cooper]
AgNPs	At3g13960	growth-regulating factor 5 [Source:TAIR_LOCUS;Acc:AT3G13960]	-1.13094	0.023882	-0.31075	0.499072	Q8L8A6	At3g13960_x000D_AtGRF5_x000D_GRF5	"The production by an organism of new individuals that contain some portion of their genetic material inherited from that organism." [GOC:go_curators, GOC:isa_complete, ISBN:0198506732]
AgNPs	At3g46280	protein kinase-related [Source:TAIR_LOCUS;Acc:AT3G46280]	-1.10402	0.0829029	-0.692609	0.0826643	Q8GYH9	At3g46280	"Any process involved in the development or functioning of the immune system, an organismal system for calibrated responses to potential internal or invasive threats." [GO_REF:0000022, GOC:add, GOC:mtg_15nov05]
AgNPs	At4g09820	basic helix-loop-helix (bHLH) DNA-binding superfamily protein [Source:TAIR_LOCUS;Acc:AT4G09820]	1.24741	0.021554	0.712422	0.019837	Q9FT81	BHLH42_x000D_AtTT8_x000D_At4g09820_x000D_TT8	"Interacting selectively and non-covalently with a DNA or RNA sequence in order to modulate transcription. The transcription factor may or may not also interact selectively with a protein or macromolecular complex." [GOC:txnOH]
AgNPs	At4g18340	Glycosyl hydrolase superfamily protein [Source:TAIR_LOCUS;Acc:AT4G18340]	1.18464	0.0319629	0.956969	0.0612523	Q8L837	At4g18340	"Elemental activities, such as catalysis or binding, describing the actions of a gene product at the molecular level. A given gene product may exhibit one or more molecular functions." [GOC:go_curators]
AgNPs	At4g29658	prenylated RAB acceptor 1.C [Source:TAIR_LOCUS;Acc:AT4G29658]	-1.05795	0.295241	-0.66231	0.483907	Q1g3K7_x000D_Q1G3K7	At4g29658_x000D_PRA1.C	"The part of a cell or its extracellular environment in which a gene product is located. A gene product may be located in one or more parts of a cell and its location may be as specific as a particular macromolecular complex, that is, a stable, persistent association of macromolecules that function together." [GOC:go_curators]
AgNPs	At4g30850	heptahelical transmembrane protein2 [Source:TAIR_LOCUS;Acc:AT4G30850]	1.07472	0.0246342	0.996847	0.0797287	Q84N34	HHP2_x000D_At4g30850	"Elemental activities, such as catalysis or binding, describing the actions of a gene product at the molecular level. A given gene product may exhibit one or more molecular functions." [GOC:go_curators]
AgNPs	At4g33070	Thiamine pyrophosphate dependent pyruvate decarboxylase family protein [Source:TAIR_LOCUS;Acc:AT4G33070]	1.00075	0.0671863	0.814865	0.176646	O82647	At4g33070	"Interacting selectively and non-covalently with magnesium (Mg) ions." [GOC:ai]
AgNPs	At4g33720	CAP (Cysteine-rich secretory proteins, Antigen 5, and Pathogenesis-related 1 protein) superfamily protein [Source:TAIR_LOCUS;Acc:AT4G33720]	-1.13106	0.00962623	-0.917874	0.0500237	O81888	At4g33720	"Elemental activities, such as catalysis or binding, describing the actions of a gene product at the molecular level. A given gene product may exhibit one or more molecular functions." [GOC:go_curators]
AgNPs	At5g07475	Cupredoxin superfamily protein [Source:TAIR_LOCUS;Acc:AT5G07475]	1.10402	0.0695018	0.945258	0.105584	Q7XA70	At5g07475	"Elemental activities, such as catalysis or binding, describing the actions of a gene product at the molecular level. A given gene product may exhibit one or more molecular functions." [GOC:go_curators]
AgNPs	At5g09480	hydroxyproline-rich glycoprotein family protein [Source:TAIR_LOCUS;Acc:AT5G09480]	1.0109	0.0579281	0.814596	0.1085	Q9FY67	At5g09480	"During this stage the embryo proper retains radial symmetry (increasing in diameter), and three main tissue systems are established." [TAIR:Katica_Ilic]
AgNPs	At5g14780	formate dehydrogenase [Source:TAIR_LOCUS;Acc:AT5G14780]	-1.17002	0.0574248	-0.97412	0.0404343	Q9S7E4	FDH_x000D_At5g14780	"Elemental activities, such as catalysis or binding, describing the actions of a gene product at the molecular level. A given gene product may exhibit one or more molecular functions." [GOC:go_curators]
AgNPs	At5g16490	ROP-interactive CRIB motif-containing protein 4 [Source:TAIR_LOCUS;Acc:AT5G16490]	1.06098	0.0230378	0.756299	0.0431803	Q9FFD5	RIC4_x000D_At5g16490	"The production by an organism of new individuals that contain some portion of their genetic material inherited from that organism." [GOC:go_curators, GOC:isa_complete, ISBN:0198506732]
AgNPs	At5g27060	receptor like protein 53 [Source:TAIR_LOCUS;Acc:AT5G27060]	1.10503	0.308572	0.524573	0.557272	Q9S9U3	AtRLP53_x000D_RLP53_x000D_At5g27060	"Elemental activities, such as catalysis or binding, describing the actions of a gene product at the molecular level. A given gene product may exhibit one or more molecular functions." [GOC:go_curators]
AgNPs	At5g36110	cytochrome P450, family 716, subfamily A, polypeptide 1 [Source:TAIR_LOCUS;Acc:AT5G36110]	1.07674	0.0320348	0.935721	0.219766	Q9LVY7	CYP716A1_x000D_At5g36110	"Elemental activities, such as catalysis or binding, describing the actions of a gene product at the molecular level. A given gene product may exhibit one or more molecular functions." [GOC:go_curators]
AgNPs	At5g40590	Cysteine/Histidine-rich C1 domain family protein [Source:TAIR_LOCUS;Acc:AT5G40590]	-1.05093	0.0722718	0.0422083	0.957487	Q9FM39	At5g40590	"Elemental activities, such as catalysis or binding, describing the actions of a gene product at the molecular level. A given gene product may exhibit one or more molecular functions." [GOC:go_curators]
AgNPs	At5g44050	MATE efflux family protein [Source:TAIR_LOCUS;Acc:AT5G44050]	1.07251	0.0654099	0.869169	0.0613687	Q9FNC1	At5g44050	"Elemental activities, such as catalysis or binding, describing the actions of a gene product at the molecular level. A given gene product may exhibit one or more molecular functions." [GOC:go_curators]
AgNPs	At5g47590	Heat shock protein HSP20/alpha crystallin family [Source:TAIR_LOCUS;Acc:AT5G47590]	-1.13509	0.0365685	-0.652621	0.134533	Q9FgJ8_x000D_Q9FGJ8	At5g47590	"Elemental activities, such as catalysis or binding, describing the actions of a gene product at the molecular level. A given gene product may exhibit one or more molecular functions." [GOC:go_curators]
Shared	At1g02520	P-glycoprotein 11 [Source:TAIR_LOCUS;Acc:AT1G02520]	1.39679	0.0873729	1.87653	0.000765156	Q9FWX7	PGP11_x000D_MDR8_x000D_ABCB11_x000D_At1g02520	"Interacting selectively and non-covalently with a nucleotide, any compound consisting of a nucleoside that is esterified with (ortho)phosphate or an oligophosphate at any hydroxyl group on the ribose or deoxyribose." [GOC:mah, ISBN:0198547684]
Shared	At1g02940	glutathione S-transferase (class phi) 5 [Source:TAIR_LOCUS;Acc:AT1G02940]	1.56958	0.104055	1.79797	0.00858104	Q9SRY6	ATGSTF5_x000D_At1g02940_x000D_GSTF5	"Elemental activities, such as catalysis or binding, describing the actions of a gene product at the molecular level. A given gene product may exhibit one or more molecular functions." [GOC:go_curators]
Shared	At1g08630	threonine aldolase 1 [Source:TAIR_LOCUS;Acc:AT1G08630]	-1.99553	0.0897192	-1.76261	0.0900913	B9DG61_x000D_Q8RXU4	THA1_x000D_At1g08630	"Elemental activities, such as catalysis or binding, describing the actions of a gene product at the molecular level. A given gene product may exhibit one or more molecular functions." [GOC:go_curators]
Shared	At1g08830	copper/zinc superoxide dismutase 1 [Source:TAIR_LOCUS;Acc:AT1G08830]	1.58662	0.00544941	1.80131	0.00255022	P24704	At1g08830_x000D_CSD1	"Elemental activities, such as catalysis or binding, describing the actions of a gene product at the molecular level. A given gene product may exhibit one or more molecular functions." [GOC:go_curators]
Shared	At1g11450	nodulin MtN21 /EamA-like transporter family protein [Source:TAIR_LOCUS;Acc:AT1G11450]	1.07286	0.124947	1.24844	0.125198	Q500Z4_x000D_Q0WT42	At1g11450_x000D_UMAMIT27	"The part of a cell or its extracellular environment in which a gene product is located. A gene product may be located in one or more parts of a cell and its location may be as specific as a particular macromolecular complex, that is, a stable, persistent association of macromolecules that function together." [GOC:go_curators]
Shared	At1g12520	copper chaperone for SOD1 [Source:TAIR_LOCUS;Acc:AT1G12520]	1.21647	0.0106267	1.50939	0.000742847	Q9SPD6_x000D_Q94A55_x000D_Q9LD47	At1g12520_x000D_CCS_x000D_ATCCS	"Elemental activities, such as catalysis or binding, describing the actions of a gene product at the molecular level. A given gene product may exhibit one or more molecular functions." [GOC:go_curators]
Shared	At1g14250	GDA1/CD39 nucleoside phosphatase family protein [Source:TAIR_LOCUS;Acc:AT1G14250]	4.40952	0.0175053	3.57274	0.0336723	Q6NQA8	At1g14250	"Interacting selectively and non-covalently with a nucleotide, any compound consisting of a nucleoside that is esterified with (ortho)phosphate or an oligophosphate at any hydroxyl group on the ribose or deoxyribose." [GOC:mah, ISBN:0198547684]
Shared	At1g14730	Cytochrome b561/ferric reductase transmembrane protein family [Source:TAIR_LOCUS;Acc:AT1G14730]	1.06479	0.0164431	1.53503	0.0659793	Q67ZF6	At1g14730	"Elemental activities, such as catalysis or binding, describing the actions of a gene product at the molecular level. A given gene product may exhibit one or more molecular functions." [GOC:go_curators]
Shared	At1g14880	PLANT CADMIUM RESISTANCE 1 [Source:TAIR_LOCUS;Acc:AT1G14880]	-1.28386	0.0666902	-1.63292	0.0940621	Q9LQU2	AtPCR1_x000D_PCR1_x000D_At1g14880	"The part of a cell or its extracellular environment in which a gene product is located. A gene product may be located in one or more parts of a cell and its location may be as specific as a particular macromolecular complex, that is, a stable, persistent association of macromolecules that function together." [GOC:go_curators]
Shared	At1g17180	glutathione S-transferase TAU 25 [Source:TAIR_LOCUS;Acc:AT1G17180]	1.65127	0.00592515	2.02826	0.0795516	Q9SHH7	At1g17180_x000D_GSTU25_x000D_ATGSTU25	"Elemental activities, such as catalysis or binding, describing the actions of a gene product at the molecular level. A given gene product may exhibit one or more molecular functions." [GOC:go_curators]
Shared	At1g17380	jasmonate-zim-domain protein 5 [Source:TAIR_LOCUS;Acc:AT1G17380]	1.4314	0.0514962	1.70276	0.0765922	Q9LDU5	JAZ5_x000D_TIFY11A_x000D_At1g17380	"Elemental activities, such as catalysis or binding, describing the actions of a gene product at the molecular level. A given gene product may exhibit one or more molecular functions." [GOC:go_curators]
Shared	At1g24320	Six-hairpin glycosidases superfamily protein [Source:TAIR_LOCUS;Acc:AT1G24320]	1.75364	0.025708	1.8589	0.0371287	Q84M89	At1g24320	"Elemental activities, such as catalysis or binding, describing the actions of a gene product at the molecular level. A given gene product may exhibit one or more molecular functions." [GOC:go_curators]
Shared	At1g26450	Carbohydrate-binding X8 domain superfamily protein [Source:TAIR_LOCUS;Acc:AT1G26450]	1.17812	0.00246949	1.19013	0.0343813	Q9FZD0	At1g26450	"The part of a cell or its extracellular environment in which a gene product is located. A gene product may be located in one or more parts of a cell and its location may be as specific as a particular macromolecular complex, that is, a stable, persistent association of macromolecules that function together." [GOC:go_curators]
Shared	At1g32100	pinoresinol reductase 1 [Source:TAIR_LOCUS;Acc:AT1G32100]	1.09309	0.0131932	1.13496	0.0305202	Q9FVQ6	ATPRR1_x000D_PRR1_x000D_At1g32100	"Elemental activities, such as catalysis or binding, describing the actions of a gene product at the molecular level. A given gene product may exhibit one or more molecular functions." [GOC:go_curators]
Shared	At1g43790	tracheary element differentiation-related 6 [Source:TAIR_LOCUS;Acc:AT1G43790]	1.35044	0.000707301	1.29883	0.0122653	Q8LBX7	TED6_x000D_At1g43790	"Any process specifically pertinent to the functioning of integrated living units: cells, tissues, organs, and organisms. A process is a collection of molecular events with a defined beginning and end." [GOC:go_curators, GOC:isa_complete]
Shared	At1g49200	RING/U-box superfamily protein [Source:TAIR_LOCUS;Acc:AT1G49200]	-1.15913	0.0789167	-1.36542	0.0199546	Q94BY6	At1g49200	"Elemental activities, such as catalysis or binding, describing the actions of a gene product at the molecular level. A given gene product may exhibit one or more molecular functions." [GOC:go_curators]
Shared	At1g52410	TSK-associating protein 1 [Source:TAIR_LOCUS;Acc:AT1G52410]	3.23269	0.0650639	3.10178	0.0289603	Q94AE1_x000D_F4ICY0	At1g52410_x000D_TSA1	"A vascular leaf (PO:0009025), borne on the stem (PO:0009047)." [TAIR:Katica_Ilic]
Shared	At1g54010	GDSL-like Lipase/Acylhydrolase superfamily protein [Source:TAIR_LOCUS;Acc:AT1G54010]	1.06474	0.0201763	1.42849	0.0196385	Q8W4H8	At1g54010	"Elemental activities, such as catalysis or binding, describing the actions of a gene product at the molecular level. A given gene product may exhibit one or more molecular functions." [GOC:go_curators]
Shared	At1g56120	Leucine-rich repeat transmembrane protein kinase [Source:TAIR_LOCUS;Acc:AT1G56120]	-1.36684	0.00121378	-1.82166	0.00410217	Q9SGT8_x000D_F4I3K0	At1g56120	"Elemental activities, such as catalysis or binding, describing the actions of a gene product at the molecular level. A given gene product may exhibit one or more molecular functions." [GOC:go_curators]
Shared	At1g58270	TRAF-like family protein [Source:TAIR_LOCUS;Acc:AT1G58270]	1.18488	0.00413574	1.20583	0.0062555	Q9SLV3	At1g58270_x000D_ZW9	"Elemental activities, such as catalysis or binding, describing the actions of a gene product at the molecular level. A given gene product may exhibit one or more molecular functions." [GOC:go_curators]
Shared	At1g59780	NB-ARC domain-containing disease resistance protein [Source:TAIR_LOCUS;Acc:AT1G59780]	1.05435	0.0250392	1.36939	0.0744947	Q9XIF0	At1g59780	"Interacting selectively and non-covalently with a nucleotide, any compound consisting of a nucleoside that is esterified with (ortho)phosphate or an oligophosphate at any hydroxyl group on the ribose or deoxyribose." [GOC:mah, ISBN:0198547684]
Shared	At1g64590	NAD(P)-binding Rossmann-fold superfamily protein [Source:TAIR_LOCUS;Acc:AT1G64590]	1.6036	0.086562	1.51568	0.0361723	Q9SGV6	At1g64590	"Elemental activities, such as catalysis or binding, describing the actions of a gene product at the molecular level. A given gene product may exhibit one or more molecular functions." [GOC:go_curators]
Shared	At1g68740	EXS (ERD1/XPR1/SYG1) family protein [Source:TAIR_LOCUS;Acc:AT1G68740]	1.11165	0.063614	1.25859	0.0633802	Q93ZF5	PHO1;H1_x000D_At1g68740	"Elemental activities, such as catalysis or binding, describing the actions of a gene product at the molecular level. A given gene product may exhibit one or more molecular functions." [GOC:go_curators]
Shared	At1g69490	NAC-like, activated by AP3/PI [Source:TAIR_LOCUS;Acc:AT1G69490]	-2.31707	0.00593916	-2.39377	0.0038086	O49255	ATNAP_x000D_NAP_x000D_ANAC029_x000D_At1g69490	"The production by an organism of new individuals that contain some portion of their genetic material inherited from that organism." [GOC:go_curators, GOC:isa_complete, ISBN:0198506732]
Shared	At1g70700	TIFY domain/Divergent CCT motif family protein [Source:TAIR_LOCUS;Acc:AT1G70700]	1.14847	0.0384416	1.11361	0.0584829	Q8W4J8	JAZ9_x000D_At1g70700_x000D_TIFY7	"A vascular leaf (PO:0009025), borne on the stem (PO:0009047)." [TAIR:Katica_Ilic]
Shared	At1g71030	MYB-like 2 [Source:TAIR_LOCUS;Acc:AT1G71030]	-1.12048	0.0320224	-1.47132	0.0118531	Q9C9A5	ATMYBL2_x000D_At1g71030_x000D_MYBL2	"Interacting selectively and non-covalently with a DNA or RNA sequence in order to modulate transcription. The transcription factor may or may not also interact selectively with a protein or macromolecular complex." [GOC:txnOH]
Shared	At1g71692	AGAMOUS-like 12 [Source:TAIR_LOCUS;Acc:AT1G71692]	1.18117	0.112887	1.47777	0.150403	Q38841	AGL12_x000D_XAL1_x000D_At1g71692	"The production by an organism of new individuals that contain some portion of their genetic material inherited from that organism." [GOC:go_curators, GOC:isa_complete, ISBN:0198506732]
Shared	At1g74500	activation-tagged BRI1(brassinosteroid-insensitive 1)-suppressor 1 [Source:TAIR_LOCUS;Acc:AT1G74500]	1.12796	0.0106532	1.64852	0.0245961	Q9CA64	TMO7_x000D_bHLH135_x000D_ATBS1_x000D_BS1_x000D_At1g74500_x000D_PRE3	"Interacting selectively and non-covalently with a DNA or RNA sequence in order to modulate transcription. The transcription factor may or may not also interact selectively with a protein or macromolecular complex." [GOC:txnOH]
Shared	At1g78340	glutathione S-transferase TAU 22 [Source:TAIR_LOCUS;Acc:AT1G78340]	1.84611	0.0109452	2.16759	0.0647842	Q8GYM1	GSTU22_x000D_At1g78340_x000D_ATGSTU22	"Elemental activities, such as catalysis or binding, describing the actions of a gene product at the molecular level. A given gene product may exhibit one or more molecular functions." [GOC:go_curators]
Shared	At2g01275	RING/FYVE/PHD zinc finger superfamily protein [Source:TAIR_LOCUS;Acc:AT2G01275]	1.14865	0.00432184	1.59394	0.046932	Q6NKQ5	At2g01275	"Elemental activities, such as catalysis or binding, describing the actions of a gene product at the molecular level. A given gene product may exhibit one or more molecular functions." [GOC:go_curators]
Shared	At2g01880	purple acid phosphatase 7 [Source:TAIR_LOCUS;Acc:AT2G01880]	1.66069	0.0198198	1.88859	0.0585317	Q8S341	PAP7_x000D_ATPAP7_x000D_At2g01880	"Elemental activities, such as catalysis or binding, describing the actions of a gene product at the molecular level. A given gene product may exhibit one or more molecular functions." [GOC:go_curators]
Shared	At2g05440	GLYCINE RICH PROTEIN 9 [Source:TAIR_LOCUS;Acc:AT2G05440]	1.7371	0.00903629	2.47057	0.00663422	Q9SL23_x000D_B9DFW2_x000D_Q8S8J7	GRP9_x000D_ATGRP9_x000D_At2g05440
Shared	At2g16980	Major facilitator superfamily protein [Source:TAIR_LOCUS;Acc:AT2G16980]	1.36596	0.0197125	1.35899	0.065351	Q0WRP5_x000D_F4IMD8	At2g16980	"Elemental activities, such as catalysis or binding, describing the actions of a gene product at the molecular level. A given gene product may exhibit one or more molecular functions." [GOC:go_curators]
Shared	At2g22510	hydroxyproline-rich glycoprotein family protein [Source:TAIR_LOCUS;Acc:AT2G22510]	1.28612	0.0762284	1.42157	0.0731992	Q9SJY4	At2g22510	"A shoot axis (PO:0025029) that is the most distal part of a shoot system (PO:0009006) and has as parts a shoot apical meristem (PO:0020148) and the youngest primordia (PO:0025127)." [POC:curators]
Shared	At2g23960	Class I glutamine amidotransferase-like superfamily protein [Source:TAIR_LOCUS;Acc:AT2G23960]	1.12557	0.0332123	1.3688	0.077607	O82224_x000D_F4INN2	At2g23960	"Elemental activities, such as catalysis or binding, describing the actions of a gene product at the molecular level. A given gene product may exhibit one or more molecular functions." [GOC:go_curators]
Shared	At2g24720	glutamate receptor 2.2 [Source:TAIR_LOCUS;Acc:AT2G24720]	1.69537	0.0239661	2.27146	0.0741266	Q9SHV1	At2g24720_x000D_ATGLR2.2_x000D_GLR2.2	"Elemental activities, such as catalysis or binding, describing the actions of a gene product at the molecular level. A given gene product may exhibit one or more molecular functions." [GOC:go_curators]
Shared	At2g24850	tyrosine aminotransferase 3 [Source:TAIR_LOCUS;Acc:AT2G24850]	1.11502	0.125191	1.27181	0.36173	Q9SK47	At2g24850_x000D_TAT3_x000D_TAT	"Any process involved in the development or functioning of the immune system, an organismal system for calibrated responses to potential internal or invasive threats." [GO_REF:0000022, GOC:add, GOC:mtg_15nov05]
Shared	At2g26400	acireductone dioxygenase 3 [Source:TAIR_LOCUS;Acc:AT2G26400]	1.58437	0.035178	2.35141	0.114815	O48707	ATARD3_x000D_ARD_x000D_ARD3_x000D_At2g26400	"Any process that results in a change in state or activity of a cell or an organism (in terms of movement, secretion, enzyme production, gene expression, etc.) as a result of a stimulus indicating lowered oxygen tension. Hypoxia, defined as a decline in O2 levels below normoxic levels of 20.8 - 20.95%, results in metabolic adaptation at both the cellular and organismal level." [GOC:hjd]
Shared	At2g27550	centroradialis [Source:TAIR_LOCUS;Acc:AT2G27550]	1.37957	0.00574374	1.42691	0.0198602	Q9ZNV5	ATC_x000D_At2g27550	"The production by an organism of new individuals that contain some portion of their genetic material inherited from that organism." [GOC:go_curators, GOC:isa_complete, ISBN:0198506732]
Shared	At2g28190	copper/zinc superoxide dismutase 2 [Source:TAIR_LOCUS;Acc:AT2G28190]	1.79666	0.00598324	2.09843	0.00186157	O78310	At2g28190_x000D_CSD2_x000D_CZSOD2	"Elemental activities, such as catalysis or binding, describing the actions of a gene product at the molecular level. A given gene product may exhibit one or more molecular functions." [GOC:go_curators]
Shared	At2g28315	Nucleotide/sugar transporter family protein [Source:TAIR_LOCUS;Acc:AT2G28315]	1.4655	0.00267304	1.47398	0.0180169	F4IHS9	At2g28315	"The part of a cell or its extracellular environment in which a gene product is located. A gene product may be located in one or more parts of a cell and its location may be as specific as a particular macromolecular complex, that is, a stable, persistent association of macromolecules that function together." [GOC:go_curators]
Shared	At2g29310	NAD(P)-binding Rossmann-fold superfamily protein [Source:TAIR_LOCUS;Acc:AT2G29310]	-1.42115	0.0384767	-1.40174	0.0260617	Q9ZW14	At2g29310	"Elemental activities, such as catalysis or binding, describing the actions of a gene product at the molecular level. A given gene product may exhibit one or more molecular functions." [GOC:go_curators]
Shared	At2g29420	glutathione S-transferase tau 7 [Source:TAIR_LOCUS;Acc:AT2G29420]	1.0179	0.00765795	1.04303	0.0305438	Q9ZW24	At2g29420_x000D_GSTU7_x000D_GST25_x000D_ATGSTU7	"Elemental activities, such as catalysis or binding, describing the actions of a gene product at the molecular level. A given gene product may exhibit one or more molecular functions." [GOC:go_curators]
Shared	At2g30660	ATP-dependent caseinolytic (Clp) protease/crotonase family protein [Source:TAIR_LOCUS;Acc:AT2G30660]	1.82644	0.0354445	2.70307	0.0183298	Q6NMB0	At2g30660	"Elemental activities, such as catalysis or binding, describing the actions of a gene product at the molecular level. A given gene product may exhibit one or more molecular functions." [GOC:go_curators]
Shared	At2g32160	S-adenosyl-L-methionine-dependent methyltransferases superfamily protein [Source:TAIR_LOCUS;Acc:AT2G32160]	-1.47817	0.0435094	-2.2572	0.0127602	F4IST1_x000D_B3H6T0	At2g32160	"A vascular leaf (PO:0009025), borne on the stem (PO:0009047)." [TAIR:Katica_Ilic]
Shared	At2g34930	disease resistance family protein / LRR family protein [Source:TAIR_LOCUS;Acc:AT2G34930]	1.05206	0.041781	1.0968	0.177151	O64757	At2g34930	"Elemental activities, such as catalysis or binding, describing the actions of a gene product at the molecular level. A given gene product may exhibit one or more molecular functions." [GOC:go_curators]
Shared	At2g37260	WRKY family transcription factor family protein [Source:TAIR_LOCUS;Acc:AT2G37260]	1.02429	0.116723	1.31111	0.143023	Q9ZUU0	At2g37260_x000D_ATWRKY44_x000D_DSL1_x000D_WRKY44_x000D_TTG2	"Interacting selectively and non-covalently with a DNA or RNA sequence in order to modulate transcription. The transcription factor may or may not also interact selectively with a protein or macromolecular complex." [GOC:txnOH]
Shared	At2g39030	Acyl-CoA N-acyltransferases (NAT) superfamily protein [Source:TAIR_LOCUS;Acc:AT2G39030]	1.20542	0.340402	1.64394	0.202204	Q9ZV05	NATA1_x000D_At2g39030	"Elemental activities, such as catalysis or binding, describing the actions of a gene product at the molecular level. A given gene product may exhibit one or more molecular functions." [GOC:go_curators]
Shared	At2g40670	response regulator 16 [Source:TAIR_LOCUS;Acc:AT2G40670]	-2.95699	0.0263155	-2.97977	0.00115117	Q9SHC2	At2g40670_x000D_ARR16_x000D_RR16	"Responds to a phosphorelay sensor to initiate a change in cell state or activity. The activity of the response regulator is regulated by transfer of a phosphate from a histidine residue in the sensor, to an aspartate residue in the response regulator. Many but not all response regulators act as transcriptional regulators to elicit a response." [GOC:bf, PMID:10966457, PMID:11842140]
Shared	At2g40940	ethylene response sensor 1 [Source:TAIR_LOCUS;Acc:AT2G40940]	-1.13085	0.0054814	-1.12558	0.00591493	Q38846	At2g40940_x000D_ERS1_x000D_ERS	"Catalysis of the phosphorylation of a histidine residue in response to detection of an extracellular signal such as a chemical ligand or change in environment, to initiate a change in cell state or activity. The two-component sensor is a histidine kinase that autophosphorylates a histidine residue in its active site. The phosphate is then transferred to an aspartate residue in a downstream respo…
Shared	At2g42870	phy rapidly regulated 1 [Source:TAIR_LOCUS;Acc:AT2G42870]	-1.37697	0.00824537	-1.03234	0.0407645	Q9SJH0	At2g42870_x000D_HLH1_x000D_PAR1	"Interacting selectively and non-covalently with any protein or protein complex (a complex of two or more proteins that may include other nonprotein molecules), in order to modulate transcription. A protein binding transcription factor may or may not also interact with the template nucleic acid (either DNA or RNA) as well." [GOC:txnOH]
Shared	At2g44080	ARGOS-like [Source:TAIR_LOCUS;Acc:AT2G44080]	-2.09083	0.00787964	-1.99557	0.0440959	Q8RXL7	At2g44080_x000D_ARL	"The part of a cell or its extracellular environment in which a gene product is located. A gene product may be located in one or more parts of a cell and its location may be as specific as a particular macromolecular complex, that is, a stable, persistent association of macromolecules that function together." [GOC:go_curators]
Shared	At2g47950	unknown protein; FUNCTIONS IN: molecular_function unknown; INVOLVED IN: biological_process unknown; LOCATED IN: endomembrane system; EXPRESSED IN: root, flower; EXPRESSED DURING: petal differentiation and expansion stage; BEST Arabidopsis thaliana p /.../ match is: unknown protein (TAIR:AT3G62990.1); Has 22 Blast hits to 22 proteins in 5 species: Archae - 0; Bacteria - 0; Metazoa - 0; Fungi - 0; …	1.44862	0.0408574	1.70026	0.012027	O82262	At2g47950	"Any process specifically pertinent to the functioning of integrated living units: cells, tissues, organs, and organisms. A process is a collection of molecular events with a defined beginning and end." [GOC:go_curators, GOC:isa_complete]
Shared	At3g02590	Fatty acid hydroxylase superfamily protein [Source:TAIR_LOCUS;Acc:AT3G02590]	1.0559	0.215139	1.08188	0.00507083	Q9M883	At3g02590	"Elemental activities, such as catalysis or binding, describing the actions of a gene product at the molecular level. A given gene product may exhibit one or more molecular functions." [GOC:go_curators]
Shared	At3g12145	Leucine-rich repeat (LRR) family protein [Source:TAIR_LOCUS;Acc:AT3G12145]	1.39873	0.0752793	1.29471	0.0943145	Q9LH52	FTM4_x000D_FLR1_x000D_FLOR1_x000D_At3g12145	"The production by an organism of new individuals that contain some portion of their genetic material inherited from that organism." [GOC:go_curators, GOC:isa_complete, ISBN:0198506732]
Shared	At3g15950	DNA topoisomerase-related [Source:TAIR_LOCUS;Acc:AT3G15950]	1.00272	0.0127425	1.1195	0.0162674	Q9LSB4	NAI2_x000D_At3g15950	"Elemental activities, such as catalysis or binding, describing the actions of a gene product at the molecular level. A given gene product may exhibit one or more molecular functions." [GOC:go_curators]
Shared	At3g15990	sulfate transporter 3;4 [Source:TAIR_LOCUS;Acc:AT3G15990]	1.42393	0.0107672	1.8129	0.0098573	Q9LW86	At3g15990_x000D_SULTR3;4	"Elemental activities, such as catalysis or binding, describing the actions of a gene product at the molecular level. A given gene product may exhibit one or more molecular functions." [GOC:go_curators]
Shared	At3g16670	Pollen Ole e 1 allergen and extensin family protein [Source:TAIR_LOCUS;Acc:AT3G16670]	-1.79265	0.00409871	-1.37828	0.021387	Q9LUR6	At3g16670	"Any process that results in a change in state or activity of a cell or an organism (in terms of movement, secretion, enzyme production, gene expression, etc.) as a result of a disturbance in organismal or cellular homeostasis, usually, but not necessarily, exogenous (e.g. temperature, humidity, ionizing radiation)." [GOC:mah]
Shared	At3g16770	ethylene-responsive element binding protein [Source:TAIR_LOCUS;Acc:AT3G16770]	-2.77479	0.00100187	-2.37306	0.000774799	P42736	ERF72_x000D_EBP_x000D_ATEBP_x000D_RAP2.3_x000D_At3g16770	"Interacting selectively and non-covalently with a DNA or RNA sequence in order to modulate transcription. The transcription factor may or may not also interact selectively with a protein or macromolecular complex." [GOC:txnOH]
Shared	At3g18280	Bifunctional inhibitor/lipid-transfer protein/seed storage 2S albumin superfamily protein [Source:TAIR_LOCUS;Acc:AT3G18280]	1.33213	0.0482257	1.51665	0.0039645	Q9LJQ3	At3g18280	"Elemental activities, such as catalysis or binding, describing the actions of a gene product at the molecular level. A given gene product may exhibit one or more molecular functions." [GOC:go_curators]
Shared	At3g20860	NIMA-related kinase 5 [Source:TAIR_LOCUS;Acc:AT3G20860]	1.05894	0.027002	1.19474	0.00374815	Q9LT35	At3g20860_x000D_ATNEK5_x000D_NEK5	"Interacting selectively and non-covalently with a nucleotide, any compound consisting of a nucleoside that is esterified with (ortho)phosphate or an oligophosphate at any hydroxyl group on the ribose or deoxyribose." [GOC:mah, ISBN:0198547684]
Shared	At3g21510	histidine-containing phosphotransmitter 1 [Source:TAIR_LOCUS;Acc:AT3G21510]	-1.1015	0.0276054	-1.24487	0.0770246	Q9ZNV9	At3g21510_x000D_AHP1	"The directed movement of transition metal ions into, out of or within a cell, or between cells, by means of some agent such as a transporter or pore. A transition metal is an element whose atom has an incomplete d-subshell of extranuclear electrons, or which gives rise to a cation or cations with an incomplete d-subshell. Transition metals often have more than one valency state. Biologically rel…
Shared	At3g21680	unknown protein; FUNCTIONS IN: molecular_function unknown; INVOLVED IN: N-terminal protein myristoylation; LOCATED IN: cellular_component unknown; EXPRESSED IN: root, flower, stamen; EXPRESSED DURING: 4 anthesis, petal differentiation and expansion /.../ Has 34 Blast hits to 34 proteins in 7 species: Archae - 0; Bacteria - 0; Metazoa - 0; Fungi - 0; Plants - 34; Viruses - 0; Other Eukaryotes - 0 …	1.0788	0.00752149	1.77158	0.0384962	Q3EB28	At3g21680	"Stage of corolla development defined by differentiation and expansion of petal." [POC:Felipe_Zapata]
Shared	At3g22740	homocysteine S-methyltransferase 3 [Source:TAIR_LOCUS;Acc:AT3G22740]	1.28133	0.197198	1.32898	0.069655	Q8LAX0	HMT3_x000D_At3g22740	"Elemental activities, such as catalysis or binding, describing the actions of a gene product at the molecular level. A given gene product may exhibit one or more molecular functions." [GOC:go_curators]
Shared	At3g23250	myb domain protein 15 [Source:TAIR_LOCUS;Acc:AT3G23250]	1.21757	0.0107224	1.654	0.0229379	Q9LTC4	ATMYB15_x000D_At3g23250_x000D_MYB15_x000D_ATY19	"Elemental activities, such as catalysis or binding, describing the actions of a gene product at the molecular level. A given gene product may exhibit one or more molecular functions." [GOC:go_curators]
Shared	At3g26200	cytochrome P450, family 71, subfamily B, polypeptide 22 [Source:TAIR_LOCUS;Acc:AT3G26200]	-1.2251	0.111114	-1.73268	0.0494153	Q9LTM1	At3g26200_x000D_CYP71B22	"Elemental activities, such as catalysis or binding, describing the actions of a gene product at the molecular level. A given gene product may exhibit one or more molecular functions." [GOC:go_curators]
Shared	At3g28070	nodulin MtN21 /EamA-like transporter family protein [Source:TAIR_LOCUS;Acc:AT3G28070]	-1.35131	0.0212152	-1.31761	0.0332978	Q8VYZ7	At3g28070_x000D_UMAMIT46	"The part of a cell or its extracellular environment in which a gene product is located. A gene product may be located in one or more parts of a cell and its location may be as specific as a particular macromolecular complex, that is, a stable, persistent association of macromolecules that function together." [GOC:go_curators]
Shared	At3g28220	TRAF-like family protein [Source:TAIR_LOCUS;Acc:AT3G28220]	4.95588	0.0243814	4.44669	0.0165389	Q9LHA6	At3g28220	"Elemental activities, such as catalysis or binding, describing the actions of a gene product at the molecular level. A given gene product may exhibit one or more molecular functions." [GOC:go_curators]
Shared	At3g29250	NAD(P)-binding Rossmann-fold superfamily protein [Source:TAIR_LOCUS;Acc:AT3G29250]	1.23225	0.0265316	1.39895	0.0119269	F4J2Z7	AtSDR4_x000D_SDR4_x000D_At3g29250	"Elemental activities, such as catalysis or binding, describing the actions of a gene product at the molecular level. A given gene product may exhibit one or more molecular functions." [GOC:go_curators]
Shared	At3g30260	AGAMOUS-like 79 [Source:TAIR_LOCUS;Acc:AT3G30260]	1.14127	0.0644264	1.3285	0.126743	Q7X9H6	AGL79_x000D_At3g30260	"The production by an organism of new individuals that contain some portion of their genetic material inherited from that organism." [GOC:go_curators, GOC:isa_complete, ISBN:0198506732]
Shared	At3g44320	nitrilase 3 [Source:TAIR_LOCUS;Acc:AT3G44320]	1.19393	0.0551598	1.49003	0.0269321	P46010	NIT3_x000D_At3g44320_x000D_AtNIT3	"Catalysis of the reaction: a nitrile + H2O = a carboxylate + NH3. Acts on a wide range of aromatic nitriles including (indole-3-yl)-acetonitrile and some aliphatic nitriles, and on the corresponding acid amides." [EC:3.5.5.1, GOC:kd]
Shared	At3g44550	fatty acid reductase 5 [Source:TAIR_LOCUS;Acc:AT3G44550]	1.55298	0.0109953	1.45418	0.0252002	Q0WRB0	FAR5_x000D_At3g44550	"Elemental activities, such as catalysis or binding, describing the actions of a gene product at the molecular level. A given gene product may exhibit one or more molecular functions." [GOC:go_curators]
Shared	At3g46900	copper transporter 2 [Source:TAIR_LOCUS;Acc:AT3G46900]	-1.67579	0.00103019	-1.65459	0.00206405	Q9STG2	COPT2_x000D_At3g46900	"Elemental activities, such as catalysis or binding, describing the actions of a gene product at the molecular level. A given gene product may exhibit one or more molecular functions." [GOC:go_curators]
Shared	At3g47780	ABC2 homolog 6 [Source:TAIR_LOCUS;Acc:AT3G47780]	1.21629	0.0201944	1.62876	0.00269377	Q9STT5	ABCA7_x000D_ATH6_x000D_At3g47780_x000D_ATATH6	"Interacting selectively and non-covalently with a nucleotide, any compound consisting of a nucleoside that is esterified with (ortho)phosphate or an oligophosphate at any hydroxyl group on the ribose or deoxyribose." [GOC:mah, ISBN:0198547684]
Shared	At3g51450	Calcium-dependent phosphotriesterase superfamily protein [Source:TAIR_LOCUS;Acc:AT3G51450]	1.31999	0.066483	1.26181	0.178472	Q9SD04	At3g51450	"Elemental activities, such as catalysis or binding, describing the actions of a gene product at the molecular level. A given gene product may exhibit one or more molecular functions." [GOC:go_curators]
Shared	At3g53980	Bifunctional inhibitor/lipid-transfer protein/seed storage 2S albumin superfamily protein [Source:TAIR_LOCUS;Acc:AT3G53980]	1.391	0.0363679	2.20764	0.0385973	Q9M329	At3g53980	"A meristem that gives rise to an inflorescence." [GR:Pankaj_Jaiswal]
Shared	At3g54260	TRICHOME BIREFRINGENCE-LIKE 36 [Source:TAIR_LOCUS;Acc:AT3G54260]	1.67507	0.0149989	1.72882	0.0219045	Q940H3	TBL36_x000D_At3g54260	"Any process specifically pertinent to the functioning of integrated living units: cells, tissues, organs, and organisms. A process is a collection of molecular events with a defined beginning and end." [GOC:go_curators, GOC:isa_complete]
Shared	At3g54990	Integrase-type DNA-binding superfamily protein [Source:TAIR_LOCUS;Acc:AT3G54990]	1.02555	0.0228555	1.26094	0.0605666	Q6PV68	SMZ_x000D_At3g54990	"Interacting selectively and non-covalently with a DNA or RNA sequence in order to modulate transcription. The transcription factor may or may not also interact selectively with a protein or macromolecular complex." [GOC:txnOH]
Shared	At3g55090	ABC-2 type transporter family protein [Source:TAIR_LOCUS;Acc:AT3G55090]	1.23706	0.096409	1.56098	0.0990222	Q9M2V7	ABCG16_x000D_At3g55090	"Interacting selectively and non-covalently with a nucleotide, any compound consisting of a nucleoside that is esterified with (ortho)phosphate or an oligophosphate at any hydroxyl group on the ribose or deoxyribose." [GOC:mah, ISBN:0198547684]
Shared	At3g55240	Plant protein 1589 of unknown function [Source:TAIR_LOCUS;Acc:AT3G55240]	-1.33454	0.0619417	-1.24883	0.0892817	Q9M3C7	At3g55240	"Any process specifically pertinent to the functioning of integrated living units: cells, tissues, organs, and organisms. A process is a collection of molecular events with a defined beginning and end." [GOC:go_curators, GOC:isa_complete]
Shared	At3g57240	beta-1,3-glucanase 3 [Source:TAIR_LOCUS;Acc:AT3G57240]	-1.68592	0.0177064	-1.89479	0.0406597	F4J270_x000D_Q9M2M3	BG3_x000D_At3g57240	"An intracellular protein kinase cascade containing at least a MAPK, a MAPKK and a MAP3K. The cascade can also contain two additional tiers: the upstream MAP4K and the downstream MAP Kinase-activated kinase (MAPKAPK). The kinases in each tier phosphorylate and activate the kinases in the downstream tier to transmit a signal within a cell." [GOC:bf, GOC:mtg_signaling_feb11, PMID:20811974, PMID:956…
Shared	At3g58550	Bifunctional inhibitor/lipid-transfer protein/seed storage 2S albumin superfamily protein [Source:TAIR_LOCUS;Acc:AT3G58550]	1.57134	0.0271771	1.42498	0.0190066	Q9M2G1	At3g58550	"The part of a cell or its extracellular environment in which a gene product is located. A gene product may be located in one or more parts of a cell and its location may be as specific as a particular macromolecular complex, that is, a stable, persistent association of macromolecules that function together." [GOC:go_curators]
Shared	At3g59900	auxin-regulated gene involved in organ size [Source:TAIR_LOCUS;Acc:AT3G59900]	-3.59845	0.00151014	-3.52634	0.00151454	Q6NMD6	At3g59900_x000D_ARGOS	"The part of a cell or its extracellular environment in which a gene product is located. A gene product may be located in one or more parts of a cell and its location may be as specific as a particular macromolecular complex, that is, a stable, persistent association of macromolecules that function together." [GOC:go_curators]
Shared	At3g62040	Haloacid dehalogenase-like hydrolase (HAD) superfamily protein [Source:TAIR_LOCUS;Acc:AT3G62040]	1.02678	0.0138639	1.06244	0.102555	Q9M262	At3g62040	"Elemental activities, such as catalysis or binding, describing the actions of a gene product at the molecular level. A given gene product may exhibit one or more molecular functions." [GOC:go_curators]
Shared	At4g01440	nodulin MtN21 /EamA-like transporter family protein [Source:TAIR_LOCUS;Acc:AT4G01440]	1.11807	0.0301588	1.39663	0.0325658	Q9M130	At4g01440_x000D_UMAMIT31	"The part of a cell or its extracellular environment in which a gene product is located. A gene product may be located in one or more parts of a cell and its location may be as specific as a particular macromolecular complex, that is, a stable, persistent association of macromolecules that function together." [GOC:go_curators]
Shared	At4g04330	Chaperonin-like RbcX protein [Source:TAIR_LOCUS;Acc:AT4G04330]	-1.12838	0.0232955	-1.56392	0.0248176	Q94AU9	AtRbcX1_x000D_At4g04330_x000D_RbcX1	"Elemental activities, such as catalysis or binding, describing the actions of a gene product at the molecular level. A given gene product may exhibit one or more molecular functions." [GOC:go_curators]
Shared	At4g04500	cysteine-rich RLK (RECEPTOR-like protein kinase) 37 [Source:TAIR_LOCUS;Acc:AT4G04500]	-1.07673	0.255058	-1.87373	0.132501	Q9XEC7	CRK37_x000D_At4g04500	"Interacting selectively and non-covalently with a nucleotide, any compound consisting of a nucleoside that is esterified with (ortho)phosphate or an oligophosphate at any hydroxyl group on the ribose or deoxyribose." [GOC:mah, ISBN:0198547684]
Shared	At4g04830	methionine sulfoxide reductase B5 [Source:TAIR_LOCUS;Acc:AT4G04830]	1.15039	0.00364393	1.34286	0.0370141	Q9ZS91	At4g04830_x000D_MSRB5_x000D_ATMSRB5	"Elemental activities, such as catalysis or binding, describing the actions of a gene product at the molecular level. A given gene product may exhibit one or more molecular functions." [GOC:go_curators]
Shared	At4g08870	Arginase/deacetylase superfamily protein [Source:TAIR_LOCUS;Acc:AT4G08870]	1.32537	0.121641	1.09631	0.233985	Q9ZPF5	At4g08870_x000D_ARGAH2	"Elemental activities, such as catalysis or binding, describing the actions of a gene product at the molecular level. A given gene product may exhibit one or more molecular functions." [GOC:go_curators]
Shared	At4g11320	Papain family cysteine protease [Source:TAIR_LOCUS;Acc:AT4G11320]	2.23074	0.00580195	2.67536	0.0112457	Q9SUS9	At4g11320	"Elemental activities, such as catalysis or binding, describing the actions of a gene product at the molecular level. A given gene product may exhibit one or more molecular functions." [GOC:go_curators]
Shared	At4g11460	cysteine-rich RLK (RECEPTOR-like protein kinase) 30 [Source:TAIR_LOCUS;Acc:AT4G11460]	-1.42831	0.00734731	-1.50358	0.000406723	Q9LDT0	CRK30_x000D_At4g11460	"Interacting selectively and non-covalently with a nucleotide, any compound consisting of a nucleoside that is esterified with (ortho)phosphate or an oligophosphate at any hydroxyl group on the ribose or deoxyribose." [GOC:mah, ISBN:0198547684]
Shared	At4g11880	AGAMOUS-like 14 [Source:TAIR_LOCUS;Acc:AT4G11880]	1.55064	0.00387316	1.82308	0.0919204	Q38838	At4g11880_x000D_AGL14	"The production by an organism of new individuals that contain some portion of their genetic material inherited from that organism." [GOC:go_curators, GOC:isa_complete, ISBN:0198506732]
Shared	At4g12510	Bifunctional inhibitor/lipid-transfer protein/seed storage 2S albumin superfamily protein [Source:TAIR_LOCUS;Acc:AT4G12510]	2.41297	0.0564139	1.86166	0.0125804	Q9S7U3	At4g12510
Shared	At4g13570	histone H2A 4 [Source:TAIR_LOCUS;Acc:AT4G13570]	-1.18947	0.00174462	-1.43411	0.0103065	Q9T0H7	At4g13570_x000D_HTA4	"A complex comprised of DNA wound around a multisubunit core and associated proteins, which forms the primary packing unit of DNA into higher order structures." [GOC:elh]
Shared	At4g15380	cytochrome P450, family 705, subfamily A, polypeptide 4 [Source:TAIR_LOCUS;Acc:AT4G15380]	1.25739	0.0113739	1.04597	0.116436	Q8L7H7	At4g15380_x000D_CYP705A4	"Elemental activities, such as catalysis or binding, describing the actions of a gene product at the molecular level. A given gene product may exhibit one or more molecular functions." [GOC:go_curators]
Shared	At4g20390	Uncharacterised protein family (UPF0497) [Source:TAIR_LOCUS;Acc:AT4G20390]	1.22933	0.0446369	1.44096	0.0368942	Q9SUP0	At4g20390	"The directed movement of transition metal ions into, out of or within a cell, or between cells, by means of some agent such as a transporter or pore. A transition metal is an element whose atom has an incomplete d-subshell of extranuclear electrons, or which gives rise to a cation or cations with an incomplete d-subshell. Transition metals often have more than one valency state. Biologically rel…
Shared	At4g21830	methionine sulfoxide reductase B7 [Source:TAIR_LOCUS;Acc:AT4G21830]	1.67576	0.146957	2.77369	0.0406668	Q8VY86	MSRB7_x000D_At4g21830_x000D_ATMSRB7	"Elemental activities, such as catalysis or binding, describing the actions of a gene product at the molecular level. A given gene product may exhibit one or more molecular functions." [GOC:go_curators]
Shared	At4g22610	Bifunctional inhibitor/lipid-transfer protein/seed storage 2S albumin superfamily protein [Source:TAIR_LOCUS;Acc:AT4G22610]	1.26287	0.0382402	1.20719	0.0759432	Q9SUV8	At4g22610	"A plant axis (PO:0025004) that lacks shoot axis nodes (PO:0005004), grows indeterminately, and is usually positively geotropic." [ISBN:978-0879015329, ISBN:9780964022157, POC:curators, POC:Laurel_Cooper]
Shared	At4g22950	AGAMOUS-like 19 [Source:TAIR_LOCUS;Acc:AT4G22950]	1.03119	0.0676696	1.09477	0.0951013	O82743	GL19_x000D_At4g22950_x000D_AGL19	"The production by an organism of new individuals that contain some portion of their genetic material inherited from that organism." [GOC:go_curators, GOC:isa_complete, ISBN:0198506732]
Shared	At4g25100	Fe superoxide dismutase 1 [Source:TAIR_LOCUS;Acc:AT4G25100]	-1.13187	0.0085716	-1.33167	0.00440968	P21276	FSD1_x000D_ATFSD1_x000D_At4g25100	"Elemental activities, such as catalysis or binding, describing the actions of a gene product at the molecular level. A given gene product may exhibit one or more molecular functions." [GOC:go_curators]
Shared	At4g25560	myb domain protein 18 [Source:TAIR_LOCUS;Acc:AT4G25560]	1.09827	0.0794939	1.34794	0.0259906	Q9M0K4	At4g25560_x000D_LAF1_x000D_AtMYB18_x000D_MYB18	"Interacting selectively and non-covalently with a DNA or RNA sequence in order to modulate transcription. The transcription factor may or may not also interact selectively with a protein or macromolecular complex." [GOC:txnOH]
Shared	At4g25750	ABC-2 type transporter family protein [Source:TAIR_LOCUS;Acc:AT4G25750]	-3.11139	0.0196745	-3.21902	0.00497957	Q9SW08	ABCG4_x000D_At4g25750	"Interacting selectively and non-covalently with a nucleotide, any compound consisting of a nucleoside that is esterified with (ortho)phosphate or an oligophosphate at any hydroxyl group on the ribose or deoxyribose." [GOC:mah, ISBN:0198547684]
Shared	At4g29270	HAD superfamily, subfamily IIIB acid phosphatase [Source:TAIR_LOCUS;Acc:AT4G29270]	1.55839	0.00743495	1.88688	0.00674637	Q9M0F4	At4g29270	"Elemental activities, such as catalysis or binding, describing the actions of a gene product at the molecular level. A given gene product may exhibit one or more molecular functions." [GOC:go_curators]
Shared	At4g29930	basic helix-loop-helix (bHLH) DNA-binding superfamily protein [Source:TAIR_LOCUS;Acc:AT4G29930]	2.30996	0.000144666	2.14517	0.0141721	Q700E3_x000D_Q700E3-2	At4g29930	"Elemental activities, such as catalysis or binding, describing the actions of a gene product at the molecular level. A given gene product may exhibit one or more molecular functions." [GOC:go_curators]
Shared	At4g31020	alpha/beta-Hydrolases superfamily protein [Source:TAIR_LOCUS;Acc:AT4G31020]	1.59099	0.00302357	1.52259	0.0162667	Q84JV3	At4g31020	"Any process specifically pertinent to the functioning of integrated living units: cells, tissues, organs, and organisms. A process is a collection of molecular events with a defined beginning and end." [GOC:go_curators, GOC:isa_complete]
Shared	At4g31730	glutamine dumper 1 [Source:TAIR_LOCUS;Acc:AT4G31730]	1.4896	0.0114485	1.5162	0.0332725	O81775	At4g31730_x000D_GDU1	"Elemental activities, such as catalysis or binding, describing the actions of a gene product at the molecular level. A given gene product may exhibit one or more molecular functions." [GOC:go_curators]
Shared	At4g36410	ubiquitin-conjugating enzyme 17 [Source:TAIR_LOCUS;Acc:AT4G36410]	-1.00773	0.0533748	-1.10767	0.00443636	O23239	At4g36410_x000D_UBC17	"Interacting selectively and non-covalently with a nucleotide, any compound consisting of a nucleoside that is esterified with (ortho)phosphate or an oligophosphate at any hydroxyl group on the ribose or deoxyribose." [GOC:mah, ISBN:0198547684]
Shared	At5g01900	WRKY DNA-binding protein 62 [Source:TAIR_LOCUS;Acc:AT5G01900]	2.3507	0.0140487	2.65842	0.073717	Q9LZV6	ATWRKY62_x000D_WRKY62_x000D_At5g01900	"Interacting selectively and non-covalently with a DNA or RNA sequence in order to modulate transcription. The transcription factor may or may not also interact selectively with a protein or macromolecular complex." [GOC:txnOH]
Shared	At5g02760	Protein phosphatase 2C family protein [Source:TAIR_LOCUS;Acc:AT5G02760]	-3.44573	0.00910373	-3.83643	0.0249493	Q501F9	At5g02760	"Elemental activities, such as catalysis or binding, describing the actions of a gene product at the molecular level. A given gene product may exhibit one or more molecular functions." [GOC:go_curators]
Shared	At5g05160	Leucine-rich repeat protein kinase family protein [Source:TAIR_LOCUS;Acc:AT5G05160]	1.05892	0.00492587	1.03346	0.0174296	Q9FHK7	RUL1_x000D_At5g05160	"Interacting selectively and non-covalently with a nucleotide, any compound consisting of a nucleoside that is esterified with (ortho)phosphate or an oligophosphate at any hydroxyl group on the ribose or deoxyribose." [GOC:mah, ISBN:0198547684]
Shared	At5g06870	polygalacturonase inhibiting protein 2 [Source:TAIR_LOCUS;Acc:AT5G06870]	1.21422	0.0979842	1.16724	0.114213	Q9M5J8	ATPGIP2_x000D_PGIP2_x000D_At5g06870	"An intracellular protein kinase cascade containing at least a MAPK, a MAPKK and a MAP3K. The cascade can also contain two additional tiers: the upstream MAP4K and the downstream MAP Kinase-activated kinase (MAPKAPK). The kinases in each tier phosphorylate and activate the kinases in the downstream tier to transmit a signal within a cell." [GOC:bf, GOC:mtg_signaling_feb11, PMID:20811974, PMID:956…
Shared	At5g13220	jasmonate-zim-domain protein 10 [Source:TAIR_LOCUS;Acc:AT5G13220]	1.43708	0.12036	1.54165	0.172304	Q93ZM9	JAZ10_x000D_At5g13220_x000D_TIFY9_x000D_JAS1	"A shoot axis (PO:0025029) that is the most distal part of a shoot system (PO:0009006) and has as parts a shoot apical meristem (PO:0020148) and the youngest primordia (PO:0025127)." [POC:curators]
Shared	At5g14340	myb domain protein 40 [Source:TAIR_LOCUS;Acc:AT5G14340]	1.16298	0.0165032	1.13767	0.0980513	Q9LY95	MYB40_x000D_AtMYB40_x000D_At5g14340	"Interacting selectively and non-covalently with a DNA or RNA sequence in order to modulate transcription. The transcription factor may or may not also interact selectively with a protein or macromolecular complex." [GOC:txnOH]
Shared	At5g14570	high affinity nitrate transporter 2.7 [Source:TAIR_LOCUS;Acc:AT5G14570]	-1.6887	0.00970616	-2.16802	0.00202203	Q9LYK2	NRT2.7_x000D_ATNRT2.7_x000D_At5g14570	"Elemental activities, such as catalysis or binding, describing the actions of a gene product at the molecular level. A given gene product may exhibit one or more molecular functions." [GOC:go_curators]
Shared	At5g14920	Gibberellin-regulated family protein [Source:TAIR_LOCUS;Acc:AT5G14920]	-1.39122	0.0116146	-1.17337	0.0110145	Q9LFR3	At5g14920	"Elemental activities, such as catalysis or binding, describing the actions of a gene product at the molecular level. A given gene product may exhibit one or more molecular functions." [GOC:go_curators]
Shared	At5g15130	WRKY DNA-binding protein 72 [Source:TAIR_LOCUS;Acc:AT5G15130]	1.04669	0.0025407	1.67444	0.0336035	Q9LXG8	At5g15130_x000D_ATWRKY72_x000D_WRKY72	"Interacting selectively and non-covalently with a DNA or RNA sequence in order to modulate transcription. The transcription factor may or may not also interact selectively with a protein or macromolecular complex." [GOC:txnOH]
Shared	At5g16570	glutamine synthetase 1;4 [Source:TAIR_LOCUS;Acc:AT5G16570]	-1.27754	0.0432237	-1.63006	0.00484949	Q9FMD9	At5g16570_x000D_GLN1;4	"Interacting selectively and non-covalently with a nucleotide, any compound consisting of a nucleoside that is esterified with (ortho)phosphate or an oligophosphate at any hydroxyl group on the ribose or deoxyribose." [GOC:mah, ISBN:0198547684]
Shared	At5g16980	Zinc-binding dehydrogenase family protein [Source:TAIR_LOCUS;Acc:AT5G16980]	1.17353	0.0811796	1.30374	0.102107	Q8GWT2	At5g16980	"Elemental activities, such as catalysis or binding, describing the actions of a gene product at the molecular level. A given gene product may exhibit one or more molecular functions." [GOC:go_curators]
Shared	At5g17220	glutathione S-transferase phi 12 [Source:TAIR_LOCUS;Acc:AT5G17220]	2.01723	0.0166774	1.54176	0.0780924	Q9FE46	GSTF12_x000D_ATGSTF12_x000D_TT19_x000D_At5g17220_x000D_GST26	"Elemental activities, such as catalysis or binding, describing the actions of a gene product at the molecular level. A given gene product may exhibit one or more molecular functions." [GOC:go_curators]
Shared	At5g19410	ABC-2 type transporter family protein [Source:TAIR_LOCUS;Acc:AT5G19410]	1.23101	0.0265658	1.23919	0.103739	Q3E9B8	At5g19410_x000D_ABCG23	"Interacting selectively and non-covalently with a nucleotide, any compound consisting of a nucleoside that is esterified with (ortho)phosphate or an oligophosphate at any hydroxyl group on the ribose or deoxyribose." [GOC:mah, ISBN:0198547684]
Shared	At5g22460	alpha/beta-Hydrolases superfamily protein [Source:TAIR_LOCUS;Acc:AT5G22460]	-1.42148	0.0396855	-1.25869	0.0250239	Q9FMQ5	At5g22460	"The part of a cell or its extracellular environment in which a gene product is located. A gene product may be located in one or more parts of a cell and its location may be as specific as a particular macromolecular complex, that is, a stable, persistent association of macromolecules that function together." [GOC:go_curators]
Shared	At5g22500	fatty acid reductase 1 [Source:TAIR_LOCUS;Acc:AT5G22500]	1.55494	0.012843	1.42927	0.0146195	Q39152	FAR1_x000D_At5g22500	"Elemental activities, such as catalysis or binding, describing the actions of a gene product at the molecular level. A given gene product may exhibit one or more molecular functions." [GOC:go_curators]
Shared	At5g22570	WRKY DNA-binding protein 38 [Source:TAIR_LOCUS;Acc:AT5G22570]	2.17155	0.0205896	2.21255	0.0712183	Q8GWF1	WRKY38_x000D_At5g22570_x000D_ATWRKY38	"An intracellular protein kinase cascade containing at least a MAPK, a MAPKK and a MAP3K. The cascade can also contain two additional tiers: the upstream MAP4K and the downstream MAP Kinase-activated kinase (MAPKAPK). The kinases in each tier phosphorylate and activate the kinases in the downstream tier to transmit a signal within a cell." [GOC:bf, GOC:mtg_signaling_feb11, PMID:20811974, PMID:956…
Shared	At5g23220	nicotinamidase 3 [Source:TAIR_LOCUS;Acc:AT5G23220]	1.27304	0.00687953	1.02248	0.0860755	Q9FMX8	At5g23220_x000D_NIC3	"Elemental activities, such as catalysis or binding, describing the actions of a gene product at the molecular level. A given gene product may exhibit one or more molecular functions." [GOC:go_curators]
Shared	At5g23820	MD-2-related lipid recognition domain-containing protein [Source:TAIR_LOCUS;Acc:AT5G23820]	1.28979	0.0235447	1.47994	0.00405813	Q9FF98	At5g23820	"The part of a cell or its extracellular environment in which a gene product is located. A gene product may be located in one or more parts of a cell and its location may be as specific as a particular macromolecular complex, that is, a stable, persistent association of macromolecules that function together." [GOC:go_curators]
Shared	At5g23980	ferric reduction oxidase 4 [Source:TAIR_LOCUS;Acc:AT5G23980]	-1.84582	0.0163874	-1.23718	0.0442448	Q8W110	FRO4_x000D_ATFRO4_x000D_At5g23980	"Catalysis of the reaction: 2 Fe2+ + NAD+ = 2 Fe3+ + NADH + H(+)." [EC:1.16.1.7]
Shared	At5g24420	6-phosphogluconolactonase 5 [Source:TAIR_LOCUS;Acc:AT5G24420]	2.42524	0.207509	1.93289	0.0327929	Q8LEV7	At5g24420_x000D_PGL5	"Elemental activities, such as catalysis or binding, describing the actions of a gene product at the molecular level. A given gene product may exhibit one or more molecular functions." [GOC:go_curators]
Shared	At5g24770	vegetative storage protein 2 [Source:TAIR_LOCUS;Acc:AT5G24770]	1.6041	0.0741692	1.32376	0.132626	O82122	ATVSP2_x000D_VSP2_x000D_At5g24770	"A response to protect an organism from a directly detected or perceived external threat from an insect or insects to that organism." [GOC:add]
Shared	At5g24780	vegetative storage protein 1 [Source:TAIR_LOCUS;Acc:AT5G24780]	4.16886	0.0547035	3.95972	0.0521555	O49195	ATVSP1_x000D_VSP1_x000D_At5g24780	"Elemental activities, such as catalysis or binding, describing the actions of a gene product at the molecular level. A given gene product may exhibit one or more molecular functions." [GOC:go_curators]
Shared	At5g25350	EIN3-binding F box protein 2 [Source:TAIR_LOCUS;Acc:AT5G25350]	-2.12161	7.42613e-05	-2.11794	0.00225331	Q708Y0	EBF2_x000D_At5g25350	"Elemental activities, such as catalysis or binding, describing the actions of a gene product at the molecular level. A given gene product may exhibit one or more molecular functions." [GOC:go_curators]
Shared	At5g38030	MATE efflux family protein [Source:TAIR_LOCUS;Acc:AT5G38030]	1.65682	0.0328933	1.58214	0.0107891	Q9LS19	At5g38030	"Elemental activities, such as catalysis or binding, describing the actions of a gene product at the molecular level. A given gene product may exhibit one or more molecular functions." [GOC:go_curators]
Shared	At5g39610	NAC domain containing protein 6 [Source:TAIR_LOCUS;Acc:AT5G39610]	-2.15841	0.0077306	-1.73023	0.00277408	Q9FKA0	NAC2_x000D_ANAC092_x000D_NAC6_x000D_ATNAC6_x000D_ATNAC2_x000D_At5g39610_x000D_ORE1	"Any process that results in a change in state or activity of a cell or an organism (in terms of movement, secretion, enzyme production, gene expression, etc.) as a result of a superoxide stimulus. Superoxide is the anion, oxygen-, formed by addition of one electron to dioxygen (O2) or any compound containing the superoxide anion." [GOC:krc, ISBN:0198506732]
Shared	At5g40000	P-loop containing nucleoside triphosphate hydrolases superfamily protein [Source:TAIR_LOCUS;Acc:AT5G40000]	1.46417	0.033895	2.37016	0.00141862	Q9FLD6_x000D_F4KFX5	At5g40000	"Interacting selectively and non-covalently with a nucleotide, any compound consisting of a nucleoside that is esterified with (ortho)phosphate or an oligophosphate at any hydroxyl group on the ribose or deoxyribose." [GOC:mah, ISBN:0198547684]
Shared	At5g40210	nodulin MtN21 /EamA-like transporter family protein [Source:TAIR_LOCUS;Acc:AT5G40210]	1.20932	0.104761	1.57621	0.038839	Q945L4	UMAMIT42_x000D_At5g40210	"The part of a cell or its extracellular environment in which a gene product is located. A gene product may be located in one or more parts of a cell and its location may be as specific as a particular macromolecular complex, that is, a stable, persistent association of macromolecules that function together." [GOC:go_curators]
Shared	At5g41280	Receptor-like protein kinase-related family protein [Source:TAIR_LOCUS;Acc:AT5G41280]	2.46929	0.0246763	2.6894	0.00303013	Q9FHD5	At5g41280	"The part of a cell or its extracellular environment in which a gene product is located. A gene product may be located in one or more parts of a cell and its location may be as specific as a particular macromolecular complex, that is, a stable, persistent association of macromolecules that function together." [GOC:go_curators]
Shared	At5g41570	WRKY DNA-binding protein 24 [Source:TAIR_LOCUS;Acc:AT5G41570]	1.11821	0.09791	1.17166	0.0485229	Q9FFS3	At5g41570_x000D_ATWRKY24_x000D_WRKY24	"Interacting selectively and non-covalently with a DNA or RNA sequence in order to modulate transcription. The transcription factor may or may not also interact selectively with a protein or macromolecular complex." [GOC:txnOH]
Shared	At5g42200	RING/U-box superfamily protein [Source:TAIR_LOCUS;Acc:AT5G42200]	1.11474	0.0165502	1.63697	0.0595229	Q8L9W3	At5g42200	"Elemental activities, such as catalysis or binding, describing the actions of a gene product at the molecular level. A given gene product may exhibit one or more molecular functions." [GOC:go_curators]
Shared	At5g42800	dihydroflavonol 4-reductase [Source:TAIR_LOCUS;Acc:AT5G42800]	3.01675	0.0147003	2.50296	0.0600505	P51102	DFR_x000D_At5g42800_x000D_TT3_x000D_M318	"Elemental activities, such as catalysis or binding, describing the actions of a gene product at the molecular level. A given gene product may exhibit one or more molecular functions." [GOC:go_curators]
Shared	At5g44550	Uncharacterised protein family (UPF0497) [Source:TAIR_LOCUS;Acc:AT5G44550]	1.02022	0.0785371	1.27381	0.0344822	Q9FI10	At5g44550	"Elemental activities, such as catalysis or binding, describing the actions of a gene product at the molecular level. A given gene product may exhibit one or more molecular functions." [GOC:go_curators]
Shared	At5g44580	unknown protein; FUNCTIONS IN: molecular_function unknown; INVOLVED IN: biological_process unknown; LOCATED IN: endomembrane system; EXPRESSED IN: 18 plant structures; EXPRESSED DURING: 12 growth stages; BEST Arabidopsis thaliana protein match is: u /.../ protein (TAIR:AT5G44582.1); Has 30201 Blast hits to 17322 proteins in 780 species: Archae - 12; Bacteria - 1396; Metazoa - 17338; Fungi - 3422;…	-1.60137	0.0134632	-1.93058	0.000594245	Q9LU08	At5g44580	"Any process involved in the development or functioning of the immune system, an organismal system for calibrated responses to potential internal or invasive threats." [GO_REF:0000022, GOC:add, GOC:mtg_15nov05]
Shared	At5g45820	CBL-interacting protein kinase 20 [Source:TAIR_LOCUS;Acc:AT5G45820]	-1.52622	0.101718	-1.81941	0.061969	Q9FJ54	PKS18_x000D_SnRK3.6_x000D_CIPK20_x000D_At5g45820	"Interacting selectively and non-covalently with a nucleotide, any compound consisting of a nucleoside that is esterified with (ortho)phosphate or an oligophosphate at any hydroxyl group on the ribose or deoxyribose." [GOC:mah, ISBN:0198547684]
Shared	At5g46330	Leucine-rich receptor-like protein kinase family protein [Source:TAIR_LOCUS;Acc:AT5G46330]	-2.01119	0.00586638	-2.34733	0.00395318	Q9FL28	FLS2_x000D_At5g46330	"Interacting selectively and non-covalently with a nucleotide, any compound consisting of a nucleoside that is esterified with (ortho)phosphate or an oligophosphate at any hydroxyl group on the ribose or deoxyribose." [GOC:mah, ISBN:0198547684]
Shared	At5g46490	Disease resistance protein (TIR-NBS-LRR class) family [Source:TAIR_LOCUS;Acc:AT5G46490]	-1.13587	0.0451606	-1.0967	0.0119905	Q93ZC0_x000D_Q9FHF6	At5g46490	"Interacting selectively and non-covalently with a nucleotide, any compound consisting of a nucleoside that is esterified with (ortho)phosphate or an oligophosphate at any hydroxyl group on the ribose or deoxyribose." [GOC:mah, ISBN:0198547684]
Shared	At5g48010	thalianol synthase 1 [Source:TAIR_LOCUS;Acc:AT5G48010]	3.06388	0.0271101	2.59352	0.0577715	Q9FI37_x000D_Q9FI37-2	THAS_x000D_THAS1_x000D_AtTHAS1_x000D_At5g48010	"Elemental activities, such as catalysis or binding, describing the actions of a gene product at the molecular level. A given gene product may exhibit one or more molecular functions." [GOC:go_curators]
Shared	At5g51810	gibberellin 20 oxidase 2 [Source:TAIR_LOCUS;Acc:AT5G51810]	1.05417	0.0605576	1.3058	0.0480269	Q39111	ATGA20OX2_x000D_GA20OX2_x000D_At5g51810_x000D_AT2353	"The production by an organism of new individuals that contain some portion of their genetic material inherited from that organism." [GOC:go_curators, GOC:isa_complete, ISBN:0198506732]
Shared	At5g51890	Peroxidase superfamily protein [Source:TAIR_LOCUS;Acc:AT5G51890]	1.30056	0.00130305	1.35888	0.00720422	Q9LT91	At5g51890	"Elemental activities, such as catalysis or binding, describing the actions of a gene product at the molecular level. A given gene product may exhibit one or more molecular functions." [GOC:go_curators]
Shared	At5g54190	protochlorophyllide oxidoreductase A [Source:TAIR_LOCUS;Acc:AT5G54190]	-1.97343	0.00341738	-2.16096	0.00128442	Q42536	PORA_x000D_At5g54190	"Elemental activities, such as catalysis or binding, describing the actions of a gene product at the molecular level. A given gene product may exhibit one or more molecular functions." [GOC:go_curators]
Shared	At5g58310	methyl esterase 18 [Source:TAIR_LOCUS;Acc:AT5G58310]	1.06514	0.00367575	1.58768	0.0991067	Q9LVL9	MES18_x000D_ATMES18_x000D_At5g58310	"Elemental activities, such as catalysis or binding, describing the actions of a gene product at the molecular level. A given gene product may exhibit one or more molecular functions." [GOC:go_curators]
Shared	At5g59490	Haloacid dehalogenase-like hydrolase (HAD) superfamily protein [Source:TAIR_LOCUS;Acc:AT5G59490]	1.7905	0.00181038	1.9319	0.0197053	Q7XJ55_x000D_Q9LTI1	At5g59490	"Elemental activities, such as catalysis or binding, describing the actions of a gene product at the molecular level. A given gene product may exhibit one or more molecular functions." [GOC:go_curators]
Shared	At5g60020	laccase 17 [Source:TAIR_LOCUS;Acc:AT5G60020]	1.84975	0.00286157	1.93737	0.00505029	Q9FJD5	ATLAC17_x000D_LAC17_x000D_At5g60020	"Elemental activities, such as catalysis or binding, describing the actions of a gene product at the molecular level. A given gene product may exhibit one or more molecular functions." [GOC:go_curators]
Shared	At5g62130	Per1-like family protein [Source:TAIR_LOCUS;Acc:AT5G62130]	1.38472	0.00682454	1.45258	0.007248	Q94EI5	At5g62130	"A vascular leaf (PO:0009025), borne on the stem (PO:0009047)." [TAIR:Katica_Ilic]
Shared	At5g62360	Plant invertase/pectin methylesterase inhibitor superfamily protein [Source:TAIR_LOCUS;Acc:AT5G62360]	-1.11865	0.0903751	-1.17921	0.142705	Q9LVA3	At5g62360	"Elemental activities, such as catalysis or binding, describing the actions of a gene product at the molecular level. A given gene product may exhibit one or more molecular functions." [GOC:go_curators]
Shared	At5g62520	similar to RCD one 5 [Source:TAIR_LOCUS;Acc:AT5G62520]	1.11106	0.0582803	1.54056	0.0171593	Q9FJJ3	At5g62520_x000D_SRO5	"Elemental activities, such as catalysis or binding, describing the actions of a gene product at the molecular level. A given gene product may exhibit one or more molecular functions." [GOC:go_curators]
Shared	At5g64700	nodulin MtN21 /EamA-like transporter family protein [Source:TAIR_LOCUS;Acc:AT5G64700]	1.18042	0.0121996	1.39684	0.00873893	Q9FGG3	At5g64700_x000D_UMAMIT21	"The part of a cell or its extracellular environment in which a gene product is located. A gene product may be located in one or more parts of a cell and its location may be as specific as a particular macromolecular complex, that is, a stable, persistent association of macromolecules that function together." [GOC:go_curators]
Shared	At5g65970	Seven transmembrane MLO family protein [Source:TAIR_LOCUS;Acc:AT5G65970]	1.09467	0.00998805	1.35772	0.0549861	Q9FKY5	At5g65970_x000D_ATMLO10_x000D_MLO10	"Elemental activities, such as catalysis or binding, describing the actions of a gene product at the molecular level. A given gene product may exhibit one or more molecular functions." [GOC:go_curators]
